# Supplementary material for: Mapping online hate: A scientometric analysis on research trends and hotspots in research on online hate
Source: PLoS One. 2019 Sep 26;14(9):e0222194. doi: 10.1371/journal.pone.0222194 (PMC6763199; doi:10.1371/journal.pone.0222194)
Supplement: S1 Dataset — (ZIP) [file pone.0222194.s001.zip]

Archive with 7 entries (7 files):
- savedrecs (1).txt
- savedrecs (2).txt
- savedrecs (3).txt
- savedrecs (4).txt
- savedrecs (5).txt
- savedrecs (6).txt
- savedrecs.txt
