# Supplementary material for: Mapping online hate: A scientometric analysis on research trends and hotspots in research on online hate
Source: PLoS One. 2019 Sep 26;14(9):e0222194. doi: 10.1371/journal.pone.0222194 (PMC6763199; doi:10.1371/journal.pone.0222194)
Supplement: S1 Dataset — (ZIP) [file pone.0222194.s001.zip › savedrecs (1).txt]

FN Clarivate Analytics Web of Science
VR 1.0
PT J
AU Roche, SP
   Pickett, JT
   Gertz, M
AF Roche, Sean Patrick
   Pickett, Justin T.
   Gertz, Marc
TI The Scary World of Online News? Internet News Exposure and Public
   Attitudes Toward Crime and Justice
SO JOURNAL OF QUANTITATIVE CRIMINOLOGY
LA English
DT Article
DE Cultivation theory; Perceived victimization risk; Punitive attitudes;
   Policing
ID NEIGHBORHOOD RACIAL COMPOSITION; LOCAL TELEVISION-NEWS; VIOLENCE
   PROFILE; SELECTIVE EXPOSURE; ISSUE IMPORTANCE; TV-NEWS; FEAR;
   PERCEPTIONS; VICTIMIZATION; INFORMATION
AB A substantial body of literature indicates that certain forms of media consumption may increase anxiety about crime and support for social controls. However, few studies have examined whether Internet news consumption is positively associated with such attitudes. The void is significant given the public's increasing use of online news sources. This study addresses this research gap.
   We draw on data from four national surveys conducted between 2007 and 2013, which collectively include interviews with more than 13,000 Americans. Using OLS and logistic regression, we assess the relationships between exposure to traditional and online media and perceptions of victimization risk, support for punitive crime policies, and views about police powers.
   Consistent with prior work, we find positive relationships between exposure to traditional forms of media-television news and crime programming-and anxiety about victimization and support for harsh crime policies. In contrast, Internet news exposure is generally not associated with anxieties about crime or support for getting tough on criminals. However, there is evidence of an interactive relationship between political ideology and Internet news exposure.
   The results provide little support for cultivation theory in the context of Internet news consumption. We discuss the import of our findings, and suggest new lines of research to explore the correlates and the effects of exposure to online news sources.
C1 [Roche, Sean Patrick; Pickett, Justin T.] SUNY Albany, Sch Criminal Justice, 135 Western Ave, Albany, NY 12222 USA.
   [Gertz, Marc] Florida State Univ, Coll Criminol & Criminal Justice, Tallahassee, FL 32306 USA.
RP Roche, SP (reprint author), SUNY Albany, Sch Criminal Justice, 135 Western Ave, Albany, NY 12222 USA.
EM sroche@albany.edu
OI Roche, Sean Patrick/0000-0003-2662-2716
FU University at Albany, SUNY
FX This work was supported by funding from the University at Albany, SUNY's
   Faculty Research Award Program (FRAP)-Categories A and B. The authors
   thank Shawn Bushway for his help with collecting data for one of the
   samples, and Kate Hart for her comments on an earlier draft of the
   manuscript. An earlier draft of the manuscript was presented at the 2013
   annual meeting of the American Society of Criminology in Atlanta, GA.
   The data from the four samples have been used previously by the authors,
   either in published or unpublished research, to test other hypotheses.
CR Althaus SL, 2002, COMMUN RES, V29, P180, DOI 10.1177/0093650202029002004
   Ansolabehere S, 2014, POLIT ANAL, V22, P285, DOI 10.1093/pan/mpt025
   Baker R, 2010, PUBLIC OPIN QUART, V74, P711, DOI 10.1093/poq/nfq048
   Beale S. S., 2006, WILLIAM MARY LAW REV, V48, P397
   Beckett K, 2004, POLITICS INJUSTICE C
   Beckett Katherine, 1997, MAKING CRIME PAY LAW
   Bhutta CB, 2012, SOCIOL METHOD RES, V41, P57, DOI 10.1177/0049124112440795
   Bregman R, 2015, J OPER MANAG, V36, P229, DOI 10.1016/j.jom.2015.01.001
   Britto S, 2014, CRIM JUSTICE REV, V39, P81, DOI DOI 10.1177/0734016814522645
   Callanan VJ, 2012, SOCIOL PERSPECT, V55, P93, DOI 10.1525/sop.2012.55.1.93
   Callanan VJ, 2011, POLIC SOC, V21, P167, DOI 10.1080/10439463.2010.540655
   Chang L, 2009, PUBLIC OPIN QUART, V73, P641, DOI 10.1093/poq/nfp075
   Chiricos T, 2000, CRIMINOLOGY, V38, P755, DOI 10.1111/j.1745-9125.2000.tb00905.x
   Chiricos T, 1997, SOC PROBL, V44, P342, DOI 10.1525/sp.1997.44.3.03x0119o
   Chiricos Ted, 2004, CRIMINOLOGY, V42, P358
   Courtney A, 2011, W CRIMINOLOGY REV, V12, P41
   Dixon TL, 2000, COMMUN RES, V27, P547, DOI 10.1177/009365000027005001
   Dixon TL, 2000, J COMMUN, V50, P131, DOI 10.1093/joc/50.2.131
   DOOB AN, 1979, J PERS SOC PSYCHOL, V37, P170, DOI 10.1037/0022-3514.37.2.170
   Dorfman Lori, 2001, OFF BALANCE YOUTH RA
   Dowler K., 2003, J CRIMINAL JUSTICE P, V10, P109
   Duggan A., 2015, AM INTERNET ACCESS 2
   Duggan M., 2013, CELL PHONE ACTIVITIE
   Eschholz S, 2003, SOC PROBL, V50, P395, DOI 10.1525/sp.2003.50.3.395
   Eschholz S, 2003, J I JUSTICE INT STUD, V2, P9
   Eschholz S, 1997, U FLORIDA J LAW PUBL, V9, P37, DOI DOI 10.1177/1741659005057644
   Eveland WP, 2004, COMMUN RES, V31, P82, DOI 10.1177/0093650203260203
   Flanagin AJ, 2000, JOURNALISM MASS COMM, V77, P515, DOI 10.1177/107769900007700304
   GERBNER G, 1980, J COMMUN, V30, P10, DOI 10.1111/j.1460-2466.1980.tb01987.x
   GERBNER G, 1979, J COMMUN, V29, P177, DOI 10.1111/j.1460-2466.1979.tb01731.x
   GERBNER G, 1977, J COMMUN, V27, P171, DOI 10.1111/j.1460-2466.1977.tb01845.x
   GERBNER G, 1976, J COMMUN, V26, P173
   Gilliam FD, 2000, AM J POLIT SCI, V44, P560, DOI 10.2307/2669264
   Goidel RK, 2006, J BROADCAST ELECTRON, V50, P119, DOI 10.1207/s15506878jobem5001_7
   Groves RM, 2008, PUBLIC OPIN QUART, V72, P167, DOI 10.1093/poq/nfn011
   HEATH L, 1987, BASIC APPL SOC PSYCH, V8, P97, DOI 10.1207/s15324834basp0801&2_7
   Hogan MJ, 2005, JUSTICE Q, V22, P392, DOI 10.1080/07418820500219144
   Johnson T, 2010, ATL J COMMUN, V18, P1, DOI 10.1080/15456870903340431
   Keeter S, 2006, PUBLIC OPIN QUART, V70, P759, DOI 10.1093/poq/nfl035
   Kim YM, 2008, J BROADCAST ELECTRON, V52, P600, DOI 10.1080/08838150802437438
   King RD, 2007, SOC FORCES, V85, P1255, DOI 10.1353/sof.2007.0045
   Knobloch-Westerwick S, 2009, COMMUN RES, V36, P426, DOI 10.1177/0093650209333030
   Kohm SA, 2012, CAN J CRIMINOL CRIM, V54, P67, DOI 10.3138/cjccj.2011.E.01
   Kort-Butler LA, 2011, SOCIOL QUART, V52, P36, DOI 10.1111/j.1533-8525.2010.01191.x
   Kreuter F, 2008, PUBLIC OPIN QUART, V72, P847, DOI 10.1093/poq/nfn063
   Krimsky S, 2007, ENV HAZARDS, V7, P157, DOI DOI 10.1016/J.ENVHAZ.2007.05.006
   Lane J, 2012, JUSTICE Q, V29, P491, DOI 10.1080/07418825.2011.574642
   LISKA AE, 1990, SOC PROBL, V37, P360, DOI 10.1525/sp.1990.37.3.03a00060
   Madden M., 2011, 65 ONLINE ADULTS USE
   McCarty C, 2006, FIELD METHOD, V18, P172, DOI 10.1177/1525822X05282259
   Melican DB, 2008, COMMUN RES, V35, P151, DOI 10.1177/0093650207313157
   Mitchelstein E, 2010, NEW MEDIA SOC, V12, P1085, DOI 10.1177/1461444809350193
   Murayama K, 2014, PERS SOC PSYCHOL REV, V18, P107, DOI 10.1177/1088868313496330
   Mythen G, 2010, J RISK RES, V13, P45, DOI 10.1080/13669870903136159
   Pew Research Center, 2012, CHANGING NEWS LANDSC
   Pew Research Center, 2014, STATE NEWS MEDIA 201
   Pickett J. T., 2015, CRIMINAL JUSTICE POL, V26, P500, DOI DOI 10.1177/0887403414526228
   Pickett JT, 2014, CRIMINOLOGY, V52, P195, DOI 10.1111/1745-9125.12035
   Pickett JT, 2012, CRIMINOLOGY, V50, P145, DOI 10.1111/j.1745-9125.2011.00255.x
   Quillian L, 2001, AM J SOCIOL, V107, P717, DOI 10.1086/338938
   Rainie L, 2010, NEWH MOB C PEW RES C
   Rideout V.J., 2010, GENERATION M2 MEDIA
   Rivers Douglas, 2009, P JOINT STAT M, V2009, P627
   Roberts JV, 2003, PENAL POLULISM PUBLI
   Roberts JV, 1997, PUBLIC OPINION CRIME
   Rosenberger Jared, 2011, CRIM JUST REV, V36, P435, DOI DOI 10.1177/0734016811428779
   Rosenstiel T., 2011, PEOPLE LEARN THEIR L
   Skogan W. G., 1981, COPING WITH CRIME
   Surette R., 2011, MEDIA CRIME CRIMINAL
   Tewksbury D, 2012, NEWS INTERNET INFORM
   Thompson AC, 2010, FORDHAM URBAN LAW J, V38, P775
   U. S. Department of Commerce, 2011, EXPL DIG NAT COMP IN
   Van den Bulck J, 2004, EUR J COMMUN, V19, P239, DOI 10.1177/0267323104042922
   Vavreck L., 2009, 2008 COOPERATIVE CAM
   Vergeer M., 2000, HOWARD J COMMUNICATI, V11, P127, DOI DOI 10.1080/106461700246661
   Wang X, 2012, CRIMINOLOGY, V50, P743, DOI 10.1111/j.1745-9125.2012.00278.x
   WEAVER J, 1986, J BROADCAST ELECTRON, V30, P141
   Weitzer R, 2004, JUSTICE Q, V21, P497, DOI 10.1080/07418820400095881
   Williams D, 2006, J COMMUN, V56, P69, DOI 10.1111/j.1460-2466.2006.00004.x
   Williams R, 2009, SOCIOL METHOD RES, V37, P531, DOI 10.1177/0049124109335735
   Zickuhr K, 2012, DIGITAL DIFFERENCES
NR 81
TC 18
Z9 18
U1 8
U2 56
PU SPRINGER/PLENUM PUBLISHERS
PI NEW YORK
PA 233 SPRING ST, NEW YORK, NY 10013 USA
SN 0748-4518
EI 1573-7799
J9 J QUANT CRIMINOL
JI J. Quant. Criminol.
PD JUN
PY 2016
VL 32
IS 2
BP 215
EP 236
DI 10.1007/s10940-015-9261-x
PG 22
WC Criminology & Penology
SC Criminology & Penology
GA DM0HI
UT WOS:000376023900003
DA 2019-03-23
ER

PT J
AU Temple, JR
   Choi, HJ
   Brem, M
   Wolford-Clevenger, C
   Stuart, GL
   Peskin, MF
   Elmquist, J
AF Temple, Jeff R.
   Choi, Hye Jeong
   Brem, Meagan
   Wolford-Clevenger, Caitlin
   Stuart, Gregory L.
   Peskin, Melissa Fleschler
   Elmquist, JoAnna
TI The Temporal Association Between Traditional and Cyber Dating Abuse
   Among Adolescents
SO JOURNAL OF YOUTH AND ADOLESCENCE
LA English
DT Article
DE Dating violence; Cyber abuse; Adolescents; Longitudinal
ID INTIMATE PARTNER VIOLENCE; HIGH-SCHOOL-STUDENTS; MISSING DATA; SUBSTANCE
   USE; VICTIMIZATION; PERPETRATION; EXPOSURE; BEHAVIOR; GENDER; IMPACT
AB While research has explored adolescents' use of technology to perpetrate dating violence, little is known about how traditional in-person and cyber abuse are linked, and no studies have examined their relationship over time. Using our sample of 780 diverse adolescents (58 % female), we found that traditional and cyber abuse were positively associated, and cyber abuse perpetration and victimization were correlated at each time point. Cyber abuse perpetration in the previous year (spring 2013) predicted cyber abuse perpetration 1 year later (spring 2014), while controlling for traditional abuse and demographic variables. In addition, physical violence victimization and cyber abuse perpetration and victimization predicted cyber abuse victimization the following year. These findings highlight the reciprocal nature of cyber abuse and suggest that victims may experience abuse in multiple contexts.
C1 [Temple, Jeff R.] Univ Texas Med Branch, Dept Ob Gyn, Galveston, TX 77555 USA.
   [Choi, Hye Jeong] Univ Missouri, Dept Commun, Columbia, MO 65211 USA.
   [Brem, Meagan; Wolford-Clevenger, Caitlin; Stuart, Gregory L.; Elmquist, JoAnna] Univ Tennessee, Dept Psychol, Knoxville, TN 37996 USA.
   [Peskin, Melissa Fleschler] Univ Texas Houston, Hlth Promot & Behav Sci, Sch Publ Hlth, Houston, TX 77030 USA.
RP Temple, JR (reprint author), Univ Texas Med Branch, Dept Ob Gyn, 301 Univ Blvd, Galveston, TX 77555 USA.
EM jetemple@utmb.edu
OI Choi, Hye Jeong/0000-0003-0996-0713
FU Eunice Kennedy Shriver National Institute of Child Health and Human
   Development (NICHD) [K23HD059916]; National Institute of Justice (NIJ)
   [2012-WG-BX-0005]
FX This research was supported by Award Number K23HD059916 (PI: Temple)
   from the Eunice Kennedy Shriver National Institute of Child Health and
   Human Development (NICHD) and 2012-WG-BX-0005 (PI: Temple) from the
   National Institute of Justice (NIJ). The content is solely the
   responsibility of the authors and does not necessarily represent the
   official views of NICHD or NIJ. This work would not have been possible
   without the permission and assistance of the schools and school
   districts.
CR Bandura A., 1977, SOCIAL LEARNING THEO
   Barter C., 2009, PARTNER EXPLOITATION
   Brener ND, 2013, MMWR RECOMM REP, V62, P1
   Collins LM, 2001, PSYCHOL METHODS, V6, P330, DOI 10.1037//1082-989X.6.4.330
   Cutbush S., 2010, AM PUBL HLTH ASS ANN
   Decker MR, 2005, PEDIATRICS, V116, pE272, DOI 10.1542/peds.2005-0194
   Draucker CB, 2010, J CHILD ADOL PS NURS, V23, P133, DOI 10.1111/j.1744-6171.2010.00235.x
   Eaton DK, 2007, J INTERPERS VIOLENCE, V22, P585, DOI 10.1177/0886260506298831
   Enders CK, 2001, PSYCHOL METHODS, V6, P352, DOI 10.1037//1082-989X.6.4.352
   Exner-Cortens D, 2013, PEDIATRICS, V131, P71, DOI 10.1542/peds.2012-1029
   Foshee VA, 2013, J ADOLESCENT HEALTH, V53, P723, DOI 10.1016/j.jadohealth.2013.06.016
   Gomez AM, 2011, YOUTH SOC, V43, P171, DOI 10.1177/0044118X09358313
   Graham JW, 2007, PREV SCI, V8, P206, DOI 10.1007/s11121-007-0070-9
   Hinduja S., 2011, ELECT DATING VIOLENC
   Johnson TP, 2012, JAMA-J AM MED ASSOC, V307, P1805, DOI 10.1001/jama.2012.3532
   Jones S., 2009, GENERATIONS ONLINE 2
   KING-RIES A., 2011, TEXAS J WOMEN LAW, V20, P131
   Korchmaros JD, 2013, CYBERPSYCH BEH SOC N, V16, P561, DOI 10.1089/cyber.2012.0627
   Lee SJ, 2009, J COMPUT-MEDIAT COMM, V14, P509, DOI 10.1111/j.1083-6101.2009.01451.x
   Lenhart A, 2015, TEENS SOCIAL MEDIA T
   Mrug S, 2008, AM J ORTHOPSYCHIAT, V78, P70, DOI 10.1037/0002-9432.78.1.70
   Muthe'n L. K., 1998, MPLUS USERS GUIDE
   O'Leary KD, 2008, J ADOLESCENT HEALTH, V42, P473, DOI 10.1016/j.jadohealth.2007.09.012
   Picard P, 2007, TECH ABUSE TEEN RELA
   Renner LM, 2010, J FAM VIOLENCE, V25, P91, DOI 10.1007/s10896-009-9273-0
   Reuter TR, 2015, PSYCHOL VIOLENCE, V5, P163, DOI 10.1037/a0037891
   Riggs D. S., 1989, VIOLENCE DATING RELA, P53
   Schafer J. L., 1997, ANAL INCOMPLETE MULT
   Schafer JL, 2002, PSYCHOL METHODS, V7, P147, DOI 10.1037//1082-989X.7.2.147
   Stonard KE, 2014, AGGRESS VIOLENT BEH, V19, P390, DOI 10.1016/j.avb.2014.06.005
   Sunday S, 2011, J INTERPERS VIOLENCE, V26, P3773, DOI 10.1177/0886260511403760
   Temple JR, 2014, PEDIATRICS, V134, pE1287, DOI 10.1542/peds.2014-1974
   Temple JR, 2013, CHILD ABUSE NEGLECT, V37, P343, DOI 10.1016/j.chiabu.2013.02.001
   Temple JR, 2013, J YOUTH ADOLESCENCE, V42, P596, DOI 10.1007/s10964-012-9877-1
   Temple JR, 2011, J INTERPERS VIOLENCE, V26, P701, DOI 10.1177/0886260510365858
   Waasdorp TE, 2015, J ADOLESCENT HEALTH, V56, P483, DOI 10.1016/j.jadohealth.2014.12.002
   Wolfe DA, 2001, PSYCHOL ASSESSMENT, V13, P277, DOI 10.1037//1040-3590.13.2.277
   Yuan KH, 2000, SOCIOL METHODOL, V30, P165, DOI 10.1111/0081-1750.00078
   Zweig JM, 2014, J YOUTH ADOLESCENCE, V43, P1306, DOI 10.1007/s10964-013-0047-x
   Zweig JM, 2013, J YOUTH ADOLESCENCE, V42, P1063, DOI 10.1007/s10964-013-9922-8
NR 40
TC 18
Z9 20
U1 3
U2 29
PU SPRINGER/PLENUM PUBLISHERS
PI NEW YORK
PA 233 SPRING ST, NEW YORK, NY 10013 USA
SN 0047-2891
EI 1573-6601
J9 J YOUTH ADOLESCENCE
JI J. Youth Adolesc.
PD FEB
PY 2016
VL 45
IS 2
BP 340
EP 349
DI 10.1007/s10964-015-0380-3
PG 10
WC Psychology, Developmental
SC Psychology
GA DB0KZ
UT WOS:000368198300007
PM 26525389
OA Green Accepted
DA 2019-03-23
ER

PT J
AU Katsuki, T
   Mackey, TK
   Cuomo, R
AF Katsuki, Takeo
   Mackey, Tim Ken
   Cuomo, Raphael
TI Establishing a Link Between Prescription Drug Abuse and Illicit Online
   Pharmacies: Analysis of Twitter Data
SO JOURNAL OF MEDICAL INTERNET RESEARCH
LA English
DT Article
DE social media; surveillance; prescription drug abuse; twitter; eHealth;
   illicit Internet pharmacies; cyberpharmacies; infodemiology;
   infoveillance
ID SOCIAL MEDIA; NONMEDICAL USE; TWEETS; COMMUNICATION; OPPORTUNITIES;
   SURVEILLANCE; INFORMATION; PRODUCTS; OPIOIDS; SALES
AB Background: Youth and adolescent non-medical use of prescription medications (NUPM) has become a national epidemic. However, little is known about the association between promotion of NUPM behavior and access via the popular social media microblogging site, Twitter, which is currently used by a third of all teens.
   Objective: In order to better assess NUPM behavior online, this study conducts surveillance and analysis of Twitter data to characterize the frequency of NUPM-related tweets and also identifies illegal access to drugs of abuse via online pharmacies.
   Methods: Tweets were collected over a 2-week period from April 1-14, 2015, by applying NUPM keyword filters for both generic/chemical and street names associated with drugs of abuse using the Twitter public streaming application programming interface. Tweets were then analyzed for relevance to NUPM and whether they promoted illegal online access to prescription drugs using a protocol of content coding and supervised machine learning.
   Results: A total of 2,417,662 tweets were collected and analyzed for this study. Tweets filtered for generic drugs names comprised 232,108 tweets, including 22,174 unique associated uniform resource locators (URLs), and 2,185,554 tweets (376,304 unique URLs) filtered for street names. Applying an iterative process of manual content coding and supervised machine learning, 81.72% of the generic and 12.28% of the street NUPM datasets were predicted as having content relevant to NUPM respectively. By examining hyperlinks associated with NUPM relevant content for the generic Twitter dataset, we discovered that 75.72% of the tweets with URLs included a hyperlink to an online marketing affiliate that directly linked to an illicit online pharmacy advertising the sale of Valium without a prescription.
   Conclusions: This study examined the association between Twitter content, NUPM behavior promotion, and online access to drugs using a broad set of prescription drug keywords. Initial results are concerning, as our study found over 45,000 tweets that directly promoted NUPM by providing a URL that actively marketed the illegal online sale of prescription drugs of abuse. Additional research is needed to further establish the link between Twitter content and NUPM, as well as to help inform future technology-based tools, online health promotion activities, and public policy to combat NUPM online.
C1 [Katsuki, Takeo] Univ Calif San Diego, Kavli Inst Brain & Mind, La Jolla, CA 92093 USA.
   [Mackey, Tim Ken] Univ Calif San Diego, Sch Med, Dept Anesthesiol, La Jolla, CA USA.
   [Mackey, Tim Ken] Univ Calif San Diego, Sch Med, Div Global Publ Hlth, La Jolla, CA USA.
   [Mackey, Tim Ken; Cuomo, Raphael] Global Hlth Policy Inst, La Jolla, CA 92037 USA.
   [Cuomo, Raphael] San Diego State Univ, UC San Diego, Joint Doctoral Program Global Publ Hlth, La Jolla, CA USA.
RP Mackey, TK (reprint author), Global Hlth Policy Inst, 8950 Villa La Jolla Dr A204, La Jolla, CA 92037 USA.
EM tmackey@ucsd.edu
RI ; Mackey, Tim/H-9156-2013
OI Katsuki, Takeo/0000-0003-2366-2990; Mackey, Tim/0000-0002-2191-7833
FU Alliance for Safe Online Pharmacies (ASOP)
FX TK and TM received funding for this research from the Alliance for Safe
   Online Pharmacies (ASOP), a 501(c)(4) social welfare organization
   engaged in the issue of illicit online pharmacies, and greatly
   acknowledge this support. The funder had no role or input in the study.
CR Adrover Cosme, 2015, JMIR Public Health Surveill, V1, pe7, DOI 10.2196/publichealth.4488
   Bosley JC, 2013, RESUSCITATION, V84, P206, DOI 10.1016/j.resuscitation.2012.10.017
   Broniatowski DA, 2013, PLOS ONE, V8, DOI 10.1371/journal.pone.0083672
   Burton SH, 2012, J MED INTERNET RES, V14, P366, DOI 10.2196/jmir.2121
   Carbonell P, 2015, STUD HEALTH TECHNOL, V210, P55, DOI 10.3233/978-1-61499-512-8-55
   Choudhury MD, 2013, P 5 ANN ACM WEB SCI, P47, DOI DOI 10.1145/2464464.2464480
   Dasgupta N, 2013, J MED INTERNET RES, V15, DOI 10.2196/jmir.2810
   De Choudhury M, 2013, P 7 INT AAAI C WEBL, P128, DOI DOI 10.1109/IRI.2012.6302998
   Duggan M., 2015, DEMOGRAPHICS KEY SOC
   Feinerer I, 2008, J STAT SOFTW, V25, P1
   Freifeld CC, 2014, DRUG SAFETY, V37, P343, DOI 10.1007/s40264-014-0155-x
   Ghosh D, 2013, CARTOGR GEOGR INF SC, V40, P90, DOI 10.1080/15230406.2013.776210
   Hanson CL, 2013, J MED INTERNET RES, V15, DOI 10.2196/jmir.2503
   Hanson CL, 2013, J MED INTERNET RES, V15, P256, DOI 10.2196/jmir.2741
   Harris JK, 2014, J MED INTERNET RES, V16, DOI [10.2196/jmir.2972, 10.2196/jmir.3622]
   Huang JD, 2014, TOB CONTROL, V23, P26, DOI 10.1136/tobaccocontrol-2014-051551
   Inciardi JA, 2010, DRUG ALCOHOL DEPEN, V110, P21, DOI 10.1016/j.drugalcdep.2010.01.015
   Kim Annice E., 2013, Journal of the National Cancer Institute Monographs, P140, DOI 10.1093/jncimonographs/lgt026
   Kuhn M, 2008, J STAT SOFTW, V28, P1
   Lee JL, 2014, J MED INTERNET RES, V16, P251, DOI 10.2196/jmir.3765
   Lenhard A., 2015, TEENS SOCIAL MEDIA T
   Liang BA, 2009, AM J LAW MED, V35, P125, DOI 10.1177/009885880903500104
   Mackey TK, 2013, J MED INTERNET RES, V15, P3, DOI 10.2196/jmir.2464
   Mackey TK, 2013, J MED INTERNET RES, V15, DOI 10.2196/jmir.2610
   McCabe SE, 2012, DRUG ALCOHOL DEPEN, V126, P65, DOI 10.1016/j.drugalcdep.2012.04.017
   McIver DJ, 2015, J MED INTERNET RES, V17, DOI 10.2196/jmir.4476
   Myslin M, 2013, J MED INTERNET RES, V15, DOI 10.2196/jmir.2534
   Nagar R, 2014, J MED INTERNET RES, V16, P260, DOI 10.2196/jmir.3416
   NIDA, 2015, COMM AB PRESCR DRUGS
   O'Connor Karen, 2014, AMIA Annu Symp Proc, V2014, P924
   Paul MJ, 2014, PLOS ONE, V9, DOI 10.1371/journal.pone.0103408
   Prochaska JJ, 2012, TOB CONTROL, V21, P447, DOI 10.1136/tc.2010.042507
   Scott KR, 2015, J ADDICT DIS, V34, P178, DOI 10.1080/10550887.2015.1059712
   Shutler L, 2015, J ADDICT DIS, V34, P303, DOI 10.1080/10550887.2015.1074505
   Stoove MA, 2014, PREV MED, V63, P109, DOI 10.1016/j.ypmed.2014.03.008
   Yoon S, 2013, AM J PREV MED, V45, P122, DOI 10.1016/j.amepre.2013.02.025
   Zhang N, 2013, J MED INTERNET RES, V15, DOI 10.2196/jmir.2870
NR 37
TC 18
Z9 18
U1 2
U2 37
PU JMIR PUBLICATIONS, INC
PI TORONTO
PA 59 WINNERS CIRCLE, TORONTO, ON M4L 3Y7, CANADA
SN 1438-8871
J9 J MED INTERNET RES
JI J. Med. Internet Res.
PD DEC
PY 2015
VL 17
IS 12
AR e280
DI 10.2196/jmir.5144
PG 12
WC Health Care Sciences & Services; Medical Informatics
SC Health Care Sciences & Services; Medical Informatics
GA CY6ZY
UT WOS:000366558800001
PM 26677966
OA DOAJ Gold, Green Published
DA 2019-03-23
ER

PT J
AU Hemphill, SA
   Tollit, M
   Kotevski, A
   Heerde, JA
AF Hemphill, Sheryl A.
   Tollit, Michelle
   Kotevski, Aneta
   Heerde, Jessica A.
TI Predictors of Traditional and Cyber-Bullying Victimization: A
   Longitudinal Study of Australian Secondary School Students
SO JOURNAL OF INTERPERSONAL VIOLENCE
LA English
DT Article
DE bullying; cyber-bullying; adolescents; predictors; longitudinal study
ID PROTECTIVE FACTORS; UNITED-STATES; SUBSTANCE USE; RISK-FACTORS; EMOTION
   DYSREGULATION; WASHINGTON-STATE; YOUTH VIOLENCE; ADOLESCENTS; BEHAVIOR;
   CHILDHOOD
AB The purpose of the present article is to compare the individual, peer, family, and school risk and protective factors for both traditional and cyber-bullying victimization. This article draws on data from 673 students from Victoria, Australia, to examine Grade 7 (aged 12-13 years) predictors of traditional and cyber-bullying victimization in Grade 9 (aged 14-15 years). Participants completed a modified version of the Communities That Care youth survey. There were few similarities and important differences in the predictors of traditional and cyber-bullying victimization. For Grade 9 cyber-bullying victimization, in the fully adjusted model, having been a victim of traditional bullying in Grade 7 and emotional control in Grade 7 were predictors. For Grade 9 traditional bullying victimization, predictors were Grade 7 traditional bullying victimization, association with antisocial peers, and family conflict, with family attachment and emotional control marginally statistically significant. The use of evidence-based bullying prevention programs is supported to reduce experiences of both traditional and cyber-bullying victimization, as is the implementation of programs to assist students to regulate their emotions effectively. In addition, traditional bullying victimization may be reduced by addressing association with antisocial friends, family conflict, and bonding to families.
C1 [Hemphill, Sheryl A.; Tollit, Michelle; Kotevski, Aneta; Heerde, Jessica A.] Australian Catholic Univ, Fitzroy, Vic 3065, Australia.
   [Hemphill, Sheryl A.] Univ Melbourne, Melbourne, Vic 3010, Australia.
   [Hemphill, Sheryl A.] Murdoch Childrens Res Inst, Murdoch, WA, Australia.
RP Hemphill, SA (reprint author), Australian Catholic Univ, Learning Sci Inst Australia, Fitzroy, Vic 3065, Australia.
EM sheryl.hemphill@acu.edu.au
OI Heerde, Jessica/0000-0002-5597-019X
FU National Institute on Drug Abuse [R01-DA012140]
FX The author(s) disclosed receipt of the following financial support for
   the research, authorship, and/or publication of this article: The
   authors are grateful for the financial support of the National Institute
   on Drug Abuse (R01-DA012140) for the International Youth Development
   Study (IYDS) initial data collection.
CR [Anonymous], DISSERTATION ABSTR B, V71, P7743
   Arseneault L, 2006, PEDIATRICS, V118, P130, DOI 10.1542/peds.2005-2388
   Arseneault L, 2010, PSYCHOL MED, V40, P717, DOI 10.1017/S0033291709991383
   Arthur MW, 2002, EVALUATION REV, V26, P575, DOI 10.1177/019384102237850
   Baldry AC, 2003, CHILD ABUSE NEGLECT, V27, P713, DOI 10.1016/S0145-2134(03)00114-5
   Beran TN, 2004, J PSYCHOL, V138, P129, DOI 10.3200/JRLP.138.2.129-148
   Bond L., 2000, IMPROVING LIVES YOUN
   Bond L, 2007, J SCHOOL HEALTH, V77, P75, DOI 10.1111/j.1746-1561.2007.00170.x
   Casas JA, 2013, COMPUT HUM BEHAV, V29, P580, DOI 10.1016/j.chb.2012.11.015
   Catalano R. F., 1996, DELINQUENCY CRIME CU, P149
   Cohen J., 2003, APPL MULTIPLE REGRES
   Cook CR, 2010, SCHOOL PSYCHOL QUART, V25, P65, DOI 10.1037/a0020149
   Cross D, 2009, AUSTR COVERT BULLYIN
   Dodge KA, 2006, SOCIAL POLICY REPORT, V20, P3
   Dooley JJ, 2009, Z PSYCHOL, V217, P182, DOI 10.1027/0044-3409.217.4.182
   Duffy AL, 2009, SOC DEV, V18, P121, DOI 10.1111/j.1467-9507.2008.00484.x
   Egan SK, 1998, DEV PSYCHOL, V34, P299, DOI 10.1037/0012-1649.34.2.299
   Espelage DL, 2004, BULLYING IN AMERICAN SCHOOLS: A SOCIAL-ECOLOGICAL PERSPECTIVE ON PREVENTION AND INTERVENTION, P15
   Fidell LS, 2001, USING MULTIVARIATE S
   Garmezy N., 1985, RECENT RES DEV PSYCH, V4, P213
   Glaser RR, 2005, J QUANT CRIMINOL, V21, P73, DOI 10.1007/s10940-004-1788-1
   Grigg DW, 2010, AUST J GUID COUNS, V20, P143, DOI 10.1375/ajgc.20.2.143
   Hamburger M. E., 2011, MEASURING BULLYING V
   Hawkins J. D., 2000, JUVENILE JUSTICE B
   HAWKINS JD, 1992, PSYCHOL BULL, V112, P64, DOI 10.1037/0033-2909.112.1.64
   Hemphill S. A., 2010, PREVENTING VIOLENT A
   Hemphill SA, 2012, AUSTR PASTOR CARE ED, V30, P99, DOI DOI 10.1080/02643944.2012.679953
   Hemphill SA, 2006, J ADOLESCENT HEALTH, V39, P736, DOI 10.1016/j.jadohealth.2006.05.010
   Hemphill SA, 2011, J ADOLESCENT HEALTH, V49, P312, DOI 10.1016/j.jadohealth.2010.12.017
   Hemphill SA, 2009, AUST NZ J CRIMINOL, V42, P289, DOI 10.1375/acri.42.3.289
   Herrenkohl TI, 2000, J ADOLESCENT HEALTH, V26, P176, DOI 10.1016/S1054-139X(99)00065-8
   JESSOR R, 1995, DEV PSYCHOL, V31, P923, DOI 10.1037/0012-1649.31.6.923
   Jessor R, 1998, J PERS SOC PSYCHOL, V75, P788, DOI 10.1037//0022-3514.75.3.788
   Juvonen J, 2008, J SCHOOL HEALTH, V78, P496, DOI 10.1111/j.1746-1561.2008.00335.x
   Katzer C., 2009, J MEDIA PSYCHOL, V21, P25, DOI DOI 10.1027/1864-1105.21.1.25
   Kish L., 1965, SURVEY SAMPLING
   Kowalski RM, 2014, PSYCHOL BULL, V140, P1073, DOI 10.1037/a0035618
   Li Q, 2007, AUSTRALAS J EDUC TEC, V23, P435
   Li Q, 2006, SCHOOL PSYCHOL INT, V27, P157, DOI 10.1177/0143034306064547
   McLaughlin KA, 2009, J CONSULT CLIN PSYCH, V77, P894, DOI 10.1037/a0015760
   McMorris BJ, 2007, HEALTH EDUC BEHAV, V34, P634, DOI 10.1177/109019810628272
   Menesini E, 2012, CYBERPSYCH BEH SOC N, V15, P455, DOI 10.1089/cyber.2012.0040
   National Center for Educational Statistics: Institute of Education Sciences, 2011, 316 NAT CTR ED STAT
   National Crime Prevention, 1999, PATHW PREV DEV EARL
   Olweus D., 1993, BULLYING SCH WHAT WE
   PATCHIN JW, 2006, YOUTH VIOLENCE JUV J, V4, P148, DOI DOI 10.1177/1541204006286288
   Pepler D, 2004, BULLYING SCH SUCCESS, P307, DOI DOI 10.1017/CBO9780511584466.017
   Prior M., 2000, PATHWAYS INFANCY ADO
   Quin D, 2014, HEALTH PROMOT J AUST, V25, P52, DOI 10.1071/HE13097
   Ralph A., 2003, AUSTRALIAN E JOURNAL, V2, P169
   Raskauskas J, 2007, DEV PSYCHOL, V43, P564, DOI 10.1037/0012-1649.43.3.564
   RUTTER M, 1985, BRIT J PSYCHIAT, V147, P598, DOI 10.1192/bjp.147.6.598
   Schuster B., 1999, GROUP PROCESS INTERG, V2, P175, DOI DOI 10.1177/1368430299022005
   Schwartz D, 2001, PEER HARASSMENT IN SCHOOL, P147
   Shields A, 2001, J CLIN CHILD PSYCHOL, V30, P349, DOI 10.1207/S15374424JCCP3003_7
   Smith PK, 2008, J CHILD PSYCHOL PSYC, V49, P376, DOI 10.1111/j.1469-7610.2007.01846.x
   Sourander A, 2000, CHILD ABUSE NEGLECT, V24, P873, DOI 10.1016/S0145-2134(00)00146-0
   Sourander A, 2010, ARCH GEN PSYCHIAT, V67, P720, DOI 10.1001/archgenpsychiatry.2010.79
   Spears B, 2009, Z PSYCHOL, V217, P189, DOI 10.1027/0044-3409.217.4.189
   StataCorp, 2009, STAT STAT SOFTW REL
   Swearer SM, 2010, EDUC RESEARCHER, V39, P38, DOI 10.3102/0013189X09357622
   Taiariol J., 2010, THESIS WAYNE
   Tokunaga RS, 2010, COMPUT HUM BEHAV, V26, P277, DOI 10.1016/j.chb.2009.11.014
   Turner KMT, 2006, AGGRESS VIOLENT BEH, V11, P176, DOI 10.1016/j.avb.2005.07.005
   Ubertini M., 2011, THESIS
   Vassallo S., 2002, 1 CRIM PREV VICT
   Wade A, 2011, CAN J SCH PSYCHOL, V26, P44, DOI 10.1177/0829573510396318
   Williams KR, 2007, J ADOLESCENT HEALTH, V41, pS14, DOI 10.1016/j.jadohealth.2007.08.018
   Wilton MMM, 2000, SOC DEV, V9, P226
   Ybarra ML, 2007, J ADOLESCENT HEALTH, V41, pS42, DOI 10.1016/j.jadohealth.2007.09.004
   Ybarra ML, 2004, J CHILD PSYCHOL PSYC, V45, P1308, DOI 10.1111/j.1469-7610.2004.00328.x
   Ybarra ML, 2004, J ADOLESCENCE, V27, P319, DOI 10.1016/j.adolescence.2004.03.007
NR 72
TC 18
Z9 18
U1 3
U2 40
PU SAGE PUBLICATIONS INC
PI THOUSAND OAKS
PA 2455 TELLER RD, THOUSAND OAKS, CA 91320 USA
SN 0886-2605
EI 1552-6518
J9 J INTERPERS VIOLENCE
JI J. Interpers. Violence
PD SEP
PY 2015
VL 30
IS 15
BP 2567
EP 2590
DI 10.1177/0886260514553636
PG 24
WC Criminology & Penology; Family Studies; Psychology, Applied
SC Criminology & Penology; Family Studies; Psychology
GA CP4JE
UT WOS:000359847000001
PM 25315480
DA 2019-03-23
ER

PT J
AU Fenwick, T
AF Fenwick, Tara
TI Social Media and Medical Professionalism: Rethinking the Debate and the
   Way Forward
SO ACADEMIC MEDICINE
LA English
DT Article
ID ONLINE PROFESSIONALISM; STUDENTS; FACEBOOK; AGE
AB This Perspective addresses the growing literature about online medical professionalism. Whereas some studies point to the positive potential of social media to enhance and extend medical practice, the dominant emphasis is on the risks and abuses of social media. Overall evidence regarding online medical professionalism is (as with any new area of practice) limited; however, simply accumulating more evidence, without critically checking the assumptions that frame the debate, risks reinforcing negativity toward social media.
   In this Perspective, the author argues that the medical community should step back and reconsider its assumptions regarding both professionalism and the digital world of social media. Toward this aim, she outlines three areas for critical rethinking by educators and students, administrators, professional associations, and researchers. First she raises some cautions regarding the current literature on using social media in medical practice, which sometimes leaps too quickly from description to prescription. Second, she discusses professionalism. Current debates about the changing nature and contexts of professionalism generally might be helpful in reconsidering notions of online medical professionalism specifically. Third, the author argues that the virtual world itself and its built-in codes deserve more critical scrutiny. She briefly summarizes new research from digital studies both to situate the wider trends more critically and to appreciate the evolving implications for medical practice. Next, the author revisits the potential benefits of social media, including their possibilities to signal new forms of professionalism. Finally, the Perspective ends with specific suggestions for further research that may help move the debate forward.
C1 Univ Stirling, Sch Educ, Stirling FK9 4LA, Scotland.
RP Fenwick, T (reprint author), Univ Stirling, Sch Educ, Stirling FK9 4LA, Scotland.
EM Tara.fenwick@stir.ac.uk
CR Bayne S, 2010, LOND REV EDUC, V8, P5, DOI 10.1080/14748460903557589
   Berntsen E, 2013, STUD HEALTH TECHNOL, V192, P1168, DOI 10.3233/978-1-61499-289-9-1168
   Cain J, 2009, CURR PHARM TEACH LEA, V2, P66
   Cameron AM, 2013, AM J TRANSPLANT, V13, P2059, DOI 10.1111/ajt.12312
   Chretien KC, 2009, JAMA-J AM MED ASSOC, V302, P1309, DOI 10.1001/jama.2009.1387
   Christmas S., 2011, NEW MED PROFESSIONAL
   Curran J, 2012, COMMUN SOC-SER, P1
   Deuze J., 2006, INF SOC, V22, P63, DOI DOI 10.1080/01972240600567170
   Evetts J, 2011, COMP SOCIOL, V10, P1, DOI 10.1163/156913310X522633
   Fournier V, 1999, SOCIOL REV, V47, P280, DOI 10.1111/1467-954X.00173
   Freidson E., 2001, PROFESSIONALISM 3 LO
   General Medical Council, 2012, DOCT US SOC MED
   George DR, 2012, TEACH LEARN MED, V24, P155, DOI 10.1080/10401334.2012.664972
   Green B, 2010, NURS EDUC, V35, P127, DOI 10.1097/NNE.0b013e3181d9502b
   Greysen SR, 2012, JAMA-J AM MED ASSOC, V307, P1141, DOI 10.1001/jama.2012.330
   Greysen SR, 2010, J GEN INTERN MED, V25, P1227, DOI 10.1007/s11606-010-1447-1
   Hamm MP, 2013, ACAD MED, V88, P1376, DOI 10.1097/ACM.0b013e31829eb91c
   Hamm MP, 2013, BMJ OPEN, P3
   Hawn C, 2009, HEALTH AFFAIR, V28, P361, DOI 10.1377/hlthaff.28.2.361
   Kind T, 2010, MED ED ONLINE, V15
   Kitchin R, 2011, SOFTW STUD, P1
   Lewis B., 2006, PROFESSIONALISM MED, P149
   Lie D, 2013, ACAD MED, V88, P240, DOI 10.1097/ACM.0b013e31827bf5fc
   Mansfield SJ, 2011, MED J AUSTRALIA, V194, P642
   Martimianakis MA, 2009, MED EDUC, V43, P829, DOI 10.1111/j.1365-2923.2009.03408.x
   May L., 1996, SOCIALLY RESPONSIVE
   Mostaghimi A, 2011, ANN INTERN MED, V154, P560, DOI 10.7326/0003-4819-154-8-201104190-00008
   Omurtag K, 2013, CLIN OBSTET GYNECOL, V56, P463, DOI 10.1097/GRF.0b013e3182988cec
   Orlikowski WJ, 2007, ORGAN STUD, V28, P1435, DOI 10.1177/0170840607081138
   Schmitt TL, 2012, J DERMATOL NURSES, V4, P181
   Spector ND, 2010, J PEDIATR-US, V156, P345, DOI 10.1016/j.jpeds.2009.12.047
   Stronach I, 2002, J EDUC POLICY, V17, P109, DOI 10.1080/02680930110100081
   van Dijk J, 2013, CULTURE CONNECTIVITY
   Zukas M., 2012, PRACTICE LEARNING CH, P199
NR 34
TC 18
Z9 18
U1 1
U2 27
PU LIPPINCOTT WILLIAMS & WILKINS
PI PHILADELPHIA
PA TWO COMMERCE SQ, 2001 MARKET ST, PHILADELPHIA, PA 19103 USA
SN 1040-2446
EI 1938-808X
J9 ACAD MED
JI Acad. Med.
PD OCT
PY 2014
VL 89
IS 10
BP 1331
EP 1334
DI 10.1097/ACM.0000000000000436
PG 4
WC Education, Scientific Disciplines; Health Care Sciences & Services
SC Education & Educational Research; Health Care Sciences & Services
GA AR9LQ
UT WOS:000343896100013
PM 25076200
OA Bronze
DA 2019-03-23
ER

PT J
AU Menendez-Miranda, M
   Fernandez-Arguelles, MT
   Costa-Fernandez, JM
   Encinar, JR
   Sanz-Medel, A
AF Menendez-Miranda, Mario
   Fernandez-Arguelles, Maria T.
   Costa-Fernandez, Jose M.
   Encinar, Jorge Ruiz
   Sanz-Medel, Alfredo
TI Elemental ratios for characterization of quantum-dots populations in
   complex mixtures by asymmetrical flow field-flow fractionation online
   coupled to fluorescence and inductively coupled plasma mass spectrometry
SO ANALYTICA CHIMICA ACTA
LA English
DT Article
DE Asymmetric flow field-flow fractionation; Nanoparticles; Quantum dots;
   Triple quadrupole inductively coupled plasma mass spectrometry
ID INORGANIC NANOPARTICLES; EXTINCTION COEFFICIENT; SILVER NANOPARTICLES;
   GOLD NANOPARTICLES; CDS NANOCRYSTALS; DAPHNIA-MAGNA; TOXICITY; ICPMS;
   CDTE; AF4
AB Separation and identification of nanoparticles of different composition, with similar particle diameter, coexisting in heterogeneous suspensions of polymer-coated CdSe/ZnS quantum dots (QDs) have been thoroughly assessed by asymmetric flow field-flow fractionation (AF4) coupled on-line to fluorescence and inductively coupled plasma mass spectrometry (ICPMS) detectors. Chemical characterization of any previously on-line separated nanosized species was achieved by the measurement of the elemental molar ratios of every element involved in the synthesis of the QDs, using inorganic standards and external calibration by flow injection analysis (FIA). Such elemental molar ratios, strongly limited so far to pure single nanoparticles suspensions, have been achieved with adequate accuracy by coupling for the first time an ICP-QQQ instrument to an AF4 system. This hyphenation turned out to be instrumental to assess the chemical composition of the different populations of nanoparticles coexisting in the relatively complex mixtures, due to its capabilities to detect the hardly detectable elements involved in the synthesis. Interestingly such information, complementary to that obtained by fluorescence, was very valuable to detect and identify unexpected nanosized species, present at significant level, produced during QDs synthesis and hardly detectable by standard approaches. (C) 2014 Elsevier B.V. All rights reserved.
C1 [Menendez-Miranda, Mario; Fernandez-Arguelles, Maria T.; Costa-Fernandez, Jose M.; Encinar, Jorge Ruiz; Sanz-Medel, Alfredo] Univ Oviedo, Dept Phys & Analyt Chem, E-33006 Oviedo, Spain.
RP Costa-Fernandez, JM (reprint author), Univ Oviedo, Dept Phys & Analyt Chem, Julian Claveria 8, E-33006 Oviedo, Spain.
EM jcostafe@uniovi.es; asm@uniovi.es
RI Fernandez-Arguelles, Maria/H-1706-2014; COSTA-FERNANDEZ,
   JOSE/R-9141-2017
OI Fernandez-Arguelles, Maria/0000-0002-5191-3024; /0000-0003-2899-1347;
   Ruiz Encinar, Jorge/0000-0001-6245-5770; COSTA-FERNANDEZ,
   JOSE/0000-0002-8671-5300
FU Spanish Ministry of Education [CTQ-2010-02309]; Agilent Foundation;
   Principado de Asturias (Spain) [BP12-046]
FX Financial support provided by the Spanish Ministry of Education
   (CTQ-2010-02309) and Agilent Foundation is also acknowledged. M. M. M.
   acknowledges the Ph.D. grant (BP12-046) from Principado de Asturias
   (Spain).
CR Bednar AJ, 2013, TALANTA, V104, P140, DOI 10.1016/j.talanta.2012.11.008
   Bolea E, 2014, ANALYST, V139, P914, DOI 10.1039/c3an01443f
   Bouby M, 2008, ANAL BIOANAL CHEM, V392, P1447, DOI 10.1007/s00216-008-2422-0
   Dabbousi BO, 1997, J PHYS CHEM B, V101, P9463, DOI 10.1021/jp971091y
   Fernandez SD, 2012, ANAL CHEM, V84, P5851, DOI 10.1021/ac3009516
   Fernandez-Arguelles MT, 2007, NANO LETT, V7, P2613, DOI 10.1021/nl070971d
   Fischer HC, 2006, ADV FUNCT MATER, V16, P1299, DOI 10.1002/adfm.200500529
   Gigault J, 2013, ANAL BIOANAL CHEM, V405, P1191, DOI 10.1007/s00216-012-6547-9
   Gray EP, 2012, J ANAL ATOM SPECTROM, V27, P1532, DOI 10.1039/c2ja30069a
   Hagendorfer H, 2011, ANAL CHIM ACTA, V706, P367, DOI 10.1016/j.aca.2011.08.014
   Hasanzadeh R, 2013, POLYM ADVAN TECHNOL, V24, P34, DOI 10.1002/pat.3046
   Hauck TS, 2010, SMALL, V6, P138, DOI 10.1002/smll.200900626
   Hinterwirth H, 2013, ACS NANO, V7, P1129, DOI 10.1021/nn306024a
   HUIFENG Q, 2009, NANO LETT, V9, P4083
   Jasieniak J, 2007, J AM CHEM SOC, V129, P2841, DOI 10.1021/ja066205a
   Ji XJ, 2005, J PHYS CHEM B, V109, P3793, DOI 10.1021/jp044928f
   Jiang W, 2012, J ANAL ATOM SPECTROM, V27, P1465, DOI 10.1039/c2ja30103b
   Jun S, 2013, ANGEW CHEM INT EDIT, V52, P679, DOI 10.1002/anie.201206333
   Martinez-Manez R., 2010, SUPRAMOL CHEM, P155
   Montenegro JM, 2013, ADV DRUG DELIVER REV, V65, P677, DOI 10.1016/j.addr.2012.12.003
   Bustos ARM, 2009, CHEM COMMUN, P3107, DOI 10.1039/b901493d
   Moreels I, 2007, CHEM MATER, V19, P6101, DOI 10.1021/cm071410q
   Nischwitz V, 2012, J ANAL ATOM SPECTROM, V27, P1084, DOI 10.1039/c2ja10387g
   Pace HE, 2010, ENVIRON TOXICOL CHEM, V29, P1338, DOI 10.1002/etc.168
   Peng ZA, 2001, J AM CHEM SOC, V123, P183, DOI 10.1021/ja003633m
   Penn SG, 2003, CURR OPIN CHEM BIOL, V7, P609, DOI 10.1016/j.cbpa.2003.08.013
   Qureshi RN, 2010, LC GC EUR, V23, P18
   Ribeiro F, 2014, SCI TOTAL ENVIRON, V466, P232, DOI 10.1016/j.scitotenv.2013.06.101
   Schmidt B, 2011, ANAL CHEM, V83, P2461, DOI 10.1021/ac102545e
   Soenen SJ, 2011, NANO TODAY, V6, P446, DOI 10.1016/j.nantod.2011.08.001
   Steckel JS, 2004, ANGEW CHEM INT EDIT, V43, P2154, DOI 10.1002/anie.200453728
   Trapiella-Alfonso L, 2011, BIOSENS BIOELECTRON, V26, P4753, DOI 10.1016/j.bios.2011.05.044
   Trapiella-Alfonso L, 2011, NANOSCALE, V3, P954, DOI 10.1039/c0nr00822b
   Yu WW, 2003, CHEM MATER, V15, P2854, DOI 10.1021/cm034081k
   Zattoni A, 2009, J CHROMATOGR A, V1216, P9106, DOI 10.1016/j.chroma.2009.06.037
NR 35
TC 18
Z9 19
U1 2
U2 65
PU ELSEVIER SCIENCE BV
PI AMSTERDAM
PA PO BOX 211, 1000 AE AMSTERDAM, NETHERLANDS
SN 0003-2670
EI 1873-4324
J9 ANAL CHIM ACTA
JI Anal. Chim. Acta
PD AUG 11
PY 2014
VL 839
BP 8
EP 13
DI 10.1016/j.aca.2014.06.034
PG 6
WC Chemistry, Analytical
SC Chemistry
GA AM6RJ
UT WOS:000339992000002
PM 25066713
DA 2019-03-23
ER

PT J
AU Maleci, L
   Buffa, G
   Wahsha, M
   Bini, C
AF Maleci, Laura
   Buffa, Gabriella
   Wahsha, Mohammad
   Bini, Claudio
TI Morphological changes induced by heavy metals in dandelion (Taraxacum
   officinale Web.) growing on mine soils
SO JOURNAL OF SOILS AND SEDIMENTS
LA English
DT Article
DE Heavy metals; Mine soils; Plantmorphology; Taraxacum officinale;
   Ultrastructure
ID INDUCED OXIDATIVE STRESS; CONTAMINATED SOILS; ABANDONED MINE; PLANTS;
   ACCUMULATION; ZN; PB; CD; CU; LEAVES
AB Heavy metal accumulation produces significant physiological and biochemical responses in vascular plants. Plants growing on abandoned mine sites are of particular interest, since they are genetically tolerant to high metal concentrations. In this work, we examined the effect of heavy metals (HMs) on the morphology of T. officinale growing in pots with mine soils, with the following objectives: (1) to determine the evolution of HM concentration in leaves and roots over 3 years of cultivation; (2) to highlight possible damage at anatomical and cytological level.
   Wild specimens of Taraxacum officinale Web., with their soil clod, were gathered from three sites with different contamination levels by heavy metals (Cd, Cr, Cu, Fe, Pb, Zn) in the abandoned Imperina Valley mine (Northeast Italy). A control plant was also gathered from a non-contaminated site nearby. Plants were cultivated in pots at the botanical garden of the University of Florence (HBF), and appeared macroscopically not affected by toxic signals (reduced growth, leaf necrosis) possibly induced by soil HM concentration. Leaves and roots taken at the same growing season were observed by light microscopy and transmission electron microscopy.
   Light microscopy observations show a clear difference in the cellular organisation of non-contaminated and contaminated samples. The unpolluted samples present a well-organised palisade tissue and spongy photosynthetic parenchyma. Samples from contaminated sites, instead, present a palisade parenchyma less organised, and a reduction of leaf thickness proportional to HM concentration. The poor structural organisations, and the reduced foliar thickness of the contaminated plants, are related to soil contamination. Differences in root micromorphology concern the cortical parenchyma. Moreover, all the samples examined present mycorrhiza. Ultrastructure observations of the parenchyma cells show mitochondrial structure alteration, with lacking or reduced cristae of the internal membrane at increasing metal content. Instead, chloroplast organisation does not present significant differences, particularly in number and compartmentalization of thylakoids.
   Although macromorphology does not present evidence of phytotoxicity, the recorded observations of the micromorphological characteristics of leaves and roots, show a suffering state of the plants, strictly related to HM content. Leaching reduced partly the HM content of the soil, therefore decreasing their phytotoxic effect. A gradual restoration of leaf organisation suggests that somewhat resilience occurred in plants. Moreover, the presence of stress-tolerant mycorrhizal fungi could contribute to reduce metal toxicity.
C1 [Maleci, Laura] Univ Florence, Dept Biol, I-50121 Florence, Italy.
   [Buffa, Gabriella; Bini, Claudio] CaFoscari Univ Venice, Dept Environm Sci Informat & Stat, I-30123 Venice, Italy.
   [Wahsha, Mohammad] Univ Jordan, Aqaba Branch, Marine Sci Stn, Aqaba, Jordan.
RP Maleci, L (reprint author), Univ Florence, Dept Biol, Via PA Micheli 3, I-50121 Florence, Italy.
EM maleci@unifi.it
RI Buffa, Gabriella/F-7706-2014
OI Buffa, Gabriella/0000-0002-0862-637X
CR Abreu MM, 2008, J GEOCHEM EXPLOR, V96, P210, DOI 10.1016/j.gcxplo.2007.04.007
   Adriano D. C., 1995, CONTAMINATED SOILS, P466
   Alloway B. J, 1995, HEAVY METALS SOILS, P368
   [Anonymous], 2006, EUROPEAN PHARMACOPOE
   Ashraf MA, 2011, INT J ENVIRON SCI TE, V8, P401, DOI 10.1007/BF03326227
   BAKER A J M, 1989, Biorecovery, V1, P81
   Baker AJM, 2000, PHYTOREMEDIATION OF CONTAMINATED SOIL AND WATER, P85
   BAKER AJM, 1981, J PLANT NUTR, V3, P643, DOI 10.1080/01904168109362867
   Bargagli R, 1993, PLANTS BIOMONITORS, P468
   Bernard AM, 1995, CONTAMINED SOILS, P21
   Bini C, 2008, J GEOCHEM EXPLOR, V96, P194, DOI 10.1016/j.gexplo.2007.03.008
   BINI C., 2009, MANUAL METHODS SOIL, P137
   BINI C., 2012, ENV IMPACT ABANDONED, P92
   Bini C, 2010, CONTAMINATED SOILS E, P97
   Bini C, 2010, INT J ENV QUAL EQA, V4, P173
   Bini C, 2011, P 11 ICOBTE FLOR JUL, VI, P505
   Bini C, 2000, TOXICOL ENVIRON CHEM, V77, P131
   Bini C, 2012, J GEOCHEM EXPLOR, V123, P101, DOI 10.1016/j.gexplo.2012.07.009
   Costantini EAC, 2007, SOIL SURVEY METHODS
   DAVIES BE, 1987, HYDROBIOLOGIA, V149, P213, DOI 10.1007/BF00048662
   Dubois JP, 1998, P 16 IUSS C MONTP S, V25, P1
   Ernst WHO, 1996, APPL GEOCHEM, V11, P163, DOI 10.1016/0883-2927(95)00040-2
   Fontana S, 2010, AGROCHIMICA, V54, P218
   Fontana S, 2011, P 11 ICOBTE FLOR JUL, VI, P507
   Fontana S, 2011, GEOPHYS RES ABSTRACT, V13, P1751
   Giordani T, 2012, INT J ENV QUAL, V8, P27
   Giuliani C, 2008, FLORA, V203, P376, DOI 10.1016/j.flora.2007.07.001
   HELIOS-RYBICKA E., 1996, APPL GEOCHEM, V11, P3
   Hood T.M., 1997, SOIL PLANT ANAL SUST, P877
   Kabata-Pendias A., 2011, TRACE ELEMENTS SOIL, P365
   Kabata-Pendias A, 2007, TRACE ELEMENTS SOIL, P550, DOI [10.1007/978-3-540-32714-1, DOI 10.1007/978-3-540-32714-1]
   Karuppanapandian T, 2011, AUST J CROP SCI, V5, P709
   Keane B, 2001, SCI TOTAL ENVIRON, V281, P63, DOI 10.1016/S0048-9697(01)00836-1
   Keunen E, 2011, INT J MOL SCI, V12, P6894, DOI 10.3390/ijms12106894
   Kidd P, 2009, ENVIRON EXP BOT, V67, P243, DOI 10.1016/j.envexpbot.2009.06.013
   Krolak E, 2003, POL J ENVIRON STUD, V12, P713
   Kucera T, 2008, PHOTOSYNTHETICA, V46, P481, DOI 10.1007/s11099-008-0083-z
   Kupper H, 1998, PHOTOSYNTH RES, V58, P123, DOI 10.1023/A:1006132608181
   Lee CG, 2001, APPL GEOCHEM, V16, P1377, DOI 10.1016/S0883-2927(01)00038-5
   Li WQ, 2005, PLANT GROWTH REGUL, V46, P45, DOI 10.1007/s10725-005-6324-2
   Llugany M, 2009, PLANT BIOLOGY, V11, P170, DOI 10.1111/j.1438-8677.2008.00094.x
   Lopareva-Pohu A, 2011, ENVIRON POLLUT, V159, P1721, DOI 10.1016/j.envpol.2011.02.030
   Losch R., 2004, HEAVY METAL STRESS P, P182
   Madejon P, 2002, SCI TOTAL ENVIRON, V290, P105, DOI 10.1016/S0048-9697(01)01070-1
   Malawska M, 2001, WATER AIR SOIL POLL, V127, P339, DOI 10.1023/A:1005236016074
   Maleci L., 2001, P 6 ICOBTE GUELPH ON, P384
   Malik RN, 2010, PAK J BOT, V42, P291
   Mangabeira P, 2001, P 6 ICOBTE GUELPH, P555
   Margesin R., 2005, MANUAL SOIL ANAL MON, P359
   Memon Abdul R., 2001, Turkish Journal of Botany, V25, P111
   Navarro MC, 2008, J GEOCHEM EXPLOR, V96, P183, DOI 10.1016/j.gexplo.2007.04.011
   Peterson RL, 2004, MYCORRHIZAS ANATOMY
   Poschenrieder C, 2001, PLANT SOIL, V230, P247, DOI 10.1023/A:1010374732486
   Preeti P, 2011, INT J ENV SCI, V1, P1009
   Rosselli Walter, 2006, Forest Snow and Landscape Research, V80, P361
   Sarret G, 2001, P 6 ICOBTE GUELPH, P131
   Savinov AB, 2007, RUSS J ECOL+, V38, P174, DOI 10.1134/S1067413607030058
   Schutzendubel A, 2002, J EXP BOT, V53, P1351, DOI 10.1093/jexbot/53.372.1351
   Simon L, 1996, WATER AIR SOIL POLL, V91, P351, DOI 10.1007/BF00666269
   Sivry Y, 2010, EUR J MINERAL, V22, P679, DOI 10.1127/0935-1221/2010/0022-2060
   Steinnes E, 2009, ENVIRON GEOCHEM HLTH, V31, P523, DOI 10.1007/s10653-009-9257-2
   Unterbrunner R, 2007, ENVIRON POLLUT, V148, P107, DOI 10.1016/j.envpol.2006.10.035
   Wahsha M, 2012, J GEOCHEM EXPLOR, V123, P19, DOI 10.1016/j.gexplo.2012.07.004
   Wahsha M, 2012, J GEOCHEM EXPLOR, V113, P112, DOI 10.1016/j.gexplo.2011.09.008
   Weryszko-Chmielewska E, 2005, SOIL SCI PLANT NUTR, V51, P203, DOI 10.1111/j.1747-0765.2005.tb00024.x
   Yoon J, 2006, SCI TOTAL ENVIRON, V368, P456, DOI 10.1016/j.scitotenv.2006.01.016
   Zhao SP, 2011, AFR J BIOTECHNOL, V10, P10116
   Zupan M., 1995, CONTAMINATED SOILS, P325
   Zupan M., 2003, P 7 ICOBTE UPPS SV
NR 69
TC 18
Z9 18
U1 2
U2 62
PU SPRINGER HEIDELBERG
PI HEIDELBERG
PA TIERGARTENSTRASSE 17, D-69121 HEIDELBERG, GERMANY
SN 1439-0108
EI 1614-7480
J9 J SOIL SEDIMENT
JI J. Soils Sediments
PD APR
PY 2014
VL 14
IS 4
BP 731
EP 743
DI 10.1007/s11368-013-0823-y
PG 13
WC Environmental Sciences; Soil Science
SC Environmental Sciences & Ecology; Agriculture
GA AD7UF
UT WOS:000333471700010
DA 2019-03-23
ER

PT J
AU Veling, W
   Brinkman, WP
   Dorrestijn, E
   van der Gaag, M
AF Veling, Wim
   Brinkman, Willem-Paul
   Dorrestijn, Emily
   van der Gaag, Mark
TI Virtual Reality Experiments Linking Social Environment and Psychosis: A
   Pilot Study
SO CYBERPSYCHOLOGY BEHAVIOR AND SOCIAL NETWORKING
LA English
DT Article
ID PERSECUTORY IDEATION; SCHIZOPHRENIA; ANXIETY; STATE; RISK
AB Initial studies with healthy subjects and individuals with high risk for psychosis have suggested that virtual reality (VR) environments may be used to investigate social and psychological mechanisms of psychosis. One small study reported that VR can safely be used in individuals with current persecutory delusions. The present pilot study investigated the feasibility and potential negative side effects of exposure to different virtual social risk environments in patients with first episode psychosis and in healthy controls. Seventeen patients with first episode psychosis (FEP) and 24 healthy control subjects (HC) participated in four virtual experiments during which they walked for 3.5-4 minutes in a virtual cafe, looking for avatars with digits on their clothing. The level of paranoid thoughts, as well as psychological, physiological, and behavioral correlates of paranoid thoughts, were measured in different virtual social risk environments, manipulating two factors: population density and ethnicity of avatars. FEP and HC frequently had paranoid thoughts about avatars. Paranoia in the real world correlated strongly with paranoid thoughts about avatars in virtual environments (Spearman's =0.67 and 0.54 in FEP and HC respectively, p<0.01). FEP kept a smaller distance to avatars than HC. In FEP, but not in HC, galvanic skin response was significantly stronger in virtual environments with avatars of other ethnicity than in the own ethnicity condition. These results suggest that VR is an acceptable and sufficiently realistic method to use in patients with first episode psychosis. VR research may help to increase our understanding of the social and psychological mechanisms of psychosis and to develop new treatment applications.
C1 [Veling, Wim; Dorrestijn, Emily; van der Gaag, Mark] Parnassia Psychiat Inst, NL-2512 VA The Hague, Netherlands.
   [Veling, Wim] Maastricht Univ, Med Ctr, Dept Psychiat & Neuropsychol, Maastricht, Netherlands.
   [Brinkman, Willem-Paul] Delft Univ Technol, Delft, Netherlands.
   [van der Gaag, Mark] Vrije Univ Amsterdam, Dept Clin Psychol, Amsterdam, Netherlands.
   [van der Gaag, Mark] EMGO Inst Hlth & Care Res, Amsterdam, Netherlands.
RP Veling, W (reprint author), Parnassia Psychiat Inst, Lijnbaan 4, NL-2512 VA The Hague, Netherlands.
EM w.veling@parnassia.nl
RI Brinkman, WIllem-Paul/H-8159-2013; van der Gaag, Mark/A-6840-2008
OI Brinkman, WIllem-Paul/0000-0001-8485-7092; van der Gaag,
   Mark/0000-0002-3525-6415
CR Allen P, 2007, PSYCHOL MED, V37, P577, DOI 10.1017/S0033291706009615
   Bourque F, 2011, PSYCHOL MED, V41, P897, DOI 10.1017/S0033291710001406
   Castro MN, 2008, SCHIZOPHR RES, V99, P294, DOI 10.1016/j.schres.2007.08.025
   Fornells-Ambrojo M, 2008, SCHIZOPHR RES, V104, P228, DOI 10.1016/j.schres.2008.05.013
   Freeman D, 2005, J NERV MENT DIS, V193, P309, DOI 10.1097/01.nmd.0000161686.53245.70
   Freeman D, 2008, SCHIZOPHRENIA BULL, V34, P605, DOI 10.1093/schbul/sbn020
   Freeman D, 2007, J NERV MENT DIS, V195, P781, DOI 10.1097/NMD.0b013e318145a0a9
   Green CEL, 2008, PSYCHOL MED, V38, P101, DOI 10.1017/S0033291707001638
   Kennedy RS, 1993, INT J AVIAT PSYCHOL, V3, P203, DOI [10.1207/s15327108ijap0303_3, DOI 10.1207/S15327108IJAP0303_3]
   Lecomte T, 2006, PSYCHIAT RES, V143, P99, DOI 10.1016/j.psychres.2005.08.019
   March D, 2008, EPIDEMIOL REV, V30, P84, DOI 10.1093/epirev/mxn006
   Mattick RP, 1998, BEHAV RES THER, V36, P455, DOI 10.1016/S0005-7967(97)10031-6
   Park IH, 2009, PSYCHIATRY, V72, P79, DOI 10.1521/psyc.2009.72.1.79
   Park KM, 2009, HUM PSYCHOPHARM CLIN, V24, P619, DOI 10.1002/hup.1071
   Pedersen CB, 2001, ARCH GEN PSYCHIAT, V58, P1039, DOI 10.1001/archpsyc.58.11.1039
   Schubert T, 2001, PRESENCE-TELEOP VIRT, V10, P266, DOI 10.1162/105474601300343603
   Valmaggia LR, 2007, BRIT J PSYCHIAT, V191, pS63, DOI 10.1192/bjp.191.51.s63
   van der Gaag M, 2013, SCHIZOPHR RES, V144, P63, DOI 10.1016/j.schres.2012.12.010
   van Os J, 2010, NATURE, V468, P203, DOI 10.1038/nature09563
   Veling W, 2008, AM J PSYCHIAT, V165, P66, DOI 10.1176/appi.ajp.2007.07030423
   Veling W, 2006, SCHIZOPHR RES, V86, P189, DOI 10.1016/j.schres.2006.06.010
   Wobbrock JO, 2011, P CHI 2011 C HUM FAC, V1, P143
NR 22
TC 18
Z9 18
U1 0
U2 50
PU MARY ANN LIEBERT, INC
PI NEW ROCHELLE
PA 140 HUGUENOT STREET, 3RD FL, NEW ROCHELLE, NY 10801 USA
SN 2152-2715
EI 2152-2723
J9 CYBERPSYCH BEH SOC N
JI Cyberpsychology Behav. Soc. Netw.
PD MAR 1
PY 2014
VL 17
IS 3
BP 191
EP 195
DI 10.1089/cyber.2012.0497
PG 5
WC Psychology, Social
SC Psychology
GA AC0AV
UT WOS:000332158000011
PM 23992475
DA 2019-03-23
ER

PT J
AU Gearhart, S
   Zhang, WW
AF Gearhart, Sherice
   Zhang, Weiwu
TI Gay Bullying and Online Opinion Expression: Testing Spiral of Silence in
   the Social Media Environment
SO SOCIAL SCIENCE COMPUTER REVIEW
LA English
DT Article
DE social network sites; social media; spiral of silence; willingness to
   self-censor; issue importance; perceived opinion climate; online opinion
   expression
ID PUBLIC-OPINION; SELF-CENSOR; WILLINGNESS; TOLERANCE; CONSTRUCT; CLIMATE
AB Social network sites (SNSs) such as Facebook, Twitter, YouTube, and LinkedIn have recently attracted the attention of public opinion scholars. However, research testing existing public opinion theories in a social media context is scarce. This study represents arguably the first empirical examination of the spiral of silence theory in the social media environment. Through an experimental manipulation embedded in an Internet survey, respondents (N = 760) were presented with a hypothetical scenario (i.e., friendly or hostile) concerning gay bullying, an issue suited for investigation due to its moral components. Willingness to self-censor and to some extent, congruency with the national opinion climate were significant predictors of various online opinion response strategies, indicating the presence of the spiral of silence phenomenon in the social media environment. However, individual characteristics such as issue importance were related to willingness to communicate about the issue, suggesting a liberating effect on opinion expression.
C1 [Gearhart, Sherice] Univ Nebraska, Sch Commun, Omaha, NE 68182 USA.
   [Gearhart, Sherice] Texas Tech Univ, Lubbock, TX 79409 USA.
   [Zhang, Weiwu] Texas Tech Univ, Coll Media & Commun, Lubbock, TX 79409 USA.
RP Zhang, WW (reprint author), Texas Tech Univ, MS 43082, Lubbock, TX 79409 USA.
EM sgearhart@unomaha.edu; weiwu.zhang@ttu.edu
OI Gearhart, Sherice/0000-0003-1504-4594
CR Boyd D, 2007, YOUTH IDENTITY DIGIT, P119, DOI DOI 10.1162/DMAL.9780262524834.119
   Ellison NB, 2007, J COMPUT-MEDIAT COMM, V12, P1143, DOI [10.1111/j.1083-6101.2007.00367.x, 10.1111/j.1083-6101.2007.00393.x]
   Gay Lesbian and Straight Education Network (GLSEN), 2010, 2009 NAT SCH CLIM SU
   *GLSEN, 2010, GLSEN PFLAG TREV PRO
   Glynn CJ, 1997, PUBLIC OPIN QUART, V61, P452, DOI 10.1086/297808
   GLYNN CJ, 1984, PUBLIC OPIN QUART, V48, P731, DOI 10.1086/268879
   Glynn CJ, 1997, INT J PUBLIC OPIN R, V9, P213
   Hayes AF, 2005, INT J PUBLIC OPIN R, V17, P443, DOI 10.1093/ijpor/edho72
   Hayes AF, 2005, INT J PUBLIC OPIN R, V17, P298, DOI 10.1093/ijpor/edho73
   Hayes AF, 2007, J COMMUN, V57, P785, DOI 10.1111/j.1460-2466.2007.00368.x
   Hayes AF, 2006, POLIT BEHAV, V28, P259, DOI 10.1007/s11109-006-9008-3
   Hayes AF, 2010, COMMUN METHODS MEAS, V4, P256, DOI 10.1080/19312458.2010.505503
   Ho SS, 2008, COMMUN RES, V35, P190, DOI 10.1177/0093650207313159
   Kobayashi T, 2010, HUM COMMUN RES, V36, P546, DOI 10.1111/j.1468-2958.2010.01388.x
   KROSNICK JA, 1993, J PERS SOC PSYCHOL, V65, P1132, DOI 10.1037/0022-3514.65.6.1132
   LEE J, 2004, ANN M INT COMM ASS N
   Matthes J, 2012, INT J PUBLIC OPIN R, V24, P287, DOI 10.1093/ijpor/eds015
   Matthes J, 2010, COMMUN RES, V37, P774, DOI 10.1177/0093650210362685
   McDevitt M, 2003, INT J PUBLIC OPIN R, V15, P454, DOI 10.1093/ijpor/15.4.454
   Metzger MJ, 2009, SAGE HDB MEDIA PROCE, P561
   Moy P, 2001, JOURNALISM MASS COMM, V78, P7, DOI 10.1177/107769900107800102
   Neuwirth K, 2000, INT J PUBLIC OPIN R, V12, P138, DOI 10.1093/ijpor/12.2.138
   Noelle-Neumann E, 1981, MASS MEDIA SOCIAL CH, P137
   Noelle-Neumann Elisabeth, 1993, SPIRAL SILENCE
   NOELLENE.E, 1974, J COMMUN, V24, P43, DOI 10.1111/j.1460-2466.1974.tb00367.x
   Perse E.M., 2001, MEDIA EFFECTS SOC
   Persell CH, 2001, SOCIOL FORUM, V16, P203, DOI 10.1023/A:1011048600902
   SALMON CT, 1990, JOURNALISM QUART, V67, P567, DOI 10.1177/107769909006700312
   Scheufele DA, 2001, COMMUN RES, V28, P304, DOI 10.1177/009365001028003003
   Snyder Mark, 1979, ADV EXPT SOCIAL PSYC, V12, P85, DOI DOI 10.1016/S0065-2601(08)60260-9
   Wanta W., 2000, ANN M INT COMM ASS A
   Yun GW, 2011, J COMPUT-MEDIAT COMM, V16, P201, DOI 10.1111/j.1083-6101.2010.01533.x
   Zhao SY, 2008, COMPUT HUM BEHAV, V24, P1816, DOI 10.1016/j.chb.2008.02.012
   ZICKUHR K, 2012, DIGITAL DIFFFRENCE
NR 34
TC 18
Z9 18
U1 11
U2 140
PU SAGE PUBLICATIONS INC
PI THOUSAND OAKS
PA 2455 TELLER RD, THOUSAND OAKS, CA 91320 USA
SN 0894-4393
EI 1552-8286
J9 SOC SCI COMPUT REV
JI Soc. Sci. Comput. Rev.
PD FEB
PY 2014
VL 32
IS 1
BP 18
EP 36
DI 10.1177/0894439313504261
PG 19
WC Computer Science, Interdisciplinary Applications; Information Science &
   Library Science; Social Sciences, Interdisciplinary
SC Computer Science; Information Science & Library Science; Social Sciences
   - Other Topics
GA AE0HR
UT WOS:000333645100002
DA 2019-03-23
ER

PT J
AU Wright, MF
AF Wright, Michelle F.
TI Longitudinal Investigation of the Associations Between Adolescents'
   Popularity and Cyber Social Behaviors
SO JOURNAL OF SCHOOL VIOLENCE
LA English
DT Article
DE cyberbullying; cyber aggression; popularity; social preference;
   perceived popularity; peer nomination
AB As adolescents become increasingly immersed in electronic technologies, popular adolescents may act in similar ways online as they do offline. This longitudinal study employed peer nominations and self-reports to examine perceived popularity and social preference in relation to cyber social behaviors among 256 adolescents during the fall (T1) and spring (T2). Linear associations were found between T1 popularity types (i.e., perceived popularity, social preference) and T2 cyber prosocial behavior. On the other hand, both linear and curvilinear associations were found between T1 popularity types and T2 cyber aggression. In particular, T2 cyber aggression was elevated at higher levels of T1 perceived popularity and lower levels of T1 social preference. Taken together, these findings suggest that the relations between both popularity types and cyber social behaviors follow similar patterns as face-to-face social behaviors.
C1 [Wright, Michelle F.] Masaryk Univ, Fac Social Studies, Jostova 10, Brno 60200, Czech Republic.
RP Wright, MF (reprint author), Masaryk Univ, Fac Social Studies, Jostova 10, Brno 60200, Czech Republic.
EM michelle.wright@mail.muni.cz
FU Program of Employment of Best Young Scientists for International
   Cooperation Empowerment from European Social Fund
   [CZ.1.07/2.3.00/30.0037]; state budget of the Czech Republic
FX This work was supported by the Program of Employment of Best Young
   Scientists for International Cooperation Empowerment (grant number
   CZ.1.07/2.3.00/30.0037) cofinanced from European Social Fund and the
   state budget of the Czech Republic.
CR Aiken L. S., 1991, MULTIPLE REGRESSION
   Andreou E, 2006, SCHOOL PSYCHOL INT, V27, P339, DOI 10.1177/0143034306067286
   Anthonysamy A, 2007, CHILD ABUSE NEGLECT, V31, P971, DOI 10.1016/j.chiabu.2007.04.004
   Baruch Y, 2005, INFORM MANAGE-AMSTER, V42, P361, DOI 10.1016/j.im.2004.02.001
   Bennett D., 1998, BENEFITS ONLINE MENT
   Beran T., 2005, Journal of Educational Computing Research, V32, P265, DOI 10.2190/8YQM-B04H-PG4D-BLLH
   Butler B., 2007, COMMUNITY EFFORT ONL
   Butovskaya ML, 2007, AGGRESSIVE BEHAV, V33, P170, DOI 10.1002/ab.20197
   Cillessen AHN, 2004, CHILD DEV, V75, P147, DOI 10.1111/j.1467-8624.2004.00660.x
   Cillessen AHN, 2008, HDB PEER INTERACTION, P82
   COIE JD, 1982, DEV PSYCHOL, V18, P557, DOI 10.1037//0012-1649.18.4.557
   CRICK NR, 1995, CHILD DEV, V66, P710, DOI 10.1111/j.1467-8624.1995.tb00900.x
   de Bruyn EH, 2010, J EARLY ADOLESCENCE, V30, P543, DOI 10.1177/0272431609340517
   EDER D, 1985, SOCIOL EDUC, V58, P154, DOI 10.2307/2112416
   Erdur-Baker O, 2010, NEW MEDIA SOC, V12, P109, DOI 10.1177/1461444809341260
   Grigg DW, 2010, AUST J GUID COUNS, V20, P143, DOI 10.1375/ajgc.20.2.143
   Hawley PH, 2003, MERRILL PALMER QUART, V49, P279, DOI 10.1353/mpq.2003.0013
   i-SAFE America Inc, 2004, CYB BULL STAT TIPS
   Katzer C., 2009, J MEDIA PSYCHOL, V21, P25, DOI DOI 10.1027/1864-1105.21.1.25
   Konig A, 2010, AUST J GUID COUNS, V20, P210, DOI 10.1375/ajgc.20.2.210
   Kowalski RM, 2007, J ADOLESCENT HEALTH, V41, pS22, DOI 10.1016/j.jadohealth.2007.08.017
   LaFontana KM, 2010, SOC DEV, V19, P130, DOI 10.1111/j.1467-9507.2008.00522.x
   LaFontana KM, 1999, J GENET PSYCHOL, V160, P225, DOI 10.1080/00221329909595394
   Lease AM, 2002, SOC DEV, V11, P508, DOI 10.1111/1467-9507.00213
   Li Q, 2006, SCHOOL PSYCHOL INT, V27, P157, DOI 10.1177/0143034306064547
   Li Y, 2012, INT J BEHAV DEV, V36, P420, DOI 10.1177/0165025412446393
   Mayeux L, 2008, SOC DEV, V17, P871, DOI 10.1111/j.1467-9507.2008.00474.x
   Mitchell KJ, 2007, CHILD MALTREATMENT, V12, P314, DOI 10.1177/1077559507305996
   Parkhurst JT, 1998, J EARLY ADOLESCENCE, V18, P125, DOI 10.1177/0272431698018002001
   Paulhaus D. L., 1989, PERSONALITY PSYCHOL, P201
   Penner L. A., 1995, ADV PERSONALITY ASSE, V10, P147
   Pornari CD, 2010, AGGRESSIVE BEHAV, V36, P81, DOI 10.1002/ab.20336
   Prinstein MJ, 2003, MERRILL PALMER QUART, V49, P310, DOI 10.1353/mpq.2003.0015
   Putallaz M, 2007, J SCHOOL PSYCHOL, V45, P523, DOI 10.1016/j.jsp.2007.05.003
   Raskauskas J., 2010, J SCH VIOLENCE, V9, P74, DOI [10.1080/15388220903185605, DOI 10.1080/15388220903185605]
   Rivers I, 2010, BRIT EDUC RES J, V36, P643, DOI 10.1080/01411920903071918
   Rose AJ, 2004, DEV PSYCHOL, V40, P378, DOI 10.1037/0012-1649.40.3.378
   Rose AJ, 2009, DEV PSYCHOL, V45, P868, DOI 10.1037/a0015408
   Sanders J., 2009, 14 EUR C DEV PSYCH V
   Schultze-Krumbholz A, 2009, Z PSYCHOL, V217, P224, DOI 10.1027/0044-3409.217.4.224
   Sevcikova A, 2009, Z PSYCHOL, V217, P227, DOI 10.1027/0044-3409.217.4.227
   Soper D., 2010, INTERACTION
   Sproull L, 2005, TRANSFORMING ENTERPRISE: ECONOMIC AND SOCIAL IMPLICATIONS OF INFORMATION TECHNOLOGY, P361
   Subrahmanyam K, 2008, FUTURE CHILD, V18, P119
   Subrahmanyam K, 2006, DEV PSYCHOL, V42, P395, DOI 10.1037/0012-1649.42.3.395
   Tabachnick B. G., 2007, USING MULTIVARIATE S
   Walcott CM, 2008, PSYCHOL SCHOOLS, V45, P550, DOI 10.1002/pits.20323
   Wang CC, 2008, CYBERPSYCHOL BEHAV, V11, P344, DOI 10.1089/cpb.2007.0045
   Williams KR, 2007, J ADOLESCENT HEALTH, V41, pS14, DOI 10.1016/j.jadohealth.2007.08.018
   Wright MF, 2013, J YOUTH ADOLESCENCE, V42, P662, DOI 10.1007/s10964-012-9903-3
   Wright MF, 2012, CYBERPSYCH BEH SOC N, V15, P448, DOI 10.1089/cyber.2012.0061
   Wright MF, 2011, COMPUT HUM BEHAV, V27, P1959, DOI 10.1016/j.chb.2011.04.019
   Xie H, 2002, SOC DEV, V11, P205, DOI 10.1111/1467-9507.00195
   Xie HL, 2006, DEV PSYCHOL, V42, P599, DOI 10.1037/0012-1649.42.4.599
   Ybarra ML, 2007, J ADOLESCENT HEALTH, V41, pS42, DOI 10.1016/j.jadohealth.2007.09.004
   Ybarra ML, 2004, J CHILD PSYCHOL PSYC, V45, P1308, DOI 10.1111/j.1469-7610.2004.00328.x
NR 56
TC 18
Z9 18
U1 2
U2 10
PU ROUTLEDGE JOURNALS, TAYLOR & FRANCIS LTD
PI ABINGDON
PA 4 PARK SQUARE, MILTON PARK, ABINGDON OX14 4RN, OXFORDSHIRE, ENGLAND
SN 1538-8220
EI 1538-8239
J9 J SCH VIOLENCE
JI J. Sch. Violence
PY 2014
VL 13
IS 3
BP 291
EP 314
DI 10.1080/15388220.2013.849201
PG 24
WC Criminology & Penology; Education & Educational Research; Psychology,
   Educational; Psychology, Developmental
SC Criminology & Penology; Education & Educational Research; Psychology
GA V43XG
UT WOS:000209713500003
DA 2019-03-23
ER

PT J
AU Lieberman, JD
   Koetzle, D
   Sakiyama, M
AF Lieberman, Joel D.
   Koetzle, Deborah
   Sakiyama, Mari
TI Police Departments' Use of Facebook: Patterns and Policy Issues
SO POLICE QUARTERLY
LA English
DT Article
DE social media; media; public communication
ID TV-NEWS; CRIME; FEAR; VICTIMIZATION; RISK; NEIGHBORHOODS; TELEVISION;
   REALITY
AB Police departments (PDs) are increasingly using social networking sites (SNS) as a method of public communication. Over 75% of the largest U.S. departments currently have a presence on at least one of the three major SNS (i.e., Facebook, Twitter, and MySpace). However, little is known about how departments are actually using these sites. To explore this issue, we conducted a content analysis of messages posted by the 23 largest U.S. PDs using Facebook over a 3-month period. Our results indicate that the content pattern was, to some extent, dependent upon the frequency that departments posted messages. Departments posting more frequently typically used Facebook for crime-related messages, whereas those posting less often were more likely to convey public relations messages. We also identified several message characteristics associated with greater responsiveness on the part of individuals following departments on Facebook. Policy implications of these trends are discussed.
C1 [Lieberman, Joel D.] Univ Nevada, Las Vegas, NV 89154 USA.
   [Sakiyama, Mari] Univ Nevada, Publ Affairs Doctoral Program, Las Vegas, NV 89154 USA.
   [Koetzle, Deborah] CUNY John Jay Coll Criminal Justice, Dept Publ Management, New York, NY 10019 USA.
   [Koetzle, Deborah] CUNY John Jay Coll Criminal Justice, Doctoral Program Criminal Justice, New York, NY 10019 USA.
RP Lieberman, JD (reprint author), Univ Nevada, Dept Criminal Justice, 4505 Maryland Pkwy,Box 455009, Las Vegas, NV 89154 USA.
EM jdl@unlv.nevada.edu
CR Bennett S., 2012, REVEALED TOP 20 COUN
   Captura Group, 2009, MULT WORLD SOC MED M
   Chaney S., 2012, GOOGLE HITS 90 MILLI
   Chiricos T, 2000, CRIMINOLOGY, V38, P755, DOI 10.1111/j.1745-9125.2000.tb00905.x
   Chiricos T, 1997, SOC PROBL, V44, P342, DOI 10.1525/sp.1997.44.3.03x0119o
   COVINGTON J, 1991, SOCIOL QUART, V32, P231, DOI 10.1111/j.1533-8525.1991.tb00355.x
   DOOB AN, 1979, J PERS SOC PSYCHOL, V37, P170, DOI 10.1037/0022-3514.37.2.170
   Dowler K., 2003, J CRIMINAL JUSTICE P, V10, P109
   Duggan M., 2013, DEMOGRAPHICS SOCIAL
   Eschholz S, 2003, SOC PROBL, V50, P395, DOI 10.1525/sp.2003.50.3.395
   GREENE JR, 2000, POLICIES PROCESSES D, V3, P299
   Hampton K, 2011, SOCIAL NETWORKING SI
   Hinkle JC, 2008, J CRIM JUST, V36, P503, DOI 10.1016/j.jcrimjus.2008.09.010
   Kappeler V. E., 2009, COMMUNITY POLICING C
   Klite P., 1997, PRESS POLITICS, V2, P113
   LAGRANGE RL, 1992, J RES CRIME DELINQ, V29, P311, DOI 10.1177/0022427892029003004
   Lenhart A., 2011, TEENS KINDNESS CRUEL
   LEWIS DA, 1980, J RES CRIME DELINQ, V17, P160, DOI 10.1177/002242788001700203
   McGarrell E.F., 1997, JUSTICE Q, V14, P479, DOI DOI 10.1080/07418829700093441
   Moore M., 1988, PERSPECTIVES POLICIN, V3, P1
   OKEEFE GJ, 1987, COMMUN RES, V14, P147, DOI 10.1177/009365087014002001
   Project for Excellence in Journalism, 2001, LOOK LOC NEWS
   Project for Excellence in Journalism, 1999, LOC TEL NEWS
   Richmond R., 2009, DOES SOCIAL NETWORKI
   Saleem M., 2010, NUMBERS FACEBOOK VS
   Scheider M. C., 2003, POLICE Q, V6, P440
   Skogan W. G., 1981, COPING WITH CRIME
   SKOGAN WG, 1993, INT B KRIM, V3, P131
   SKOGAN WG, 1986, COMMUNITIES CRIME, P203
   STAFFORD MC, 1984, CRIMINOLOGY, V22, P173, DOI 10.1111/j.1745-9125.1984.tb00295.x
   Steel E., 2011, MYSPACE SCALES BACK
   Surette R., 1998, MEDIA CRIME CRIMINAL
   TYLER TR, 1984, J SOC ISSUES, V40, P27, DOI 10.1111/j.1540-4560.1984.tb01080.x
   WARR M, 1983, SOC FORCES, V61, P1033, DOI 10.2307/2578277
   Warr M., 2000, CRIMINAL JUSTICE, V4, P451
   Weitzer R, 2004, JUSTICE Q, V21, P497, DOI 10.1080/07418820400095881
NR 36
TC 18
Z9 18
U1 1
U2 30
PU SAGE PUBLICATIONS INC
PI THOUSAND OAKS
PA 2455 TELLER RD, THOUSAND OAKS, CA 91320 USA
SN 1098-6111
EI 1552-745X
J9 POLICE Q
JI Police Q.
PD DEC
PY 2013
VL 16
IS 4
BP 438
EP 462
DI 10.1177/1098611113495049
PG 25
WC Criminology & Penology
SC Criminology & Penology
GA 290MX
UT WOS:000329763300004
DA 2019-03-23
ER

PT J
AU van Wilsem, J
AF van Wilsem, Johan
TI Hacking and Harassment-Do They Have Something in Common? Comparing Risk
   Factors for Online Victimization
SO JOURNAL OF CONTEMPORARY CRIMINAL JUSTICE
LA English
DT Article
DE hacking; online harassment; self-control; routine activities
ID ROUTINE ACTIVITIES THEORY; LOW SELF-CONTROL; INDIVIDUAL SPECIALIZATION;
   FRAUD VICTIMIZATION; GENERAL-THEORY; LIFE-COURSE; CRIME; PREDICTORS;
   DYNAMICS
AB Contrary to committing hacking offences, becoming a victim of hacking has received scant research attention. This article addresses risk factors for this type of crime and explores its theoretical and empirical connectedness to the more commonly studied type of cybercrime victimization: online harassment. The results show that low self-control acts as a general risk factor in two ways. First, it leads to a higher risk of experiencing either one of these two distinct types of victimization within a 1-year period. Second, cumulatively the experiences of being hacked and harassed are also more prominent among this group. However, specific online behaviors predicted specific online victimization types (e.g., using social media predicted only harassment and not hacking). The results thus shed more light on the extent to which criminological theories are applicable across different types of Internet-related crime.
C1 [van Wilsem, Johan] Leiden Univ, NL-2300 RA Leiden, Netherlands.
RP van Wilsem, J (reprint author), Leiden Univ, Dept Criminol, POB 9520, NL-2300 RA Leiden, Netherlands.
EM J.A.van.Wilsem@LAW.leidenuniv.nl
CR Bossler A. M., 2011, CORPORATE HACKING TE, P38, DOI DOI 10.4018/978-1-61692-805-6
   Bossler Adam, 2009, INT J CYBER CRIMINOL, V1, P400
   Bossler AM, 2012, YOUTH SOC, V44, P500, DOI 10.1177/0044118X11407525
   Bossler AM, 2010, J CRIM JUST, V38, P227, DOI 10.1016/j.jcrimjus.2010.03.001
   Choi KS, 2008, INT J CYBER CRIMINOL, V1, P308
   COHEN LE, 1979, AM SOCIOL REV, V44, P588, DOI 10.2307/2094589
   CORNISH DB, 1987, CRIMINOLOGY, V25, P933, DOI 10.1111/j.1745-9125.1987.tb00826.x
   DICKMAN SJ, 1990, J PERS SOC PSYCHOL, V58, P95, DOI 10.1037//0022-3514.58.1.95
   Furnell S., 2002, CYBERCRIME VANDALIZI
   Gottfredson M.R., 1990, GEN THEORY CRIME
   Grabosky PN, 2001, SOC LEGAL STUD, V10, P243, DOI 10.1177/a017405
   Higgins GE, 2008, DEVIANT BEHAV, V29, P440, DOI 10.1080/01639620701598023
   Hindelang M. J., 1978, VICTIMS PERSONAL CRI
   Hinduja S, 2008, DEVIANT BEHAV, V29, P129, DOI 10.1080/01639620701457816
   Hirschi T, 1969, CAUSES DELINQUENCY
   Holt T, 2009, DEVIANT BEHAV, V30, P1, DOI 10.1080/01639620701876577
   Holtfreter K, 2008, CRIMINOLOGY, V46, P189, DOI 10.1111/j.1745-9125.2008.00101.x
   Hope T, 2001, BRIT J CRIMINOL, V41, P595, DOI 10.1093/bjc/41.4.595
   Langton L., 2010, VICTIMS IDENTITY THE
   Moon B, 2013, INT J OFFENDER THER, V57, P460, DOI 10.1177/0306624X11433784
   Ngo FT, 2011, INT J CYBER CRIMINOL, V5, P773
   Nieuwbeerta P, 2011, CRIME DELINQUENCY, V57, P3, DOI 10.1177/0011128710376336
   Osgood DW, 2007, CRIMINOLOGY, V45, P273, DOI 10.1111/j.1745-9125.2007.00079.x
   Ousey GC, 2007, CRIMINOLOGY, V45, P313, DOI 10.1111/j.1745-9125.2007.00080.x
   Piquero AR, 2003, CRIME JUSTICE, V30, P359, DOI 10.1086/652234
   Piquero AR, 2005, J QUANT CRIMINOL, V21, P55, DOI 10.1007/s10940-004-1787-2
   Pratt TC, 2000, CRIMINOLOGY, V38, P931, DOI 10.1111/j.1745-9125.2000.tb00911.x
   Pratt TC, 2010, J RES CRIME DELINQ, V47, P267, DOI 10.1177/0022427810365903
   Reyns BW, 2013, J RES CRIME DELINQ, V50, P216, DOI 10.1177/0022427811425539
   Reyns BW, 2011, CRIM JUSTICE BEHAV, V38, P1149, DOI 10.1177/0093854811421448
   SAMPSON RJ, 1989, AM J SOCIOL, V94, P774, DOI 10.1086/229068
   Schreck CJ, 2006, J QUANT CRIMINOL, V22, P319, DOI 10.1007/s10940-006-9014-y
   Schreck CJ, 2012, J QUANT CRIMINOL, V28, P651, DOI 10.1007/s10940-012-9165-y
   Schreck Christopher J., 1999, JUSTICE Q, V16, P633, DOI DOI 10.1080/07418829900094291
   Van Wilsem J, 2006, SOC PROBL, V53, P226, DOI 10.1525/sp.2006.53.2.226
   van Wilsem J, 2013, EUR SOCIOL REV, V29, P168, DOI 10.1093/esr/jcr053
   van Wilsem J, 2011, EUR J CRIMINOL, V8, P115, DOI 10.1177/1477370810393156
   Vazsonyi AT, 2012, EUR J DEV PSYCHOL, V9, P210, DOI 10.1080/17405629.2011.644919
   Wikstrom POH, 2010, J QUANT CRIMINOL, V26, P55, DOI 10.1007/s10940-009-9083-9
   Wolak J., 2006, ONLINE VICTIMIZATION
   Yar M, 2005, EUROPEAN J CRIMINOLO, V4, P407, DOI DOI 10.1177/147737080556056
NR 41
TC 18
Z9 18
U1 1
U2 56
PU SAGE PUBLICATIONS INC
PI THOUSAND OAKS
PA 2455 TELLER RD, THOUSAND OAKS, CA 91320 USA
SN 1043-9862
EI 1552-5406
J9 J CONTEMP CRIM JUST
JI J. Contemp. Crim. Justice
PD NOV
PY 2013
VL 29
IS 4
SI SI
BP 437
EP 453
DI 10.1177/1043986213507402
PG 17
WC Criminology & Penology
SC Criminology & Penology
GA AW9LA
UT WOS:000346577400002
DA 2019-03-23
ER

PT J
AU Spratt, DE
   Scala, LM
   Folkert, M
   Voros, L
   Cohen, GN
   Happersett, L
   Katsoulakis, E
   Zelefsky, MJ
   Kollmeier, MA
   Yamada, Y
AF Spratt, Daniel E.
   Scala, Lawrence M.
   Folkert, Michael
   Voros, Laszlo
   Cohen, Gil'ad N.
   Happersett, Laura
   Katsoulakis, Evangelia
   Zelefsky, Michael J.
   Kollmeier, Marisa A.
   Yamada, Yoshiya
TI A comparative dosimetric analysis of virtual stereotactic body
   radiotherapy to high-dose-rate monotherapy for intermediate-risk
   prostate cancer
SO BRACHYTHERAPY
LA English
DT Article
DE Prostate cancer; Brachytherapy; High-dose rate; Stereotactic body
   radiotherapy; Dosimetry
ID RATE BRACHYTHERAPY; HDR BRACHYTHERAPY; PHASE-II; CARCINOMA; ALPHA/BETA;
   GUIDELINES; TOXICITY; SURVIVAL; OUTCOMES; TRIAL
AB PURPOSE: Stereotactic body radiotherapy (SBRT) is being used with increasing frequency as definitive treatment of early stage prostate cancer. Much of the justification for its adoption was derived from earlier clinical results using high-dose-rate (HDR) brachytherapy. We determine whether BDR's dosimetry can be achieved by virtual SBRT.
   METHODS AND MATERIALS: Patients with intermediate-risk prostate cancer on a prospective trial evaluating the efficacy of HDR monotherapy treated to dose of 9.5 Gy x 4 fractions were used for this study. A total of 5 patients were used in this analysis. Virtual SBRT plans were developed to reproduce the planning target volume (PTV) BDR dose distributions. Both normal tissue and PTV-prioritized plans were generated.
   RESULTS: From the normal tissue-prioritized plan, 11DR and virtual SBRT achieved similar PTV V-100 (93.8% vs. 93.1%, p = 0.20) and V-150 (40.3% vs. 42.9%, p = 0.69) coverage. However, the PTV V-200 was not attainable with SBRT (15.2% vs. 0.0%, p <0.001). The rectal D-max was significantly lower with BDR (94.2% vs. 99.42%, p = 0.05). The rectal D-2 (cc) was also lower (60.8% vs. 71.1%, p = 0.07). Difference in D-1 (cc) urethral dose was not significantly different (87.7% vs. 75.2%, p = 0.33). Comparing the PTV-prioritized plans, the rectal D-max (94.2% vs. 111.1%, p = 0.05) and mean dose (27.1% vs. 33.3%, p = 0.03) were significantly higher using SBRT, and the rectal D-2 (cc) was higher using SBRT (60.8% vs. 81.8%, p = 0.07).
   CONCLUSIONS: HDR achieves significantly higher intraprostatic doses while achieving a lower maximum rectal dose compared with our virtual SBRT treatment planning. Future studies should compare clinical outcomes and toxicity between these modalities. (C) 2013 American Brachytherapy Society. Published by Elsevier Inc. All rights reserved.
C1 [Spratt, Daniel E.; Scala, Lawrence M.; Folkert, Michael; Katsoulakis, Evangelia; Zelefsky, Michael J.; Kollmeier, Marisa A.; Yamada, Yoshiya] Mem Sloan Kettering Canc Ctr, Dept Radiat Oncol, New York, NY 10065 USA.
   [Voros, Laszlo; Cohen, Gil'ad N.; Happersett, Laura] Mem Sloan Kettering Canc Ctr, Dept Med Phys, New York, NY 10065 USA.
RP Spratt, DE (reprint author), Mem Sloan Kettering Canc Ctr, Dept Radiat Oncol, 1275 York Ave,Box 22, New York, NY 10065 USA.
EM sprattd@mskcc.org
OI Spratt, Daniel/0000-0002-5973-4741; Cohen, Gilad/0000-0003-4252-6855;
   Zelefsky, Michael/0000-0002-6090-6424
CR Arcangeli S, 2012, CRIT REV ONCOL HEMAT, V84, P101, DOI 10.1016/j.critrevonc.2011.11.009
   Barkati M, 2012, INT J RADIAT ONCOL, V82, P1889, DOI 10.1016/j.ijrobp.2010.09.006
   Brandeis J, 2000, CANCER, V89, P1792, DOI 10.1002/1097-0142(20001015)89:8<1792::AID-CNCR20>3.3.CO;2-W
   Brenner DJ, 1999, INT J RADIAT ONCOL, V43, P1095, DOI 10.1016/S0360-3016(98)00438-6
   Collins C D, 1991, Clin Oncol (R Coll Radiol), V3, P127, DOI 10.1016/S0936-6555(05)81183-5
   Corner C, 2008, INT J RADIAT ONCOL, V72, P441, DOI 10.1016/j.ijrobp.2007.12.026
   Deutsch I, 2010, BRACHYTHERAPY, V9, P313, DOI 10.1016/j.brachy.2010.02.196
   Fowler J, 2001, INT J RADIAT ONCOL, V50, P1021, DOI 10.1016/S0360-3016(01)01607-8
   Freeman DE, 2011, RADIAT ONCOL, V6, DOI 10.1186/1748-717X-6-3
   Fuller DB, 2008, INT J RADIAT ONCOL, V70, P1588, DOI 10.1016/j.ijrobp.2007.11.067
   Ghadjar P, 2009, BRACHYTHERAPY, V8, P45, DOI 10.1016/j.brachy.2008.09.004
   Grills IS, 2004, J UROLOGY, V171, P1098, DOI 10.1097/01.ju0000113299.34404.22
   Jabbari S, 2012, INT J RADIAT ONCOL, V82, P228, DOI 10.1016/j.ijrobp.2010.10.026
   Katz AJ, 2010, BMC UROL, V10, DOI 10.1186/1471-2490-10-1
   LLOYDDAVIES RW, 1990, UROLOGY, V36, P107, DOI 10.1016/0090-4295(90)80207-4
   Martinez AA, 2001, INT J RADIAT ONCOL, V49, P61, DOI 10.1016/S0360-3016(00)01463-2
   Mohler JL, 2010, J NATL COMPR CANC NE, V8, P145, DOI 10.6004/jnccn.2010.0010
   Nguyen PL, 2011, J CLIN ONCOL, V29, P1517, DOI 10.1200/JCO.2010.31.1217
   Pawlicki T, 2007, MED DOSIM, V32, P71, DOI 10.1016/j.meddos.2007.01.004
   Spratt DE, 2013, INT J RADIAT ONCOL, V85, P686, DOI 10.1016/j.ijrobp.2012.05.023
   Wallner K, 2005, INT J RADIAT ONCOL, V62, P170, DOI 10.1016/j.ijrobp.2004.09.021
   Wang JZ, 2003, INT J RADIAT ONCOL, V57, P1101, DOI 10.1016/S0360-3016(03)00747-8
   Yamada Y, 2006, BRACHYTHERAPY, V5, P157, DOI 10.1016/j.brachy.2006.03.004
   Yamada Y, 2012, BRACHYTHERAPY, V11, P20, DOI 10.1016/j.brachy.2011.09.008
   Yoshioka Y, 2000, INT J RADIAT ONCOL, V48, P675, DOI 10.1016/S0360-3016(00)00687-8
NR 25
TC 18
Z9 18
U1 0
U2 1
PU ELSEVIER SCIENCE INC
PI NEW YORK
PA 360 PARK AVE SOUTH, NEW YORK, NY 10010-1710 USA
SN 1538-4721
J9 BRACHYTHERAPY
JI Brachytherapy
PD SEP-OCT
PY 2013
VL 12
IS 5
BP 428
EP 433
DI 10.1016/j.brachy.2013.03.003
PG 6
WC Oncology; Radiology, Nuclear Medicine & Medical Imaging
SC Oncology; Radiology, Nuclear Medicine & Medical Imaging
GA 221KI
UT WOS:000324657400009
PM 23622710
DA 2019-03-23
ER

PT J
AU Yang, XH
   Xie, HB
   Chen, JW
   Li, XH
AF Yang, Xianhai
   Xie, Hongbin
   Chen, Jingwen
   Li, Xuehua
TI Anionic Phenolic Compounds Bind Stronger with Transthyretin than Their
   Neutral Forms: Nonnegligible Mechanisms in Virtual Screening of
   Endocrine Disrupting Chemicals
SO CHEMICAL RESEARCH IN TOXICOLOGY
LA English
DT Article
ID BROMINATED FLAME RETARDANTS; POLYBROMINATED DIPHENYL ETHERS; THYROXINE
   TRANSPORT PROTEINS; CATION-PI INTERACTIONS; IN-VITRO; THYROID
   DISRUPTION; TOXICITY; RECEPTOR; MODELS; CLASSIFICATION
AB The molecular structures of many endocrine-disrupting chemicals (EDCs) contain groups that ionize under physiological pH conditions. It is unclear whether the neutral and ionic forms have different binding mechanisms with the macromolecular targets. We selected phenolic compounds and human transthyretin (hTTR) as a model system and employed molecular docking with quantum mechanics/molecular mechanics optimizations to probe the mechanisms. The binding patterns of ionizable ligands in hTTR crystal structures were also analyzed. We found that the anionic forms of the phenolic compounds bind stronger than the corresponding neutral forms with hTTR. Electrostatic and van de Waals interactions are the dominant forces for most of the anionic and neutral forms, respectively. Because of the dominant and orientational electrostatic interactions, the -O- groups point toward the entry port of the binding site. The aromatic rings of the compounds also form cation-pi interactions with the -NH3+ group of Lys 15 residues in hTTR Molecular descriptors were selected to characterize the interactions and construct a quantitative structure activity relationship model on the relative competing potency of chemicals with T-4 binding to hTTR It is concluded that the effects of ionization should not be neglected when constructing in silico models for screening of potential EDCs.
C1 [Yang, Xianhai; Xie, Hongbin; Chen, Jingwen; Li, Xuehua] Dalian Univ Technol, Sch Environm Sci & Technol, Key Lab Ind Ecol & Environm Engn MOE, Dalian 116024, Peoples R China.
RP Chen, JW (reprint author), Dalian Univ Technol, Sch Environm Sci & Technol, Key Lab Ind Ecol & Environm Engn MOE, Dalian 116024, Peoples R China.
EM jwchen@dlut.edu.cn
RI Chen, Jingwen/A-1658-2010; Xie, Hong-Bin/N-9886-2016
OI Chen, Jingwen/0000-0002-5756-3336; Yang, Xianhai/0000-0002-9469-2946
FU National Basic Research Program of China [2013CB430403]; National
   Natural Science Foundation of China [21137001]; High-Tech Research and
   Development Program of China [2012AA06A301]
FX The study was supported by National Basic Research Program of China
   (2013CB430403), National Natural Science Foundation of China (21137001),
   and High-Tech Research and Development Program of China (2012AA06A301).
CR [Anonymous], 2012, DRAGON SOFTW MOL DES
   [Anonymous], 2013, SPARC V4 6
   [Anonymous], 2012, EST PROGR INT SUIT M
   Arp HPH, 2010, ENVIRON SCI TECHNOL, V44, P4400, DOI 10.1021/es100437g
   Baber JC, 2009, J CHEM INF MODEL, V49, P1889, DOI 10.1021/ci9001074
   Banerjee A, 2008, BIOCHEM J, V410, P391, DOI 10.1042/BJ20071300
   Berg N, 2011, TOXICOL IN VITRO, V25, P874, DOI 10.1016/j.tiv.2011.02.008
   Bhal SK, 2007, MOL PHARM, V4, P556, DOI 10.1021/mp0700209
   Boas M, 2006, EUR J ENDOCRINOL, V154, P599, DOI 10.1530/eje.1.02128
   Borstnar R, 2012, J CHEM THEORY COMPUT, V8, P3864, DOI 10.1021/ct300119u
   Burykin A, 2002, PROTEINS, V47, P265, DOI 10.1002/prot.10106
   Cao J, 2010, TOXICOLOGY, V277, P20, DOI 10.1016/j.tox.2010.08.012
   Castello P., 2011, INFORM SOURCES DATAB, P9
   Cheek AO, 1999, ENVIRON HEALTH PERSP, V107, P273, DOI 10.2307/3434593
   Chen JW, 2001, CHEMOSPHERE, V43, P235, DOI 10.1016/S0045-6535(00)00141-7
   CHONG MW, 1992, PHARMACEUT RES, V9, P131, DOI 10.1023/A:1018952415732
   Connelly S, 2010, CURR OPIN STRUC BIOL, V20, P54, DOI 10.1016/j.sbi.2009.12.009
   Cronin MTD, 2009, ATLA-ALTERN LAB ANIM, V37, P513
   Cronin MTD, 2000, ENVIRON TOXICOL, V15, P140, DOI 10.1002/(SICI)1522-7278(2000)15:2<140::AID-TOX10>3.0.CO;2-#
   Daginnus K., 2010, EUR SCI TECHNICAL RE, P16
   Dearden J., 2007, EUR SCI TECHNICAL RE, P25
   Fox M. A., 2004, ORGANIC CHEM, P294
   Franco A, 2010, INT J LIFE CYCLE ASS, V15, P321, DOI 10.1007/s11367-010-0165-6
   Frisch M. J., 2009, GAUSSIAN 09 REVISION
   Golbraikh A, 2003, J COMPUT AID MOL DES, V17, P241, DOI 10.1023/A:1025386326946
   Hamers T, 2008, MOL NUTR FOOD RES, V52, P284, DOI 10.1002/mnfr.200700104
   Hamers T, 2006, TOXICOL SCI, V92, P157, DOI 10.1093/toxsci/kfj187
   Harju M, 2007, ENVIRON TOXICOL CHEM, V26, P816, DOI 10.1897/06-308R.1
   Hulbert AJ, 2000, BIOL REV, V75, P519, DOI 10.1017/S146479310000556X
   Il'ichev YV, 2002, J PHYS CHEM B, V106, P452, DOI 10.1021/jp012314u
   Kavlock R, 2010, J TOXICOL ENV HEAL B, V13, P197, DOI 10.1080/10937404.2010.483935
   Kovarich S, 2011, J HAZARD MATER, V190, P106, DOI 10.1016/j.jhazmat.2011.03.008
   Kumar S, 2002, BIOPHYS J, V83, P1595, DOI 10.1016/S0006-3495(02)73929-5
   LANS MC, 1993, CHEM-BIOL INTERACT, V88, P7, DOI 10.1016/0009-2797(93)90081-9
   LEGLER J, 2002, ORGANOHALOG COMPD, V56, P53
   Li F, 2010, CHEM RES TOXICOL, V23, P1349, DOI 10.1021/tx100118g
   Liao CZ, 2009, J CHEM INF MODEL, V49, P2801, DOI 10.1021/ci900289x
   Liu HX, 2008, CHEMOSPHERE, V70, P1889, DOI 10.1016/j.chemosphere.2007.07.071
   Mecozzi S, 1996, P NATL ACAD SCI USA, V93, P10566, DOI 10.1073/pnas.93.20.10566
   Meerts IATM, 2000, TOXICOL SCI, V56, P95, DOI 10.1093/toxsci/56.1.95
   Miller MD, 2009, ENVIRON HEALTH PERSP, V117, P1033, DOI 10.1289/ehp.0800247
   Muegge I, 1997, PROTEIN ENG, V10, P1363, DOI 10.1093/protein/10.12.1363
   Organisation for Economic Co-operation and Development, 2012, DET REV PAP STAT SCI, V178, P88
   Papa E, 2010, CHEM RES TOXICOL, V23, P946, DOI 10.1021/tx1000392
   Patrick L, 2009, ALTERN MED REV, V14, P326
   Pullakhandam R, 2009, ARCH BIOCHEM BIOPHYS, V485, P115, DOI 10.1016/j.abb.2009.02.013
   Ren XM, 2012, ENVIRON SCI TECHNOL, V46, P4633, DOI 10.1021/es2046074
   Rendal C, 2011, ENVIRON TOXICOL CHEM, V30, P2395, DOI 10.1002/etc.641
   Schuurmann G, 2008, J CHEM INF MODEL, V48, P2140, DOI 10.1021/ci800253u
   Schutz CN, 2001, PROTEINS, V44, P400, DOI 10.1002/prot.1106
   Sgrignani J, 2009, J COMPUT CHEM, V30, P2443, DOI 10.1002/jcc.21251
   SOMACK R, 1982, BIOCHEMISTRY-US, V21, P163, DOI 10.1021/bi00530a028
   Sotriffer CA, 2002, J MED CHEM, V45, P1967, DOI 10.1021/jm025507u
   Todeschini R, 2009, MOL DESCRIPTORS CHEM, P590
   VANDENBERG KJ, 1990, CHEM-BIOL INTERACT, V76, P63, DOI 10.1016/0009-2797(90)90034-K
   WALLACE AC, 1995, PROTEIN ENG, V8, P127, DOI 10.1093/protein/8.2.127
   Warshel A, 2006, CHEM REV, V106, P3210, DOI 10.1021/cr0503106
   Wheeler SE, 2009, J AM CHEM SOC, V131, P3126, DOI 10.1021/ja809097r
   Yang WH, 2011, ENVIRON TOXICOL CHEM, V30, P2431, DOI 10.1002/etc.645
   Yu Y, 2011, J BIOL CHEM, V286, P24996, DOI 10.1074/jbc.M111.239558
   Zacharias N, 2002, TRENDS PHARMACOL SCI, V23, P281, DOI 10.1016/S0165-6147(02)02027-8
   Zhang HB, 2006, QSAR COMB SCI, V25, P15, DOI 10.1002/qsar.200430897
   Zhao YH, 2009, CHEMOSPHERE, V75, P866, DOI 10.1016/j.chemosphere.2009.01.055
NR 63
TC 18
Z9 25
U1 4
U2 63
PU AMER CHEMICAL SOC
PI WASHINGTON
PA 1155 16TH ST, NW, WASHINGTON, DC 20036 USA
SN 0893-228X
EI 1520-5010
J9 CHEM RES TOXICOL
JI Chem. Res. Toxicol.
PD SEP
PY 2013
VL 26
IS 9
BP 1340
EP 1347
DI 10.1021/tx4001557
PG 8
WC Chemistry, Medicinal; Chemistry, Multidisciplinary; Toxicology
SC Pharmacology & Pharmacy; Chemistry; Toxicology
GA 295DA
UT WOS:000330095600006
PM 23941687
DA 2019-03-23
ER

PT J
AU Whitty, MT
AF Whitty, Monica T.
TI THE SCAMMERS PERSUASIVE TECHNIQUES MODEL Development of a Stage Model to
   Explain the Online Dating Romance Scam
SO BRITISH JOURNAL OF CRIMINOLOGY
LA English
DT Article
DE online dating romance scam; fraud; scam; mass marketing fraud;
   hyperpersonal communication; persuasive techniques
ID COMPUTER-MEDIATED COMMUNICATION; ADDICTION; FRAUD; SELF
AB This study examined the persuasive techniques employed by criminals in the online dating romance scam. Twenty participants were interviewed, including financial and non-financial victims. The paper first examines errors in decision making and finds victims make similar errors compared with victims of other mass marketing frauds. It is also proposes that the near-win phenomenon is useful in explaining why individuals remain in the scam and why some become re-victimized. A model called the Scammers Persuasive Technique Model is developed to highlight the processes involved in the scam. It provides a description of the victim and highlights how criminals groom victims prior to any financial requests. The various stages that follow to keep the victim involved in the scam are highlighted.
C1 Univ Leicester, Leicester LE1 7RH, Leics, England.
RP Whitty, MT (reprint author), Univ Leicester, 132 New Walk,Bankfield House, Leicester LE1 7RH, Leics, England.
EM mw229@le.ac.uk
OI Whitty, Monica/0000-0001-8143-289X
FU Economic and Social Research Council [ES/H036571/1]
CR ANNIE J.S.-A., 2011, J BROADCAST ELECTRON, V55, P114
   Chou TJ, 2003, CYBERPSYCHOL BEHAV, V6, P663, DOI 10.1089/109493103322725469
   Cialdini R., 1984, INFLUENCE PSYCHOL PE
   Csikszentmihalyi M., 1975, BOREDOM ANXIETY
   EVANS K. M., 2009, EC PSYCHOL SCAMS
   Festinger L., 1957, THEORY COGNITIVE DIS
   FISCHER P., 2009, PSYCHOL SCAMS PROVOK
   Foddy B, 2010, PHILOS PSYCHIATR PSY, V17, P35, DOI 10.1353/ppp.0.0284
   FREEDMAN JL, 1966, J PERS SOC PSYCHOL, V4, P195, DOI 10.1037/h0023552
   GILLESPIE A, 2002, CHILD FAMILY LAW Q, V14, P411
   GOODMAN A, 1990, BRIT J ADDICT, V85, P1403
   Griffiths MD, 1999, BRIT J PSYCHOL, V90, P441, DOI 10.1348/000712699161512
   Hudson K., 2005, OFFENDING IDENTITIES
   Kawabata M, 2011, MOTIV EMOTION, V35, P393, DOI 10.1007/s11031-011-9221-1
   KENRICK DT, 1990, J PERS, V58, P97, DOI 10.1111/j.1467-6494.1990.tb00909.x
   Lacombe D, 2008, BRIT J CRIMINOL, V48, P55, DOI 10.1093/bjc/azm051
   Langenderfer J, 2001, PSYCHOL MARKET, V18, P763, DOI 10.1002/mar.1029
   Levi M, 2008, BRIT J CRIMINOL, V48, P293, DOI 10.1093/bjc/azn001
   Mann D, 1998, BRIT J CRIMINOL, V38, P201
   MATHEWS E, 2010, PHILOS PSYCHIAT PSYC, V17, P23
   National Fraud Authority, 2012, ANN FRAUD IND
   Petty RE, 1986, COMMUNICATION PERSUA
   Rusch J., 1999, 1999 INT SOC INET 99
   Shields P, 2005, NEW MEDIA SOC, V7, P483, DOI 10.1177/1461444805054110
   Skinner B. F., 1953, SCI HUMAN BEHAV
   Walther JB, 1996, COMMUN RES, V23, P3, DOI 10.1177/009365096023001001
   Walther JB, 2007, COMPUT HUM BEHAV, V23, P2538, DOI 10.1016/j.chb.2006.05.002
   Whitty M, 2009, TRUTH, LIES AND TRUST ON THE INTERNET, P1
   Whitty M, 2006, CYBERSPACE ROMANCE P
   Whitty M. T., 2012, PSYCHOL ONLINE DATIN
   Whitty MT, 2008, COMPUT HUM BEHAV, V24, P1707, DOI 10.1016/j.chb.2007.07.002
   Whitty MT, 2012, CYBERPSYCH BEH SOC N, V15, P181, DOI 10.1089/cyber.2011.0352
   Whitty MT, SECURITY J IN PRESS
NR 33
TC 18
Z9 18
U1 9
U2 36
PU OXFORD UNIV PRESS
PI OXFORD
PA GREAT CLARENDON ST, OXFORD OX2 6DP, ENGLAND
SN 0007-0955
J9 BRIT J CRIMINOL
JI Br. J. Criminol.
PD JUL
PY 2013
VL 53
IS 4
BP 665
EP 684
DI 10.1093/bjc/azt009
PG 20
WC Criminology & Penology
SC Criminology & Penology
GA 165AE
UT WOS:000320453900008
DA 2019-03-23
ER

PT J
AU Gill, S
   Pham, D
   Dang, K
   Bressel, M
   Kron, T
   Siva, S
   Tran, PK
   Tai, KH
   Foroudi, F
AF Gill, Suki
   Pham, Daniel
   Dang, Kim
   Bressel, Mathias
   Kron, Tomas
   Siva, Shankar
   Tran, Phillip K.
   Tai, Keen Hun
   Foroudi, Farshad
TI Plan of the day selection for online image-guided adaptive
   post-prostatectomy radiotherapy
SO RADIOTHERAPY AND ONCOLOGY
LA English
DT Article
DE Adaptive radiotherapy; CBCT; Image registration error; Image-guided
   radiotherapy; Margins; Post-prostatectomy
ID CONE-BEAM CT; PROSTATE-CANCER; RADIATION-THERAPY; RADICAL PROSTATECTOMY;
   POSTOPERATIVE RADIOTHERAPY; CONSENSUS GUIDELINES; COMPUTED-TOMOGRAPHY;
   DOSE-ESCALATION; BLADDER-CANCER; ACUTE TOXICITY
AB Purpose: To compare the cone-beam CT (CBCT) soft tissue localization disparity between radiation oncologists (RO) and radiation therapy technologists (RU) in a novel online protocol of image-guided adaptive radiotherapy to the postoperative prostate bed.
   Method: Using the planning CT and pre-treatment CBCTs from the first week of radiotherapy, four adaptive plans of different sizes were derived for each of eight post-prostatectomy patients. Four ROs collectively defined the reference answer, i.e. the plan of the day and isocentre correction for 40 CBCTs taken in weeks 2-6 of treatment for each patient. RTTs were randomly assigned five of these CBCTs; and asked to record their plan of the day selection and isocentre correction. RTT selection and reference answers were compared. The distance between the RU selection and the reference answer was calculated.
   Results: A total of 33 RTTs took part in this study. The average difference in CTV volume (reference answer-RU selection) was 1.32 cm(3) (SD 29 cm(3)) overall. The average difference between reference answer and WIT isocentre coordinates was SI 1 mm (SD 4.8 mm), LR 1.1 mm (SD 4.0 mm) and AP -0.2 mm (SD 3.9 mm). Distance of superior 8 mm, inferior 6 mm, left 4 mm, right 2 mm, anterior 6 mm and posterior 6 mm covered 100% of the CTV in 90% of fractions.
   Conclusion: The difference between RU and RO selection of adaptive volumes is small and can be accounted for in a clinically acceptable CTV to PTV margin. Adaptive post-prostatectomy radiotherapy is feasible, in the setting of an academic center although at the moment, we have insufficient evidence to suggest that margins can yet be reduced with IGART with the current protocol. Crown Copyright (C) 2013 Published by Elsevier Ireland Ltd. All rights reserved. Radiotherapy and Oncology 107 (2013) 165-170
C1 [Gill, Suki; Pham, Daniel; Dang, Kim; Bressel, Mathias; Kron, Tomas; Siva, Shankar; Tran, Phillip K.; Tai, Keen Hun; Foroudi, Farshad] Peter MacCallum Canc Ctr, Dept Radiat Oncol, Radiat Therapy Serv, Melbourne, Vic 8006, Australia.
RP Gill, S (reprint author), Peter MacCallum Canc Ctr, Locked Bag 1,ABeckett St, Melbourne, Vic 8006, Australia.
EM Suki.gill@petermac.org
OI Siva, Shankar/0000-0003-2840-0658; Kron, Tomas/0000-0002-5189-4046
CR Bolla M, 2005, LANCET, V366, P572, DOI 10.1016/S0140-6736(05)67101-2
   Burridge N, 2006, INT J RADIAT ONCOL, V66, P892, DOI 10.1016/j.ijrobp.2006.07.013
   Cavalieri R, 2011, RADIAT ONCOL, V6, DOI 10.1186/1748-717X-6-142
   Cheng JC, 2008, INT J RADIAT ONCOL, V71, P351, DOI 10.1016/j.ijrobp.2007.09.043
   Court LE, 2005, INT J RADIAT ONCOL, V62, P154, DOI 10.1016/j.ijrobp.2004.09.045
   Eldredge HB, 2011, J MED IMAG RADIAT ON, V55, P507, DOI 10.1111/j.1754-9485.2011.02305.x
   Fiorino C, 2005, RADIOTHER ONCOL, V74, P187, DOI 10.1016/j.radonc.2004.10.002
   Foroudi F, 2011, INT J RADIAT ONCOL, V81, P765, DOI 10.1016/j.ijrobp.2010.06.061
   Ghilezan M, 2010, SEMIN RADIAT ONCOL, V20, P130, DOI 10.1016/j.semradonc.2009.11.007
   Gill S, 2011, RADIAT ONCOL, V6, DOI 10.1186/1748-717X-6-145
   Haworth A, 2009, J MED IMAG RADIAT ON, V53, P212, DOI 10.1111/j.1754-9485.2009.02057.x
   Huang K, 2012, INT J RADIAT ONCOL, V84, P402, DOI 10.1016/j.ijrobp.2011.12.035
   King CR, 2008, INT J RADIAT ONCOL, V71, P346, DOI 10.1016/j.ijrobp.2007.10.008
   Korreman S, 2010, RADIOTHER ONCOL, V94, P129, DOI 10.1016/j.radonc.2010.01.004
   Kron T, 2012, RADIOTHER ONCOL, V103, P293, DOI 10.1016/j.radonc.2012.03.003
   Kuban D, 2003, INT J RADIAT ONCOL, V57, P1260, DOI 10.1016/S0360-3016(03)00772-7
   Li TR, 2011, PHYS MED BIOL, V56, P1243, DOI 10.1088/0031-9155/56/5/002
   Liu Han, 2012, J Appl Clin Med Phys, V13, P3697, DOI 10.1120/jacmp.v13i1.3697
   Michalski JM, 2010, INT J RADIAT ONCOL, V76, P361, DOI 10.1016/j.ijrobp.2009.02.006
   Moseley DJ, 2007, INT J RADIAT ONCOL, V67, P942, DOI 10.1016/j.ijrobp.2006.10.039
   Ost P, 2011, INT J RADIAT ONCOL, V79, P188, DOI 10.1016/j.ijrobp.2009.10.029
   Poortmans P, 2007, RADIOTHER ONCOL, V84, P121, DOI 10.1016/j.radonc.2007.07.017
   Pos FJ, 2006, INT J RADIAT ONCOL, V64, P862, DOI 10.1016/j.ijrobp.2005.07.976
   Schiffner DC, 2007, INT J RADIAT ONCOL, V67, P610, DOI 10.1016/j.ijrobp.2006.09.042
   Showalter TN, 2008, INT J RADIAT ONCOL, V70, P431, DOI 10.1016/j.ijrobp.2007.06.026
   Sidhom MA, 2008, RADIOTHER ONCOL, V88, P10, DOI 10.1016/j.radonc.2008.05.006
   Swanson GP, 2007, J CLIN ONCOL, V25, P2225, DOI 10.1200/JCO.2006.09.6495
   van Herk M, 2004, SEMIN RADIAT ONCOL, V14, P52, DOI 10.1053/j.semradonc.2003.10.003
NR 28
TC 18
Z9 19
U1 0
U2 3
PU ELSEVIER IRELAND LTD
PI CLARE
PA ELSEVIER HOUSE, BROOKVALE PLAZA, EAST PARK SHANNON, CO, CLARE, 00000,
   IRELAND
SN 0167-8140
J9 RADIOTHER ONCOL
JI Radiother. Oncol.
PD MAY
PY 2013
VL 107
IS 2
BP 165
EP 170
DI 10.1016/j.radonc.2013.04.005
PG 6
WC Oncology; Radiology, Nuclear Medicine & Medical Imaging
SC Oncology; Radiology, Nuclear Medicine & Medical Imaging
GA 183HH
UT WOS:000321804600008
PM 23647752
DA 2019-03-23
ER

PT J
AU Kshetri, N
AF Kshetri, Nir
TI Cybercrime and cyber-security issues associated with China: some
   economic and institutional considerations
SO ELECTRONIC COMMERCE RESEARCH
LA English
DT Article
DE China; Cybercrime; Cyber-security; Intrinsic and extrinsic motivations;
   International relations; International trade; Cyber-security related
   alliances
ID NATIONALISM; TECHNOLOGY; INNOVATION; TRENDS; WAR
AB China is linked to cybercrimes of diverse types, scales, motivations and objectives. The Chinese cyberspace thus provides an interesting setting for the study of cybercrimes. In this paper, we first develop typology, classification and characterization of cybercrimes associated with China, which would help us understand modus operandi, structures, profiles and personal characteristics of cybercrime organizations and potential perpetrators, the signature aspects and goals of cybercrimes, the nature and backgrounds of the criminal groups involved, characteristics of potential targets for criminal activities, the nature and extent of the damage inflicted on the victims and the implications to and responses elicited from various actors. We then examine this issue from developmental and international political economy angles. Specifically, we delineate salient features of China's politics, culture, human capital and technological issues from the standpoint of cyber-security and analyze emerging international relations and international trade issues associated with this phenomenon. Our analysis indicates that China's global ambition, the shift in the base of regime legitimacy from MarxLeninism to economic growth, the strong state and weak civil society explain the distinctive pattern of the country's cyber-attack and cyber-security landscapes.
C1 Univ N Carolina, Bryan Sch Business & Econ, Greensboro, NC 27402 USA.
RP Kshetri, N (reprint author), Univ N Carolina, Bryan Sch Business & Econ, POB 26165, Greensboro, NC 27402 USA.
EM nbkshetr@uncg.edu
CR Aaron G., 2012, GLOBAL PHISHING SURV
   Acemoglu D., 2005, HDB EC GROWTH, V1
   Acemoglu D., 2005, G EYSK LECT LEUV DEP
   Adams J, 2001, FOREIGN AFF, V80, P98, DOI 10.2307/20050154
   ANDREAS P, 2001, INT STUDIES REV, V3, P31
   Andreas P, 2011, POLIT SCI QUART, V126, P403, DOI 10.1002/j.1538-165X.2011.tb00706.x
   [Anonymous], 2008, INFORM TODAY, V25, P22
   [Anonymous], 2008, CHINA DAILY
   [Anonymous], 2010, CHINA DAILY
   Antoniou G, 2011, ELECTRON COMMER RES, V11, P421, DOI 10.1007/s10660-011-9083-3
   Barboza D., 2010, HACKING FUN PROFIT C
   BARME Geremie, 1999, RED CONT CHINESE CUL
   bbc.co.uk, 2011, CHEM DEF FIRMS TARG
   bbc.co.uk, 2011, CHIN SEEKS COMB HIT
   Blakely R., 2007, TIMES, P13
   Blitz J., 2011, SECURITY HHUGE CHALL
   Cetron MJ, 2009, FUTURIST, V43, P40
   CHENERY HB, 1975, AM ECON REV, V65, P310
   chinadaily.com, 2012, CHINADAILY      0111
   chinadaily.com.cn, 2012, CHINADAILY      0110
   Chirgwin R., 2011, FEDS FINGER CHINA WI
   COHEN LE, 1979, AM SOCIOL REV, V44, P588, DOI 10.2307/2094589
   COHEN WM, 1990, ADMIN SCI QUART, V35, P128, DOI 10.2307/2393553
   Collins A., 2003, SECURITY SE ASIA DOM
   Dahlman L., 1995, SOCIAL CAPABILITY LO, P82
   De Kloet J., 2002, 1 MONDAY, V7
   Denning D. E., 2000, HACKTIVISM EMERGING
   Fletcher O., 2009, CHINA GAME BOSS SNIP
   Fletcher O., 2009, CHINA JAILS TROJAN V
   Fong C., 2008, FIGHTING AGENTS ORG
   Frost E. L, 2008, CHINAS RISING INFLUE
   Furnell S. M., 1999, Information Management & Computer Security, V7, P69, DOI 10.1108/09685229910265493
   GOLDSMITH E, 2000, J CONSUMER STUDIES H, V24, P124, DOI DOI 10.1046/J.1365-2737.2000.00150.X
   Gordon S, 2006, J COMPUT VIROL HACKI, V2, P13, DOI 10.1007/s11416-006-0015-z
   Gowa Joanne, 1994, ALLIES ADVERSARIES I
   Greenberg A., 2009, FORBES
   Greenberg Andy, 2007, FORBES
   GREIF A, 1994, J POLIT ECON, V102, P912, DOI 10.1086/261959
   GRIFFITH IL, 1993, J COMMONW COMP POLIT, V31, P70
   Guillen MF, 2005, SOC FORCES, V84, P681, DOI 10.1353/sof.2006.0015
   Hansen M. H., 1999, LESSONS BEING CHINES
   Hasan I, 2012, ELECTRON COMMER RES, V12, P455, DOI 10.1007/s10660-012-9100-1
   Hawser A., 2011, GLOBAL FINANCE, V25, P44
   Hindelang M. J., 1978, VICTIMS PERSONAL CRI
   Hvistendahl M., 2009, POPULAR SCI-NY, V274, P60
   Iamid T., 2011, MEED MIDDLE E EC DIG, V55, P25
   IDC, 2011, CHIN IT SEC SOL IDC
   *INF WARF MON SHAD, 2010, JR032010 INF WARF MO
   Jones Eric L., 1981, EUROPEAN MIRACLE ENV
   Kalathil S, 2003, PAC REV, V16, P489, DOI 10.1080/0951274032000132227
   Kim SH, 2012, COMMUN ACM, V55, P66, DOI 10.1145/2093548.2093568
   Kizekova A, 2012, SHANGHAI COOPERATION
   Krebs B., 2007, INTERNET EXPLORER UN
   Kshetri Nir, 2009, Journal of Technology Management in China, V4, P158, DOI 10.1108/17468770910965019
   Kshetri N, 2005, J INT MANAG, V11, P541, DOI 10.1016/j.intman.2005.09.009
   Kshetri N., 2013, COMMUNICATIONS ACM
   Kshetri N., 2013, CYBERCRIME IN PRESS
   Kshetri N, 2013, TELECOMMUN POLICY, V37, P372, DOI 10.1016/j.telpol.2012.04.011
   Kshetri N, 2010, GLOBAL CYBERCRIME INDUSTRY: ECONOMIC, INSTITUTIONAL AND STRATEGIC PERSPECTIVES, P1, DOI 10.1007/978-3-642-11522-6_1
   Kshetri N, 2010, COMPUTER, V43, P47, DOI 10.1109/MC.2010.212
   Kshetri N, 2009, COMMUN ACM, V52, P141, DOI 10.1145/1610252.1610288
   Laiglesia de J. R., 2006, 248 OECD DEV CTR
   Lan T., 2011, BEIJING REV, V54, P12
   Lewis A.W., 1954, MANCHESTER SCH EC SO, V28, P139, DOI DOI 10.1111/J.1467-9957.1954.TB00021.X
   Lindenmayer I., 2006, AM BANKER, V171, P6
   Lu JN, 2009, ELECTRON COMMER RES, V9, P149, DOI 10.1007/s10660-009-9033-5
   MacKinnon R., 2012, INSIDE CHINAS CENSOR
   Massey Joseph A., 2006, CHICAGO J INT LAW, V7, P231
   McDonald J., 2011, CYBER ATTACKS CHEM C
   McMillan R., 2010, MORE 100 CO TARGETED
   Microsoft, 2011, MICR SEC INT REP
   Microsoft, 2012, MICR SEC INT REP, V13
   Milner HV, 1999, ANNU REV POLIT SCI, V2, P91, DOI 10.1146/annurev.polisci.2.1.91
   Mims C., 2012, CHINESE CYBER CRIMIN
   Narayanasamy K, 2011, ELECTRON COMMER RES, V11, P383, DOI 10.1007/s10660-011-9081-5
   Niosi J, 2008, J DEV STUD, V44, P613, DOI 10.1080/00220380802009084
   Noga E., 2010, RUBBER PLASTICS NEWS, V40, P1
   NORTH D. C, 1990, I I CHANGE EC PERFOR
   Nystedt D., 2004, ONLINE GAMING GROWIN
   Ong Aihwa, 1997, UNDERGROUND EMPIRES
   Pauli D., 2012, CHINA NAMED WORLDS B
   Pearlstine N., 2012, BLOOMBERG BUSINESSWE, V4291, P48
   PEI M, 2003, FOREIGN POLICY, V136, P30, DOI DOI 10.2307/3183620
   Pelofsky J., 2011, CHINESE MAN GETS PRI
   Qingli D., 2011, CHINA ITSELF FACING
   Rashid F. Y., 2011, INTERNET EXPANDS 220
   Rashid F. Y., 2011, CYBER CRIMINALS REGI
   Riley M., 2012, SEC PUSH MAY YIELD N
   Riptech, 2002, RIPT INT SEC THREAT, VII
   Roberts D, 2008, BUS WEEK, P60
   Roland G, 2004, STUD COMP INT DEV, V38, P109, DOI 10.1007/BF02686330
   Sautman B, 2001, J ASIAN STUD, V60, P95, DOI 10.2307/2659506
   Schafer S., 2006, NEWSWEEK INT
   Schwartz M.J., 2011, INFORMATIONWEEK
   Secure List, 2010, SPAM EV JAN MARCH 20
   Sophos, 2004, SOPH OUTS DIRT DOZ S
   sophos.com, 2012, SEC THREAT REP
   Taylor DG, 2009, ELECTRON COMMER RES, V9, P203, DOI 10.1007/s10660-009-9036-2
   (The) Economist, 2002, ECONOMIST, P68
   Theregister.co.uk, 2006, THEREGISTER     0421
   Trupela Tok, 2010, SPAM STAT 2009
   Tsuruoka D., 2012, TENCENT KINGSOFT RUN
   UNDP, 2006, COUNTR EV ASS DEV RE
   Vardi N, 2005, FORBES, V176, P54
   washingtonpost.com, 2012, WASHINGTONPOST  0508
   Wenping H., 2007, CHINA SECURITY, V3, P32
   Wu Guoguang, 2009, CHINAS INFORM COMMUN, P69
   Xinxin Z., 2012, CHINA FURTHER SAFEGU
   Zhao SS, 2000, POLIT SCI QUART, V115, P1, DOI 10.2307/2658031
NR 109
TC 18
Z9 18
U1 5
U2 73
PU SPRINGER
PI DORDRECHT
PA VAN GODEWIJCKSTRAAT 30, 3311 GZ DORDRECHT, NETHERLANDS
SN 1389-5753
J9 ELECTRON COMMER RES
JI Electron. Commer. Res.
PD MAR
PY 2013
VL 13
IS 1
BP 41
EP 69
DI 10.1007/s10660-013-9105-4
PG 29
WC Business; Management
SC Business & Economics
GA 094VC
UT WOS:000315291400003
DA 2019-03-23
ER

PT J
AU Wozniak, K
   Rzepecka-Wozniak, E
   Moskala, A
   Pohl, J
   Latacz, K
   Dybala, B
AF Wozniak, Krzysztof
   Rzepecka-Wozniak, Ewa
   Moskala, Artur
   Pohl, Jerzy
   Latacz, Katarzyna
   Dybala, Bogdan
TI Weapon identification using antemortem computed tomography with virtual
   3D and rapid prototype modeling-A report in a case of blunt force head
   injury
SO FORENSIC SCIENCE INTERNATIONAL
LA English
DT Article
DE Forensic pathology; Mechanism of injury; Tool identification; Postmortem
   CT; 3D reconstruction; Rapid prototyping
ID VIRTOPSY; AUTOPSY
AB A frequent request of a prosecutor referring to forensic autopsy is to determine the mechanism of an injury and to identify the weapons used to cause those injuries. This task could be problematic in many ways, including changes in the primary injury caused by medical intervention and the process of healing. To accomplish this task, the forensic pathologist has to gather all possible information during the postmortem examination. The more data is collected, the easier it is to obtain an accurate answer to the prosecutor's question. The authors present a case of head injuries that the victim sustained under unknown circumstances. The patient underwent neurosurgical treatment which resulted in alteration of the bone fracture pattern. The only way to evaluate this injury was to analyze antemortem clinical data, especially CT scans, with virtual 3D reconstruction of the fractured skull. A physical model of a part of the broken skull was created with the use of 3D printing. These advanced techniques, applied for the first time in Poland for forensic purposes, allowed investigators to extract enough data to develop a hypothesis about the mechanism of injury and the weapon most likely used. (C) 2012 Elsevier Ireland Ltd. All rights reserved.
C1 [Wozniak, Krzysztof; Rzepecka-Wozniak, Ewa; Moskala, Artur; Pohl, Jerzy] Jagiellonian Univ, Coll Med, Dept Forens Med, Krakow, Poland.
   [Latacz, Katarzyna] Jedrzej Sniadecki Hosp, Nowy Sacz, Poland.
   [Dybala, Bogdan] Wroclaw Univ Technol, Ctr Adv Mfg Technol, PL-50370 Wroclaw, Poland.
RP Wozniak, K (reprint author), Jagiellonian Univ, Coll Med, Dept Forens Med, Krakow, Poland.
EM mpwoznia@cyf-kr.edu.pl
RI Dybala, Bogdan/F-6395-2012
OI Rzepecka-Wozniak, Ewa/0000-0002-7935-8704; Dybala,
   Bogdan/0000-0002-7414-3333; Wozniak, Krzysztof/0000-0002-8114-414X
CR Ampanozi G, 2010, LEGAL MED, V12, P238, DOI 10.1016/j.legalmed.2010.04.004
   Bolliger SA, 2008, EUR RADIOL, V18, P273, DOI 10.1007/s00330-007-0737-4
   Brogdon B. G, 2010, BROGDONS FORENSIC RA
   Ebert LC, 2011, FORENSIC SCI INT, V211, pE1, DOI 10.1016/j.forsciint.2011.04.022
   Grassberger M, 2011, FORENSIC SCI INT, V207, pE19, DOI 10.1016/j.forsciint.2010.11.014
   Jacobsen Christina, 2009, BMC Med Imaging, V9, P18, DOI 10.1186/1471-2342-9-18
   Jacobsen C, 2010, FORENSIC SCI INT, V194, P9, DOI 10.1016/j.forsciint.2009.10.001
   Kettner M, 2011, J FORENSIC SCI, V56, P1015, DOI 10.1111/j.1556-4029.2011.01764.x
   Sailer HF, 1998, INT J ORAL MAX SURG, V27, P327, DOI 10.1016/S0901-5027(98)80059-3
   Thali Michael J., 2007, Legal Medicine, V9, P100, DOI 10.1016/j.legalmed.2006.11.011
   Thali MJ, 2003, J FORENSIC SCI, V48, P386
   Thali MJ, 2009, VIRTOPSY APPROACH 3D
   Thomsen AH, 2009, FORENSIC SCI INT, V183, P87, DOI 10.1016/j.forsciint.2008.10.019
   Wozniak Krzysztof, 2009, Arch Med Sadowej Kryminol, V59, P124
   Wozniak Krzysztof, 2008, Arch Med Sadowej Kryminol, V58, P188
NR 15
TC 18
Z9 19
U1 0
U2 36
PU ELSEVIER IRELAND LTD
PI CLARE
PA ELSEVIER HOUSE, BROOKVALE PLAZA, EAST PARK SHANNON, CO, CLARE, 00000,
   IRELAND
SN 0379-0738
J9 FORENSIC SCI INT
JI Forensic Sci.Int.
PD OCT 10
PY 2012
VL 222
IS 1-3
BP E29
EP E32
DI 10.1016/j.forsciint.2012.06.012
PG 4
WC Medicine, Legal
SC Legal Medicine
GA 004OI
UT WOS:000308690600006
PM 22748480
DA 2019-03-23
ER

PT J
AU Lieder, F
   Reisen, F
   Geppert, T
   Sollberger, G
   Beer, HD
   Keller, UAD
   Schafer, M
   Detmar, M
   Schneider, G
   Werner, S
AF Lieder, Franziska
   Reisen, Felix
   Geppert, Tim
   Sollberger, Gabriel
   Beer, Hans-Dietmar
   Keller, Ulrich Auf Dem
   Schaefer, Matthias
   Detmar, Michael
   Schneider, Gisbert
   Werner, Sabine
TI Identification of UV-protective Activators of Nuclear Factor
   Erythroid-derived 2-Related Factor 2 (Nrf2) by Combining a Chemical
   Library Screen with Computer-based Virtual Screening
SO JOURNAL OF BIOLOGICAL CHEMISTRY
LA English
DT Article
ID ANTIOXIDANT RESPONSE ELEMENT; FACTOR E2-RELATED FACTOR-2; TRANSCRIPTION
   FACTORS; OXIDATIVE STRESS; NITRIC-OXIDE; CANCER CHEMOPREVENTION;
   GENE-EXPRESSION; RECEPTOR-GAMMA; SKIN; SULFORAPHANE
AB Nuclear factor erythroid-derived 2-related factor 2 (Nrf2) is a master regulator of cellular antioxidant defense systems, and activation of this transcription factor is a promising strategy for protection of skin and other organs from environmental insults. To identify efficient Nrf2 activators in keratinocytes, we combined a chemical library screen with computer-based virtual screening. Among 14 novel Nrf2 activators, the most potent compound, a nitrophenyl derivative of 2-chloro-5-nitro-N-phenyl-benzamide, was characterized with regard to its molecular mechanism of action. This compound induced the expression of cytoprotective genes in keratinocytes isolated from wild-type but not from Nrf2-deficient mice. Most importantly, it showed low toxicity and protected primary human keratinocytes from UVB-induced cell death. Therefore, it represents a potential lead compound for the development of drugs for skin protection under stress conditions. Our study demonstrates that chemical library screening combined with advanced computational similarity searching is a powerful strategy for identification of bioactive compounds, and it points toward an innovative therapeutic approach against UVB-induced skin damage.
C1 [Lieder, Franziska; Keller, Ulrich Auf Dem; Schaefer, Matthias; Werner, Sabine] Swiss Fed Inst Technol, Inst Mol Hlth Sci, Dept Biol, CH-8093 Zurich, Switzerland.
   [Reisen, Felix; Geppert, Tim; Detmar, Michael; Schneider, Gisbert] Swiss Fed Inst Technol, Dept Chem & Appl Biosci, Inst Pharmaceut Sci, CH-8093 Zurich, Switzerland.
   [Sollberger, Gabriel; Beer, Hans-Dietmar] Univ Zurich Hosp, Dept Dermatol, CH-8006 Zurich, Switzerland.
RP Werner, S (reprint author), Swiss Fed Inst Technol, Inst Mol Hlth Sci, Dept Biol, Schafmattstr 18, CH-8093 Zurich, Switzerland.
EM sabine.werner@cell.biol.ethz.ch
RI auf dem Keller, Ulrich/G-6004-2012; Schafer, Matthias/K-1911-2012
OI auf dem Keller, Ulrich/0000-0002-3431-7415; Schafer,
   Matthias/0000-0001-6754-0448
FU Swiss National Science Foundation [310030_132884/1, CRSI33_130576/1];
   Promedica Foundation, Chur, Switzerland; C.E.R.I.E.S. award;
   Studienstiftung des Deutschen Volkes; EMBO
FX This work was supported in part by Swiss National Science Foundation
   Grants 310030_132884/1 and CRSI33_130576/1 (to S. W.), the Promedica
   Foundation, Chur, Switzerland (to S. W.), and the C.E.R.I.E.S. award (to
   S. W.).; Supported by a Ph.D. fellowship from the "Studienstiftung des
   Deutschen Volkes."; Supported by an EMBO postdoctoral fellowship.
CR Bickers DR, 2006, J INVEST DERMATOL, V126, P2565, DOI 10.1038/sj.jid.5700340
   Braun S, 2002, MOL CELL BIOL, V22, P5492, DOI 10.1128/MCB.22.15.5492-5505.2002
   Chan KM, 1996, P NATL ACAD SCI USA, V93, P13943, DOI 10.1073/pnas.93.24.13943
   Dinkova-Kostova AT, 2006, CANCER LETT, V240, P243, DOI 10.1016/j.canlet.2005.09.012
   Dinkova-Kostova AT, 2002, P NATL ACAD SCI USA, V99, P11908, DOI 10.1073/pnas.172398899
   Dinkova-Kostova AT, 2005, CHEM RES TOXICOL, V18, P1779, DOI 10.1021/tx050217c
   Dinkova-Kostova AT, 1998, J MED CHEM, V41, P5287, DOI 10.1021/jm980424s
   Durchdewald M, 2007, J INVEST DERMATOL, V127, P646, DOI 10.1038/sj.jid.5700585
   Eggler AL, 2005, P NATL ACAD SCI USA, V102, P10070, DOI 10.1073/pnas.0502402102
   Emter R, 2010, TOXICOL APPL PHARM, V245, P281, DOI 10.1016/j.taap.2010.03.009
   Geppert T, 2012, J COMPUT CHEM, V33, P573, DOI 10.1002/jcc.22894
   Hayes JD, 2010, ANTIOXID REDOX SIGN, V13, P1713, DOI 10.1089/ars.2010.3221
   Holland R, 2010, ANTIOXID REDOX SIGN, V13, P1749, DOI 10.1089/ars.2010.3273
   Hong F, 2005, CHEM RES TOXICOL, V18, P1917, DOI 10.1021/tx0502138
   Hur W, 2010, CHEM BIOL, V17, P537, DOI 10.1016/j.chembiol.2010.03.013
   Itoh K, 2004, FREE RADICAL BIO MED, V36, P1208, DOI 10.1016/j.freeradbiomed.2004.02.075
   Jeong WS, 2005, J BIOCHEM MOL BIOL, V38, P167
   Juge N, 2007, CELL MOL LIFE SCI, V64, P1105, DOI 10.1007/s00018-007-6484-5
   Keller UAD, 2006, MOL CELL BIOL, V26, P3773, DOI 10.1128/MCB.26.10.3773-3784.2006
   Kensler TW, 2007, ANNU REV PHARMACOL, V47, P89, DOI 10.1146/annurev.pharmtox.46.120604.141046
   Kensler TW, 2005, CANCER EPIDEM BIOMAR, V14, P2605, DOI 10.1158/1055-9965.EPI-05-0368
   Kerns M, 2010, MOL BIOL CELL, V21, P4068, DOI 10.1091/mbc.E10-02-0153
   Kerns ML, 2007, P NATL ACAD SCI USA, V104, P14460, DOI 10.1073/pnas.0706486104
   Lee G, 2002, J BIOL CHEM, V277, P19649, DOI 10.1074/jbc.M200743200
   Leesnitzer LM, 2002, BIOCHEMISTRY-US, V41, P6640, DOI 10.1021/bi0159581
   LEHMANN JM, 1995, J BIOL CHEM, V270, P12953, DOI 10.1074/jbc.270.22.12953
   Li CQ, 2009, P NATL ACAD SCI USA, V106, P14547, DOI 10.1073/pnas.0907539106
   Mastrofrancesco A, 2010, EXP DERMATOL, V19, P813, DOI 10.1111/j.1600-0625.2010.01107.x
   McMahon M, 2010, P NATL ACAD SCI USA, V107, P18838, DOI 10.1073/pnas.1007387107
   MEDANA C, 1994, J MED CHEM, V37, P4412, DOI 10.1021/jm00051a020
   Motohashi H, 2002, GENE, V294, P1, DOI 10.1016/S0378-1119(02)00788-6
   Nguyen T, 2000, J BIOL CHEM, V275, P15466, DOI 10.1074/jbc.M000361200
   ODwyer PJ, 1996, J CLIN INVEST, V98, P1210, DOI 10.1172/JCI118904
   Reisen F, 2010, J PROTEOME RES, V9, P6498, DOI 10.1021/pr100719n
   RUSHMORE TH, 1991, J BIOL CHEM, V266, P11632
   Schafer M, 2008, PHARMACOL RES, V58, P165, DOI 10.1016/j.phrs.2008.06.004
   Schafer M, 2012, EMBO MOL MED, V4, P364, DOI 10.1002/emmm.201200219
   Schafer M, 2010, GENE DEV, V24, P1045, DOI 10.1101/gad.568810
   Schneider G, 1999, ANGEW CHEM INT EDIT, V38, P2894, DOI 10.1002/(SICI)1521-3773(19991004)38:19<2894::AID-ANIE2894>3.0.CO;2-F
   Schneider G, 2010, NAT REV DRUG DISCOV, V9, P273, DOI 10.1038/nrd3139
   Shapiro TA, 2006, NUTR CANCER, V55, P53, DOI 10.1207/s15327914nc5501_7
   Shishodia S, 2004, J BIOL CHEM, V279, P47148, DOI 10.1074/jbc.M408093200
   Smirnova NA, 2011, CHEM BIOL, V18, P752, DOI 10.1016/j.chembiol.2011.03.013
   Sykiotis GP, 2010, SCI SIGNAL, V3, DOI 10.1126/scisignal.3112re3
   Talalay P, 2007, P NATL ACAD SCI USA, V104, P17500, DOI 10.1073/pnas.0708710104
   Tanigawa S, 2007, FREE RADICAL BIO MED, V42, P1690, DOI 10.1016/j.freeradbiomed.2007.02.017
   Tanrikulu Y, 2007, CHEMBIOCHEM, V8, P1932, DOI 10.1002/cbic.200700195
   Tong KI, 2006, BIOL CHEM, V387, P1311, DOI 10.1515/BC.2006.164
   Wright HM, 2000, J BIOL CHEM, V275, P1873, DOI 10.1074/jbc.275.3.1873
   Wu J, 2002, MOL ENDOCRINOL, V16, P1590, DOI 10.1210/me.16.7.1590
   Xu CJ, 2006, CANCER RES, V66, P8293, DOI 10.1158/0008-5472.CAN-06-0300
   Yu X, 2005, MUTAT RES-FUND MOL M, V591, P93, DOI 10.1016/j.mrfmmm.2005.04.017
   Zhu M, 2009, J BIOMED BIOTECHNOL, DOI 10.1155/2009/420194
NR 53
TC 18
Z9 18
U1 0
U2 15
PU AMER SOC BIOCHEMISTRY MOLECULAR BIOLOGY INC
PI BETHESDA
PA 9650 ROCKVILLE PIKE, BETHESDA, MD 20814-3996 USA
SN 0021-9258
J9 J BIOL CHEM
JI J. Biol. Chem.
PD SEP 21
PY 2012
VL 287
IS 39
BP 33001
EP 33013
DI 10.1074/jbc.M112.383430
PG 13
WC Biochemistry & Molecular Biology
SC Biochemistry & Molecular Biology
GA 011ME
UT WOS:000309168300063
PM 22851183
OA Green Published, Bronze
DA 2019-03-23
ER

PT J
AU Gallastegui, E
   Marshall, B
   Vidal, D
   Sanchez-Duffhues, G
   Collado, JA
   Alvarez-Fernandez, C
   Luque, N
   Terme, JM
   Gatell, JM
   Sanchez-Palomino, S
   Munoz, E
   Mestres, J
   Verdin, E
   Jordan, A
AF Gallastegui, Edurne
   Marshall, Brett
   Vidal, David
   Sanchez-Duffhues, Gonzalo
   Collado, Juan A.
   Alvarez-Fernandez, Carmen
   Luque, Neus
   Terme, Jean-Michel
   Gatell, Josep M.
   Sanchez-Palomino, Sonsoles
   Munoz, Eduardo
   Mestres, Jordi
   Verdin, Eric
   Jordan, Albert
TI Combination of Biological Screening in a Cellular Model of Viral Latency
   and Virtual Screening Identifies Novel Compounds That Reactivate HIV-1
SO JOURNAL OF VIROLOGY
LA English
DT Article
ID HUMAN-IMMUNODEFICIENCY-VIRUS; CD4(+) T-CELLS; HISTONE DEACETYLASE
   INHIBITORS; NF-KAPPA-B; IN-SILICO PHARMACOLOGY; P-TEFB; POSTINTEGRATION
   LATENCY; VALPROIC ACID; TRANSCRIPTIONAL ACTIVATION;
   ULTRAVIOLET-IRRADIATION
AB Although highly active antiretroviral therapy (HAART) has converted HIV into a chronic disease, a reservoir of HIV latently infected resting T cells prevents the eradication of the virus from patients. To achieve eradication, HAART must be combined with drugs that reactivate the dormant viruses. We examined this problem in an established model of HIV postintegration latency by screening a library of small molecules. Initially, we identified eight molecules that reactivated latent HIV. Using them as templates, additional hits were identified by means of similarity-based virtual screening. One of those hits, 8-methoxy-6-methylquinolin-4-ol (MMQO), proved to be useful to reactivate HIV-1 in different cellular models, especially in combination with other known reactivating agents, without causing T-cell activation and with lower toxicity than that of the initial hits. Interestingly, we have established that MMQO produces Jun N-terminal protein kinase (JNK) activation and enhances the T-cell receptor (TCR)/CD3 stimulation of HIV-1 reactivation from latency but inhibits CD3-induced interleukin-2 (IL-2) and tumor necrosis factor alpha (TNF-alpha) gene transcription. Moreover, MMQO prevents TCR-induced cell cycle progression and proliferation in primary T cells. The present study documents that the combination of biological screening in a cellular model of viral latency with virtual screening is useful for the identification of novel agents able to reactivate HIV-1. Moreover, we set the bases for a hypothetical therapy to reactivate latent HIV by combining MMQO with physiological or pharmacological TCR/CD3 stimulation.
C1 [Gallastegui, Edurne; Luque, Neus; Terme, Jean-Michel; Jordan, Albert] Inst Biol Mol Barcelona IBMB CSIC, Barcelona, Spain.
   [Marshall, Brett; Verdin, Eric] Gladstone Inst Virol & Immunol, San Francisco, CA USA.
   [Vidal, David; Mestres, Jordi] Univ Pompeu Fabra, Barcelona, Catalonia, Spain.
   [Vidal, David; Mestres, Jordi] IMIM Hosp del Mar Res Inst, Chemotargets SL, Barcelona, Catalonia, Spain.
   [Sanchez-Duffhues, Gonzalo; Collado, Juan A.; Munoz, Eduardo] Univ Cordoba, IMIBIC, Cordoba, Spain.
   [Alvarez-Fernandez, Carmen; Gatell, Josep M.; Sanchez-Palomino, Sonsoles] Univ Barcelona, Hosp Clin, IDIBAPS, Retrovirol & Viral Immunopathol Lab, Barcelona, Spain.
RP Jordan, A (reprint author), Inst Biol Mol Barcelona IBMB CSIC, Barcelona, Spain.
EM albert.jordan@ibmb.csic.es
RI Mestres, Jordi/B-3673-2009; jordan, albert/K-4678-2014; Ghartouchent,
   malek/B-9088-2012; Munoz, Eduardo/I-5225-2012; Gasull,
   Martina/A-6630-2013; Sanchez-Duffhues, Gonzalo/D-2201-2017; Vidal,
   David/E-4876-2017
OI Mestres, Jordi/0000-0002-5202-4501; jordan, albert/0000-0002-3970-8693;
   Munoz, Eduardo/0000-0001-8478-5842; Sanchez-Duffhues,
   Gonzalo/0000-0002-3205-0710; Vidal, David/0000-0002-2658-5313;
   Alvarez-Fernandez, Carmen/0000-0003-0060-0447; Verdin,
   Eric/0000-0003-3703-3183; Gallastegui Calvache,
   Edurne/0000-0003-0768-8648
FU Fundacion para la Investigacion y Prevencion del SIDA en Espana (FIPSE)
   [36602/06, 360946/10]; Fundacion Eugenio Rodriguez Pascual, Instituto de
   Salud Carlos III-Fondo de Investigacion Sanitaria [PI05/1831];
   Ministerio de Ciencia e Innovacion (MICINN); FEDER [BFU2008-00359/BMC];
   Generalitat de Catalunya [2009-SGR-1222]; ISCIII-RETIC [RD06/006];
   Centre de Regulacio Genomica; Institut de Biologia Molecular de
   Barcelona-CSIC; Fondation pour la Recherche Medicale; CSIC-MICINN; 
   [BIO2008-02329];  [SAF2010-19292];  [FIPSE 36710/08]
FX This work was supported by grants from the Fundacion para la
   Investigacion y Prevencion del SIDA en Espana (FIPSE; 36602/06 and
   360946/10), Fundacion Eugenio Rodriguez Pascual, Instituto de Salud
   Carlos III-Fondo de Investigacion Sanitaria (PI05/1831), Ministerio de
   Ciencia e Innovacion (MICINN) and FEDER (BFU2008-00359/BMC), and the
   Generalitat de Catalunya (2009-SGR-1222) to A.J.; grant BIO2008-02329 to
   J.M.; and grants SAF2010-19292, FIPSE 36710/08, and ISCIII-RETIC
   RD06/006 to E.M. E.G. was the recipient of a fellowship from the
   Generalitat de Catalunya and was also supported by intramural resources
   from the Centre de Regulacio Genomica and Institut de Biologia Molecular
   de Barcelona-CSIC. J.-M.T. was the recipient of a fellowship from the
   Fondation pour la Recherche Medicale and a JAE-Doc contract from
   CSIC-MICINN.
CR Archin NM, 2009, AIDS RES HUM RETROV, V25, P207, DOI 10.1089/aid.2008.0191
   Areias FM, 2010, BIOORGAN MED CHEM, V18, P3043, DOI 10.1016/j.bmc.2010.03.048
   Bisgrove Dwayne, 2005, Expert Rev Anti Infect Ther, V3, P805, DOI 10.1586/14787210.3.5.805
   Bisgrovet DA, 2007, P NATL ACAD SCI USA, V104, P13690, DOI 10.1073/pnas.0705053104
   Blazkova J, 2009, PLOS PATHOG, V5, DOI 10.1371/journal.ppat.1000554
   Bosque A, 2009, BLOOD, V113, P58, DOI 10.1182/blood-2008-07-168393
   Brooks DG, 2001, NAT MED, V7, P459, DOI 10.1038/86531
   Brooks DG, 2003, P NATL ACAD SCI USA, V100, P12955, DOI 10.1073/pnas.1133345100
   Brooks DG, 2003, IMMUNITY, V19, P413, DOI 10.1016/S1074-7613(03)00236-X
   Burke B, 2007, J VIROL, V81, P7424, DOI 10.1128/JVI.02838-06
   Chan JKL, 2011, CURR OPIN HIV AIDS, V6, P12, DOI 10.1097/COH.0b013e32834124fd
   Choi BS, 2010, AIDS, V24, P609, DOI 10.1097/QAD.0b013e328333bfa1
   Chun TW, 1997, NATURE, V387, P183, DOI 10.1038/387183a0
   Chun TW, 1998, J EXP MED, V188, P83, DOI 10.1084/jem.188.1.83
   Chun TW, 1999, P NATL ACAD SCI USA, V96, P10958, DOI 10.1073/pnas.96.20.10958
   Chun TW, 1999, NAT MED, V5, P651, DOI 10.1038/9498
   Coiras M, 2009, NAT REV MICROBIOL, V7, P798, DOI 10.1038/nrmicro2223
   Colin L, 2009, RETROVIROLOGY, V6, DOI 10.1186/1742-4690-6-111
   Contreras X, 2007, PLOS PATHOG, V3, P1459, DOI 10.1371/journal.ppat.0030146
   Contreras X, 2009, J BIOL CHEM, V284, P6782, DOI 10.1074/jbc.M807898200
   Daoubi M, 2007, BIOORGAN MED CHEM, V15, P4577, DOI 10.1016/j.bmc.2007.04.009
   De Marco A, 2008, RETROVIROLOGY, V5, DOI 10.1186/1742-4690-5-98
   Dieudonne M, 2009, EMBO J, V28, P2231, DOI 10.1038/emboj.2009.141
   du Chene I, 2007, EMBO J, V26, P424, DOI 10.1038/sj.emboj.7601517
   Ekins S, 2007, BRIT J PHARMACOL, V152, P9, DOI 10.1038/sj.bjp.0707305
   Emiliani S, 1996, P NATL ACAD SCI USA, V93, P6377, DOI 10.1073/pnas.93.13.6377
   Emiliani S, 1998, J VIROL, V72, P1666
   Finzi D, 1999, NAT MED, V5, P512
   Fraser C, 2000, AIDS, V14, P659, DOI 10.1097/00002030-200004140-00005
   Friedman J, 2011, J VIROL, V85, P9078, DOI 10.1128/JVI.00836-11
   Gallastegui E, 2011, J VIROL, V85, P3187, DOI 10.1128/JVI.01920-10
   Gloire G, 2006, BIOCHEM PHARMACOL, V72, P1493, DOI 10.1016/j.bcp.2006.04.011
   Greger IH, 1998, NUCLEIC ACIDS RES, V26, P1294, DOI 10.1093/nar/26.5.1294
   Gregori-Puigjane E, 2006, J CHEM INF MODEL, V46, P1615, DOI 10.1021/ci0600509
   Han YF, 2004, J VIROL, V78, P6122, DOI 10.1128/JVI.78.12.6122-6133.2004
   Hofmann TG, 2001, INT J CANCER, V93, P185, DOI 10.1002/ijc.1316
   Imai K, 2010, J BIOL CHEM, V285, P16538, DOI 10.1074/jbc.M110.103531
   Jordan A, 2003, EMBO J, V22, P1868, DOI 10.1093/emboj/cdg188
   Jordan A, 2001, EMBO J, V20, P1726, DOI 10.1093/emboj/20.7.1726
   Karn J, 1999, J MOL BIOL, V293, P235, DOI 10.1006/jmbi.1999.3060
   Kauder SE, 2009, PLOS PATHOG, V5, DOI 10.1371/journal.ppat.1000495
   Kim YK, 2011, J MOL BIOL, V410, P896, DOI 10.1016/j.jmb.2011.03.054
   Kulkosky J, 2004, AIDS RES HUM RETROV, V20, P497, DOI 10.1089/088922204323087741
   Kumar S, 1996, J BIOL CHEM, V271, P30864, DOI 10.1074/jbc.271.48.30864
   Lassen K, 2004, TRENDS MOL MED, V10, P525, DOI 10.1016/j.molmed.2004.09.006
   Lehrman G, 2004, JAIDS-J ACQ IMM DEF, V36, P1103, DOI 10.1097/00126334-200408150-00015
   Lehrman G, 2005, LANCET, V366, P549, DOI 10.1016/S0140-6736(05)67098-5
   Lenasi T, 2008, CELL HOST MICROBE, V4, P123, DOI 10.1016/j.chom.2008.05.016
   Lewinski MK, 2005, J VIROL, V79, P6610, DOI 10.1128/JVI.79.11.6610-6619.2005
   Lusic M, 2003, EMBO J, V22, P6550, DOI 10.1093/emboj/cdg631
   Marini A, 2008, J IMMUNOL, V181, P7713, DOI 10.4049/jimmunol.181.11.7713
   Marquez N, 2008, BIOCHEM PHARMACOL, V75, P1370, DOI 10.1016/j.bcp.2007.12.004
   Matalon S, 2010, JAIDS-J ACQ IMM DEF, V54, P1, DOI 10.1097/QAI.0b013e3181d3dca3
   Medina-Ramirez M, 2011, J VIROL, V85, P5804, DOI 10.1128/JVI.02482-10
   Micheva-Viteva S, 2011, J BIOL CHEM, V286, P21083, DOI 10.1074/jbc.M110.195537
   Paulsen M, 2011, CELL DEATH DIFFER, V18, P619, DOI 10.1038/cdd.2010.134
   Perez M, 2010, CURR HIV RES, V8, P418, DOI 10.2174/157016210793499312
   Peterlin BM, 2006, MOL CELL, V23, P297, DOI 10.1016/j.molcel.2006.06.014
   Pion M, 2003, J VIROL, V77, P4025, DOI 10.1128/JVI.77.7.4025-4032.2003
   POLI G, 1994, P NATL ACAD SCI USA, V91, P108, DOI 10.1073/pnas.91.1.108
   Quivy Vincent, 2007, Subcell Biochem, V41, P371
   Reuse S, 2009, PLOS ONE, V4, DOI 10.1371/journal.pone.0006093
   Richards J, 1999, CANCER RES, V59, P2096
   Sadowski I, 2008, CURR HIV RES, V6, P286, DOI 10.2174/157016208785132563
   Sagot-Lerolle N, 2008, AIDS, V22, P1125, DOI 10.1097/QAD.0b013e3282fd6ddc
   Savarino A, 2009, RETROVIROLOGY, V6, DOI 10.1186/1742-4690-6-52
   SCHRECK R, 1991, EMBO J, V10, P2247, DOI 10.1002/j.1460-2075.1991.tb07761.x
   Shehu-Xhilaga M, 2009, AIDS, V23, P2047, DOI 10.1097/QAD.0b013e328330342c
   Siliciano JD, 2007, J INFECT DIS, V195, P833, DOI 10.1086/511823
   STANLEY SK, 1989, AIDS RES HUM RETROV, V5, P375, DOI 10.1089/aid.1989.5.375
   Swiggard WJ, 2005, J VIROL, V79, P14179, DOI 10.1128/JVI.79.22.14179-14188.2005
   Trono D, 2010, SCIENCE, V329, P174, DOI 10.1126/science.1191047
   Tyagi M, 2010, J VIROL, V84, P6425, DOI 10.1128/JVI.01519-09
   VanLint C, 1996, EMBO J, V15, P1112, DOI 10.1002/j.1460-2075.1996.tb00449.x
   VERDIN E, 1993, EMBO J, V12, P3249, DOI 10.1002/j.1460-2075.1993.tb05994.x
   VICENZI E, 1994, CHEM-BIOL INTERACT, V91, P101, DOI 10.1016/0009-2797(94)90030-2
   Vidal D, 2011, METHODS MOL BIOL, V672, P489, DOI 10.1007/978-1-60761-839-3_19
   Wang FX, 2005, J CLIN INVEST, V115, P128, DOI 10.1172/JCI200522574
   Williams SA, 2006, EMBO J, V25, P139, DOI 10.1038/sj.emboj.7600900
   Williams SA, 2004, J BIOL CHEM, V279, P42008, DOI 10.1074/jbc.M402124200
   Williams SA, 2007, J VIROL, V81, P6043, DOI 10.1128/JVI.02074-06
   Yang HC, 2009, J CLIN INVEST, V119, P3473, DOI 10.1172/JCI39199
   Ying H, 2010, INT J MOL MED, V26, P265, DOI 10.3892/ijmm_00000461
   Ylisastigui L, 2004, AIDS, V18, P1101, DOI 10.1097/01.aids.0000125940.58195.dc
NR 84
TC 18
Z9 18
U1 0
U2 8
PU AMER SOC MICROBIOLOGY
PI WASHINGTON
PA 1752 N ST NW, WASHINGTON, DC 20036-2904 USA
SN 0022-538X
J9 J VIROL
JI J. Virol.
PD APR
PY 2012
VL 86
IS 7
BP 3795
EP 3808
DI 10.1128/JVI.05972-11
PG 14
WC Virology
SC Virology
GA 906TV
UT WOS:000301371500037
PM 22258251
OA Green Published, Bronze
DA 2019-03-23
ER

PT J
AU De Angeli, A
   Brahnam, S
AF De Angeli, Antonella
   Brahnam, Sheryl
TI I hate you! Disinhibition with virtual partners
SO INTERACTING WITH COMPUTERS
LA English
DT Article
DE chatterbots; disinhibition; verbal abuse; sex-talk; media equation;
   social agents
AB This paper presents a descriptive lexical analysis of spontaneous conversations between users and the 2005 Loebner prize winning chatterbot, Jabber-wacky. The study was motivated in part by the suspicion that evidence in support of the Media Equation, especially in the field of conversational agents, was supported by incomplete data; too often omitted in its purview is the occurrence of unsavoury user responses. Our study shows that conversations with Jabberwacky often bring about the expression of negative verbal disinhibition. We discovered that 10% of the total stems in the corpus reflected abusive language, and approximately 11% of the sample addressed hard-core sex. Users were often rude and violated the conversation maxims of manner, quantity, and relevance. Also particularly pronounced in the conversations was a persistent need of the user to define the speakers' identities (human vs. machine). Users were also curious to understand and test the cognitive capabilities of the chatterbot. Our analysis indicates that the Media Equation may need qualifying, that users treat computers that talk, less as they do people and more as they might treat something not quite an object yet not quite human. (C) 2008 Elsevier B.V. All rights reserved.
C1 [De Angeli, Antonella] Univ Manchester, Manchester Business Sch, Manchester M15 6PB, Lancs, England.
   [Brahnam, Sheryl] SW Missouri State Univ, Coll Business Adm, Springfield, MO 65804 USA.
RP De Angeli, A (reprint author), Univ Manchester, Manchester Business Sch, Booth St W, Manchester M15 6PB, Lancs, England.
EM Antonella.de-angeli@manchester.ac.uk; sbrahnam@missouristate.edu
CR Bickmore T., 2001, P SIGCHI C HUM FACT, DOI 10.1145/365024.365304
   Brahnam S., 2005, P INTERACT 2005 WORK, P62
   Brahnam S., 2006, P CHI06 WORKSH MIS A, P13
   Clark H. H., 1996, USING LANGUAGE
   COLBY KM, 1971, ARTIF INTELL, V2, P1, DOI 10.1016/0004-3702(71)90002-6
   De Angeli Antonella, 2006, CHI 06 EXTENDED ABST, P1647, DOI 10.1145/1125451.1125753
   DEANGELI A, 2001, INTERACT 01, P198
   DEANGELI A, 2001, INT C AFF HUM FACT D, P467
   DEANGELI A, 2005, INTERACT 2005 ADJUNC, P91
   Fellbaum C., 1998, WORDNET ELECT LEXICA
   Fischer K., 2006, HUMAN COMPUTER CONVE
   Foner L. N., 1997, Proceedings of the First International Conference on Autonomous Agents, P122, DOI 10.1145/267658.267684
   Grice H. P., 1975, SYNTAX SEMANTICS, V3, P41, DOI DOI 10.1017/S0022226700005296
   Herring Susan, 2004, DESIGNING VIRTUAL CO, P338, DOI DOI 10.1017/CBO9780511805080.016
   LABBATE M, 2005, IEEE WIC ACM INT C I, P173
   Mauldin M. L., 1994, P AAAI 94 C SEATTL
   Nass C., 1996, MEDIA EQUATION PEOPL
   Sproull L, 1996, HUM-COMPUT INTERACT, V11, P97, DOI 10.1207/s15327051hci1102_1
   Turkle S., 1995, LIFE SCREEN IDENTITY
   WEIZENBAUM J, 1966, COMMUN ACM, V9, P36, DOI 10.1145/365153.365168
   Zdenek S., 2003, AI & Society, V17, P340, DOI 10.1007/s00146-003-0284-8
NR 21
TC 18
Z9 18
U1 0
U2 6
PU ELSEVIER SCIENCE BV
PI AMSTERDAM
PA PO BOX 211, 1000 AE AMSTERDAM, NETHERLANDS
SN 0953-5438
J9 INTERACT COMPUT
JI Interact. Comput.
PD MAY
PY 2008
VL 20
IS 3
BP 302
EP 310
DI 10.1016/j.intcom.2008.02.004
PG 9
WC Computer Science, Cybernetics; Ergonomics
SC Computer Science; Engineering
GA 311VZ
UT WOS:000256629800003
DA 2019-03-23
ER

PT B
AU Fonseca, J
   Vieira, M
   Madeira, H
AF Fonseca, Jose
   Vieira, Marco
   Madeira, Henrique
BE Hobbs, M
   Huang, Y
   Kuo, SY
   Zhou, W
TI Testing and comparing web vulnerability scanning tools for SQL injection
   and XSS attacks
SO 13TH PACIFIC RIM INTERNATIONAL SYMPOSIUM ON DEPENDABLE COMPUTING,
   PROCEEDINGS
LA English
DT Proceedings Paper
CT 13th Pacific Rim International Symposium on Dependable Computing
CY DEC 17-19, 2007
CL Melbourne, AUSTRALIA
SP IEEE
AB Web applications are typically developed with hard time constraints and are often deployed with security vulnerabilities. Automatic web vulnerability scanners can help to locate these vulnerabilities and are popular tools among developers of web applications. Their purpose is to stress the application from the attacker's point of view by issuing a huge amount of interaction within it. Two of the most widely spread and dangerous vulnerabilities in web applications are SQL injection and Cross Site Scripting (XSS), because of the damage they may cause to the victim business. Trusting the results of web vulnerability scanning tools is of utmost importance. Without a clear idea on the coverage and false positive rate of these tools, it is difficult to judge the relevance of the results they provide. Furthermore, it is difficult, if not impossible, to compare key figures of merit of web vulnerability scanners. In this paper we propose a method to evaluate and benchmark automatic web vulnerability scanners using software fault injection techniques. The most common types of software faults are injected in the web application code which is then checked by the scanners. The results are compared by analyzing coverage of vulnerability detection and false positives. Three leading commercial scanning tools are evaluated and the results show that in general the coverage is low and the percentage of false positives is very high.
C1 [Fonseca, Jose] CISUC, Polithecn Inst Guarda, P-6300 Guarda, Portugal.
   [Vieira, Marco; Madeira, Henrique] Univ Coimbra, CISUC, DEI, P-3030 Coimbra, Portugal.
RP Fonseca, J (reprint author), CISUC, Polithecn Inst Guarda, P-6300 Guarda, Portugal.
EM josefonseca@ipg.pt; mvieira@dei.uc.pt; henrique@dei.uc.pt
RI Fonseca, Jose/I-6343-2012
OI Fonseca, Jose/0000-0003-4710-9292; Madeira,
   Henrique/0000-0001-8146-4664; Vieira, Marco/0000-0001-5103-8541
CR ARLAT J, 1990, FAULT INJECTION DEPE
   Carreira J, 1998, IEEE T SOFTWARE ENG, V24, P125, DOI 10.1109/32.666826
   CHILLAREGE R, 1992, ORTHOGONAL DEFECT CL
   CHRISTMANSSON J, 1996, FAULT TOLERANT COMPU
   DURAES J, 2006, EMULATION SOFTWARE F
   DURAES J, 2003, INT C DEP SYST NETW
NR 6
TC 18
Z9 19
U1 0
U2 6
PU IEEE COMPUTER SOC
PI LOS ALAMITOS
PA 10662 LOS VAQUEROS CIRCLE, PO BOX 3014, LOS ALAMITOS, CA 90720-1264 USA
BN 978-0-7695-3054-3
PY 2007
BP 365
EP +
DI 10.1109/PRDC.2007.55
PG 2
WC Computer Science, Hardware & Architecture; Computer Science, Information
   Systems; Engineering, Electrical & Electronic
SC Computer Science; Engineering
GA BHM10
UT WOS:000254220100053
DA 2019-03-23
ER

PT J
AU Lee, Y
   Lee, Z
   Kim, Y
AF Lee, Younghwa
   Lee, Zoonky
   Kim, Yongbeom
TI Understanding personal Web usage in organizations
SO JOURNAL OF ORGANIZATIONAL COMPUTING AND ELECTRONIC COMMERCE
LA English
DT Article
DE personal Web usage; theory of planned behavior; moral obligation; denial
   of responsibility; unethical decision making
ID ETHICAL DECISION-MAKING; PLANNED BEHAVIOR; REASONED ACTION; INFORMATION
   TECHNOLOGY; DIFFERENTIAL ASSOCIATION; MORAL JUDGMENTS; COMPUTER ABUSE;
   PERCEIVED EASE; INTENTIONS; MANAGEMENT
AB Personal web usage, that is, non-work-related use of the Internet for personal purposes during work hours, is a pervasive behavior observed in the daily work environment. U.S. companies have implemented several countermeasures to cope with personal Web usage, but those measures have not successfully mitigated this behavior. Considering the significance of personal Web usage, we need to understand why personal Web usage is not alleviated in current organizations. The goal of this study is to present an empirical investigation of why employees continue personal Web usage based on an extended theory of planned behavior. We are particularly interested in how people's perceptions of moral dimensions contribute to personal Web usage, recognizing that our work environment becomes more Web-embedded. We conducted a field survey of 426 U.S. business professionals and analyzed the data by using partial least squares. As a result, we demonstrate that an individual's attitude, subjective norm, denial of responsibility, self-efficacy, personal computer availability, seclusion of office, and workload are significant factors affecting personal Web usage. Interestingly, current organizational preventive efforts (e.g., Web-based activity monitoring and filtering systems and policies) and moral obligation are not as significant as we originally expected. Key implications for theory and practice are discussed.
C1 Yonsei Univ, Grad Sch Informat, Seoul 120749, South Korea.
   Univ Kansas, Sch Business, Dept Accounting & Informat Syst, Lawrence, KS 66045 USA.
   Fairleigh Dickinson Univ, Dept Management Mkt Informat Syst & Sci, Teaneck, NJ 07666 USA.
RP Lee, Z (reprint author), Yonsei Univ, Grad Sch Informat, Seoul 120749, South Korea.
EM zlee@yonsei.ac.kr
CR AGNEW R, 1993, J RES CRIME DELINQ, V30, P245, DOI 10.1177/0022427893030003001
   AGNEW R, 1995, J RES CRIME DELINQ, V32, P363, DOI 10.1177/0022427895032004001
   AJZEN I, 1991, ORGAN BEHAV HUM DEC, V50, P179, DOI 10.1016/0749-5978(91)90020-T
   Ajzen I., 1980, UNDERSTANDING ATTITU
   Ajzen I, 1985, ACTION CONTROL COGNI, P11, DOI DOI 10.1007/978-3-642-69746-3_2
   Akers R. L., 1998, SOCIAL LEARNING SOCI
   AKERS RL, 1979, AM SOCIOL REV, V44, P636, DOI 10.2307/2094592
   Akers RL, 1973, DEVIANT BEHAV SOCIAL
   Armitage CJ, 1999, BASIC APPL SOC PSYCH, V21, P301, DOI 10.1207/S15324834BASP2104_4
   Backhouse J, 1995, COMPUT SECUR, V14, P645, DOI 10.1016/0167-4048(95)00024-0
   Banerjee D, 1998, MIS QUART, V22, P31, DOI 10.2307/249677
   Beccaria Cesare, 1963, CRIMES PUNISHMENTS
   BECK L, 1991, J RES PERS, V25, P285, DOI 10.1016/0092-6566(91)90021-H
   Belanger F, 2002, COMMUN ACM, V45, P64
   BOMMER M, 1987, J BUS ETHICS, V6, P265, DOI 10.1007/BF00382936
   BURGESS RL, 1966, SOC PROBL, V14, P128, DOI 10.1525/sp.1966.14.2.03a00020
   Chang MK, 1998, J BUS ETHICS, V17, P1825, DOI 10.1023/A:1005721401993
   Chin W. W., 1998, QUANT METH SER, P295, DOI DOI 10.1016/J.AAP.2008.12.010
   COMPEAU DR, 1995, INFORM SYST RES, V6, P118, DOI 10.1287/isre.6.2.118
   CONGER S, 1995, COMMUN ACM, V38, P30, DOI 10.1145/219663.219676
   Conlin M, 2000, BUS WEEK, P105
   Conner M, 1998, J APPL SOC PSYCHOL, V28, P1429, DOI 10.1111/j.1559-1816.1998.tb01685.x
   Conner M, 1996, PREDICTING HLTH BEHA, P121
   Cronbach L. J., 1971, ED MEASUREMENT, P443
   DAVIS FD, 1989, MIS QUART, V13, P319, DOI 10.2307/249008
   Davis SD, 1996, ARTHRITIS RHEUM, V39, P3
   Dijkstra M, 1988, HLTH ED RES, V3, P273, DOI DOI 10.1093/HER/3.3.273
   DUBINSKY AJ, 1989, J BUS RES, V19, P83, DOI 10.1016/0148-2963(89)90001-5
   ENKER MS, 1987, J CROSS CULT PSYCHOL, V18, P315, DOI 10.1177/0022002187018003003
   Flannery BL, 2000, ACAD MANAGE J, V43, P642, DOI 10.2307/1556359
   FORD RC, 1994, J BUS ETHICS, V13, P205, DOI 10.1007/BF02074820
   FORNELL C, 1981, J MARKETING RES, V18, P39, DOI 10.2307/3151312
   Gattiker UE, 1999, INFORM SYST RES, V10, P233, DOI 10.1287/isre.10.3.233
   Godin G, 1996, AM J HEALTH PROMOT, V11, P87, DOI 10.4278/0890-1171-11.2.87
   Gopal RD, 1998, INFORM SYST RES, V9, P380, DOI 10.1287/isre.9.4.380
   GORSUCH RL, 1983, J PERS SOC PSYCHOL, V44, P1025, DOI 10.1037/0022-3514.44.5.1025
   Greenfield DN, 2002, CYBERPSYCHOL BEHAV, V5, P347, DOI 10.1089/109493102760275590
   HAIR J. F., 1998, MULTIVARIATE DATA AN
   Hancock B, 1999, COMPUT SECUR, V18, P195, DOI 10.1016/S0167-4048(99)90926-4
   Harrington SJ, 1996, MIS QUART, V20, P257, DOI 10.2307/249656
   Harrison DA, 1997, INFORM SYST RES, V8, P171, DOI 10.1287/isre.8.2.171
   HOFFER JA, 1989, SLOAN MANAGE REV, V30, P35
   JOHNSON DG, 1999, COMPUTER ETHICS
   KIMIECIK J, 1992, J SPORT EXERCISE PSY, V14, P192, DOI 10.1123/jsep.14.2.192
   KURLAND NB, 1995, J APPL SOC PSYCHOL, V25, P297, DOI 10.1111/j.1559-1816.1995.tb02393.x
   LEONARD LNK, 2001, J ASS INFORMATION SY, V1
   LOCH KD, 1992, MIS QUART, V16, P173, DOI 10.2307/249574
   Manstead A. S. R, 1995, EUROPEAN REV SOCIAL, V6, P69, DOI DOI 10.1080/14792779443000012
   Marlowe D., 1964, APPROVAL MOTIVE STUD
   Marshall KP, 1999, J BUS ETHICS, V19, P81, DOI 10.1023/A:1006154023743
   Mathieson K., 1991, INFORMATION SYSTEMS, V2
   Milberg SJ, 2000, ORGAN SCI, V11, P35, DOI 10.1287/orsc.11.1.35.12567
   MORRIS SA, 1995, J BUS ETHICS, V14, P715, DOI 10.1007/BF00872325
   Ngwenyama OK, 1997, MIS QUART, V21, P145, DOI 10.2307/249417
   Oravec JA, 2002, COMMUN ACM, V45, P60
   PARKER DB, 1998, FIGHTING COMPUTER AB
   PATERNOSTER R, 1986, SOC FORCES, V64, P751, DOI 10.2307/2578823
   RANDALL DM, 1991, J BUS ETHICS, V10, P111, DOI 10.1007/BF00383614
   Rest J. R, 1986, MORAL DEV ADV RES TH
   SCHIFTER DE, 1985, J PERS SOC PSYCHOL, V49, P843, DOI 10.1037/0022-3514.49.3.843
   SCHWARTZ SH, 1973, J EXP SOC PSYCHOL, V9, P349, DOI 10.1016/0022-1031(73)90071-1
   SCHWARTZ SH, 1967, THESIS U MICHIGAN
   SHEPPARD BH, 1988, J CONSUM RES, V15, P325, DOI 10.1086/209170
   Siau K, 2002, COMMUN ACM, V45, P75
   Solomon RC, 1993, ETHICS EXCELLENCE CO
   Straub D., 1993, J MANAGEMENT SYSTEMS, V5, P33
   STRAUB DW, 1990, MIS QUART, V14, P45, DOI 10.2307/249307
   STRAUB DW, 1989, MIS QUART, V13, P147, DOI 10.2307/248922
   Straub DW, 1998, MIS QUART, V22, P441, DOI 10.2307/249551
   TAYLOR S, 1995, INFORM SYST RES, V6, P144, DOI 10.1287/isre.6.2.144
   TERRY D, 1993, IN S EX SOC, V28, P135
   TESSLER RC, 1972, J PERS SOC PSYCHOL, V21, P318, DOI 10.1037/h0032321
   TITTLE CR, 1986, SOC FORCES, V0065
   Urbaczewski A, 2002, COMMUN ACM, V45, P80
   Venkatesh V, 2001, MIS QUART, V25, P71, DOI 10.2307/3250959
   Venkatesh V, 2000, INFORM SYST RES, V11, P342, DOI 10.1287/isre.11.4.342.11872
   Venkatesh V, 2000, MIS QUART, V24, P115, DOI 10.2307/3250981
   Wells-Parker E., 1995, ADDICTION, V7, P45
   Wold H., 1982, SYSTEMS INDIRECT O 2, P1
   Yi MY, 2003, INFORM SYST RES, V14, P146, DOI 10.1287/isre.14.2.146.16016
NR 80
TC 18
Z9 18
U1 0
U2 10
PU TAYLOR & FRANCIS INC
PI PHILADELPHIA
PA 325 CHESTNUT ST, SUITE 800, PHILADELPHIA, PA 19106 USA
SN 1091-9392
EI 1532-7744
J9 J ORG COMP ELECT COM
JI J. Organ. Comp. Electron. Commer.
PY 2007
VL 17
IS 1
BP 75
EP 99
PG 25
WC Computer Science, Information Systems; Computer Science,
   Interdisciplinary Applications
SC Computer Science
GA 173GF
UT WOS:000246860800004
DA 2019-03-23
ER

PT J
AU Pyrzynska, K
AF Pyrzynska, Krystyna
TI Online sample pretreatment systems for determination of cadmium by the
   ETAAS method
SO CRITICAL REVIEWS IN ANALYTICAL CHEMISTRY
LA English
DT Review
DE cadmium; determination; sample pretreatment; preconcentration
ID ATOMIC-ABSORPTION-SPECTROMETRY; SOLID-PHASE EXTRACTION; PLASMA-MASS
   SPECTROMETRY; INJECTION SORBENT EXTRACTION; IN-SITU PRECONCENTRATION;
   HYDRIDE GENERATION; ENVIRONMENTAL-SAMPLES; SOLVENT-EXTRACTION;
   BIOLOGICAL SAMPLES; VAPOR GENERATION
AB Trace and ultratrace determinations of cadmium in environmental and biological samples have become of increasing interest due to the high toxicity of this metal and because electrothermal atomic absorption spectrometry is probably the method of choice for its determination. The measured signals are, however, inherently very susceptible to the composition of the sample matrix and notably to variation within it. The most effective way to avoid these problems is to perform appropriate sample pretreatment such as preconcentration and separation. Such procedures are most advantageously performed in flow systems where all unit operations can be executed online. This paper reviews selected systems, such as solid-phase extraction, liquid-liquid extraction, coprecipitation and chemical vapor generation using to improve sample pretreatment for cadmium determination.
C1 Univ Warsaw, Dept Chem, PL-02093 Warsaw, Poland.
RP Pyrzynska, K (reprint author), Univ Warsaw, Dept Chem, Pasteura 1, PL-02093 Warsaw, Poland.
EM kryspyrz@chem.uw.edu.pl
CR Alonso EV, 2001, TALANTA, V55, P219, DOI 10.1016/S0039-9140(01)00371-X
   Anthemidis AN, 2003, J ANAL ATOM SPECTROM, V18, P1400, DOI 10.1039/b308325j
   Bulska E, 1997, SPECTROCHIM ACTA B, V52, P1283, DOI 10.1016/S0584-8547(97)00050-5
   BULSKA E, 2001, SPECTROCHIM ACTA, V56, P1859
   Burguera JL, 1998, ANALYST, V123, P561, DOI 10.1039/a708112j
   Burguera JL, 2001, SPECTROCHIM ACTA B, V56, P1801, DOI 10.1016/S0584-8547(01)00338-X
   Burguera M, 1998, ANAL CHIM ACTA, V366, P63, DOI 10.1016/S0003-2670(97)00661-2
   Campillo N, 1999, ANAL CHIM ACTA, V390, P207, DOI 10.1016/S0003-2670(99)00166-X
   Chen HW, 1997, ANAL CHIM ACTA, V353, P181, DOI 10.1016/S0003-2670(97)87776-8
   Ciutat A, 2005, ECOTOX ENVIRON SAFE, V60, P237, DOI 10.1016/j.ecoenv.2004.08.005
   COBERT D, 1998, ANAL CHIM ACTA, V377, P255
   Colognesi M, 1997, TALANTA, V44, P867, DOI 10.1016/S0039-9140(96)02131-5
   da Silva JBB, 2003, TALANTA, V60, P977, DOI 10.1016/S0039-9140(03)00182-6
   DESILVA AF, 2005, ANAL BIOANAL CHEM, V382, P1835
   Diaz-Garcia ME, 2005, MICROCHIM ACTA, V149, P19, DOI 10.1007/s00604-004-0274-7
   Eimers MC, 2001, ENVIRON POLLUT, V111, P247, DOI 10.1016/S0269-7491(00)00066-X
   FANG ZL, 1994, TALANTA, V41, P2165, DOI 10.1016/0039-9140(94)00204-5
   FANG ZL, 1992, J ANAL ATOM SPECTROM, V7, P439, DOI 10.1039/ja9920700439
   Fang ZL, 1996, FRESEN J ANAL CHEM, V355, P576
   Fernandez FM, 1997, ANALYST, V122, P679, DOI 10.1039/a607598c
   Fernandez FM, 2000, J ANAL ATOM SPECTROM, V15, P687, DOI 10.1039/b000810i
   Garcia JCR, 2003, TALANTA, V61, P509, DOI 10.1016/S0039-9140(03)00312-6
   Grotti M, 2000, SPECTROCHIM ACTA B, V55, P1847, DOI 10.1016/S0584-8547(00)00290-1
   Hansen EH, 2002, ANAL CHIM ACTA, V467, P3, DOI 10.1016/S0003-2670(02)00060-0
   HARTWELL SK, 2004, TRENDS ANAL CHEM, V9, P619
   Hosten E, 1999, ANAL CHIM ACTA, V392, P55, DOI 10.1016/S0003-2670(99)00052-5
   Infante HG, 1997, J ANAL ATOM SPECTROM, V12, P1333, DOI 10.1039/a701387f
   Infante HG, 1996, J ANAL ATOM SPECTROM, V11, P571, DOI 10.1039/ja9961100571
   Ivanova E, 1998, SPECTROCHIM ACTA B, V53, P1041, DOI 10.1016/S0584-8547(98)00097-4
   Kelko-Levai A, 1999, SPECTROCHIM ACTA B, V54, P827, DOI 10.1016/S0584-8547(99)00036-1
   Kilian K, 2002, CHEM ANAL-WARSAW, V47, P439
   Lampugnani L, 2003, TALANTA, V61, P683, DOI 10.1016/S0039-9140(03)00324-2
   Lanza F, 1997, SPECTROCHIM ACTA B, V52, P113, DOI 10.1016/S0584-8547(96)01567-4
   Lemos VA, 2005, TALANTA, V67, P564, DOI 10.1016/j.talanta.2005.03.012
   Liawruangrath S, 2002, TALANTA, V58, P1177, DOI 10.1016/S0039-9140(02)00415-0
   Lima EC, 2002, ATOM SPECTROSC, V23, P135
   LIU ZS, 1993, ANAL CHIM ACTA, V281, P185, DOI 10.1016/0003-2670(93)85353-L
   Long XB, 2004, ANAL CHIM ACTA, V523, P279, DOI 10.1016/j.aca.2004.07.025
   Long XB, 2005, TALANTA, V66, P1326, DOI 10.1016/j.talanta.2005.01.056
   MA RL, 1994, ANAL CHIM ACTA, V293, P251, DOI 10.1016/0003-2670(94)85030-5
   Matsuda R, 1998, ANAL CHEM, V70, P319, DOI 10.1021/ac970616f
   Miro M, 2003, J ANAL ATOM SPECTROM, V18, P89, DOI 10.1039/b212024k
   Pyrzynska K, 2003, CHEM ANAL-WARSAW, V48, P781
   Rao TP, 2004, TRAC-TREND ANAL CHEM, V23, P28, DOI 10.1016/S0165-99.3(04)00106-2
   ROBARDS K, 1991, ANALYST, V116, P549, DOI 10.1039/an9911600549
   Sanz-Medel A., 1999, FLOW ANAL ATOMIC SPE
   SANZMEDEL A, 1995, ANAL CHEM, V67, P2216, DOI 10.1021/ac00109a048
   Su PG, 1998, ANAL CHIM ACTA, V376, P305, DOI 10.1016/S0003-2670(98)00562-5
   Sung YH, 2003, ANAL CHIM ACTA, V495, P165, DOI 10.1016/j.aca.2003.07.009
   Tao G, 1995, SPECTROCHIM ACTA B, V50, P1747, DOI 10.1016/0584-8547(95)01378-4
   Tsalev DL, 2000, SPECTROCHIM ACTA B, V55, P473, DOI 10.1016/S0584-8547(00)00194-4
   Tsalev DL, 2000, SPECTROCHIM ACTA B, V55, P917, DOI 10.1016/S0584-8547(00)00202-0
   Tyson JF, 1998, J ANAL ATOM SPECTROM, V13, P17, DOI 10.1039/a704666i
   Vargas-Razo C, 2000, FRESEN J ANAL CHEM, V366, P182, DOI 10.1007/s002160050036
   Volynsky AB, 2004, SPECTROCHIM ACTA B, V59, P1799, DOI 10.1016/j.sab.2004.07.005
   WANG J, 2005, TRENDS ANAL CHEM, V4, P1
   Wang JH, 2003, ANAL CHIM ACTA, V499, P139, DOI 10.1016/S0003-2670(03)00509-9
   Wang JH, 2002, ANAL CHIM ACTA, V456, P283, DOI 10.1016/S0003-2670(02)00026-0
   Wang Y, 2005, ANAL CHEM, V77, P5396, DOI 10.1021/ac050638z
   Wang Y, 2004, NANO LETT, V4, P225, DOI 10.1021/nl0349505
   WELTZ B, 1993, FRESEN J ANAL CHEM, V346, P55
   WELTZ B, 1992, ANAL CHIM ACTA, V261, P477
   Xu ZR, 2000, SPECTROCHIM ACTA B, V55, P213, DOI 10.1016/S0584-8547(99)00180-9
   Yan XP, 2001, TRAC-TREND ANAL CHEM, V20, P552, DOI 10.1016/S0165-9936(01)00110-8
   YEBRA MC, 2000, TALANTA, V52, P61
   YERBABIURRUM MC, 2004, ANAL CHIM ACTA, V524, P73
NR 66
TC 18
Z9 18
U1 1
U2 14
PU TAYLOR & FRANCIS INC
PI PHILADELPHIA
PA 530 WALNUT STREET, STE 850, PHILADELPHIA, PA 19106 USA
SN 1040-8347
EI 1547-6510
J9 CRIT REV ANAL CHEM
JI Crit. Rev. Anal. Chem.
PY 2007
VL 37
IS 1
BP 39
EP 49
DI 10.1080/10408340600976473
PG 11
WC Chemistry, Analytical
SC Chemistry
GA 135GR
UT WOS:000244142600003
DA 2019-03-23
ER

PT J
AU Schell, BH
   Martin, MV
   Hung, PCK
   Rueda, L
AF Schell, Bernadette H.
   Martin, Miguel Vargas
   Hung, Patrick C. K.
   Rueda, Luis
TI Cyber child pornography: A review paper of the social and legal issues
   and remedies - and a proposed technological solution
SO AGGRESSION AND VIOLENT BEHAVIOR
LA English
DT Review
DE pornography; personal computers (PCs); cyber child pornography;
   Internet; website
ID WEB
AB Cyber child pornography is an increasingly visible problem in society today. With the growth in home Personal Computer (PC) usage and more readily available access to the World Wide Web over the past decade, child pornographers have found a convenient venue for sharing horrific pictures of children being sexually abused. Also, police and lawyers around the globe have found that detecting and prosecuting cyber child pornographers have become onerous chores, often with a high failure rate of placing perpetrators behind bars. The methods currently employed by law enforcement officers to combat cyber child pornography may be considered to be primitive and inefficient. In this paper, we review the major social, legal, and technological issues facing citizens, lawmakers, and the police regarding cyber child pornography. We also propose a new technological approach for combating online child pornography. In particular, we propose a source address reputation system based on Bloom filters and a novel classification system utilizing a stochastic weak estimator, coupled with a linear classifier. We believe that our proposed method for identifying offensive online material would be attractive to law enforcement globally, because it can be implemented with acceptable overheads. (c) 2006 Elsevier Ltd. All rights reserved.
C1 Univ Ontario, Inst Technol L, London, ON, Canada.
   Univ Concepcion, Concepcion, Chile.
RP Schell, BH (reprint author), Univ Ontario, Inst Technol L, London, ON, Canada.
EM Bernadette.schell@uoit.ca
CR ADAMS C, 2004, PORNOGRAPHY ENCY RAP
   AIKEN J, 2002, REPORT NO ONE FIX NE
   AJAM K, 2004, TOUGH NEW MEASURES F
   *BAJ INC, 2005, BAJ VERS 5
   *BBC NEWS, 2001, INT CHILD PORN RING
   *BBC NEWS, 2001, US BREAKS CHILD CYB
   *BBC NEWS, 2001, CHILD PORN RAIDS 14
   BENSCHOP A, 2003, CHILD PORNOGRAPHY CY
   BLOOM BH, 1970, COMMUN ACM, V13, P422, DOI 10.1145/362686.362692
   Borland J., 2004, P2P GROUP LAUNCHES S
   BRENNER S, 2001, IS THERE SUCH A THIN
   BUTTERS G, 2005, GLOBE MAIL      0127, pB14
   *CBC NEWS, 2003, 5 EST LANDSL PROF PO
   *CBC NEWS, 2003, FIFTH EST LANDSL
   *CBC NEWS, 2006, MAN CTR CHILD PORN C
   *CBC NEWS, 2006, EDM MAN AW SENT CHIL
   CHOPRA M, IN PRESS P IADIS INT
   CHOPRA M, IN PRESS P CAN C EL
   *CYBERANGELS, CYBERANGELS
   *DEP JUST CAN, 2002, HIGHL BILL C15A ACT
   Duda  R.O., 2000, PATTERN CLASSIFICATI
   *EURACTIV, 2005, EU CRACK DOWN INT CH
   *EUROPA, 2006, EU ACT TRAFF HUM BEI
   Fan L, 2000, IEEE ACM T NETWORK, V8, P281, DOI 10.1109/90.851975
   FRIEDEN T, 2002, NEW CHILD PORN MEASU
   KARP H, 2000, READERS DIG, V157, P50
   Kherfi ML, 2004, ACM COMPUT SURV, V36, P35, DOI 10.1145/1013208.1013210
   LAI T, 2005, GLOBE MAIL      0811, pA9
   Loog M, 2004, IEEE T PATTERN ANAL, V26, P732, DOI 10.1109/TPAMI.2004.13
   Lynn C., 2004, IMAGE RECOGNITION TA
   Magid L., 2002, NET USERS CAN HELP F
   MASHIMA R, 1996, DIAL PORN CYBERPORN
   MCAULIFFE W, 2001, COMMERICAL CHILD POR
   *MCC INT, 2000, CYB PUN AR LAWS THRE
   MCCAFFERTY C, 2004, ONLY WE CAN TACKLE P
   MCILROY A, 2005, GLOBE MAIL      1031, pA3
   MILTNER K, DESCRIMINATORY FILTE
   MORGAN J, 2006, READERS DIG, V168, P131
   MORGAN J, 2006, READERS DIG, V168, P134
   MORGAN R, 2003, SISTERHOOD FOREVER W
   Ohzahata S, 2005, LECT NOTES COMPUT SC, V3431, P55
   Oommen B. J., 2005, P 28 GERM C ART INT, P107
   OOMMEN BJ, 2004, P JOINT IAPR INT WOR, P644
   POSEY J, 2005, CHILD PORNOGRAPHY IS
   ROPELATO J, 2005, INTERNET PORNOGRAPHY
   Rueda L, 2004, PATTERN RECOGN, V37, P811, DOI 10.1016/j.patcog.2003.07.013
   RUEDA L, 2004, P 3 BIENN INT C ADV, P234
   SCHELL B, 2004, CONT WORLD ISSUES
   SHER J, 2006, GLOBE MAIL      0316, pA7
   SNOEREN A, P ACM SIGCOMM C APPL
   TANASEAVATAVULU.M, 2005, THESIS U UTRECHT
   UEBEL M, 2002, SYMPTOMATOLOGY CYBER
   United Nations Children's Fund (UNICEF), 2006, CONV RIGHTS CHILD
   *US DEP JUST, 2003, FACT SHEET PROTECT A
   VANOORSCHOT P, IN PRESS INT J INFOR
   Weaver N., 2004, VERY FAST CONTAINMEN
NR 56
TC 18
Z9 19
U1 1
U2 11
PU PERGAMON-ELSEVIER SCIENCE LTD
PI OXFORD
PA THE BOULEVARD, LANGFORD LANE, KIDLINGTON, OXFORD OX5 1GB, ENGLAND
SN 1359-1789
J9 AGGRESS VIOLENT BEH
JI Aggress. Violent Behav.
PD JAN-FEB
PY 2007
VL 12
IS 1
BP 45
EP 63
DI 10.1016/j.avb.2006.03.003
PG 19
WC Criminology & Penology; Psychology, Multidisciplinary
SC Criminology & Penology; Psychology
GA 130WO
UT WOS:000243829900004
DA 2019-03-23
ER

PT J
AU Wolfgang, GHI
   Johnson, DE
AF Wolfgang, GHI
   Johnson, DE
TI Web resources for drug toxicity
SO TOXICOLOGY
LA English
DT Article
DE drug development; in silico toxicology; regulatory toxicology
ID INFORMATION; TOXICOLOGY; DESIGN
AB Information on drug toxicity is used primarily by three segments of the health care industry: the consumer or patient, healthcare practitioners, and research and development (R&D) scientists in the pharmaceutical industry. The major focus of both consumers and health care practitioners is the provision of suitable information for the safe use of drugs for both individuals and specific patient populations. Therefore, accurate information on potential side effects and drug-drug and food-drug interactions is critical. For pharmaceutical scientists, the use of toxicity information is more complex and has become an essential part of the R&D process. The high rate of failures in drug development has precipitated the utilization of all available resources to gather relevant information that may improve the process of drug development. The web is a growing source of information and services for the pharmaceutical industry. Web-based resources for non-clinical drug development include tools for virtual discovery such as silico ADME/Toxicity programs, access to information regarding in vitro and in vivo testing, new data management options, and the latest regulatory guidelines and industry news. These resources are reviewed from the perspective of a toxicologist. (C) 2002 Elsevier Science Ireland Ltd. All rights reserved.
C1 ddplatform LLC, Oakland, CA 94608 USA.
RP Wolfgang, GHI (reprint author), ddplatform LLC, 6027 Christie Ave, Oakland, CA 94608 USA.
CR *AND CONS, 1997, REINV DRUG DISC ISS
   Brown RD, 2000, J MOL GRAPH MODEL, V18, P427, DOI 10.1016/S1093-3263(00)00072-3
   Clark DE, 2000, DRUG DISCOV TODAY, V5, P49, DOI 10.1016/S1359-6446(99)01451-8
   DIMASI JA, 1995, CLIN PHARMACOL THER, V58, P1, DOI 10.1016/0009-9236(95)90066-7
   Haverkamp W, 2000, CARDIOVASC RES, V47, P219, DOI 10.1016/S0008-6363(00)00119-X
   Johnson Dale E., 2001, Current Topics in Medicinal Chemistry, V1, P233, DOI 10.2174/1568026013395128
   Johnson DE, 2000, DRUG DISCOV TODAY, V5, P445, DOI 10.1016/S1359-6446(00)01559-2
   Li AP, 2001, DRUG DISCOV TODAY, V6, P357, DOI 10.1016/S1359-6446(01)01712-3
   Madden S, 2001, Curr Opin Drug Discov Devel, V4, P66
   Matthews EJ, 2000, J MOL GRAPH MODEL, V18, P605
   Obach R S, 2001, Curr Opin Drug Discov Devel, V4, P36
   Podlogar B L, 2001, Curr Opin Drug Discov Devel, V4, P102
   PRENTIS RA, 1988, BRIT J CLIN PHARMACO, V25, P387, DOI 10.1111/j.1365-2125.1988.tb03318.x
   Richard AM, 2002, CURR OPIN DRUG DISC, V5, P136
   Silverman L, 1998, CURR OPIN CHEM BIOL, V2, P397, DOI 10.1016/S1367-5931(98)80015-X
   Walters WP, 1999, CURR OPIN CHEM BIOL, V3, P384, DOI 10.1016/S1367-5931(99)80058-1
   Wexler P, 2001, TOXICOLOGY, V157, P3, DOI 10.1016/S0300-483X(00)00337-1
   Wright LL, 2001, TOXICOLOGY, V157, P89, DOI 10.1016/S0300-483X(00)00361-9
NR 18
TC 18
Z9 18
U1 0
U2 1
PU ELSEVIER SCI IRELAND LTD
PI CLARE
PA CUSTOMER RELATIONS MANAGER, BAY 15, SHANNON INDUSTRIAL ESTATE CO, CLARE,
   IRELAND
SN 0300-483X
J9 TOXICOLOGY
JI Toxicology
PD APR 25
PY 2002
VL 173
IS 1-2
BP 67
EP 74
AR PII S0300-483X(02)00022-7
DI 10.1016/S0300-483X(02)00022-7
PG 8
WC Pharmacology & Pharmacy; Toxicology
SC Pharmacology & Pharmacy; Toxicology
GA 551UX
UT WOS:000175581400005
PM 11955684
DA 2019-03-23
ER

PT J
AU Loonen, H
   vandeGuchte, C
   Parsons, JR
   deVoogt, P
   Govers, HAJ
AF Loonen, H
   vandeGuchte, C
   Parsons, JR
   deVoogt, P
   Govers, HAJ
TI Ecological hazard assessment of dioxins: Hazards to organisms at
   different levels of aquatic food webs (fish-eating birds and mammals,
   fish and invertebrates)
SO SCIENCE OF THE TOTAL ENVIRONMENT
LA English
DT Article
DE hazard assessment; food chain; secondary poisoning; chlorinated dioxins;
   2,3,7,8-TCDD
ID DIBENZO-PARA-DIOXINS; ENVIRONMENTAL CONTAMINANTS; RISK ASSESSMENT;
   TOXICITY; 2,3,7,8-TETRACHLORODIBENZO-PARA-DIOXIN; BIOTRANSFORMATION;
   BIOCONCENTRATION; BIOACCUMULATION; ELIMINATION; EMBRYOS
AB An ecological hazard assessment was performed for 2,3,7,8-tetrachlorodibenzo-p-dioxin in the aquatic environment, taking into account four different classes of species which differ with respect to their positions in aquatic food webs: invertebrates, fish, birds preying on aquatic organisms, and mammals preying on aquatic organisms. The most sensitive toxicological endpoints for each class were selected from the literature. These endpoints were extrapolated to no effect concentrations (NECs) in water with a two-level food chain model as indicator for secondary poisoning. From the results it is concluded that fish-eating birds and mammals experience larger hazards from dioxins and related compounds than fish. The limited data available appear to indicate that invertebrates are rather insensitive to dioxins. The study indicates that assessment of secondary poisoning affects environmental quality criteria setting and risk assessment.
C1 UNIV AMSTERDAM,DEPT ENVIRONM & TOXICOL CHEM,1018 WV AMSTERDAM,NETHERLANDS.
   INST INLAND WATER MGMT & WASTE WATER TREATMENT,8200 AA LELYSTAD,NETHERLANDS.
RI Parsons, John/A-9528-2013; de Voogt, Pim/C-5683-2017
OI Parsons, John/0000-0003-1785-3627; de Voogt, Pim/0000-0001-9065-9797
CR ADAMS WJ, 1986, CHEMOSPHERE, V15, P1503, DOI 10.1016/0045-6535(86)90431-5
   AULERICH RJ, 1988, ARCH ENVIRON CON TOX, V17, P27, DOI 10.1007/BF01055150
   BASCIETTO J, 1990, ENVIRON SCI TECHNOL, V24, P10, DOI 10.1021/es00071a001
   BOERSMA DC, 1986, ENVIRON TOXICOL CHEM, V5, P309, DOI 10.1897/1552-8618(1986)5[309:IOTHMO]2.0.CO;2
   BOSVELD BAT, 1992, ORGANOHALOGEN COMPOU, V8, P317
   BRAUNE BM, 1989, ENVIRON TOXICOL CHEM, V8, P957, DOI 10.1897/1552-8618(1989)8[957:DOOCIH]2.0.CO;2
   BRUNSTROM B, 1988, COMP BIOCHEM PHYS C, V91, P507, DOI 10.1016/0742-8413(88)90069-2
   CHEUNG MO, 1981, TOXICOL APPL PHARM, V61, P197, DOI 10.1016/0041-008X(81)90409-9
   CLARK T, 1988, ENVIRON SCI TECHNOL, V22, P120, DOI 10.1021/es00167a001
   COLBORN T, 1991, J TOXICOL ENV HEALTH, V33, P395, DOI 10.1080/15287399109531537
   COOK PM, 1991, BANB REPORT, V35, P143
   COOK PM, 1993, USEPA600R93055
   DIRKSEN S, 1995, ENVIRON POLLUT, V88, P119, DOI 10.1016/0269-7491(95)91435-N
   ELLIOTT JE, 1989, ENVIRON POLLUT, V59, P91, DOI 10.1016/0269-7491(89)90099-7
   GILBERTSON M, 1991, J TOXICOL ENV HEALTH, V33, P455, DOI 10.1080/15287399109531538
   GILBERTSON M, 1989, HALOGENATED BIPHENYL, P103
   GROOTELAAR EMM, 1993, 9307 RIZA AOCE
   HAHN ME, 1992, MAR ENVIRON RES, V34, P87, DOI 10.1016/0141-1136(92)90088-4
   HART LE, 1991, J TOXICOL ENV HEALTH, V32, P331, DOI 10.1080/15287399109531486
   HOCHSTEIN JR, 1988, ARCH ENVIRON CON TOX, V17, P33, DOI 10.1007/BF01055151
   HORNSHAW TC, 1983, J TOXICOL ENV HEALTH, V11, P933, DOI 10.1080/15287398309530396
   JONES PD, 1993, ARCH ENVIRON CON TOX, V24, P345, DOI 10.1007/BF01128732
   Kimbrough RD, 1989, HALOGENATED BIPHENYL
   KLEEMAN JM, 1988, FUND APPL TOXICOL, V10, P206, DOI 10.1016/0272-0590(88)90304-1
   KOCIBA RJ, 1985, CHEMOSPHERE, V14, P649, DOI 10.1016/0045-6535(85)90173-0
   KOCIBA RJ, 1978, TOXICOL APPL PHARM, V46, P279, DOI 10.1016/0041-008X(78)90075-3
   KOOIJMAN SALM, 1990, CHEMOSPHERE, V21, P681, DOI 10.1016/0045-6535(90)90035-R
   KUBIAK TJ, 1989, ARCH ENVIRON CON TOX, V18, P706, DOI 10.1007/BF01225009
   LOONEN H, 1994, AQUAT TOXICOL, V30, P153, DOI 10.1016/0166-445X(94)90011-6
   LOONEN H, 1993, 110 MTC U AMST
   LUDWIG JP, 1993, J GREAT LAKES RES, V19, P789, DOI 10.1016/S0380-1330(93)71267-8
   McConnell EE, 1989, HALOGENATED BIPHENYL, P161
   MEHRLE PM, 1988, ENVIRON TOXICOL CHEM, V7, P47, DOI 10.1897/1552-8618(1988)7[47:TABOTA]2.0.CO;2
   MILLER R A, 1973, Environmental Health Perspectives, V5, P177, DOI 10.2307/3428126
   MURK TAJ, 1993, 93010 DGW LAB STUD T
   NORSTROM RJ, 1990, ENVIRON POLLUT, V66, P1, DOI 10.1016/0269-7491(90)90195-I
   NORTON SB, 1992, ENVIRON TOXICOL CHEM, V11, P1663, DOI 10.1897/1552-8618(1992)11[1663:AFFERA]2.0.CO;2
   OPPERHUIZEN A, 1990, ENVIRON TOXICOL CHEM, V9, P175, DOI 10.1897/1552-8618(1990)9[175:BABOPD]2.0.CO;2
   OPPERHUIZEN A, 1986, CHEMOSPHERE, V15, P2049, DOI 10.1016/0045-6535(86)90511-4
   POLAND A, 1982, ANNU REV PHARMACOL, V22, P517, DOI 10.1146/annurev.pa.22.040182.002505
   ROMIJN CAF, 1991, 679102002 RIVM
   ROSSAERT G, 1993, 93010 DGW TID WAT DI
   SAFE S, 1990, CRIT REV TOXICOL, V21, P51, DOI 10.3109/10408449009089873
   SAFE S, 1992, ORGANOHALOGEN COMPOU, V10, P295
   Slooff W., 1992, 719102018 RIVM
   VANDENBERG M, 1987, ARCH ENVIRON CON TOX, V16, P149, DOI 10.1007/BF01055796
   WREN CD, 1991, J TOXICOL ENV HEALTH, V33, P549, DOI 10.1080/15287399109531540
NR 47
TC 18
Z9 18
U1 0
U2 8
PU ELSEVIER SCIENCE BV
PI AMSTERDAM
PA PO BOX 211, 1000 AE AMSTERDAM, NETHERLANDS
SN 0048-9697
J9 SCI TOTAL ENVIRON
JI Sci. Total Environ.
PD APR 5
PY 1996
VL 182
IS 1-3
BP 93
EP 103
DI 10.1016/0048-9697(95)05057-4
PG 11
WC Environmental Sciences
SC Environmental Sciences & Ecology
GA UF280
UT WOS:A1996UF28000009
PM 8854941
DA 2019-03-23
ER

PT J
AU GIRI, SN
   SHARMA, AK
   HYDE, DM
   WILD, JS
AF GIRI, SN
   SHARMA, AK
   HYDE, DM
   WILD, JS
TI AMELIORATION OF BLEOMYCIN-INDUCED LUNG FIBROSIS BY TREATMENT WITH THE
   PLATELET-ACTIVATING-FACTOR RECEPTOR ANTAGONIST WEB-2086 IN HAMSTERS
SO EXPERIMENTAL LUNG RESEARCH
LA English
DT Article
DE BLEOMYCIN; LUNG FIBROSIS; PLATELET ACTIVATING FACTOR ANTAGONIST; WEB
   2086; HAMSTER
ID INDUCED PULMONARY FIBROSIS; HUMAN POLYMORPHONUCLEAR LEUKOCYTES;
   STRUCTURAL ALTERATIONS; SUPEROXIDE-DISMUTASE; COLLAGEN; LEUKOTRIENE-B4;
   ACID; MYELOPEROXIDASE; IDENTIFICATION; BIOSYNTHESIS
AB Therapeutic use of bleomycin, an antineoplastic drug, is complicated by the development of a dose-dependent lung toxicity leading to fibrosis. This study tested the effectiveness of a platelet activating factor (PAF) receptor antagonist, WEB 2086, against bleomycin (BLEO)-induced lung fibrosis in hamsters. The animals were assigned to four groups: (1) saline (SA) + SA, (2) WEB 2086 (WEB) + SA, (3) SA + BLEO, and (4) WEB + BLEO. Sterile isotonic saline or WEB 2086 (10 mg/kg IP) was administered daily for the duration of the study starting 2 days prior to intratracheal (IT) instillation of saline or bleomycin (2.5, 2.0, and 2.5 units/kg 5 mL(-1)) in three consecutive doses at weekly intervals. The animals were killed at 21 days after the last IT instillation and their lungs were processed for various studies. The lung hydroxy-proline levels in SA + SA, WEB + SA, SA + BLEO, and WEB + BLEO groups were 932 +/- 31, 943 +/- 48, 1302 +/- 72, and 964 +/- 63 mu g/lung, respectively. The lung myeloperoxidase (MPO) activity and malondialdehyde equivalent, an index of lipid peroxidation, in the corresponding groups were 10 +/- 2, 8 +/- 2, 14 +/- 3, and 5 +/- 1 units/lung and 93 +/- 7, 77 +/- 5, 102 +/- 8, and 75 +/- 6 nmol/lung, respectively. The lung prolyl hydroxylase activity in the WEB + SA, SA + BLEO, and WEB + BLEO groups was 130.1 +/- 7.7, 236.2 +/- 12.8, and 138.1 +/- 7.0% of the SA + SA control group (8.3 x 10(4) dpm/lung 30 min(-1)), respectively. Daily treatment with WEB 2086 caused significant (p less than or equal to .05) reductions in the BLEO-induced increases in the lung hydroxyproline content, prolyl hydroxylase and MPO activities, lipid peroxidation, and acid phosphatase activity of the BALF supernatant. Although daily treatment with WEB 2086 reduced the bleomycin-induced increases in the BALF total and neutrophil cell counts, BALF supernatant protein, and morphometric estimates of the lesions, these parameters were not significantly different from those of the SA-BLEO group. Histopathologic studies revealed that there were no lesions of alveolar consolidation and fibrosis in the lungs of WEB + BLEO group as compared with the SA + BLEO group. The results suggest that PAF is involved in the BLEO-induced lung fibrosis and that PAF-receptor antagonist may therefore be potentially useful in the attenuation of lung fibrosis caused by bleomycin.
C1 UNIV CALIF DAVIS,SCH VET MED,DEPT ANAT PHYSIOL & CELL BIOL,DAVIS,CA 95616.
RP GIRI, SN (reprint author), UNIV CALIF DAVIS,SCH VET MED,DEPT MOLEC BIOSCI,DIV PHARMACOL & TOXICOL,DAVIS,CA 95616, USA.
FU NHLBI NIH HHS [2RO1 HL-27354]
CR CARAMELO C, 1987, EUR J CLIN INVEST, V17, P7, DOI 10.1111/j.1365-2362.1987.tb01218.x
   CASPARY WJ, 1982, BIOCHEMISTRY-US, V21, P334, DOI 10.1021/bi00531a021
   CHANDLER DB, 1983, AM J PATHOL, V112, P170
   CHANDRAKASAN G, 1992, CELL MOL BIOL, V37, P751
   CHUNG KF, 1992, CLIN SCI, V83, P127, DOI 10.1042/cs0830127
   CLARK JG, 1983, INT REV CONNECT TISS, V10, P249
   CLARK JG, 1980, J LAB CLIN MED, V96, P943
   CROOKE ST, 1976, J MED, V7, P333
   CROUCH E, 1990, AM J PHYSIOL, V259, pL159
   DALLEGRI F, 1988, J LAB CLIN MED, V112, P765
   DOWNEY GP, 1993, AM REV RESPIR DIS, V147, P168, DOI 10.1164/ajrccm/147.1.168
   GARNICK MB, 1985, J CLIN ONCOL, V3, P294, DOI 10.1200/JCO.1985.3.3.294
   GIRI S N, 1986, Toxicologic Pathology, V14, P149
   GIRI SN, 1980, EXP MOL PATHOL, V33, P1, DOI 10.1016/0014-4800(80)90002-7
   GIRI SN, 1983, EXP MOL PATHOL, V39, P317, DOI 10.1016/0014-4800(83)90060-6
   GIRI SN, 1990, FOCUS PULMONARY PHAR, V2, P19
   GOLDBLUM SE, 1985, J APPL PHYSIOL, V59, P1978
   HAY JG, 1987, ADV MICROCIRCULAT, V13, P239
   HEFFNER JE, 1987, AM REV RESPIR DIS, V135, P489
   HWANG SB, 1988, J BIOL CHEM, V263, P3225
   HYDE DM, 1993, AM J RESPIR CELL MOL, V6, P481
   KARLINSKY JB, 1980, J LAB CLIN MED, V96, P939
   KELLEY J, 1980, J LAB CLIN MED, V96, P954
   KINKADE JM, 1983, BIOCHEM BIOPH RES CO, V114, P296, DOI 10.1016/0006-291X(83)91627-3
   KLEBANOFF SJ, 1988, INFLAMMATION BASIC P, P391
   LEWIS MS, 1988, J CLIN INVEST, V82, P1045
   LIN AH, 1982, J CLIN INVEST, V70, P1058, DOI 10.1172/JCI110693
   LINDBOM L, 1982, ACTA PHYSIOL SCAND, V116, P105, DOI 10.1111/j.1748-1716.1982.tb10607.x
   LOWRY OH, 1951, J BIOL CHEM, V193, P265
   MILLER RL, 1970, ARCH BIOCHEM BIOPHYS, V139, P104, DOI 10.1016/0003-9861(70)90051-2
   MISRA HP, 1972, J BIOL CHEM, V247, P3170
   MOSS DW, 1983, METHOD ENZYMAT AN, P92
   NAKASHIMA JM, 1991, AM J PATHOL, V139, P1485
   OFLAHERTY JT, 1985, J CELL PHYSIOL, V122, P229, DOI 10.1002/jcp.1041220211
   OHKAWA H, 1979, ANAL BIOCHEM, V95, P351, DOI 10.1016/0003-2697(79)90738-3
   PROCKOP DJ, 1979, NEW ENGL J MED, V301, P13, DOI 10.1056/NEJM197907053010104
   REISER KM, 1987, TOXICOL APPL PHARM, V89, P314, DOI 10.1016/0041-008X(87)90151-7
   RINALDO JE, 1982, NEW ENGL J MED, V396, P900
   RODRIGUEZBARBER.A, 1992, MEDIAT INFLAMMAT, V1, P23
   SCHABERG T, 1991, BIOCHEM BIOPH RES CO, V177, P704, DOI 10.1016/0006-291X(91)91845-4
   SNIDER GL, 1978, AM REV RESPIR DIS, V117, P289
   STARCHER BC, 1978, AM REV RESPIR DIS, V117, P299
   STENMARK KR, 1987, AM REV RESPIR DIS, V136, P770
   SUGIURA Y, 1978, J ANTIBIOT, V31, P1310, DOI 10.7164/antibiotics.31.1310
   VALONE FH, 1988, J IMMUNOL, V140, P2389
   VALONE FH, 1987, PLATELET ACTIVATING, P137
   WANG W, 1992, INFLAMMOPHARMACOLOGY, V1, P249
   WARDLAW AJ, 1986, J CLIN INVEST, V78, P1701, DOI 10.1172/JCI112765
   WEISS SJ, 1989, NEW ENGL J MED, V320, P365
   WOESSNER JF, 1961, ARCH BIOCHEM BIOPHYS, V93, P440, DOI 10.1016/0003-9861(61)90291-0
   ZHOU WG, 1992, AM J PHYSIOL, V263, pG587
   ZIA S, 1992, PATHOLOGY, V24, P155, DOI 10.3109/00313029209063164
   1972, WORTHINGTON ENZYME M, P43
NR 53
TC 18
Z9 20
U1 0
U2 0
PU HEMISPHERE PUBL CORP
PI BRISTOL
PA 1900 FROST ROAD, SUITE 101, BRISTOL, PA 19007-1598
SN 0190-2148
J9 EXP LUNG RES
JI Exp. Lung Res.
PD MAR-APR
PY 1995
VL 21
IS 2
BP 287
EP 307
DI 10.3109/01902149509068833
PG 21
WC Respiratory System
SC Respiratory System
GA QR508
UT WOS:A1995QR50800007
PM 7539741
DA 2019-03-23
ER

PT J
AU NIEDERLANDER, HAG
   NUIJENS, MJ
   DOZY, EM
   GOOIJER, C
   VELTHORST, NH
AF NIEDERLANDER, HAG
   NUIJENS, MJ
   DOZY, EM
   GOOIJER, C
   VELTHORST, NH
TI DIOXETANE CHEMILUMINESCENCE DETECTION IN LIQUID-CHROMATOGRAPHY BASED ON
   PHOTOSENSITIZED ONLINE GENERATION OF SINGLET MOLECULAR-OXYGEN - A
   THOROUGH EXAMINATION OF EXPERIMENTAL PARAMETERS AND APPLICATION TO
   POLYCHLORINATED-BIPHENYLS
SO ANALYTICA CHIMICA ACTA
LA English
DT Article
DE CHEMILUMINESCENCE; LIQUID CHROMATOGRAPHY; DIOXETANES; ONLINE
   PHOTOCHEMICAL REACTION; PHOTOOXYGENATION; POLYCHLORINATED BIPHENYLS
   (PCBS); SINGLET MOLECULAR OXYGEN
ID MULTIDIMENSIONAL GAS-CHROMATOGRAPHY; CATALYZED CHEMI-LUMINESCENCE;
   ELECTRON-CAPTURE DETECTION; SUBSTITUTED DIOXETANE; CONGENERS;
   PHOSPHORESCENCE; MIXTURES; WATER; 4-CHLOROBIPHENYL; 1,2-DIOXETANES
AB Experimental parameters influencing sensitivity and selectivity in chemiluminescence detection based on photoinduced production of singlet molecular oxygen in liquid chromatography, an approach introduced in earlier papers, are extensively studied. Normal-phase liquid chromatography is applied in addition to reversed-phase chromatography, using polychlorinated biphenyls (PCBs) as analytes. The photochemical reactor parameters play the most important role. The chemiluminescence detector parameters are generally restrained by the required photochemical reactor conditions. An alternative, commercially available, reagent for addition of singlet molecular oxygen (i.e., ethyl vinyl ether) and a new photochemical reactor construction are introduced and compared to the former ones. The experiments show that the optimum conditions are strongly determined by the individual PCB concerned. Planar PCBs known for their high toxicity, such as the PCBs 77, 126 and 169 can be detected far more sensitively than the non-planar ones. The inherent selectivity of the method is shown for a herring oil sample, spiked with the above PCBs, utilizing normal-phase liquid chromatography with a pyrenyl column.
C1 FREE UNIV AMSTERDAM,DEPT GEN & ANALYT CHEM,1081 HV AMSTERDAM,NETHERLANDS.
CR Adam W., 1982, CHEM BIOL GENERATION, P115
   BAGANZ H, 1963, CHEM BER-RECL, V96, P2657, DOI 10.1002/cber.19630961020
   BAGHERI H, 1993, INT J ENVIRON AN CH, V50, P257, DOI 10.1080/03067319308027602
   BALLSCHMITER K, 1980, FRESEN Z ANAL CHEM, V302, P20, DOI 10.1007/BF00469758
   BARTLETT PD, 1979, SINGLET OXYGEN ORGAN, V40, P243
   BECK S, 1990, ANAL CHEM, V62, P2258, DOI 10.1021/ac00220a003
   CATALANI LH, 1987, PHOTOCHEM PHOTOBIOL, V45, P273, DOI 10.1111/j.1751-1097.1987.tb05375.x
   DONKERBROEK JJ, 1982, CHROMATOGRAPHIA, V15, P218, DOI 10.1007/BF02265650
   DONKERBROEK JJ, 1983, J CHROMATOGR, V255, P581, DOI 10.1016/S0021-9673(01)88311-4
   DUINKER JC, 1988, ANAL CHEM, V60, P478, DOI 10.1021/ac00156a021
   FOOTE CS, 1975, TETRAHEDRON LETT, V14, P1247
   HAGLUND P, 1990, J CHROMATOGR, V507, P389, DOI 10.1016/S0021-9673(01)84216-3
   HASHIMOTO S, 1991, J PHOTOCH PHOTOBIO A, V55, P377, DOI 10.1016/1010-6030(91)87039-X
   HUMMELEN JC, 1985, THESIS GRONINGEN, P168
   HUTZINGER O, 1974, CHEM PCB, P119
   HUTZINGER O, 1974, CHEM PCBS, P1
   HYVONEN H, 1992, J MICROCOLUMN SEP, V4, P123, DOI 10.1002/mcs.1220040203
   Jensen S., 1966, NEW SCI, V32, P612
   KANNAN N, 1987, J ASSOC OFF ANA CHEM, V70, P451
   LEONARDS PEG, 1993, ENV TOXICOL CHEM, V13
   LIM EC, 1970, J CHEM PHYS, V52, P6416, DOI 10.1063/1.1672958
   MAO Y, 1992, J CHEM SOC FARADAY T, V88, P3079, DOI 10.1039/ft9928803079
   MARIS FA, 1988, J HIGH RES CHROMATOG, V11, P197, DOI 10.1002/jhrc.1240110211
   MCFARLAND VA, 1989, ENVIRON HEALTH PERSP, V81, P225, DOI 10.2307/3430833
   Monroe B. M., 1985, SINGLET O2, VI, P177
   MOORE T, 1987, J ORG CHEM, V52, P770, DOI 10.1021/jo00381a012
   NAKAMURA H, 1979, PHOTOCHEM PHOTOBIOL, V30, P27, DOI 10.1111/j.1751-1097.1979.tb07110.x
   NEGRI F, 1992, J CHEM PHYS, V97, P7124, DOI 10.1063/1.463537
   NIEDERLANDER H, UNPUB THESIS AMSTERD
   NIEDERLANDER HAG, 1991, BIOLUMINESCENCE AND CHEMILUMINESCENCE, P227
   NIEDERLANDER HAG, 1994, ANAL CHIM ACTA, V290, P201, DOI 10.1016/0003-2670(94)80057-X
   NIEDERLANDER HAG, 1991, ANAL CHIM ACTA, V255, P395, DOI 10.1016/0003-2670(91)80074-4
   ORVIS J, 1991, J ORG CHEM, V56, P1851, DOI 10.1021/jo00005a035
   POULSEN JR, 1989, CHEMILUMINESCENCE PH, P149
   RUZO LO, 1974, J AM CHEM SOC, V96, P3809, DOI 10.1021/ja00819a016
   SARAKHA M, 1989, CHEMOSPHERE, V18, P1391, DOI 10.1016/0045-6535(89)90030-1
   SCHAAP AP, 1987, TETRAHEDRON LETT, V28, P1159, DOI 10.1016/S0040-4039(00)95314-0
   SCHAAP AP, 1987, TETRAHEDRON LETT, V28, P935, DOI 10.1016/S0040-4039(00)95878-7
   SCHAAP AP, 1987, TETRAHEDRON LETT, V28, P1155, DOI 10.1016/S0040-4039(00)95313-9
   SCHAAP AP, 1979, ORGANIC CHEM SERIES, V40, P173
   SCHAAP AP, 1971, TETRAHEDRON LETT, V21, P1757
   SCHULZ DE, 1989, ENVIRON SCI TECHNOL, V23, P852, DOI 10.1021/es00065a015
   SCHWARTZENBACH G, BEILSTEIN S, P1139
   SHEILUM CL, 1989, CHEMILUMINESCENCE PH, P231
   SHELLUM CL, 1987, ANAL CHEM, V59, P1834, DOI 10.1021/ac00141a021
   SIREN H, 1992, CHROMATOGRAPHIA, V34, P421, DOI 10.1007/BF02268378
   WAGNER PJ, 1967, J AM CHEM SOC, V89, P2820, DOI 10.1021/ja00988a004
   WILSON T, 1971, J AM CHEM SOC, V93, P4126, DOI 10.1021/ja00746a005
   WILSON T, 1976, J AM CHEM SOC, V98, P1086, DOI 10.1021/ja00421a005
NR 49
TC 18
Z9 18
U1 0
U2 0
PU ELSEVIER SCIENCE BV
PI AMSTERDAM
PA PO BOX 211, 1000 AE AMSTERDAM, NETHERLANDS
SN 0003-2670
J9 ANAL CHIM ACTA
JI Anal. Chim. Acta
PD NOV 10
PY 1994
VL 297
IS 3
BP 349
EP 368
DI 10.1016/0003-2670(94)00229-0
PG 20
WC Chemistry, Analytical
SC Chemistry
GA PQ711
UT WOS:A1994PQ71100003
DA 2019-03-23
ER

PT J
AU NELKI, JS
   WATTERS, J
AF NELKI, JS
   WATTERS, J
TI A GROUP FOR SEXUALLY ABUSED YOUNG-CHILDREN - UNRAVELLING THE WEB
SO CHILD ABUSE & NEGLECT
LA English
DT Article
RP NELKI, JS (reprint author), TAVISTOCK CLIN,DEPT CHILD & FAMILY,120 BELSIZE LANE,LONDON NW3,ENGLAND.
CR BERGART AM, 1986, SOC CASEWORK-JCSW, V67, P266, DOI 10.1177/104438948606700503
   BERLINER L, 1984, VICTIMS SEXUAL AGGRE, P105
   Critchley D L, 1982, Perspect Psychiatr Care, V20, P79
   Damon L., 1986, SEXUAL ABUSE YOUNG C, P244
   DEIGHTON J, 1985, SOC CASEWORK-JCSW, V66, P403, DOI 10.1177/104438948506600703
   FURNISS T, 1988, BRIT J PSYCHIAT, V152, P97, DOI 10.1192/bjp.152.1.97
   FURNISS T, 1983, J FAM THER, V5, P263, DOI 10.1046/j..1983.00622.x
   FURNISS T, 1984, ARCH DIS CHILD, V59, P865, DOI 10.1136/adc.59.9.865
   GIARRETTO H, 1982, INTEGRATED TREATMENT
   HAZZARD A, 1986, AM J PSYCHOTHER, V40, P213
   James B., 1983, TREATING SEXUALLY AB
   JONES CO, 1985, KIDS CAN SAY NO
   JONES CO, 1986, 15 TAV CLIN PAP
   KENT JT, 1983, CHILD ABUSE, V7
   MRAZEK P, 1981, SEXUALLY ABUSED CHIL
   STEWARD MS, 1986, INT J GROUP PSYCHOTH, V36, P261, DOI 10.1080/00207284.1986.11491452
   Sturkie K, 1983, Health Soc Work, V8, P299
   Summit R C, 1983, Child Abuse Negl, V7, P177, DOI 10.1016/0145-2134(83)90070-4
   TSAI M, 1978, ARCH SEX BEHAV, V7, P417, DOI 10.1007/BF01542487
   VIZARD E, 1986, SELF ESTEEM PERSONAL
   VIZARD E, 1987, ASS CHILD PSYCHOL PS, V9, P16
   YATES A, 1985, CHILD ABUSE NEGLECT, V9, P183, DOI 10.1016/0145-2134(85)90010-9
NR 22
TC 18
Z9 18
U1 0
U2 0
PU PERGAMON-ELSEVIER SCIENCE LTD
PI OXFORD
PA THE BOULEVARD, LANGFORD LANE, KIDLINGTON, OXFORD, ENGLAND OX5 1GB
SN 0145-2134
J9 CHILD ABUSE NEGLECT
JI Child Abuse Negl.
PY 1989
VL 13
IS 3
BP 369
EP 377
DI 10.1016/0145-2134(89)90077-X
PG 9
WC Family Studies; Psychology, Social; Social Work
SC Family Studies; Psychology; Social Work
GA AL477
UT WOS:A1989AL47700008
PM 2776045
DA 2019-03-23
ER

PT J
AU Pandey, RK
   Kumbhar, BV
   Sundar, S
   Kunwar, A
   Prajapati, VK
AF Pandey, Rajan Kumar
   Kumbhar, Bajarang Vasant
   Sundar, Shyam
   Kunwar, Ambarish
   Prajapati, Vijay Kumar
TI Structure-based virtual screening, molecular docking, ADMET and
   molecular simulations to develop benzoxaborole analogs as potential
   inhibitor against Leishmania donovani trypanothione reductase
SO JOURNAL OF RECEPTORS AND SIGNAL TRANSDUCTION
LA English
DT Article
DE Benzoxaborole; molecular docking; molecular dynamics; trypanothione
   reductase; visceral leishmaniasis
ID FUNCTIONALIZED CARBON NANOTUBES; INDIAN VISCERAL LEISHMANIASIS;
   IN-VITRO; AMPHOTERICIN-B; AFRICAN TRYPANOSOMIASIS; MILTEFOSINE;
   DISCOVERY; DYNAMICS; SUSCEPTIBILITY; DERIVATIVES
AB Visceral leishmaniasis (VL) is the most fatal form of leishmaniasis and it affects 70 countries worldwide. Increasing drug resistant for antileishmanial drugs such as miltefosine, sodium stibogluconate and pentamidine has been reported in the VL endemic region. Amphotericin B has shown potential antileishmanial activity in different formulations but its cost of treatment and associated nephrotoxicity have limited its use by affected people living in the endemic zone. To control the VL infection in the affected countries, it is necessary to develop new antileishmanial compounds with high efficacy and negligible toxicity. Computer aided programs such as binding free energy estimation; ADMET prediction and molecular dynamics simulation can be used to investigate novel antileishmanial molecules in shorter duration. To develop antileishmanial lead molecule, we performed standard precision (SP) docking for 1160 benzoxaborole analogs along with reference inhibitors against trypanothione reductase of Leishmania parasite. Furthermore, extra precision (XP) docking, ADMET prediction, prime MM-GBSA was conducted over 115 ligands, showing better docking score than reference inhibitors to get potential antileishmanial compounds. Simultaneously, area under the curve (AUC) was estimated using ROC plot to validate the SP and XP docking protocol. Later on, two benzoxaborole analogs with best MM-GBSA G-bind were subjected to molecular simulation and docking confirmation to ensure the ligand interaction with TR. The presented drug discovery based on computational study confirms that BOB27 can be used as a potential drug candidate and warrants further experimental investigation to fight against VL in endemic areas.
C1 [Pandey, Rajan Kumar; Prajapati, Vijay Kumar] Cent Univ Rajasthan, Sch Life Sci, Dept Biochem, Kishangarh 305817, Rajasthan, India.
   [Kumbhar, Bajarang Vasant; Kunwar, Ambarish] Indian Inst Technol, Dept Biosci & Bioengn, Bombay, Maharashtra, India.
   [Sundar, Shyam] Banaras Hindu Univ, Inst Med Sci, Dept Med, Varanasi, Uttar Pradesh, India.
RP Prajapati, VK (reprint author), Cent Univ Rajasthan, Sch Life Sci, Dept Biochem, Kishangarh 305817, Rajasthan, India.
EM vijay84bhu@gmail.com
RI Kunwar, Ambarish/D-8178-2011
OI Kunwar, Ambarish/0000-0002-8671-7816
FU Department of Science and Technology; UGC [30-66/2014-BSR]; SERB
   [YSS/2015/000716]; Indian Institute of Technology Bombay; Department of
   Biotechnology, New Delhi, India [BT/06/IYBA/2012]
FX RKP is thankful to Department of Science and Technology for providing
   INSPIRE fellowship. VKP is thankful to UGC (30-66/2014-BSR) and SERB
   (YSS/2015/000716) for providing research grant. BVK is thankful to
   Indian Institute of Technology Bombay for Post-Doctoral fellowship. AK
   is thankful to Department of Biotechnology for Innovative Young
   Biotechnologist Award (Grant Number BT/06/IYBA/2012), New Delhi, India.
   We are also thankful to Central University of Rajasthan for providing
   Schrodinger, SimulationPlus and Prof. Dulal Panda at Indian Institute of
   Technology, Bombay, for providing access to AMBER12.
CR Alvar J, 2012, PLOS ONE, V7, DOI 10.1371/journal.pone.0035671
   ANDERSEN HC, 1983, J COMPUT PHYS, V52, P24, DOI 10.1016/0021-9991(83)90014-1
   Angiulli G, 2015, BBA-GEN SUBJECTS, V1850, P1891, DOI 10.1016/j.bbagen.2015.05.022
   [Anonymous], 2015, PROTEIN PREPARATION
   Baiocco P, 2013, CHEMMEDCHEM, V8, P1175, DOI 10.1002/cmdc.201300176
   Baiocco P, 2009, J MED CHEM, V52, P2603, DOI 10.1021/jm900185q
   Beig M, 2015, PLOS NEGLECT TROP D, V9, DOI 10.1371/journal.pntd.0003773
   Bern C, 2006, CLIN INFECT DIS, V43, P917, DOI 10.1086/507530
   Brun R, 2011, FUTURE MICROBIOL, V6, P677, DOI [10.2217/fmb.11.44, 10.2217/FMB.11.44]
   Case D. A., 2012, AMBER 12 REFERENCE M
   Cereto-Massague A, 2012, BIOINFORMATICS, V28, P1661, DOI 10.1093/bioinformatics/bts249
   Chappuis F, 2007, NAT REV MICROBIOL, V5, P873, DOI 10.1038/nrmicro1748
   Delano W. L., 2002, PYMOL MOL GRAPHICS S
   Dill KA, 1997, J BIOL CHEM, V272, P701, DOI 10.1074/jbc.272.2.701
   ESSMANN U, 1995, J CHEM PHYS, V103, P8577, DOI 10.1063/1.470117
   FAIRLAMB AH, 1992, ANNU REV MICROBIOL, V46, P695, DOI 10.1146/annurev.mi.46.100192.003403
   Gundampati R. K., 2013, American Journal of Biochemistry and Molecular Biology, V3, P322, DOI 10.3923/ajbmb.2013.322.328
   Hu QH, 2013, SCI REP-UK, V3, DOI 10.1038/srep02475
   Morris GM, 2009, J COMPUT CHEM, V30, P2785, DOI 10.1002/jcc.21256
   Nare B, 2010, ANTIMICROB AGENTS CH, V54, P4379, DOI 10.1128/AAC.00498-10
   Pandey RK, 2017, J BIOMOL STRUCT DYN, V35, P141, DOI 10.1080/07391102.2015.1135298
   Pandey RK, 2015, J BIOMOL STRUCT DYN, V33, P2541, DOI 10.1080/07391102.2015.1085904
   Perry MR, 2015, PLOS NEGLECT TROP D, V9, DOI 10.1371/journal.pntd.0003518
   Pettersen EF, 2004, J COMPUT CHEM, V25, P1605, DOI 10.1002/jcc.20084
   Prajapati VK, 2013, AM J TROP MED HYG, V89, P750, DOI 10.4269/ajtmh.13-0096
   Prajapati VK, 2012, AM J TROP MED HYG, V87, P655, DOI 10.4269/ajtmh.2012.12-0022
   Prajapati VK, 2012, J INFECT DIS, V205, P333, DOI 10.1093/infdis/jir735
   Prajapati VK, 2011, J ANTIMICROB CHEMOTH, V66, P874, DOI 10.1093/jac/dkr002
   Qiao ZT, 2012, J MED CHEM, V55, P3553, DOI 10.1021/jm2012408
   Rai A, 2013, BIOCHEM PHARMACOL, V86, P378, DOI 10.1016/j.bcp.2013.05.024
   Rashid A, 2015, BIOCHEMISTRY-US, V54, P2149, DOI 10.1021/bi501429j
   Ritmeijer K, 2006, CLIN INFECT DIS, V43, P357, DOI 10.1086/505217
   Rodrigues RF, 2012, BIOORGAN MED CHEM, V20, P1760, DOI 10.1016/j.bmc.2012.01.009
   Saudagar P, 2013, EUR J PHARM BIOPHARM, V85, P569, DOI 10.1016/j.ejpb.2013.08.014
   Seaman J, 1996, ANN INTERN MED, V124, P664, DOI 10.7326/0003-4819-124-7-199604010-00007
   Sharma N, 2012, PARASITOL RES, V110, P341, DOI 10.1007/s00436-011-2498-x
   Shoichet BK, 2004, NATURE, V432, P862, DOI 10.1038/nature03197
   Shukla AK, 2012, EUR J MED CHEM, V54, P49, DOI 10.1016/j.ejmech.2012.04.034
   Shukla AK, 2011, J ETHNOPHARMACOL, V134, P996, DOI 10.1016/j.jep.2011.01.044
   Singh DB, 2013, INTERDISCIP SCI, V5, P1, DOI 10.1007/s12539-013-0147-z
   Sundar S, 2012, CLIN INFECT DIS, V55, P543, DOI 10.1093/cid/cis474
   Venghateri JB, 2013, PLOS ONE, V8, DOI 10.1371/journal.pone.0075182
   Verma RK, 2012, ACS MED CHEM LETT, V3, P243, DOI 10.1021/ml200280r
   Waldman M, 2015, J COMPUT AID MOL DES, V29, P897, DOI 10.1007/s10822-015-9865-0
   Wang JM, 2004, J COMPUT CHEM, V25, P1157, DOI 10.1002/jcc.20035
   Wang JM, 2006, J MOL GRAPH MODEL, V25, P247, DOI 10.1016/j.jmgm.2005.12.005
   Wasunna MK, 2005, AM J TROP MED HYG, V73, P871, DOI 10.4269/ajtmh.2005.73.871
   Zhang YK, 2015, J MED CHEM, V58, P5344, DOI 10.1021/acs.jmedchem.5b00678
NR 48
TC 17
Z9 17
U1 1
U2 20
PU TAYLOR & FRANCIS LTD
PI ABINGDON
PA 2-4 PARK SQUARE, MILTON PARK, ABINGDON OR14 4RN, OXON, ENGLAND
SN 1079-9893
EI 1532-4281
J9 J RECEPT SIG TRANSD
JI J. Recept. Signal Transduct.
PD FEB
PY 2017
VL 37
IS 1
BP 60
EP 70
DI 10.3109/10799893.2016.1171344
PG 11
WC Biochemistry & Molecular Biology; Cell Biology
SC Biochemistry & Molecular Biology; Cell Biology
GA EI9QA
UT WOS:000392842400007
PM 27147242
DA 2019-03-23
ER

PT J
AU LaLone, CA
   Villeneuve, DL
   Lyons, D
   Helgen, HW
   Robinson, SL
   Swintek, JA
   Saari, TW
   Ankley, GT
AF LaLone, Carlie A.
   Villeneuve, Daniel L.
   Lyons, David
   Helgen, Henry W.
   Robinson, Serina L.
   Swintek, Joseph A.
   Saari, Travis W.
   Ankley, Gerald T.
TI Sequence Alignment to Predict Across Species Susceptibility (SeqAPASS):
   A Web-Based Tool for Addressing the Challenges of Cross-Species
   Extrapolation of Chemical Toxicity
SO TOXICOLOGICAL SCIENCES
LA English
DT Article
DE sequence similarity; methoxyfenozide; tebufenozide; neonicotinoids;
   strobilurins; pollinator susceptibility
ID NICOTINIC ACETYLCHOLINE-RECEPTOR; CYTOCHROME-B GENE; LOOP-D;
   NEONICOTINOID INSECTICIDES; ECDYSONE RECEPTOR; RISK-ASSESSMENT;
   FUNGICIDES; RESISTANCE; AGONIST; AZOXYSTROBIN
AB Conservation of a molecular target across species can be used as a line-of-evidence to predict the likelihood of chemical susceptibility. The web-based Sequence Alignment to Predict Across Species Susceptibility (SeqAPASS; https://seqapass.epa.gov/seqapass/) application was developed to simplify, streamline, and quantitatively assess protein sequence/structural similarity across taxonomic groups as a means to predict relative intrinsic susceptibility. The intent of the tool is to allow for evaluation of any potential protein target while remaining amenable to variable degrees of protein characterization, in the context of available information about the chemical/protein interaction and the molecular target itself. To accommodate this flexibility in the analysis, 3 levels of evaluation were developed. The first level of the SeqAPASS analysis compares primary amino acid sequences to a query sequence, calculating a metric for sequence similarity (including detection of orthologs); the second level evaluates sequence similarity within selected functional domains (eg, ligand-binding domain); and the third level of analysis compares individual amino acid residue positions of importance for protein conformation and/or interaction with the chemical upon binding. Each level of the SeqAPASS analysis provides additional evidence to apply toward rapid, screening-level assessments of probable cross species susceptibility. Such analyses can support prioritization of chemicals for further evaluation, selection of appropriate species for testing, extrapolation of empirical toxicity data, and/or assessment of the cross-species relevance of adverse outcome pathways. Three case studies are described herein to demonstrate application of the SeqAPASS tool: the first 2 focused on predictions of pollinator susceptibility to molt-accelerating compounds and neonicotinoid insecticides, and the third on evaluation of cross-species susceptibility to strobilurin fungicides. These analyses illustrate challenges in species extrapolation and demonstrate the broad utility of SeqAPASS for risk-based decision making and research.
C1 [LaLone, Carlie A.; Villeneuve, Daniel L.; Saari, Travis W.; Ankley, Gerald T.] US EPA, Natl Hlth & Environm Effects Res Lab, Off Res & Dev, Mid Continent Ecol Div, Duluth, MN 55804 USA.
   [Lyons, David] US EPA, Off Res & Dev, Natl Ctr Computat Toxicol, Res Triangle Pk, NC USA.
   [Helgen, Henry W.] CSC Govt Solut LLC, Willmar, MN USA.
   [Robinson, Serina L.] St Olaf Coll, Dept Chem, Northfield, MN USA.
   [Swintek, Joseph A.] Badger Tech Serv, Duluth, MN USA.
RP LaLone, CA (reprint author), US EPA Mid Continent Ecol Div, 6201 Congdon Blvd, Duluth, MN 55804 USA.
EM lalone.carlie@epa.gov
RI Lyons, David/G-3459-2011
OI Lyons, David/0000-0002-2966-5634
FU U.S. Environmental Protection Agency
FX This work was supported by the U.S. Environmental Protection Agency.
CR Altenhoff AM, 2012, PLOS COMPUT BIOL, V8, DOI 10.1371/journal.pcbi.1002514
   ALTSCHUL SF, 1990, J MOL BIOL, V215, P403, DOI 10.1006/jmbi.1990.9999
   Amor F, 2012, PEST MANAG SCI, V68, P1586, DOI 10.1002/ps.3353
   Ankley GT, 2010, ENVIRON TOXICOL CHEM, V29, P730, DOI 10.1002/etc.34
   Antes I, 2010, PROTEINS, V78, P1084, DOI 10.1002/prot.22629
   Arnold K, 2006, BIOINFORMATICS, V22, P195, DOI 10.1093/bioinformatics/bti770
   Balba H, 2007, J ENVIRON SCI HEAL B, V42, P441, DOI 10.1080/03601230701316465
   Bartlett DW, 2002, PEST MANAG SCI, V58, P649, DOI 10.1002/ps.520
   Bass C, 2011, BMC NEUROSCI, V12, DOI 10.1186/1471-2202-12-51
   Berman HM, 2000, NUCLEIC ACIDS RES, V28, P235, DOI 10.1093/nar/28.1.235
   Billas IML, 2003, NATURE, V426, P91, DOI 10.1038/nature02112
   Bonneton F, 2003, MOL BIOL EVOL, V20, P541, DOI 10.1093/molbev/msg054
   Carlson G. R., 2000, ACS S SERIES
   Carlson GR, 2001, PEST MANAG SCI, V57, P115, DOI 10.1002/1526-4998(200102)57:2<115::AID-PS245>3.0.CO;2-A
   Carlson HA, 2002, CURR PHARM DESIGN, V8, P1571, DOI 10.2174/1381612023394232
   Carmichael JA, 2005, J BIOL CHEM, V280, P22258, DOI 10.1074/jbc.M500661200
   Castresana J, 2001, MOL BIOL EVOL, V18, P465, DOI 10.1093/oxfordjournals.molbev.a003825
   Dani JA, 2007, ANNU REV PHARMACOL, V47, P699, DOI 10.1146/annurev.pharmtox.47.120505.105214
   Dederer H, 2013, INSECT MOL BIOL, V22, P183, DOI 10.1111/imb.12014
   Diaz-Espejo A, 2012, J PLANT PHYSIOL, V169, P379, DOI 10.1016/j.jplph.2011.11.014
   Dow Chemical Company, 2014, PROD SAF ASS ADSORBS, P1
   Elbert A, 2008, PEST MANAG SCI, V64, P1099, DOI 10.1002/ps.1616
   Erdmanis L, 2012, BIOCHEMISTRY-US, V51, P4627, DOI 10.1021/bi300522s
   Genchi C, 2000, Vet Ther, V1, P71
   Grasso V, 2006, PEST MANAG SCI, V62, P465, DOI 10.1002/ps.1236
   Ihara Makoto, 2007, Invertebrate Neuroscience, V7, P47, DOI 10.1007/s10158-006-0043-x
   Ishii H, 2007, PHYTOPATHOLOGY, V97, P1458, DOI 10.1094/PHYTO-97-11-1458
   Ishii H, 2001, PHYTOPATHOLOGY, V91, P1166, DOI 10.1094/PHYTO.2001.91.12.1166
   Jeschke P, 2008, PEST MANAG SCI, V64, P1084, DOI 10.1002/ps.1631
   Jones AK, 2006, GENOME RES, V16, P1422, DOI 10.1101/gr.4549206
   Jones AK, 2010, ADV EXP MED BIOL, V683, P25
   Kavlock R, 2012, CHEM RES TOXICOL, V25, P1287, DOI 10.1021/tx3000939
   Kim YS, 2003, PHYTOPATHOLOGY, V93, P891, DOI 10.1094/PHYTO.2003.93.7.891
   LaLone CA, 2013, AQUAT TOXICOL, V144, P141, DOI 10.1016/j.aquatox.2013.09.004
   LaLone CA, 2013, ENVIRON TOXICOL CHEM, V32, P2528, DOI 10.1002/etc.2330
   Larkin MA, 2007, BIOINFORMATICS, V23, P2947, DOI 10.1093/bioinformatics/btm404
   Li L, 2003, GENOME RES, V13, P2178, DOI 10.1101/gr.1224503
   Magrane Michele, 2011, Database (Oxford), V2011, pbar009, DOI 10.1093/database/bar009
   Marchler-Bauer A, 2011, NUCLEIC ACIDS RES, V39, pD225, DOI 10.1093/nar/gkq1189
   Matsuda K, 2000, BRIT J PHARMACOL, V130, P981, DOI 10.1038/sj.bjp.0703374
   Mc-Call J.W., 2004, J APPL RES VETERINAR, V2, P74
   McRobb FM, 2014, ENVIRON SCI TECHNOL, V48, P1964, DOI 10.1021/es404568a
   Morris GM, 2009, J COMPUT CHEM, V30, P2785, DOI 10.1002/jcc.21256
   National Research Council, 2007, TOX TEST 21 CENT VIS
   Organisation of Economic Cooperation and Development, 2013, GUID DOC DEV ASS ADV, V184, P1
   Papadopoulos JS, 2007, BIOINFORMATICS, V23, P1073, DOI 10.1093/bioinformatics/btm076
   R Core Team, 2014, R LANG ENV STAT COMP
   Remm M, 2001, J MOL BIOL, V314, P1041, DOI 10.1006/jmbi.2001.5197
   Rodrigues ET, 2013, ENVIRON INT, V53, P18, DOI 10.1016/j.envint.2012.12.005
   Russom CL, 2014, ENVIRON TOXICOL CHEM, V33, P2157, DOI 10.1002/etc.2662
   Rust MK, 2005, TRENDS PARASITOL, V21, P232, DOI 10.1016/j.pt.2005.03.010
   Shimomura M, 2005, NEUROSCI LETT, V385, P168, DOI 10.1016/j.neulet.2005.05.014
   Shimomura M, 2004, NEUROSCI LETT, V363, P195, DOI 10.1016/j.neulet.2003.12.115
   Shimomura M, 2003, BRAIN RES, V991, P71, DOI 10.1016/j.brainres.2003.08.005
   Shimomura M, 2006, MOL PHARMACOL, V70, P1255, DOI 10.1124/mol.106.026815
   Tatusov RL, 1997, SCIENCE, V278, P631, DOI 10.1126/science.278.5338.631
   Tomizawa M, 2003, ANNU REV ENTOMOL, V48, P339, DOI 10.1146/annurev.ento.48.091801.112731
   Tomizawa M, 2001, PEST MANAG SCI, V57, P914, DOI 10.1002/ps.349
   Tomizawa M, 2008, P NATL ACAD SCI USA, V105, P1728, DOI 10.1073/pnas.0711724105
   Toshima K, 2009, NEUROPHARMACOLOGY, V56, P264, DOI 10.1016/j.neuropharm.2008.08.022
   Walker SD, 2013, CHEMOSPHERE, V93, P2568, DOI 10.1016/j.chemosphere.2013.09.074
   Warming TP, 2009, ENVIRON TOXICOL CHEM, V28, P374, DOI 10.1897/08-279.1
   Wickham H, 2009, USE R, P1, DOI 10.1007/978-0-387-98141-3_1
   Wieman H, 2004, MINI-REV MED CHEM, V4, P793
   Zhang YJ, 2010, PESTIC BIOCHEM PHYS, V98, P151, DOI 10.1016/j.pestbp.2010.04.007
NR 65
TC 17
Z9 17
U1 4
U2 18
PU OXFORD UNIV PRESS
PI OXFORD
PA GREAT CLARENDON ST, OXFORD OX2 6DP, ENGLAND
SN 1096-6080
EI 1096-0929
J9 TOXICOL SCI
JI Toxicol. Sci.
PD OCT
PY 2016
VL 153
IS 2
BP 228
EP 245
DI 10.1093/toxsci/kfw119
PG 18
WC Toxicology
SC Toxicology
GA EC1XN
UT WOS:000387902200003
PM 27370413
OA Bronze
DA 2019-03-23
ER

PT J
AU Yao, ZJ
   Dong, J
   Che, YJ
   Zhu, MF
   Wen, M
   Wang, NN
   Wang, S
   Lu, AP
   Cao, DS
AF Yao, Zhi-Jiang
   Dong, Jie
   Che, Yu-Jing
   Zhu, Min-Feng
   Wen, Ming
   Wang, Ning-Ning
   Wang, Shan
   Lu, Ai-Ping
   Cao, Dong-Sheng
TI TargetNet: a web service for predicting potential drug-target
   interaction profiling via multi-target SAR models
SO JOURNAL OF COMPUTER-AIDED MOLECULAR DESIGN
LA English
DT Article
DE Web server; SAR models; Drug-target interaction; Multi-target SAR; Naive
   Bayes
ID CHEMICAL-PROTEIN INTERACTOME; AVAILABLE PYTHON PACKAGE; LARGE-SCALE
   PREDICTION; INTERACTION NETWORKS; REVERSE DOCKING; DISCOVERY; SERVER;
   CHEMOGENOMICS; CHEMOINFORMATICS; INFORMATION
AB Drug-target interactions (DTIs) are central to current drug discovery processes and public health fields. Analyzing the DTI profiling of the drugs helps to infer drug indications, adverse drug reactions, drug-drug interactions, and drug mode of actions. Therefore, it is of high importance to reliably and fast predict DTI profiling of the drugs on a genome-scale level. Here, we develop the TargetNet server, which can make real-time DTI predictions based only on molecular structures, following the spirit of multi-target SAR methodology. Na < ve Bayes models together with various molecular fingerprints were employed to construct prediction models. Ensemble learning from these fingerprints was also provided to improve the prediction ability. When the user submits a molecule, the server will predict the activity of the user's molecule across 623 human proteins by the established high quality SAR model, thus generating a DTI profiling that can be used as a feature vector of chemicals for wide applications. The 623 SAR models related to 623 human proteins were strictly evaluated and validated by several model validation strategies, resulting in the AUC scores of 75-100 %. We applied the generated DTI profiling to successfully predict potential targets, toxicity classification, drug-drug interactions, and drug mode of action, which sufficiently demonstrated the wide application value of the potential DTI profiling. The TargetNet webserver is designed based on the Django framework in Python, and is freely accessible at http://targetnet.scbdd.com.
C1 [Yao, Zhi-Jiang; Dong, Jie; Wang, Ning-Ning; Cao, Dong-Sheng] Cent S Univ, Sch Pharmaceut Sci, Changsha 410013, Hunan, Peoples R China.
   [Yao, Zhi-Jiang; Wen, Ming; Wang, Shan] Cent S Univ, Coll Chem & Chem Engn, Changsha 410083, Peoples R China.
   [Che, Yu-Jing; Zhu, Min-Feng] Cent S Univ, Sch Math & Stat, Changsha 410083, Peoples R China.
   [Lu, Ai-Ping; Cao, Dong-Sheng] Hong Kong Baptist Univ, Inst Adv Translat Med Bone & Joint Dis, Sch Chinese Med, Hong Kong, Hong Kong, Peoples R China.
RP Cao, DS (reprint author), Cent S Univ, Sch Pharmaceut Sci, Changsha 410013, Hunan, Peoples R China.; Cao, DS (reprint author), Hong Kong Baptist Univ, Inst Adv Translat Med Bone & Joint Dis, Sch Chinese Med, Hong Kong, Hong Kong, Peoples R China.
EM oriental-cds@163.com
FU Project of Innovation-driven Plan in Central South University; National
   Natural Science Foundation of China [81402853]; National key basic
   research program [2015CB910700]; Postdoctoral Science Foundation of
   Central South University; Chinese Postdoctoral Science Foundation
   [2014T70794, 2014M562142]
FX This work has been financially supported by grants from the Project of
   Innovation-driven Plan in Central South University, the National Natural
   Science Foundation of China (Grants No. 81402853), the National key
   basic research program (Grants No. 2015CB910700), and the Postdoctoral
   Science Foundation of Central South University, the Chinese Postdoctoral
   Science Foundation (2014T70794, 2014M562142). The studies meet with the
   approval of the university's review board.
CR Bender A, 2004, J CHEM INF COMP SCI, V44, P170, DOI 10.1021/ci034207y
   Bleakley K, 2009, BIOINFORMATICS, V25, P2397, DOI 10.1093/bioinformatics/btp433
   Bredel M, 2004, NAT REV GENET, V5, P262, DOI 10.1038/nrg1317
   Campillos M, 2008, SCIENCE, V321, P263, DOI 10.1126/science.1158140
   Cao DS, 2015, CPT-PHARMACOMET SYST, V4, P498, DOI 10.1002/psp4.12002
   Cao DS, 2013, J CHEM INF MODEL, V53, P3086, DOI 10.1021/ci400127q
   Cao DS, 2013, PLOS ONE, V8, DOI 10.1371/journal.pone.0057680
   Cao DS, 2013, BIOINFORMATICS, V29, P1092, DOI 10.1093/bioinformatics/btt105
   Cao DS, 2012, ANAL CHIM ACTA, V752, P1, DOI 10.1016/j.aca.2012.09.021
   Cao DS, 2012, J CHEMOMETR, V26, P7, DOI 10.1002/cem.1416
   Chen X, 2012, MOL BIOSYST, V8, P1970, DOI 10.1039/c2mb00002d
   Cheng FX, 2012, MOL BIOSYST, V8, P2373, DOI 10.1039/c2mb25110h
   Cheng FX, 2012, PLOS ONE, V7, DOI 10.1371/journal.pone.0041064
   Cheng FX, 2012, PLOS COMPUT BIOL, V8, DOI 10.1371/journal.pcbi.1002503
   Csermely P, 2005, TRENDS PHARMACOL SCI, V26, P178, DOI 10.1016/j.tips.2005.02.007
   Gottlieb A, 2011, MOL SYST BIOL, V7, DOI 10.1038/msb.2011.26
   He ZS, 2010, PLOS ONE, V5, DOI 10.1371/journal.pone.0009603
   Iorio F, 2010, P NATL ACAD SCI USA, V107, P14621, DOI 10.1073/pnas.1000138107
   Iorio F, 2009, J COMPUT BIOL, V16, P241, DOI 10.1089/cmb.2008.10TT
   Jacob L, 2008, BIOINFORMATICS, V24, P2149, DOI 10.1093/bioinformatics/btn409
   Keiser MJ, 2009, NATURE, V462, P175, DOI 10.1038/nature08506
   Kharkar PS, 2014, FUTURE MED CHEM, V6, P333, DOI 10.4155/fmc.13.207
   Klabunde T, 2007, BRIT J PHARMACOL, V152, P5, DOI 10.1038/sj.bjp.0707308
   Lamb J, 2006, SCIENCE, V313, P1929, DOI 10.1126/science.1132939
   Lee M, 2012, BMC BIOINFORMATICS, V13, DOI 10.1186/1471-2105-13-S17-S6
   Li GH, 2012, BIOINFORMATICS, V28, P3334, DOI 10.1093/bioinformatics/bts625
   Li HL, 2006, NUCLEIC ACIDS RES, V34, pW219, DOI 10.1093/nar/gkl114
   Liu M, 2012, J AM MED INFORM ASSN, V19, pE28, DOI 10.1136/amiajnl-2011-000699
   Liu TQ, 2007, NUCLEIC ACIDS RES, V35, pD198, DOI 10.1093/nar/gkl999
   Luo H, 2014, NUCLEIC ACIDS RES, V42, pW46, DOI 10.1093/nar/gku433
   Luo H, 2011, NUCLEIC ACIDS RES, V39, pW492, DOI 10.1093/nar/gkr299
   Mei JP, 2013, BIOINFORMATICS, V29, P238, DOI 10.1093/bioinformatics/bts670
   Mizutani S, 2012, BIOINFORMATICS, V28, pI522, DOI 10.1093/bioinformatics/bts383
   Nagamine N, 2007, BIOINFORMATICS, V23, P2004, DOI 10.1093/bioinformatics/btm266
   Nunez S, 2011, DRUG DISCOV TODAY, V17, P10
   Pahikkala T, 2015, BRIEF BIOINFORM, V16, P325, DOI 10.1093/bib/bbu010
   Park Y, 2012, NAT METHODS, V9, P1134, DOI 10.1038/nmeth.2259
   Scott DE, 2012, BIOCHEMISTRY-US, V51, P4990, DOI 10.1021/bi3005126
   Tatonetti NP, 2012, SCI TRANSL MED, V4, DOI 10.1126/scitranslmed.3003377
   van Laarhoven T, 2011, BIOINFORMATICS, V27, P3036, DOI 10.1093/bioinformatics/btr500
   Wang SC, 2012, MOL PHARMACEUT, V9, P996, DOI 10.1021/mp300023x
   Watson P, 2008, J CHEM INF MODEL, V48, P166, DOI 10.1021/ci7003253
   Wienkers LC, 2005, NAT REV DRUG DISCOV, V4, P825, DOI 10.1038/nrd1851
   Xia Z, 2010, BMC SYST BIOL, V4, DOI 10.1186/1752-0509-4-S2-S6
   Xiao X, 2013, PLOS ONE, V8, DOI 10.1371/journal.pone.0072234
   Yamanishi Y, 2008, BIOINFORMATICS, V24, pI232, DOI 10.1093/bioinformatics/btn162
   Yamanishi Y, 2014, NUCLEIC ACIDS RES, V42, pW39, DOI 10.1093/nar/gku337
   Yildirim MA, 2007, NAT BIOTECHNOL, V25, P1119, DOI 10.1038/nbt1338
   Yu H, 2012, PLOS ONE, V7, DOI 10.1371/journal.pone.0037608
   Zhang L, 2009, AAPS J, V11, P300, DOI 10.1208/s12248-009-9106-3
NR 50
TC 17
Z9 17
U1 3
U2 15
PU SPRINGER
PI DORDRECHT
PA VAN GODEWIJCKSTRAAT 30, 3311 GZ DORDRECHT, NETHERLANDS
SN 0920-654X
EI 1573-4951
J9 J COMPUT AID MOL DES
JI J. Comput.-Aided Mol. Des.
PD MAY
PY 2016
VL 30
IS 5
BP 413
EP 424
DI 10.1007/s10822-016-9915-2
PG 12
WC Biochemistry & Molecular Biology; Biophysics; Computer Science,
   Interdisciplinary Applications
SC Biochemistry & Molecular Biology; Biophysics; Computer Science
GA DP9TU
UT WOS:000378841100005
PM 27167132
DA 2019-03-23
ER

PT J
AU Hardaker, C
   McGlashan, M
AF Hardaker, Claire
   McGlashan, Mark
TI "Real men don't hate women": Twitter rape threats and group identity
SO JOURNAL OF PRAGMATICS
LA English
DT Article
DE Trolls; Trolling; Rape threats; Computer-mediated-communication;
   Twitter; Identity
ID DEINDIVIDUATION; COMMUNICATION
AB On 24th July 2013, feminist campaigner Caroline Criado-Perez's petition to the Bank of England to have Elizabeth Fry's image on the UK's 5 pound note replaced with the image of another woman was successful. The petition challenged the Bank of England's original plan to replace Fry with Winston Churchill, which would have meant that no woman aside from the Queen would be represented on any UK banknote. Following this, Criado-Perez was subjected to ongoing misogynistic abuse on Twitter, a microblogging social network, including threats of rape and death. This paper investigates this increasingly prominent phenomenon of rape threats made via social networks. Specifically, we investigate the sustained period of abuse directed towards the Twitter account of feminist campaigner and journalist, Caroline Criado-Perez. We then turn our attention to the formation of online discourse communities as they respond to and participate in forms of extreme online misogyny on Twitter. We take a corpus of 76,275 tweets collected during a three month period in which the events occurred (July to September 2013), which comprises 912,901 words. We then employ an interdisciplinary approach to the analysis of language in the context of this social network. Our approach combines quantitative approaches from the fields of corpus linguistics to detect emerging discourse communities, and then qualitative approaches from discourse analysis to analyse how these communities construct their identities. (C) 2015 The Authors. Published by Elsevier B.V.
C1 [Hardaker, Claire; McGlashan, Mark] Univ Lancaster, Lancaster LA1 4YW, England.
RP Hardaker, C (reprint author), Univ Lancaster, Dept Linguist & English Language, Lancaster LA1 4YT, England.
EM c.hardaker@lancaster.ac.uk
FU Economic and Social Research Council [ES/L008874/1]; Economic and Social
   Research Council [ES/K002155/1]
FX This work was supported by the Economic and Social Research Council
   [grant number ES/L008874/1].
CR Baker P., 2001, J COMPUT MEDIAT COMM, V7
   Baker P, 2013, DISCOURSE ANAL MEDIA
   Baker P., 2008, USEFUL METHODOLOGICA
   Baker P, 2014, USING CORPORA ANAL G
   Baker P, 2010, J LANG POLIT, V9, P310, DOI 10.1075/jlp.9.2.07bak
   Baker Paul, 2006, USING CORPORA DISCOU
   Banks James, 2010, INT REV LAW COMPUTER, V3, P233, DOI DOI 10.1080/13600869.2010.522323
   Biber D, 2004, APPL LINGUIST, V25, P371, DOI 10.1093/applin/25.3.371
   Boxer D, 1997, J PRAGMATICS, V27, P275, DOI 10.1016/S0378-2166(96)00031-8
   Bucholtz M, 2005, DISCOURSE STUD, V7, P585, DOI 10.1177/1461445605054407
   Cameron Deborah, 1997, LANGUAGE MASCULINITY, P86
   Cantos Gomez Pascual, 2013, STAT METHODS LANGUAG
   Criado-Perez C., 2013, WE NEED WOMEN BRIT B
   DIENER E, 1979, J PERS SOC PSYCHOL, V37, P1160
   Douglas KM, 2001, BRIT J SOC PSYCHOL, V40, P399, DOI 10.1348/014466601164894
   Eckert P., 2001, STYLE SOCIOLINGUISTI
   Edwards D., 1998, IDENTITIES TALK
   FESTINGER L, 1952, J ABNORM SOC PSYCH, V47, P382, DOI 10.1037/h0057906
   Giles H., 1991, CONTEXTS ACCOMMODATI
   Hardaker Claire, ANTISOCIAL NETWORK
   Hardie A, 2012, CORPUS LINGUISTICS
   Herring S.C., 2013, PRAGMATICS COMPUTER, P3
   Herring SC, 2014, BLACKW HBK LINGUIST, P567
   Holmes Janet, 1997, J SOCIOLING, V1, P195, DOI [10.1111/1467-9481.00012, DOI 10.1111/1467-9481.00012]
   Le Page Robert, 1985, ACTS IDENTITY CREOLE
   Mahlberg M., 2013, ENCY APPL LINGUISTIC
   Mendoza- Denton Norma, 2002, HDB LANGUAGE VARIATI, P475
   Meyerhoff M., 1996, RETHINKING LANGUAGE, P202
   Mullany L.J., 2007, IMPOLITENESS LANGUAG
   O'Brien J, 1999, COMMUNITIES CYBERSPA, P76
   Ochs E, 1992, RETHINKING CONTEXT L, P335
   PREECE J, 2000, ONLINE COMMUNITIES D
   Reid Elizabeth M., 1994, THESIS U MELBOURNE A
   Rheingold H, 1993, VIRTUAL COMMUNITY HO
   SIEGEL J, 1986, ORGAN BEHAV HUM DEC, V37, P157, DOI 10.1016/0749-5978(86)90050-6
   Silverstein M, 1985, SEMIOTIC MEDIATION S, P219, DOI DOI 10.1016/11978-0-12-491280-9.50016-9
   SILVERSTEIN M, 1979, ELEMENTS PARASESSION, P193
   Silverstein Michael, 1976, MEANING ANTHR, P11
   Simon B, 2004, IDENTITY MODERN SOC
   Spears Russell, 1992, CONTEXTS COMPUTER ME, P30
   Terkourafi M., 2005, J HIST PRAGMAT, V6, P283
   Turner J., 1986, PSYCHOL INTERGROUP R, P7, DOI DOI 10.1089/CPB.2008.0150
   Verschueren Jef, 2004, SEDUCTION COMMUNITY, P171
   Vinagre M, 2008, COMPUT EDUC, V50, P1022, DOI 10.1016/j.compedu.2006.10.002
   Wallace K. A., 1999, ANONYMITY ETHICS INF, V1, P23
   Zappavigna M, 2014, DISCOURSE COMMUN, V8, P209, DOI 10.1177/1750481313510816
   Zarsky T. Z., 2004, THESIS COLUMBIA LAW
NR 47
TC 17
Z9 17
U1 2
U2 36
PU ELSEVIER SCIENCE BV
PI AMSTERDAM
PA PO BOX 211, 1000 AE AMSTERDAM, NETHERLANDS
SN 0378-2166
EI 1879-1387
J9 J PRAGMATICS
JI J. Pragmat.
PD JAN
PY 2016
VL 91
BP 80
EP 93
DI 10.1016/j.pragma.2015.11.005
PG 14
WC Linguistics; Language & Linguistics
SC Linguistics
GA DC1EF
UT WOS:000368958900006
OA Green Published, Other Gold
DA 2019-03-23
ER

PT J
AU Tennant, JE
   Demaray, MK
   Coyle, S
   Malecki, CK
AF Tennant, Jaclyn E.
   Demaray, Michelle K.
   Coyle, Samantha
   Malecki, Christine K.
TI The dangers of the web: Cybervictimization, depression, and social
   support in college students
SO COMPUTERS IN HUMAN BEHAVIOR
LA English
DT Article
DE Bullying; Cybervictimization; Depression; Social support
ID PEER VICTIMIZATION; ONLINE HARASSMENT; SCHOOL; YOUTH; GENDER; IMPACT;
   CYBER; SYMPTOMATOLOGY; DIFFICULTIES; METAANALYSIS
AB Data on students' perceptions of social support, traditional and cyber victimization behavior, and social-emotional well-being were collected from a sample of 267 university students in the Midwestern United States. One purpose of the current study was to examine possible sex differences in perceptions of the prevalence of cybervictimization experiences. The current study also examined whether cybervictimization accounted for additional variance in depression beyond traditional victimization and if social support would buffer the associations among traditional and cyber victimization and depression. Young men and women did not report significantly different rates of cybervictimization. Cybervictimization was significantly related to depression above and beyond that of traditional victimization. Social support was negatively related to depression. However, there was no moderating role of social support. The results of this study highlight the significant impact that traditional and cyber victimization may have on college students' well-being. Social support was also an important factor in the relation to depression, however, it did not provide a buffer in the association between victimization and depression. (C) 2015 Elsevier Ltd. All rights reserved.
C1 [Tennant, Jaclyn E.; Demaray, Michelle K.; Coyle, Samantha; Malecki, Christine K.] No Illinois Univ, Dept Psychol, De Kalb, IL 60115 USA.
RP Tennant, JE (reprint author), No Illinois Univ, Dept Psychol, De Kalb, IL 60115 USA.
EM jaclyn.tennant@gmail.com
OI Coyle, Samantha/0000-0002-3240-5120
CR ACHENBACH TM, 1987, PSYCHOL BULL, V101, P213, DOI 10.1037//0033-2909.101.2.213
   Akbulut Y, 2011, AUSTRALAS J EDUC TEC, V27, P1155
   Barlett CP, 2012, PSYCHOL POP MEDIA CU, V1, P123, DOI 10.1037/a0028113
   Bartlett C. P., 2014, PSYCHOL POPULAR MEDI, DOI [10.1037/ppm0000055, DOI 10.1037/PPM0000055]
   Bartlett C. P., 2013, PSYCHOL POPULAR MEDI, DOI [10.1037/a0034335, DOI 10.1037/A0034335]
   Bonanno RA, 2013, J YOUTH ADOLESCENCE, V42, P685, DOI 10.1007/s10964-013-9937-1
   Boulton M, 2012, CYBERPSYCH BEH SOC N, V15, P141, DOI 10.1089/cyber.2011.0369
   Brown C. F., 2010, COMPUT HUM BEHAV, V35, P12
   Bukowski WM, 2005, J CLIN CHILD ADOLESC, V34, P3, DOI 10.1207/s15374424jccp3401_1
   Chapell MS, 2006, ADOLESCENCE, V41, P633
   COHEN S, 1985, PSYCHOL BULL, V98, P310, DOI 10.1037//0033-2909.98.2.310
   Cowie H., 2013, CYBERBULLYING NEW ME, P165
   Craig M., 1998, PERSONALITY INDIVIDU, V24, P123, DOI [10.1016/S0191-8869(97)00145-1, DOI 10.1016/S0191-8869(97)00145-1]
   Crosslin K. L., 2014, TEXAS PUBLIC HLTH J, V66, P26
   Curwen T., 2011, INT J HUMANITIES SOC, V1, P47, DOI DOI 10.1007/S00038-009-5413-9)
   Davidson LM, 2007, SCHOOL PSYCHOL REV, V36, P383
   Duggan  Maeve, 2014, SOCIAL MEDIA UPDATE
   Finn J, 2004, J INTERPERS VIOLENCE, V19, P468, DOI 10.1177/0886260503262083
   Fredstrom BK, 2011, J YOUTH ADOLESCENCE, V40, P405, DOI 10.1007/s10964-010-9569-7
   French W. P., 2008, SCH VIOLENCE PRIMARY, P25
   Galand B, 2013, BRIT J EDUC PSYCHOL, V83, P569, DOI 10.1111/j.2044-8279.2012.02077.x
   Hinduja S, 2008, DEVIANT BEHAV, V29, P129, DOI 10.1080/01639620701457816
   Hoglund WLG, 2007, J EDUC PSYCHOL, V99, P683, DOI 10.1037/0022-0663.99.4.683
   IBM Corp, 2013, IBM SPSS STAT WIND V
   Junco R, 2010, CYBERPSYCH BEH SOC N, V13, P619, DOI 10.1089/cyber.2009.0357
   Katzer C., 2009, J MEDIA PSYCHOL, V21, P25, DOI DOI 10.1027/1864-1105.21.1.25
   Kowalski R. M., 2012, J ADOLESCENT HEALTH, V53, P513
   Kowalski RM, 2014, PSYCHOL BULL, V140, P1073, DOI 10.1037/a0035618
   Kowalski RM, 2012, CUT TECHNOL HIGH ED, V5, P293, DOI 10.1108/S2044-9968(2012)0000005016
   Kowalski RM, 2012, SCHOOL PSYCHOL INT, V33, P505, DOI 10.1177/0143034312445244
   Lenhart A., 2010, SOCIAL MEDIA YOUNG A
   Lindsay M, 2012, INFORM COMMUN SOC, V15, P703, DOI 10.1080/1369118X.2012.674959
   Lipton J. D, 2011, BERKELEY TECHNOLOGY, V26, P1104
   MacDonald CD, 2010, PROCD SOC BEHV, V9, DOI 10.1016/j.sbspro.2010.12.436
   Malecki C. K., 2000, CHILD ADOLESCENT SOC
   Merrell KW, 2008, SCHOOL PSYCHOL QUART, V23, P26, DOI 10.1037/1045-3830.23.1.26
   Mitchell KJ, 2007, CHILD MALTREATMENT, V12, P314, DOI 10.1177/1077559507305996
   Nansel TR, 2001, JAMA-J AM MED ASSOC, V285, P2094, DOI 10.1001/jama.285.16.2094
   Nurullah A. S., 2012, AM J HLTH STUDIES, V27, P173
   O'Brennan LM, 2009, PSYCHOL SCHOOLS, V46, P100, DOI 10.1002/pits.20357
   OLWEUS D, 1991, DEV TREATMENT CHILDH
   Olweus D., 2010, INT HDB SCH BULLYING, P9
   Olweus D, 1996, REVISED OLWEUS BULLY
   Ortega R, 2012, AGGRESSIVE BEHAV, V38, P342, DOI 10.1002/ab.21440
   Patchin JW, 2010, J SCHOOL HEALTH, V80, P614, DOI 10.1111/j.1746-1561.2010.00548.x
   Pianta RC, 2008, EARLY CHILD RES Q, V23, P431, DOI 10.1016/j.ecresq.2008.02.001
   Possel P., 2013, 137 DEP TEACH LEARN
   Pouwelse M, 2011, PSYCHOL SCHOOLS, V48, P800, DOI 10.1002/pits.20589
   Reijntjes A, 2010, CHILD ABUSE NEGLECT, V34, P244, DOI 10.1016/j.chiabu.2009.07.009
   Reynolds CR, 2004, BEHAV ASSESSMENT SYS
   Rigby K, 2000, J ADOLESCENCE, V23, P57, DOI 10.1006/jado.1999.0289
   Schenk A. M., 2012, J SCH VIOLENCE, V11, P21, DOI DOI 10.1080/15388220.2011.630310
   Sevcikova A, 2009, Z PSYCHOL, V217, P227, DOI 10.1027/0044-3409.217.4.227
   Slonje R, 2008, SCAND J PSYCHOL, V49, P147, DOI 10.1111/j.1467-9450.2007.00611.x
   Smith PK, 2008, J CHILD PSYCHOL PSYC, V49, P376, DOI 10.1111/j.1469-7610.2007.01846.x
   Snell P. A., 2010, J SOCIAL SCI, V6, P510, DOI [10.3844/jssp.2010.510.514, DOI 10.3844/JSSP.2010.510.514]
   Spears B, 2009, Z PSYCHOL, V217, P189, DOI 10.1027/0044-3409.217.4.189
   Stice E, 2004, J ABNORM PSYCHOL, V113, P155, DOI 10.1037/0021-843X.113.1.155
   Strohmeier D, 2010, Z PSYCHOL, V218, P185, DOI 10.1027/0044-3409/a000028
   Tokunaga RS, 2010, COMPUT HUM BEHAV, V26, P277, DOI 10.1016/j.chb.2009.11.014
   Vaillancourt T, 2011, BRAIN COGNITION, V77, P191, DOI 10.1016/j.bandc.2011.06.012
   Wang J, 2011, J ADOLESCENT HEALTH, V48, P415, DOI 10.1016/j.jadohealth.2010.07.012
   Wang J, 2010, J PEDIATR PSYCHOL, V35, P1103, DOI 10.1093/jpepsy/jsq048
   Wigderson S, 2013, PSYCHOL VIOLENCE, V3, P297, DOI 10.1037/a0033657
   Ybarra ML, 2005, J ADOLESCENT HEALTH, V36, P9, DOI 10.1016/j.jadohealth.2003.10.012
   Ybarra ML, 2004, J CHILD PSYCHOL PSYC, V45, P1308, DOI 10.1111/j.1469-7610.2004.00328.x
   Ybarra ML, 2004, CYBERPSYCHOL BEHAV, V7, P247, DOI 10.1089/109493104323024500
NR 67
TC 17
Z9 19
U1 1
U2 57
PU PERGAMON-ELSEVIER SCIENCE LTD
PI OXFORD
PA THE BOULEVARD, LANGFORD LANE, KIDLINGTON, OXFORD OX5 1GB, ENGLAND
SN 0747-5632
EI 1873-7692
J9 COMPUT HUM BEHAV
JI Comput. Hum. Behav.
PD SEP
PY 2015
VL 50
BP 348
EP 357
DI 10.1016/j.chb.2015.04.014
PG 10
WC Psychology, Multidisciplinary; Psychology, Experimental
SC Psychology
GA CK9GU
UT WOS:000356549400034
DA 2019-03-23
ER

PT J
AU Lombardo, A
   Franco, A
   Pivato, A
   Barausse, A
AF Lombardo, Andrea
   Franco, Antonio
   Pivato, Alberto
   Barausse, Alberto
TI Food web modeling of a river ecosystem for risk assessment of
   down-the-drain chemicals: A case study with AQUATOX
SO SCIENCE OF THE TOTAL ENVIRONMENT
LA English
DT Article
DE Ecological risk assessment; Down-the-drain chemicals; River ecosystem;
   Food web; Indirect ecological effects; Trophic dynamics
ID POTENTIAL APPLICATION; WATER-QUALITY; THAMES; LAKE; UK; VALIDATION;
   FISH; POPULATIONS; TRICLOSAN; MORTALITY
AB Conventional approaches to estimating protective ecotoxicological thresholds of chemicals, i.e. predicted no-effect concentrations (PNEC), for an entire ecosystem are based on the use of assessment factors to extrapolate from single-species toxicity data derived in the laboratory to community-level effects on ecosystems. Aquatic food web models may be a useful tool to improve the ecological realism of chemical risk assessment because they enable a more insightful evaluation of the fate and effects of chemicals in dynamic trophic networks. A case study was developed in AQUATOX to simulate the effects of the anionic surfactant linear alkylbenzene sulfonate and the antimicrobial triclosan on a lowland riverine ecosystem. The model was built for a section of the River Thames (UK), for which detailed ecological surveys were available, allowing for a quantification of energy flows through the whole ecosystem. A control scenario was successfully calibrated for a simulation period of one year, and tested for stability over six years. Then, the model ecosystem was perturbed with varying inputs of the two chemicals. Simulations showed that both chemicals rapidly approach steady-state, with internal concentrations in line with the input bioconcentration factors throughout the year. At realistic environmental concentrations, both chemicals have insignificant effects on biomass trends. At hypothetical higher concentrations, direct and indirect effects of chemicals on the ecosystem dynamics emerged from the simulations. Indirect effects due to competition for food sources and predation can lead to responses in biomass density of the same magnitude as those caused by direct toxicity. Indirect effects can both exacerbate or compensate for direct toxicity. Uncertainties in key model assumptions are high as the validation of perturbed simulations remains extremely challenging. Nevertheless, the study is a step towards the development of realistic ecological scenarios and their potential use in prospective risk assessment of down-the-drain chemicals. (C) 2014 Elsevier B.V. All rights reserved.
C1 [Lombardo, Andrea; Barausse, Alberto] Univ Padua, Dept Ind Engn, LASA Environm Syst Anal Lab, I-35131 Padua, Italy.
   [Franco, Antonio] Unilever Safety & Environm Assurance Ctr, Sharnbrook MK 441LQ, Beds, England.
   [Pivato, Alberto] Univ Padua, Dept Ind Engn, Environm Grp, I-35131 Padua, Italy.
RP Barausse, A (reprint author), Univ Padua, Dept Ind Engn, LASA Environm Syst Anal Lab, Via Marzolo 9, I-35131 Padua, Italy.
EM alberto.barausse@unipd.it
RI Pivato, Alberto/B-9750-2017
OI Pivato, Alberto/0000-0003-3380-4999; Barausse,
   Alberto/0000-0002-2849-7624
CR BERRIE A D, 1972, Memorie dell'Istituto Italiano di Idrobiologia Dott Marco de Marchi, V29, P473
   Bingli L, 2008, J ENVIRON SCI-CHINA, V20, P769, DOI 10.1016/S1001-0742(08)62125-7
   Bowes MJ, 2012, SCI TOTAL ENVIRON, V426, P45, DOI 10.1016/j.scitotenv.2012.02.056
   Christensen V., 2005, ECOPATH ECOSIM USERS
   Cury P., 2001, REYKJ C RESP FISH MA
   *ECETOC, 2003, 91 ECETOC
   Flynn NJ, 2002, SCI TOTAL ENVIRON, V282, P143, DOI 10.1016/S0048-9697(01)00949-4
   Folke C, 2004, ANNU REV ECOL EVOL S, V35, P557, DOI 10.1146/annurev.ecolsys.35.021103.105711
   Franco A, 2010, ENVIRON TOXICOL CHEM, V29, P789, DOI 10.1002/etc.115
   Froese R, 2011, FISHBASE
   Galic Nika, 2010, Integrated Environmental Assessment and Management, V6, P338, DOI 10.1002/ieam.68
   GOBAS FAPC, 1993, ECOL MODEL, V69, P1, DOI 10.1016/0304-3800(93)90045-T
   Gouin T, 2012, ENVIRON POLLUT, V165, P208, DOI 10.1016/j.envpol.2011.12.030
   Gray C, 2014, J APPL ECOL, V51, P1444, DOI 10.1111/1365-2664.12300
   HERA (Human and Environmental Risk Assessment) Project, 2009, HUM ENV RISK ASS ING
   Hickey GL, 2012, RISK ANAL, V32, P1232, DOI 10.1111/j.1539-6924.2011.01728.x
   Hoffmann DJ, 2003, HDB ECOTOXICOLOGY
   Hommen Udo, 2010, Integrated Environmental Assessment and Management, V6, P325, DOI 10.1002/ieam.69
   Jorgensen S.E., 2001, FUNDAMENTALS ECOLOGI
   Lyndall Jennifer, 2010, Integrated Environmental Assessment and Management, V6, P419, DOI [10.1897/ieam_2009-072.1, 10.1897/IEAM_2009-072.1]
   Mann K. H., 1964, Verhandlungen Internationalen Vereinigung Limnologie, V15, P485
   MANN KH, 1965, J ANIM ECOL, V34, P253, DOI 10.2307/2650
   Mann KH, 1972, PRODUCTIVITY ENERGY, P589
   Mathews CP, 1993, ICLARM C P, V26, P161
   McKnight US, 2010, ECOL ENG, V36, P1126, DOI 10.1016/j.ecoleng.2010.01.004
   Neal C, 2000, SCI TOTAL ENVIRON, V251, P585, DOI 10.1016/S0048-9697(00)00397-1
   Neal C, 2000, SCI TOTAL ENVIRON, V251, P441, DOI 10.1016/S0048-9697(00)00398-3
   Newman MC, 2003, FUNDAMENTALS ECOTOXI
   ORCUTT JD, 1984, HYDROBIOLOGIA, V119, P73, DOI 10.1007/BF00016866
   Pace ML, 1999, TRENDS ECOL EVOL, V14, P483, DOI 10.1016/S0169-5347(99)01723-1
   Palomares MLD, 1998, MAR FRESHWATER RES, V49, P447, DOI 10.1071/MF98015
   Park RA, 2012, MODELING ENV FATE EC, V2
   Park RA, 2008, ECOL MODEL, V213, P1, DOI 10.1016/j.ecolmodel.2008.01.015
   Penman HL, 1954, P GEN ASSEMBLY ROME, V101, P168
   Peters R.H., 1983, P1
   Peterson CH, 2003, SCIENCE, V302, P2082, DOI 10.1126/science.1084282
   Preziosi DV, 2008, SCI TOTAL ENVIRON, V406, P491, DOI 10.1016/j.scitotenv.2008.06.063
   Price OR, 2010, ENVIRON INT, V36, P521, DOI 10.1016/j.envint.2010.04.003
   Price OR, 2009, ENVIRON POLLUT, V157, P2610, DOI 10.1016/j.envpol.2009.05.010
   Rashleigh B, 2009, ECOL MODEL, V220, P254, DOI 10.1016/j.ecolmodel.2008.09.007
   Rudnick DA, 2012, SETAC N AM ANN M 201
   Scenihr (Scientific Committee ON Emerging And Newly Identified Health RISKS) SCCS (SCIENTIFIC COMMITTEE ON CONSUMER SAFETY); SCHER (SCIENTIFIC COMMITTEE ON HEALTH AND ENVIRONMENTAL RISKS), 2012, ADDR NEW CHALL RISK
   Scheffer M, 2001, NATURE, V413, P591, DOI 10.1038/35098000
   SMITH ME, 1986, HYDROBIOLOGIA, V133, P79, DOI 10.1007/BF00010805
   Sourisseau S, 2008, WATER RES, V42, P1167, DOI 10.1016/j.watres.2007.08.039
   Streissl F, 2013, CREAM OP C 10 13 JUN
   Taner MU, 2011, ECOL MODEL, V222, P3380, DOI 10.1016/j.ecolmodel.2011.07.015
   Ulanowicz R. E., 2010, 3 WINDOW NATURAL LIF
   WILLIAMS WP, 1967, J ANIM ECOL, V36, P695, DOI 10.2307/2821
   Zhang LL, 2013, ECOL MODEL, V265, P239, DOI 10.1016/j.ecolmodel.2013.06.003
NR 50
TC 17
Z9 18
U1 2
U2 87
PU ELSEVIER SCIENCE BV
PI AMSTERDAM
PA PO BOX 211, 1000 AE AMSTERDAM, NETHERLANDS
SN 0048-9697
EI 1879-1026
J9 SCI TOTAL ENVIRON
JI Sci. Total Environ.
PD MAR 1
PY 2015
VL 508
BP 214
EP 227
DI 10.1016/j.scitotenv.2014.11.038
PG 14
WC Environmental Sciences
SC Environmental Sciences & Ecology
GA CA8TZ
UT WOS:000349195100026
PM 25481250
DA 2019-03-23
ER

PT J
AU Gradinger, P
   Yanagida, T
   Strohmeier, D
   Spiel, C
AF Gradinger, Petra
   Yanagida, Takuya
   Strohmeier, Dagmar
   Spiel, Christiane
TI Prevention of Cyberbullying and Cyber Victimization: Evaluation of the
   ViSC Social Competence Program
SO JOURNAL OF SCHOOL VIOLENCE
LA English
DT Article
DE cyberbullying; cyber victimization; bullying; victimization; early
   adolescence; program; evaluation; effectiveness
ID SECONDARY-SCHOOL STUDENTS; MULTIVARIATE IMPUTATION; VIOLENCE PREVENTION;
   MISSING DATA; ADOLESCENCE; RISK; AGGRESSION; ADJUSTMENT; YOUTH; PEER
AB It is well-documented that cyberbullying and victimization co-occur with traditional forms indicating that they share similar mechanisms. Therefore, it was hypothesized that the general antibullying program ViSC might also be effective in tackling these new forms of bullying. A longitudinal randomized control group design has been applied to examine the program effectiveness in 18 schools. In total, 2,042 students in Grades 5 to 7 (47.3% girls) aged 11.7 (SD = 0.9) attending 105 classes participated in the study. Utilizing a multiple group bivariate latent change score model controlling for traditional aggression, traditional victimization, and age, results demonstrate program effectiveness for cyberbullying (latent d = 0.39) and cyber victimization (latent d = 0.29) indicating that these behaviors reflect a systemic (school) problem.
C1 [Gradinger, Petra; Yanagida, Takuya; Strohmeier, Dagmar] Univ Appl Sci Upper Austria, Sch Appl Hlth & Social Sci, Garnisonstr 21, A-4020 Linz, Austria.
   [Spiel, Christiane] Univ Vienna, Fac Psychol, Vienna, Austria.
RP Gradinger, P (reprint author), Univ Appl Sci Upper Austria, Sch Appl Hlth & Social Sci, Garnisonstr 21, A-4020 Linz, Austria.
EM petra.gradinger@fh-linz.at
RI Spiel, Christiane/B-2671-2017
OI Spiel, Christiane/0000-0002-7082-4879; Yanagida,
   Takuya/0000-0001-9052-4841; Strohmeier, Dagmar/0000-0002-1479-6674
CR Atria M, 2007, BULLYING VICTIMIZATI, P179
   Badaly D, 2013, J YOUTH ADOLESCENCE, V42, P891, DOI 10.1007/s10964-012-9787-2
   Beelmann A, 2006, Z KL PSYCH PSYCHOTH, V35, P151, DOI 10.1016/1616-3443.35.2.151
   Collins LM, 2001, PSYCHOL METHODS, V6, P330, DOI 10.1037//1082-989X.6.4.330
   CRICK NR, 1995, CHILD DEV, V66, P710, DOI 10.1111/j.1467-8624.1995.tb00900.x
   Eisner M, 2012, INT J CONFL VIOLENCE, V6, P166
   Enders C. K., 2010, APPL MISSING DATA AN
   Fanti KA, 2012, EUR J DEV PSYCHOL, V9, P168, DOI 10.1080/17405629.2011.643169
   Farrington David P., 2009, CAMPBELL SYSTEMATIC, V2009, P6, DOI DOI 10.4073/CSR.2009.6
   Flay BR, 2005, PREV SCI, V6, P151, DOI 10.1007/s11121-005-5553-y
   Gradinger P., 2012, CYBERBULLYING GLOBAL, P263
   Gradinger P, 2012, EUR J DEV PSYCHOL, V9, P228, DOI 10.1080/17405629.2011.643171
   Gradinger P, 2009, Z PSYCHOL, V217, P205, DOI 10.1027/0044-3409.217.4.205
   Hancock GR, 2001, PSYCHOMETRIKA, V66, P373, DOI 10.1007/BF02294440
   HARRELL FE, 2006, REGRESSION MODELING
   Hemphill SA, 2012, J ADOLESCENT HEALTH, V51, P59, DOI 10.1016/j.jadohealth.2011.11.019
   Katzer C., 2009, J MEDIA PSYCHOL, V21, P25, DOI DOI 10.1027/1864-1105.21.1.25
   Kline R. B., 2010, PRINCIPLES PRACTICE
   Kowalski RM, 2014, PSYCHOL BULL, V140, P1073, DOI 10.1037/a0035618
   Little R.J.A., 2002, STAT ANAL MISSING DA
   Little T. D., 2013, LONGITUDINAL STRUCTU
   Livingstone S., 2011, RISKS SAFETY INTERNE
   MacCallum RC, 2000, ANNU REV PSYCHOL, V51, P201, DOI 10.1146/annurev.psych.51.1.201
   McArdle J. J., 2001, STRUCTURAL EQUATION, P342
   Menesini E, 2012, INT J CONFL VIOLENCE, V6, P314
   Muthe'n L. K., 1998, MPLUS USERS GUIDE
   Ortega-Ruiz R, 2012, INT J CONFL VIOLENCE, V6, P303
   Pieschl S., 2013, PSYCHOL OESTERREICH, V1, P14
   Pornari CD, 2010, AGGRESSIVE BEHAV, V36, P81, DOI 10.1002/ab.20336
   Proverbio AM, 2008, BMC NEUROSCI, V9, DOI 10.1186/1471-2202-9-56
   R Core Team, 2014, R LANG ENV STAT COMP
   Robitzsch A., 2014, MICEADDS SOME ADDITI
   Rubin DB, 1987, MULTIPLE IMPUTATION
   Salmivalli C, 2011, INT J BEHAV DEV, V35, P405, DOI 10.1177/0165025411407457
   Schafer JL, 2002, PSYCHOL METHODS, V7, P147, DOI 10.1037//1082-989X.7.2.147
   Schiller E.-M., 2014, DISKURS KINDHEITS JU, V9, P39
   Schultze-Krumbholz A., 2014, DISKURS KINDHEITS JU, V2014, P61, DOI 10.3224/diskurs.v9i1.19083
   Smith PK, 2008, J CHILD PSYCHOL PSYC, V49, P376, DOI 10.1111/j.1469-7610.2007.01846.x
   Smith PK, 2012, J EXP CRIMINOL, V8, P433, DOI 10.1007/s11292-012-9142-3
   SMITH PK, 2010, CYBERBULLYING CROSS, P7
   Spiel C, 2012, EUR J DEV PSYCHOL, V9, P150, DOI 10.1080/17405629.2011.616776
   Spiel C, 2011, INT J BEHAV DEV, V35, P412, DOI 10.1177/0165025411407458
   Stefanek E., 2011, INT J DEV SCI, V5, P73, DOI [10. 3233/ DEV- 2011- 11073., DOI 10.3233/DEV-2011-11073]
   Sticca F, 2013, J COMMUNITY APPL SOC, V23, P52, DOI 10.1002/casp.2136
   Strohmeier D, 2012, PISA 2009 NATL ZUSAT, P165
   Strohmeier Dagmar, 2012, New Dir Youth Dev, V2012, P71, DOI 10.1002/yd.20008
   Swearer SM, 2004, BULLYING IN AMERICAN SCHOOLS: A SOCIAL-ECOLOGICAL PERSPECTIVE ON PREVENTION AND INTERVENTION, P1
   Tokunaga RS, 2010, COMPUT HUM BEHAV, V26, P277, DOI 10.1016/j.chb.2009.11.014
   Ttofi MM, 2011, J EXP CRIMINOL, V7, P27, DOI 10.1007/s11292-010-9109-1
   Valimaki M., 2012, GUIDELINES PREVENTIN
   Van Buuren S, 2006, J STAT COMPUT SIM, V76, P1049, DOI 10.1080/10629360600810434
   van Buuren S, 2011, J STAT SOFTW, V45, P1
   Williford A, 2013, J CLIN CHILD ADOLESC, V42, P820, DOI 10.1080/15374416.2013.787623
NR 53
TC 17
Z9 17
U1 1
U2 20
PU ROUTLEDGE JOURNALS, TAYLOR & FRANCIS LTD
PI ABINGDON
PA 2-4 PARK SQUARE, MILTON PARK, ABINGDON OX14 4RN, OXON, ENGLAND
SN 1538-8220
EI 1538-8239
J9 J SCH VIOLENCE
JI J. Sch. Violence
PY 2015
VL 14
IS 1
SI SI
BP 87
EP 110
DI 10.1080/15388220.2014.963231
PG 24
WC Criminology & Penology; Education & Educational Research; Psychology,
   Educational; Psychology, Developmental
SC Criminology & Penology; Education & Educational Research; Psychology
GA DL7AL
UT WOS:000375791100006
DA 2019-03-23
ER

PT J
AU Musolff, A
AF Musolff, Andreas
TI Dehumanizing metaphors in UK immigrant debates in press and online media
SO JOURNAL OF LANGUAGE AGGRESSION AND CONFLICT
LA English
DT Article
DE dehumanization; discourse history; immigration; metaphor; scenario
ID DELIBERATE METAPHORS; DISCOURSE; CONSCIOUSNESS
AB Some Internet genres, in particular Weblogs and discussion fora, have a dubious reputation for giving voice to strongly polemical discourses or hate-speech. This paper investigates the use of dehumanizing metaphors, specifically parasite metaphors, in British debates about immigration. It compares the range of metaphors used in Blogs with that used in online fora and in mainstream newspaper coverage and concludes that despite substantial variation, they can be categorised into four main scenarios, of which one includes dehumanizing metaphors such as depictions of immigrants as parasites, leeches, or bloodsuckers. Whilst this kind of stigmatizing imagery occurs across the three different media genres, the samples also show significant quantitative and qualitative differences: dehumanizing metaphors occur most often and their potential for aggressive argumentation and polemics is exploited in more detail in Blogs than in the fora, and least in the mainstream press. It is then asked what cognitive import this differential usage has in view of a) the discourse histories of such metaphors and b) their most likely present-day semantic motivation. The paper concludes that while it is unlikely that present-day users have detailed knowledge of the etymological and conceptual histories of such metaphors, it is also improbable to assume a wholly "unconscious" or "automatic" use or reception in the respective community of practice, and that instead it is more likely that they are used with a high degree of "deliberateness" and a modicum of discourse-historical awareness.
C1 Univ E Anglia, Sch Language & Commun Studies, Norwich NR4 7TJ, Norfolk, England.
RP Musolff, A (reprint author), Univ E Anglia, Sch Language & Commun Studies, Norwich NR4 7TJ, Norfolk, England.
EM a.musolff@uea.ac.uk
CR [Anonymous], 2010, BBC
   Beauzamy Brigitte, 2013, ANAL FASCIST DISCOUR, P163
   Boke Karin, 1997, SPRACHE MIGRATIONSDI, P164
   Bosmajian Haig A, 1983, LANGUAGE OPPRESSION
   Cameron Lynne, 1999, RES APPL METAPHOR, DOI [10.1017/CBO9781139524704, DOI 10.1017/CBO9781139524704]
   Charteris-Black J, 2006, DISCOURSE SOC, V17, P563, DOI 10.1177/0957926506066345
   CharterisBlack J, 2011, POLITICIANS AND RHETORIC: THE PERSUASIVE POWER OF METAPHOR, 2ND EDITION, P1, DOI 10.1057/9780230319899
   Chilton P, 2005, MANIPULATION IDEOLOG, P5, DOI DOI 10.1075/DAPSAC.17.03CHI
   Cienki A, 2008, ROUTL INNOV POLIT TH, V30, P241
   Cisneros JD, 2008, RHETOR PUBLIC AFF, V11, P569, DOI 10.1353/rap.0.0068
   Damon Cynthia, 1998, MASK PARASITE PATHOL
   Deignan A., 1999, RES APPL METAPHOR, P177, DOI DOI 10.1017/CBO9781139524704.012
   Deignan Alice, 2005, METAPHOR CORPUS LING, DOI [10.1017/CBO9780511816802.018, DOI 10.1017/CBO9780511816802.018]
   Engel J, 2013, ANAL FASCIST DISCOUR, P73
   Gibbs R, 1994, POETICS MIND FIGURAT
   Gibbs R, 2007, ASPECTS OF MEANING CONSTRUCTION, P19
   Gibbs RW, 2011, METAPHOR SOC WORLD, V1, P67, DOI 10.1075/msw.1.1.07gib
   Gibbs RW, 2011, METAPHOR SOC WORLD, V1, P26, DOI 10.1075/msw.1.1.03gib
   Gibbs RW, 2006, MIND LANG, V21, P379, DOI 10.1111/j.1468-0017.2006.00283.x
   Giora R., 2003, OUR MIND SALIENCE CO
   Glucksberg S., 2001, UNDERSTANDING FIGURA
   Gullestad Anders, 2012, POLITICAL CONCEPTS C
   Hart C, 2010, CRITICAL DISCOURSE ANALYSIS AND COGNITIVE SCIENCE: NEW PERSPECTIVES ON IMMIGRATION DISCOURSE, P1, DOI 10.1057/9780230299009
   Hart C, 2011, DISCOURSE SOC, V22, P269, DOI 10.1177/0957926510395440
   Hawkins Bruce, 2001, LANGUAGE IDEOLOGY, VII, P27, DOI DOI 10.1075/CILT.205.03HAW
   Hitler A, 1933, MEIN KAMPF
   HONIGSPERGER A, 1991, FOLIA LINGUIST, V25, P229, DOI 10.1515/flin.1991.25.1-2.229
   Jung Matthias, 2000, AUSLANDER MIGRANYEN
   KhosraviNik M., 2012, MIGRATIONS INTERDISC, P283, DOI DOI 10.1007/978-3-7091-0950-2_26
   KhosraviNik M, 2010, J LANG POLIT, V9, P1, DOI 10.1075/jlp.9.1.01kho
   Lakoff G., 2008, METAPHORS WE LIVE BY, DOI [10.7208/chicago/9780226470993.001.0001, DOI 10.7208/CHICAGO/9780226470993.001.0001]
   Lakoff G., 1993, METAPHOR THOUGHT, P202, DOI [10.1017/CBO9781139173865.013, DOI 10.1017/CBO9781139173865.013]
   Lakoff G, 2008, CAMB HANDB PSYCHOL, P17
   Muller C, 2011, METAPHOR SOC WORLD, V1, P61, DOI 10.1075/msw.1.1.06mul
   Musolff A, 2006, METAPHOR SYMBOL, V21, P23, DOI 10.1207/s15327868ms2101_2
   Musolff A, 2004, METAPHOR AND POLITICAL DISCOURSE: ANALOGICAL REASONING IN DEBATES ABOUT EUROPE, P1, DOI 10.1057/9780230504516
   Musolff A, 2010, METAPHOR NATION HOLO
   Musolff A, 2014, J LANG POLIT, V13, P218, DOI 10.1075/jlp.13.2.02mus
   Musolff Andreas, 2011, METAPHORIK, V21, P7
   Musolff Andreas, 2012, MIGRATIONS INTERDISC, P249, DOI [10.1007/978-3-7091-0950-2_22, DOI 10.1007/978-3-7091-0950-2_22]
   Nerlich B., 2008, BODY LANGUAGE MIND, V2, P363
   Richardson JE, 2013, J LANG POLIT, V12, P180, DOI 10.1075/jlp.12.2.02ric
   Room Adrian, 1990, BREWERS DICT PHRASE
   Semino E, 2008, METAPHOR IN DISCOURSE, P1
   Serres Michel, 2007, PARASITE POSTHUMANIT
   Steen G. J., 2007, FINDING METAPHOR GRA, DOI [10.1075/celcr.10, DOI 10.1075/CELCR.10]
   Steen GJ, 2011, METAPHOR SOC WORLD, V1, P53, DOI 10.1075/msw.1.1.04ste
   Trumble William R., 2002, SHORTER OXFORD ENGLI
   Wodak R, 2001, METHODS CRITICAL DIS, P63, DOI DOI 10.4135/9780857028020.N4
   Zimmer C., 2001, PARASITE REX INSIDE
   Zinken J, 2007, COGN LINGUIST, V18, P445, DOI 10.1515/COG.2007.024
   Zinken J, 2009, METAPHOR AND DISCOURSE, P1
NR 52
TC 17
Z9 17
U1 1
U2 26
PU JOHN BENJAMINS PUBLISHING CO
PI AMSTERDAM
PA PO BOX 36224, 1020 ME AMSTERDAM, NETHERLANDS
SN 2213-1272
EI 2213-1280
J9 J LANG AGGRESS CONFL
JI J. Lang. Aggress. Confl.
PY 2015
VL 3
IS 1
BP 41
EP 56
DI 10.1075/jlac.3.1.02mus
PG 16
WC Language & Linguistics
SC Linguistics
GA CU7DD
UT WOS:000363695300003
DA 2019-03-23
ER

PT J
AU Ozdemir, Y
AF Ozdemir, Yalcin
TI Cyber victimization and adolescent self-esteem: The role of
   communication with parents
SO ASIAN JOURNAL OF SOCIAL PSYCHOLOGY
LA English
DT Article
DE cyber victimization; parent-adolescent communication; self-esteem
ID INTERNET USE; DEPRESSIVE SYMPTOMS; PEER VICTIMIZATION; SOCIAL SUPPORT;
   FAMILY; IMPACT; ADJUSTMENT; BEHAVIORS; VICTIMS; SCHOOLS
AB Internet use has increased rapidly in recent years, and has inevitably led to some negative outcomes, notably cyber bullying and cyber victimization. The purpose of this study was to examine the effects of cyber victimization and parent-adolescent communication on self-esteem, and the moderating role of parent-adolescent communication in the relationship between cyber victimization and self-esteem among Turkish adolescents. The participants were 337 adolescents with a mean age of 16.37, (SD=0.89). The results of hierarchical regression analysis reveal that self-esteem was predicted negatively by cyber victimization, but positively by mother-adolescent communication. Results also indicate the moderating roles of parent-adolescent communication in the links between cyber victimization and self-esteem. The findings indicate a need to consider the parent-adolescent relationship while working with victimized youth, and the implications for research and practice are discussed.
C1 Adnan Menderes Univ, Dept Counseling & Guidance, Fac Educ, TR-09010 Aydin, Turkey.
RP Ozdemir, Y (reprint author), Adnan Menderes Univ, Dept Counseling & Guidance, Fac Educ, Merkez Kampus Aytepe, TR-09010 Aydin, Turkey.
EM yalcin.ozdemir@adu.edu.tr
OI Ozdemir, Yalcin/0000-0003-2698-0900
CR Aiken L. S., 1991, MULTIPLE REGRESSION
   Aricak OT, 2009, EGIT ARAST, V8, P167
   Arslan S, 2012, CYBERPSYCH BEH SOC N, V15, P527, DOI 10.1089/cyber.2012.0207
   Baldry AC, 2004, AGGRESSIVE BEHAV, V30, P343, DOI 10.1002/ab.20043
   Beaty LA, 2008, ADOLESCENCE, V43, P1
   Beran T., 2005, Journal of Educational Computing Research, V32, P265, DOI 10.2190/8YQM-B04H-PG4D-BLLH
   Beran T., 2007, J STUDENT WELLBEING, V1, P15
   Black S, 2010, YOUTH VIOLENCE JUV J, V8, P138, DOI 10.1177/1541204009349401
   Campbell M. A., 2005, AUSTR J GUIDANCE COU, V15, P68, DOI DOI 10.1375/AJGC.15.1.68
   Cassidy T., 2005, SOC PSYCHOL EDUC, V8, P249, DOI DOI 10.1007/S11218-005-3021-Y
   Cassidy T., 2009, SOC PSYCHOL EDUC, V12, P63, DOI [10.1007/s11218-008-9066-y, DOI 10.1007/S11218-008-9066-Y]
   Cohen J., 2003, APPL MULTIPLE REGRES
   Cuhadarolu F, 1986, THESIS HACETTEPE U A
   Currie C., 2012, SOC DET HLTH WELL BE, P191
   Dehue F, 2008, CYBERPSYCHOL BEHAV, V11, P217, DOI 10.1089/cpb.2007.0008
   Desjardins TL, 2011, J YOUTH ADOLESCENCE, V40, P531, DOI 10.1007/s10964-010-9562-1
   Dilmac B., 2009, ED SCI THEORY PRACTI, V9, P1291
   Egan SK, 1998, DEV PSYCHOL, V34, P299, DOI 10.1037/0012-1649.34.2.299
   Erolu Y., 2011, AKAD BAK DERGISI, V27, P1
   Estevez E, 2009, EUR J PSYCHOL EDUC, V24, P473, DOI 10.1007/BF03178762
   Fanti KA, 2012, EUR J DEV PSYCHOL, V9, P168, DOI 10.1080/17405629.2011.643169
   Glover D, 2000, EDUC RES, V42, P141, DOI 10.1080/001318800363782
   Gradinger P, 2012, EUR J DEV PSYCHOL, V9, P228, DOI 10.1080/17405629.2011.643171
   Herrero J, 2006, J ADOLESCENCE, V29, P671, DOI 10.1016/j.adolescence.2005.08.015
   Jimenez TI, 2007, REV LAT AM PSICOL, V39, P473
   Juvonen J, 2008, J SCHOOL HEALTH, V78, P496, DOI 10.1111/j.1746-1561.2008.00335.x
   Keith S., 2005, RECLAIMING CHILDREN, V13, P224
   Kerr M, 2010, J RES ADOLESCENCE, V20, P39, DOI 10.1111/j.1532-7795.2009.00623.x
   Kiriakidis SP, 2010, FAM COMMUNITY HEALTH, V33, P82, DOI 10.1097/FCH.0b013e3181d593e4
   Kochenderfer-Ladd B, 2002, DEV PSYCHOL, V38, P267, DOI 10.1037//0012-1649.38.2.267
   Kowalski R. M., 2008, CYBERBULLYING BULLYI
   Kowalski RM, 2007, J ADOLESCENT HEALTH, V41, pS22, DOI 10.1016/j.jadohealth.2007.08.017
   Lam C. M., 2003, SOC WORK S ORG DEP S
   Lanz M, 1999, J ADOLESCENCE, V22, P785, DOI 10.1006/jado.1999.0272
   Law DM, 2010, COMPUT HUM BEHAV, V26, P1651, DOI 10.1016/j.chb.2010.06.013
   Leary M. R., 1995, EFFICACY AGENCY SELF, P123, DOI DOI 10.1007/978-1-4899-1280-0_12
   LENHART A, 2007, CYBER BULLYING ONLIN
   Lereya ST, 2013, CHILD ABUSE NEGLECT, V37, P1091, DOI 10.1016/j.chiabu.2013.03.001
   Liu YL, 2003, J ADOLESCENCE, V26, P447, DOI 10.1016/S0140-1971(03)00029-0
   Livingstone S, 2008, J BROADCAST ELECTRON, V52, P581, DOI 10.1080/08838150802437396
   Marini ZA, 2006, AGGRESSIVE BEHAV, V32, P551, DOI 10.1002/ab.20155
   MARSH HW, 2004, BULLYING IMPLICATION, P63, DOI DOI 10.1016/B978-012617955-2/50009-6
   Matsunaga M, 2011, HUM COMMUN RES, V37, P174, DOI 10.1111/j.1468-2958.2010.01398.x
   McKenna KYA, 1998, J PERS SOC PSYCHOL, V75, P681, DOI 10.1037/0022-3514.75.3.681
   McLoughlin C., 2009, ISFIRE 2009 S P
   Mitchell KJ, 2007, CHILD MALTREATMENT, V12, P314, DOI 10.1177/1077559507305996
   Noller P., 1995, EXPLAINING FAMILY IN, P77
   Olweus D., 1993, BULLYING SCH WHAT WE
   Olweus D, 2012, EUR J DEV PSYCHOL, V9, P520, DOI 10.1080/17405629.2012.682358
   Patchin JW, 2010, J SCHOOL HEALTH, V80, P614, DOI 10.1111/j.1746-1561.2010.00548.x
   Patchin JW, 2006, YOUTH VIOLENCE JUV J, V4, P148, DOI [10.1177/1541204006286288, DOI 10.1177/1541204006286288]
   Perren S, 2012, INT J CONFL VIOLENCE, V6, P283
   Perren Sonja, 2010, Child Adolesc Psychiatry Ment Health, V4, P28, DOI 10.1186/1753-2000-4-28
   Rigby K, 2000, J ADOLESCENCE, V23, P57, DOI 10.1006/jado.1999.0289
   Rosenberg M., 1965, SOC ADOLESCENT SELF
   Sahin M., 2011, CUKUROVA U FACULTY E, V41, P53
   Scarpate M, 2008, 12 BIENN M SOC RES A
   Shek D. T. L., 2001, INT J ADOLESCENT MED, V13, P231
   Shek D. T. L., 1995, INT J ADOLESCENT MED, V8, P199
   Shek DTL, 1999, GENET SOC GEN PSYCH, V125, P269
   Simpkins SD, 2009, J RES ADOLESCENCE, V19, P530, DOI 10.1111/j.1532-7795.2009.00606.x
   Smith PK, 2008, J CHILD PSYCHOL PSYC, V49, P376, DOI 10.1111/j.1469-7610.2007.01846.x
   Solberg ME, 2003, AGGRESSIVE BEHAV, V29, P239, DOI 10.1002/ab.10047
   Stadler C, 2010, CHILD PSYCHIAT HUM D, V41, P371, DOI 10.1007/s10578-010-0174-5
   Stattin H, 2000, CHILD DEV, V71, P1072, DOI 10.1111/1467-8624.00210
   Steinberg L, 2001, ANNU REV PSYCHOL, V52, P83, DOI 10.1146/annurev.psych.52.1.83
   Sumer N, 1999, TURK PSIKOL DERG, V14, P35
   Tokunaga RS, 2010, COMPUT HUM BEHAV, V26, P277, DOI 10.1016/j.chb.2009.11.014
   Topcu C, 2010, PROCD SOC BEHV, V5, P660, DOI 10.1016/j.sbspro.2010.07.161
   Tynes B., 2009, EUROPEAN PSYCHIAT, V24, P671
   van den Eijnden R, 2011, J STUD ALCOHOL DRUGS, V72, P408, DOI 10.15288/jsad.2011.72.408
   van den Eijnden RJJM, 2010, J ABNORM CHILD PSYCH, V38, P77, DOI 10.1007/s10802-009-9347-8
   van der Aa N, 2009, J YOUTH ADOLESCENCE, V38, P765, DOI 10.1007/s10964-008-9298-3
   Vandebosch H, 2009, NEW MEDIA SOC, V11, P1349, DOI 10.1177/1461444809341263
   Vazsonyi AT, 2003, J RES ADOLESCENCE, V13, P129, DOI 10.1111/1532-7795.1302001
   Wallen J, 1997, AGGRESS VIOLENT BEH, V2, P33, DOI 10.1016/S1359-1789(96)00012-2
   Wang R, 2005, J MARRIAGE FAM, V67, P1249, DOI 10.1111/j.1741-3737.2005.00214.x
   Ybarra ML, 2007, ARCH PEDIAT ADOL MED, V161, P138, DOI 10.1001/archpedi.161.2.138
   Yilmaz H, 2011, SCHOOL PSYCHOL INT, V32, P645, DOI 10.1177/0143034311410262
NR 79
TC 17
Z9 17
U1 0
U2 49
PU WILEY
PI HOBOKEN
PA 111 RIVER ST, HOBOKEN 07030-5774, NJ USA
SN 1367-2223
EI 1467-839X
J9 ASIAN J SOC PSYCHOL
JI Asian J. Soc. Psychol.
PD DEC
PY 2014
VL 17
IS 4
BP 255
EP 263
DI 10.1111/ajsp.12070
PG 9
WC Psychology, Social
SC Psychology
GA AS4KJ
UT WOS:000344244100002
DA 2019-03-23
ER

PT J
AU Veling, W
   Moritz, S
   van der Gaag, M
AF Veling, Wim
   Moritz, Steffen
   van der Gaag, Mark
TI Brave New Worlds-Review and Update on Virtual Reality Assessment and
   Treatment in Psychosis
SO SCHIZOPHRENIA BULLETIN
LA English
DT Article
DE psychosis; schizophrenia; virtual reality
ID SCHIZOPHRENIA-PATIENTS; PERSECUTORY IDEATION; ENVIRONMENT; DISORDERS;
   DEFICITS; THERAPY; ANXIETY; PEOPLE; SKILLS
AB In recent years, virtual reality (VR) research on psychotic disorders has been initiated. Several studies showed that VR can elicit paranoid thoughts about virtual characters (avatars), both in patients with psychotic disorders and healthy individuals. Real life symptoms and VR experiences were correlated, lending further support to its validity. Neurocognitive deficits and difficulties in social behavior were found in schizophrenia patients, not only in abstract tasks but also using naturalistic virtual environments that are more relevant to daily life, such as a city or encounters with avatars. VR treatments are conceivable for most dimensions of psychotic disorders. There is a small but expanding literature on interventions for delusions, hallucinations, neurocognition, social cognition, and social skills; preliminary results are promising. VR applications for assessment and treatment of psychotic disorders are in their infancy, but appear to have a great potential for increasing our understanding of psychosis and expanding the therapeutic toolbox.
C1 [Veling, Wim] Univ Groningen, Univ Med Ctr Groningen, Dept Psychiat, NL-9713 AV Groningen, Netherlands.
   [Veling, Wim] Maastricht Univ, Dept Psychiat & Neuropsychol, Maastricht, Netherlands.
   [Moritz, Steffen] Univ Med Ctr Hamburg Eppendorf, Dept Psychiat & Psychotherapy, Hamburg, Germany.
   [van der Gaag, Mark] Parnassia Psychiat Inst, Dept Psychiat, The Hague, Netherlands.
   [van der Gaag, Mark] Vrije Univ Amsterdam, Dept Clin Psychol, Amsterdam, Netherlands.
   [van der Gaag, Mark] EMGO Inst Hlth & Care Res, Amsterdam, Netherlands.
RP Veling, W (reprint author), Univ Groningen, Univ Med Ctr Groningen, Dept Psychiat, NL-9713 AV Groningen, Netherlands.
EM w.veling@umcg.nl
RI van der Gaag, Mark/A-6840-2008
OI van der Gaag, Mark/0000-0002-3525-6415; Moritz,
   Steffen/0000-0001-8601-0143
FU Veni grant from the Netherlands Organisation for Health Research and
   Development [916.12.013]; NutsOhra foundation for Health Research
   [1202-072]; European Community's Seventh Framework Program
   [HEALTH-F2-2009-241909]
FX Veni grant from the Netherlands Organisation for Health Research and
   Development (916.12.013 to W. V.). Grant from NutsOhra foundation for
   Health Research (1202-072 to M.vd.G. and W. V.). Supported by the
   European Community's Seventh Framework Program under grant agreement no.
   HEALTH-F2-2009-241909 (Project EU-GEI).
CR Broome MR, 2013, SCHIZOPHR RES TREAT, V2013
   Choi SH, 2010, J NERV MENT DIS, V198, P829, DOI 10.1097/NMD.0b013e3181f97c0d
   Folley BS, 2010, NEUROIMAGE, V49, P3373, DOI 10.1016/j.neuroimage.2009.11.034
   Fornells Ambrojo M, 2013, BEHAV COGN PSYCHOTH, DOI [10.1017/S1352465813000830, DOI 10.1017/S1352465813000830]
   Fornells-Ambrojo M, 2008, SCHIZOPHR RES, V104, P228, DOI 10.1016/j.schres.2008.05.013
   Freeman D, 2008, PSYCHOL MED, V38, P1121, DOI 10.1017/S0033291708003589
   Freeman D, 2003, J NERV MENT DIS, V191, P509, DOI 10.1097/01.nmd.0000082212.83842.fe
   Freeman D, 2008, SCHIZOPHRENIA BULL, V34, P605, DOI 10.1093/schbul/sbn020
   Freeman D, 2010, J ABNORM PSYCHOL, V119, P83, DOI 10.1037/a0017514
   Han K, 2012, COMPUT BIOL MED, V42, P841, DOI 10.1016/j.compbiomed.2012.06.007
   Josman N, 2009, SCHIZOPHR RES, V115, P270, DOI 10.1016/j.schres.2009.09.015
   Kim K, 2007, CYBERPSYCHOL BEHAV, V10, P215, DOI 10.1089/cpb.2006.9966
   Kurtz MM, 2007, SCHIZOPHRENIA BULL, V33, P1162, DOI 10.1093/schbul/sbl039
   Leff J, 2013, BRIT J PSYCHIAT, V202, P428, DOI 10.1192/bjp.bp.112.124883
   Lora A, 2012, B WORLD HEALTH ORGAN, V90, P47, DOI 10.2471/BLT.11.089284
   Moritz S, 2014, J BEHAV THER EXP PSY, V45, P267, DOI 10.1016/j.jbtep.2013.11.005
   Oorschot M, 2012, SCHIZOPHRENIA BULL, V38, P405, DOI 10.1093/schbul/sbr166
   Opris D, 2012, DEPRESS ANXIETY, V29, P85, DOI 10.1002/da.20910
   Park KM, 2011, PSYCHIAT RES, V189, P166, DOI 10.1016/j.psychres.2011.04.003
   Park SH, 2009, PSYCHIAT RES, V169, P197, DOI 10.1016/j.psychres.2008.06.039
   Parkin S, WHAT ZUCKERBERG SEES
   Rus-Calafell M, 2014, J BEHAV THER EXP PSY, V45, P81, DOI 10.1016/j.jbtep.2013.09.002
   Sorkin A, 2006, AM J PSYCHIAT, V163, P512, DOI 10.1176/appi.ajp.163.3.512
   Spieker EA, 2012, SCHIZOPHR RES, V135, P84, DOI 10.1016/j.schres.2011.11.014
   Tsang MMY, 2013, SCHIZOPHR RES, V144, P51, DOI 10.1016/j.schres.2012.12.024
   Valmaggia LR, 2007, BRIT J PSYCHIAT, V191, pS63, DOI 10.1192/bjp.191.51.s63
   van Os J, 2010, NATURE, V468, P203, DOI 10.1038/nature09563
   Veling W, 2014, CYBERPSYCH BEH SOC N, V17, P191, DOI 10.1089/cyber.2012.0497
   Wilkins LK, 2013, HIPPOCAMPUS, V23, P1015, DOI 10.1002/hipo.22189
   Zawadzki JA, 2013, FRONT BEHAV NEUROSCI, V7, DOI 10.3389/fnbeh.2013.00180
NR 30
TC 17
Z9 17
U1 1
U2 35
PU OXFORD UNIV PRESS
PI OXFORD
PA GREAT CLARENDON ST, OXFORD OX2 6DP, ENGLAND
SN 0586-7614
EI 1745-1701
J9 SCHIZOPHRENIA BULL
JI Schizophr. Bull.
PD NOV
PY 2014
VL 40
IS 6
BP 1194
EP 1197
DI 10.1093/schbul/sbu125
PG 4
WC Psychiatry
SC Psychiatry
GA AT0FF
UT WOS:000344611900004
PM 25193975
OA Green Published, Bronze
DA 2019-03-23
ER

PT J
AU Rabii, FW
   Segura, PA
   Fayad, PB
   Sauve, S
AF Rabii, Farida W.
   Segura, Pedro A.
   Fayad, Paul B.
   Sauve, Sebastien
TI Determination of six chemotherapeutic agents in municipal wastewater
   using online solid-phase extraction coupled to liquid
   chromatography-tandem mass spectrometry
SO SCIENCE OF THE TOTAL ENVIRONMENT
LA English
DT Article
DE Chemotherapy; Cytotoxic agents; Online solid phase extraction; LC-MS/MS;
   Emerging contaminants; Wastewater
ID CYTOSTATIC DRUGS; SURFACE WATERS; BREAST-CANCER; SEWAGE WATER;
   CYCLOPHOSPHAMIDE; PERFORMANCE; IFOSFAMIDE; SAMPLES; PRECONCENTRATION;
   PHARMACEUTICALS
AB Due to the increased consumption of chemotherapeutic agents, their high toxicity, carcinogenicity, their occurrence in the aquatic environment must be properly evaluated. An analytical method based on online solid-phase extraction coupled to liquid chromatography-tandem mass spectrometry was developed and validated. A 1 mL injection volume was used to quantify six of the most widely used cytotoxic drugs (cyclophosphamide, gemcitabine, ifosfamide, methotrexate, irinotecan and epirubicin) in municipal wastewater. The method was validated using standard additions. The validation results in wastewater influent had coefficients of determination (R-2) between 0.983 and 0.998 and intra-day precision ranging from 7 to 13% (expressed as relative standard deviation %RSD), and from 9 to 23% for inter-day precision. Limits of detection ranged from 4 to 20 ng L-1 while recovery values were greater than 70% except for gemcitabine, which is the most hydrophilic compound in the selected group and had a recovery of 47%. Matrix effects were interpreted by signal suppression and ranged from 55 to 118% with cyclophosphamide having the highest value. Two of the target anticancer drugs (cyclophosphamide and methotrexate) were detected and quantified in wastewater (effluent and influent) and ranged from 13 to 60 ng L-1. The proposed method thus allows proper monitoring of potential environmental releases of chemotherapy agents. (C) 2013 Elsevier B.V. All rights reserved.
C1 [Rabii, Farida W.; Fayad, Paul B.; Sauve, Sebastien] Univ Montreal, Dept Chim, Montreal, PQ H3C 3J7, Canada.
   [Segura, Pedro A.] Univ Sherbrooke, Dept Chim, Sherbrooke, PQ J1K 2R1, Canada.
RP Sauve, S (reprint author), Univ Montreal, Dept Chim, CP 6128,Succ Ctr Ville, Montreal, PQ H3C 3J7, Canada.
EM sebastien.sauve@umontreal.ca
OI Sauve, Sebastien/0000-0001-8584-1690; Segura, Pedro
   Alejandro/0000-0002-4552-4903
FU Natural Sciences and Engineering Research Council of Canada; Canada
   Foundation for Innovation (equipment)
FX The authors would like to acknowledge the financial support from the
   Natural Sciences and Engineering Research Council of Canada and the
   Canada Foundation for Innovation (equipment). We also thank the staff of
   the Industrial Chair of Drinking Water and Environment Canada for their
   help with sample collection. We also thank Professor Marius D'Amboise
   and Khadija Aboulfadl for their comments and fruitful discussions.
CR Allwood M, 2002, CYTOTOXICS HDB
   Arias JL, 2011, BIOMACROMOLECULES, V12, P97, DOI 10.1021/bm101044h
   Batchu SR, 2013, CHEM CENT J, V7, DOI 10.1186/1752-153X-7-141
   BELFROID A, 1993, CHEMOSPHERE, V26, P2265, DOI 10.1016/0045-6535(93)90352-6
   Bones J, 2006, TALANTA, V70, P1117, DOI 10.1016/j.talanta.2006.02.026
   Buerge IJ, 2006, ENVIRON SCI TECHNOL, V40, P7242, DOI 10.1021/es0609405
   Castiglioni S, 2005, J CHROMATOGR A, V1092, P206, DOI 10.1016/j.chroma.2005.07.012
   CCS, 2012, STAT CAN CANC
   Chen LG, 2009, J CHROMATOGR SCI, V47, P614, DOI 10.1093/chromsci/47.8.614
   Daughton CG, 1999, ENVIRON HEALTH PERSP, V107, P907, DOI 10.2307/3434573
   de Alda MJL, 2001, J CHROMATOGR A, V911, P203, DOI 10.1016/S0021-9673(01)00517-9
   de Jong FA, 2003, J CHROMATOGR B, V795, P383, DOI 10.1016/S1570-0232(03)00574-9
   Garcia-Ac A, 2009, J CHROMATOGR A, V1216, P8518, DOI 10.1016/j.chroma.2009.10.015
   Garcia-Ac A, 2009, J ENVIRON MONITOR, V11, P830, DOI 10.1039/b817570e
   Halling-Sorensen B, 1998, CHEMOSPHERE, V36, P357, DOI 10.1016/S0045-6535(97)00354-8
   Heberer T, 2002, TOXICOL LETT, V131, P5, DOI 10.1016/S0378-4274(02)00041-3
   Hennion MC, 1999, J CHROMATOGR A, V856, P3, DOI 10.1016/S0021-9673(99)00832-8
   IARC, 2011, MON EV CARC RISKS HU
   ICH Harmonized Tripartite Guideline, 2012, VAL AN PROC TEXT MET
   Kiffmeyer T, 1998, FRESEN J ANAL CHEM, V361, P185, DOI 10.1007/s002160050859
   Kloepfer A, 2005, J CHROMATOGR A, V1067, P153, DOI 10.1016/j.chroma.2004.11.101
   Kovalova L, 2012, ENVIRON SCI TECHNOL, V46, P1536, DOI 10.1021/es203495d
   Kuemmerer K., 2008, P3, DOI 10.1007/978-3-540-74664-5_1
   Li RP, 2004, J CHROMATOGR A, V1041, P163, DOI 10.1016/j.chroma.2004.04.033
   LISKA I, 1989, HRC-J HIGH RES CHROM, V12, P577
   Mahnik SN, 2006, CHEMOSPHERE, V65, P1419, DOI 10.1016/j.chemosphere.2006.03.069
   Martin J, 2011, J SEP SCI, V34, P3166, DOI 10.1002/jssc.201100461
   Matuszewski BK, 1998, ANAL CHEM, V70, P882, DOI 10.1021/ac971078+
   Nussbaumer S, 2011, TALANTA, V85, P2265, DOI 10.1016/j.talanta.2011.08.034
   Oliferova LA, 2006, J ANAL CHEM+, V61, P416, DOI 10.1134/S1061934806050029
   Praga C, 2005, J CLIN ONCOL, V23, P4179, DOI 10.1200/JCO.2005.05.029
   Rubino FM, 2001, J CHROMATOGR B, V764, P217, DOI 10.1016/S0378-4347(01)00402-9
   Salvador A, 2007, J CHROMATOGR A, V1145, P102, DOI 10.1016/j.chroma.2007.01.055
   Sauve S, 2012, CHEMOSPHERE, V86, P118, DOI 10.1016/j.chemosphere.2011.09.033
   Schuhmacher J, 2003, RAPID COMMUN MASS SP, V17, P1950, DOI 10.1002/rcm.1139
   Segura PA, 2007, ANAL CHIM ACTA, V604, P147, DOI 10.1016/j.aca.2007.09.058
   Seo JH, 2007, CANCER CHEMOTH PHARM, V59, P269, DOI 10.1007/s00280-006-0266-x
   Shewach DS, 2009, CHEM REV, V109, P2859, DOI 10.1021/cr900208x
   Sottani C, 2004, RAPID COMMUN MASS SP, V18, P2426, DOI 10.1002/rcm.1642
   Sottani C, 2008, RAPID COMMUN MASS SP, V22, P2645, DOI 10.1002/rcm.3657
   Sottani C, 2007, RAPID COMMUN MASS SP, V21, P1289, DOI 10.1002/rcm.2960
   SRC, 2011, INT PHYSPROP DAT DEM
   StegerHartmann T, 1996, J CHROMATOGR A, V726, P179, DOI 10.1016/0021-9673(95)01063-7
   StegerHartmann T, 1997, ECOTOX ENVIRON SAFE, V36, P174, DOI 10.1006/eesa.1996.1506
   Thurston D. E., 2007, CHEM PHARM ANTICANCE
   Viglino L, 2008, J ENVIRON MONITOR, V10, P482, DOI 10.1039/b800861b
   Wang L, 2009, WATER RES, V43, P4115, DOI 10.1016/j.watres.2009.06.007
   Wang L-Z, 2009, J PHARM SCI RES, V1, P23
   Yang XX, 2006, J PHARMACOL EXP THER, V319, P82, DOI 10.1124/jpet.106.103606
   Yin JE, 2010, J CHROMATOGR SCI, V48, P781, DOI 10.1093/chromsci/48.10.781
   Yin J, 2010, B ENVIRON CONTAM TOX, V84, P39, DOI 10.1007/s00128-009-9884-4
NR 51
TC 17
Z9 17
U1 3
U2 53
PU ELSEVIER SCIENCE BV
PI AMSTERDAM
PA PO BOX 211, 1000 AE AMSTERDAM, NETHERLANDS
SN 0048-9697
EI 1879-1026
J9 SCI TOTAL ENVIRON
JI Sci. Total Environ.
PD JUL 15
PY 2014
VL 487
BP 792
EP 800
DI 10.1016/j.scitotenv.2013.12.050
PG 9
WC Environmental Sciences
SC Environmental Sciences & Ecology
GA AI9NK
UT WOS:000337259100092
PM 24388503
DA 2019-03-23
ER

PT J
AU Kopittke, PM
   Wang, P
   Menzies, NW
   Naidu, R
   Kinraide, TB
AF Kopittke, Peter M.
   Wang, Peng
   Menzies, Neal W.
   Naidu, Ravi
   Kinraide, Thomas B.
TI A web-accessible computer program for calculating electrical potentials
   and ion activities at cell-membrane surfaces
SO PLANT AND SOIL
LA English
DT Article
DE Electrical potential; Mineral nutrition; Plant growth; Plant-ion
   interactions; Plasma membrane; Toxicity
ID BIOTIC LIGAND MODEL; PLASMA-MEMBRANES; COWPEA SEEDLINGS; SALINE
   SOLUTIONS; WHEAT SEEDLINGS; ROOT ELONGATION; ZINC ABSORPTION; TOXICITY;
   CALCIUM; CATIONS
AB Increasing evidence indicates that plant responses to ions (uptake/transport, inhibition, and alleviation of inhibition) are dependent upon ion activities at the outer surface of root-cell plasma membranes (PMs) rather than activities in the bulk-phase rooting medium.
   A web-accessible computer program was written to calculate the electrical potential (psi) at the outer surface of root-cell PMs (psi (PM)). From these values of psi (PM), activities of ion I with charge Z ({I (Z)}) can be calculated for the outer surface of the PM ({I (Z)}(PM)). In addition, psi and {I (Z)} in the Donnan phase of the cell walls (psi (CW) and {I (Z)}(CW)) can be calculated.
   By reanalysing published data, we illustrate how this computer program can assist in the investigation of plant-ion interactions. For example, we demonstrate that in saline solutions, both Ca deficiency and Na uptake are more closely related to {Ca2+}(PM) and {Na+}(PM) than to {Ca2+}(b) and {Na+}(b) (activities in the bulk-phase media). Additional examples are given for Zn and P nutrition, Ni toxicity, and arsenate uptake.
   The computer program presented here should assist others to develop an electrostatic view of plant-ion interactions and to re-evaluate some commonly-held views regarding mechanisms of ion transport, toxicity, competition among ions, and other phenomena.
C1 [Kopittke, Peter M.; Wang, Peng; Menzies, Neal W.] Univ Queensland, Sch Agr & Food Sci, St Lucia, Qld 4072, Australia.
   [Kopittke, Peter M.; Menzies, Neal W.; Naidu, Ravi] CRC CARE, Salisbury South, SA 5106, Australia.
   [Naidu, Ravi] Univ S Australia, Ctr Environm Risk Assessment & Remediat, Mawson Lakes, SA 5095, Australia.
   [Kinraide, Thomas B.] ARS, USDA, Washington, DC USA.
RP Kopittke, PM (reprint author), CRC CARE, POB 486, Salisbury South, SA 5106, Australia.
EM p.kopittke@uq.edu.au; tom@kinraide.net
RI Wang, Peng/E-2008-2012; Menzies, Neal/L-1338-2013; Kopittke,
   Peter/A-6026-2011
OI Wang, Peng/0000-0001-8622-8767; Menzies, Neal/0000-0003-0207-070X;
   Kopittke, Peter/0000-0003-4948-1880; Naidu, Ravi/0000-0002-1520-2495
FU Australian Research Council (ARC) [FT120100277, DE130100943]
FX Dr Kopittke is the recipient of an Australian Research Council (ARC)
   Future Fellowship (FT120100277). Dr Wang is a recipient of an ARC
   Discovery Early Career Researcher Award (DE130100943).
CR BRADY DJ, 1993, NEW PHYTOL, V123, P531, DOI 10.1111/j.1469-8137.1993.tb03765.x
   CARTER MR, 1979, J SOIL SCI, V30, P161, DOI 10.1111/j.1365-2389.1979.tb00974.x
   CHAUDHRY FM, 1972, J EXP BOT, V23, P552, DOI 10.1093/jxb/23.2.552
   CHAUDHRY FM, 1972, SOIL SCI SOC AM PRO, V36, P327, DOI 10.2136/sssaj1972.03615995003600020035x
   Davenport RJ, 1997, PHYSIOL PLANTARUM, V99, P323, DOI 10.1034/j.1399-3054.1997.990216.x
   Devaux H, 1916, CR HEBD ACAD SCI, V162, P561
   Di Toro DM, 2001, ENVIRON TOXICOL CHEM, V20, P2383, DOI 10.1897/1551-5028(2001)020<2383:BLMOTA>2.0.CO;2
   FRANKLIN RE, 1969, PLANT PHYSIOL, V44, P697, DOI 10.1104/pp.44.5.697
   Grattan SR, 1999, SCI HORTIC-AMSTERDAM, V78, P127
   GRATTAN SR, 1992, AGR ECOSYST ENVIRON, V38, P275, DOI 10.1016/0167-8809(92)90151-Z
   Kinraide TB, 2004, PLANT PHYSIOL, V136, P3804, DOI 10.1104/pp.104.043174
   Kinraide TB, 2003, SOIL BIOL BIOCHEM, V35, P199, DOI 10.1016/S0038-0717(02)00246-8
   Kinraide TB, 2003, EUR J SOIL SCI, V54, P323, DOI 10.1046/j.1365-2389.2003.00538.x
   Kinraide TB, 2003, PHYSIOL PLANTARUM, V117, P64, DOI 10.1046/j.0031-9317.2002.00002.x
   Kinraide TB, 1999, J EXP BOT, V50, P1495, DOI 10.1093/jexbot/50.338.1495
   KINRAIDE TB, 2001, AUST J PLANT PHYSL, V28, P607
   Kinraide TB, 2006, ENVIRON TOXICOL CHEM, V25, P3188, DOI 10.1897/06-103R.1
   Kinraide TB, 2010, J EXP BOT, V61, P2507, DOI 10.1093/jxb/erq082
   Kinraide TB, 2009, ENVIRON TOXICOL CHEM, V28, P525, DOI 10.1897/08-208.1
   Kopittke PM, 2011, J EXP BOT, V62, P3993, DOI 10.1093/jxb/err097
   Kopittke PM, 2011, ENVIRON SCI TECHNOL, V45, P4966, DOI 10.1021/es1041404
   Kopittke PM, 2011, NEW PHYTOL, V189, P1110, DOI 10.1111/j.1469-8137.2010.03551.x
   Lindsay W. L., 1979, Chemical equilibria in soils.
   Luo XS, 2008, CHEMOSPHERE, V73, P401, DOI 10.1016/j.chemosphere.2008.05.031
   Munns R, 2002, PLANT CELL ENVIRON, V25, P239, DOI 10.1046/j.0016-8025.2001.00808.x
   Nobel PS, 2009, PHYSICOCHEMICAL AND ENVIRONMENTAL PLANT PHYSIOLOGY, 4TH EDITION, P1
   Paquin PR, 2002, COMP BIOCHEM PHYS C, V133, P3, DOI 10.1016/S1532-0456(02)00112-6
   Pedler JF, 2004, PLANT SOIL, V259, P191, DOI 10.1023/B:PLSO.0000020958.42158.f5
   Shomer I, 2003, PLANT PHYSIOL, V133, P411, DOI 10.1104/pp.103.024539
   Silva IR, 2001, PLANT CELL PHYSIOL, V42, P538, DOI 10.1093/pcp/pce066
   Slaveykova VI, 2005, ENVIRON CHEM, V2, P9, DOI 10.1071/EN04076
   VANHAI T, 1971, J EXP BOT, V22, P830, DOI 10.1093/jxb/22.4.830
   Wang P, 2008, PLANT PHYSIOL, V148, P2134, DOI 10.1104/pp.108.127464
   Wang P, 2013, SOIL BIOL BIOCHEM, V57, P720, DOI 10.1016/j.soilbio.2012.09.002
   Wang P, 2011, PLANT PHYSIOL, V155, P808, DOI 10.1104/pp.110.165985
   Wang P, 2010, PLANT SOIL, V334, P277, DOI 10.1007/s11104-010-0381-7
   Wu YH, 2010, ENVIRON POLLUT, V158, P1850, DOI 10.1016/j.envpol.2009.10.046
   Yermiyahu U, 1997, J MEMBRANE BIOL, V159, P239, DOI 10.1007/s002329900287
   Yermiyahu U., 2005, P365, DOI 10.1016/B978-044451997-9/50014-3
   Yermiyahu U, 1997, PLANT SOIL, V191, P67, DOI 10.1023/A:1004241506347
NR 40
TC 17
Z9 18
U1 1
U2 30
PU SPRINGER
PI DORDRECHT
PA VAN GODEWIJCKSTRAAT 30, 3311 GZ DORDRECHT, NETHERLANDS
SN 0032-079X
EI 1573-5036
J9 PLANT SOIL
JI Plant Soil
PD FEB
PY 2014
VL 375
IS 1-2
BP 35
EP 46
DI 10.1007/s11104-013-1948-x
PG 12
WC Agronomy; Plant Sciences; Soil Science
SC Agriculture; Plant Sciences
GA AA6JL
UT WOS:000331204500003
DA 2019-03-23
ER

PT J
AU Karimi, R
   Frisk, MG
   Fisher, NS
AF Karimi, Roxanne
   Frisk, Michael G.
   Fisher, Nicholas S.
TI Contrasting Food Web Factor and Body Size Relationships with Hg and Se
   Concentrations in Marine Biota
SO PLOS ONE
LA English
DT Article
ID LONG-ISLAND SOUND; SELENIUMMERCURY MOLAR RATIOS; NEW-JERSEY; CONTAMINANT
   BIOACCUMULATION; MULTIELEMENT STOICHIOMETRY; MERCURY ASSIMILATION;
   TROPHIC POSITION; CHAIN STRUCTURE; SALTWATER FISH; CHEMICAL FORM
AB Marine fish and shellfish are primary sources of human exposure to mercury, a potentially toxic metal, and selenium, an essential element that may protect against mercury bioaccumulation and toxicity. Yet we lack a thorough understanding of Hg and Se patterns in common marine taxa, particularly those that are commercially important, and how food web and body size factors differ in their influence on Hg and Se patterns. We compared Hg and Se content among marine fish and invertebrate taxa collected from Long Island, NY, and examined associations between Hg, Se, body length, trophic level (measured by delta N-15) and degree of pelagic feeding (measured by delta C-13). Finfish, particularly shark, had high Hg content whereas bivalves generally had high Se content. Both taxonomic differences and variability were larger for Hg than Se, and Hg content explained most of the variation in Hg: Se molar ratios among taxa. Finally, Hg was more strongly associated with length and trophic level across taxa than Se, consistent with a greater degree of Hg bioaccumulation in the body over time, and biomagnification through the food web, respectively. Overall, our findings indicate distinct taxonomic and ecological Hg and Se patterns in commercially important marine biota, and these patterns have nutritional and toxicological implications for seafood-consuming wildlife and humans.
C1 [Karimi, Roxanne; Frisk, Michael G.; Fisher, Nicholas S.] SUNY Stony Brook, Sch Marine & Atmospher Sci, Stony Brook, NY 11794 USA.
RP Karimi, R (reprint author), SUNY Stony Brook, Sch Marine & Atmospher Sci, Stony Brook, NY 11794 USA.
EM roxanne.karimi@stonybrook.edu
FU NY SeaGrant [R/SHH-17]; Gelfond Fund for Mercury Research and Outreach
FX Funding for this research was provided by NY SeaGrant R/SHH-17
   (http://www.seagrant.sunysb.edu/) and the Gelfond Fund for Mercury
   Research and Outreach
   (http://www.stonybrook.edu/commcms/gelfond/about/fund.html). The funders
   had no role in study design, data collection and analysis, decision to
   publish, or preparation of the manuscript.
CR Balcom PH, 2004, MAR CHEM, V90, P53, DOI 10.1016/j.marchem.2004.02.020
   Belzile N, 2006, CAN J FISH AQUAT SCI, V63, P1, DOI 10.1139/F05-202
   BLOOM NS, 1992, CAN J FISH AQUAT SCI, V49, P1010, DOI 10.1139/f92-113
   Brix H., 1985, Symposia Biologica Hungarica, V29, P253
   Burger J, 2001, ENVIRON RES, V87, P108, DOI 10.1006/enrs.2001.4294
   Burger J, 2013, SCI TOTAL ENVIRON, V443, P278, DOI 10.1016/j.scitotenv.2012.10.040
   Burger J, 2012, ECOHEALTH, V9, P171, DOI 10.1007/s10393-012-0761-y
   Burger J, 2012, SCI TOTAL ENVIRON, V431, P46, DOI 10.1016/j.scitotenv.2012.05.024
   Burger J, 2012, ENVIRON RES, V114, P12, DOI 10.1016/j.envres.2012.02.004
   Burger J, 2011, SCI TOTAL ENVIRON, V409, P1418, DOI 10.1016/j.scitotenv.2010.12.034
   Burger J, 2009, J TOXICOL ENV HEAL A, V72, P853, DOI 10.1080/15287390902953485
   CABANA G, 1994, CAN J FISH AQUAT SCI, V51, P381, DOI 10.1139/f94-039
   CABANA G, 1994, NATURE, V372, P255, DOI 10.1038/372255a0
   Cabanero AI, 2005, BIOL TRACE ELEM RES, V103, P17, DOI 10.1385/BTER:103:1:017
   CAPPON CJ, 1984, J GREAT LAKES RES, V10, P429, DOI 10.1016/S0380-1330(84)71859-4
   Chen CY, 2009, ENVIRON SCI TECHNOL, V43, P1804, DOI 10.1021/es8017122
   Chen CY, 2000, LIMNOL OCEANOGR, V45, P1525, DOI 10.4319/lo.2000.45.7.1525
   Chen YW, 2001, LIMNOL OCEANOGR, V46, P1814, DOI 10.4319/lo.2001.46.7.1814
   Chetelat J, 2011, ENVIRON POLLUT, V159, P10, DOI 10.1016/j.envpol.2010.09.034
   CUTSHALL NH, 1978, SCIENCE, V200, P1489, DOI 10.1126/science.663631
   Dang F, 2011, ENVIRON SCI TECHNOL, V45, P3116, DOI 10.1021/es103705a
   Evans DW, 2005, B MAR SCI, V77, P321
   Evers DC, 2007, BIOSCIENCE, V57, P29, DOI 10.1641/B570107
   France RL, 1995, LIMNOL OCEANOGR, V40, P1310, DOI 10.4319/lo.1995.40.7.1310
   FRANCE RL, 1995, MAR ECOL PROG SER, V124, P307, DOI 10.3354/meps124307
   Gerber LR, 2012, FRONT ECOL ENVIRON, V10, P487, DOI 10.1890/120003
   Gochfeld M, 2012, ENVIRON RES, V112, P8, DOI 10.1016/j.envres.2011.12.007
   Greenfield BK, 2010, ENVIRON POLLUT, V158, P2716, DOI 10.1016/j.envpol.2010.04.010
   GUTTMAN L, 1954, PSYCHOMETRIKA, V19, P149
   Hamilton SJ, 2004, SCI TOTAL ENVIRON, V326, P1, DOI 10.1016/j.scitotenv.2004.01.019
   Hammerschmidt CR, 2006, ARCH ENVIRON CON TOX, V51, P416, DOI 10.1007/s00244-005-0265-7
   Hammerschmidt CR, 2004, MAR CHEM, V90, P31, DOI 10.1016/j.marchem.2004.02.024
   Hong Y, 2013, ENV TOXICOL IN PRESS
   Jarman WM, 1996, ENVIRON SCI TECHNOL, V30, P654, DOI 10.1021/es950392n
   KAISER HF, 1961, BRIT J STATIST PSYCH, V14, P1, DOI 10.1111/j.2044-8317.1961.tb00061.x
   Kaneko JJ, 2007, BIOL TRACE ELEM RES, V119, P242, DOI 10.1007/s12011-007-8004-8
   Karimi R, 2012, QUANTITATIVE SYNTHES
   Karimi R, 2006, ECOL LETT, V9, P1273, DOI 10.1111/j.1461-0248.2006.00979.x
   Karimi R, 2012, ENVIRON HEALTH PERSP, V120, P1512, DOI 10.1289/ehp.1205122
   Karimi R, 2010, AM NAT, V176, P699, DOI 10.1086/657046
   Kehrig HD, 2009, ENVIRON SCI POLLUT R, V16, P10, DOI 10.1007/s11356-008-0038-8
   Khan MAK, 2009, ENVIRON TOXICOL CHEM, V28, P1567, DOI 10.1897/08-375.1
   LUOMA SN, 1992, ENVIRON SCI TECHNOL, V26, P485, DOI 10.1021/es00027a005
   MAGG DD, 1967, SELENIUM BIOMEDICINE, P127
   Mathews T, 2008, MAR ECOL PROG SER, V367, P23, DOI 10.3354/meps07536
   National Oceanic and Atmospheric Administration, 1994, 80 NOAA NOS ORCA
   New York State Department of Environmental Conservation, 2010, STUD STRIP BASS MAR
   Nuttall MA, 2011, ECOL MODEL, V222, P3335, DOI 10.1016/j.ecolmodel.2011.07.004
   PARIZEK J, 1971, J REPROD FERTIL, V25, P157
   PETERSON BJ, 1987, ANNU REV ECOL SYST, V18, P293, DOI 10.1146/annurev.ecolsys.18.1.293
   Pickhardt PC, 2006, ENVIRON TOXICOL CHEM, V25, P2132, DOI 10.1897/05-595R.1
   Post DM, 2007, OECOLOGIA, V152, P179, DOI 10.1007/s00442-006-0630-x
   Presser Theresa S., 2010, Integrated Environmental Assessment and Management, V6, P685, DOI 10.1002/ieam.101
   PRICE NM, 1987, J PHYCOL, V23, P1
   Ralston NVC, 2008, NEUROTOXICOLOGY, V29, P802, DOI 10.1016/j.neuro.2008.07.007
   Ralston NVC, 2008, ECOHEALTH, V5, P442, DOI 10.1007/s10393-008-0202-0
   Rasmussen JB, 2004, FOOD WEBS LANDSCAPE, P548
   Roditi HA, 2000, NATURE, V407, P78, DOI 10.1038/35024069
   Sackett DK, 2010, ECOTOXICOLOGY, V19, P1601, DOI 10.1007/s10646-010-0545-5
   Sagarese SR, 2011, NORTHEAST NAT, V18, P291
   Scheuhammer AM, 1998, ENVIRON TOXICOL CHEM, V17, P197, DOI 10.1897/1551-5028(1998)017<0197:MASAIC>2.3.CO;2
   STEINNES E, 1990, ENVIRON TOXICOL CHEM, V9, P825, DOI 10.1897/1552-8618(1990)9[825:LCAOMI]2.0.CO;2
   Stemberger RS, 1998, CAN J FISH AQUAT SCI, V55, P339, DOI 10.1139/cjfas-55-2-339
   Stewart AR, 2004, ENVIRON SCI TECHNOL, V38, P4519, DOI 10.1021/es0499647
   Stewart AR, 2010, ECOLOGICAL ASSESSMEN, P93
   U.S. Environmental Protection Agency, 1995, 821R95034 USEPA OFF
   Underwood E.J, 1977, TRACE ELEMENTS HUMAN, P545
   USFDA/USEPA, 2004, WHAT YOU NEED KNOW M
   VANBUSKIRK J, 1988, ECOLOGY, V69, P857
   Vander Zanden MJ, 1996, ECOL MONOGR, V66, P451, DOI 10.2307/2963490
   Wang WX, 2004, AQUAT TOXICOL, V68, P39, DOI 10.1016/j.aquatox.2004.02.003
   Wang WX, 1997, MAR ECOL PROG SER, V161, P103, DOI 10.3354/meps161103
   Watras CJ, 1998, SCI TOTAL ENVIRON, V219, P183, DOI 10.1016/S0048-9697(98)00228-9
   Wiener James G., 1996, P297
   WIENER JG, 1990, ENVIRON TOXICOL CHEM, V9, P909, DOI 10.1897/1552-8618(1990)9[909:PABOMI]2.0.CO;2
   Williams JJ, 2010, ENVIRON TOXICOL CHEM, V29, P1755, DOI 10.1002/etc.207
   Xu Y, 2002, MAR ECOL PROG SER, V238, P173, DOI 10.3354/meps238173
NR 77
TC 17
Z9 17
U1 2
U2 48
PU PUBLIC LIBRARY SCIENCE
PI SAN FRANCISCO
PA 1160 BATTERY STREET, STE 100, SAN FRANCISCO, CA 94111 USA
SN 1932-6203
J9 PLOS ONE
JI PLoS One
PD SEP 3
PY 2013
VL 8
IS 9
AR e74695
DI 10.1371/journal.pone.0074695
PG 10
WC Multidisciplinary Sciences
SC Science & Technology - Other Topics
GA 217DY
UT WOS:000324338200119
PM 24019976
OA DOAJ Gold, Green Published
DA 2019-03-23
ER

PT J
AU Leppanen, SA
   Altenhofer, E
   Liston, AD
   Nyman, T
AF Leppanen, Sanna A.
   Altenhofer, Ewald
   Liston, Andrew D.
   Nyman, Tommi
TI ECOLOGICAL VERSUS PHYLOGENETIC DETERMINANTS OF TROPHIC ASSOCIATIONS IN A
   PLANT-LEAFMINER-PARASITOID FOOD WEB
SO EVOLUTION
LA English
DT Article
DE Coevolution; enemy-free space; multitrophic networks; speciation;
   vertical diversification effects
ID SAWFLIES HYMENOPTERA TENTHREDINIDAE; ENEMY-FREE SPACE; PHYTOPHAGOUS
   INSECTS; TROPICAL FOREST; HOST SHIFTS; EVOLUTION; HERBIVORE; COMMUNITY;
   WASPS; DIVERSIFICATION
AB Specialized trophic interactions in plantherbivoreparasitoid food webs can spur bottomup diversification if speciation in plants leads to host-shift driven divergence in insect herbivores, and if the effect then cascades up to the third trophic level. Conversely, parasitoids that search for victims on certain plant taxa may trigger topdown diversification by pushing herbivores into enemy-free space on novel hosts. We used phylogenetic regression methods to compare the relative importance of ecology versus phylogeny on associations between Heterarthrinae leafmining sawflies and their parasitoids. We found that: (1) the origin of leafmining led to escape from most parasitoids attacking external-feeding sawflies; (2) the current enemies mainly consist of generalists that are shared with other leafmining taxa, and of more specialized lineages that may have diversified by shifting among heterarthrines; and (3) parasitoidleafminer associations are influenced more by the phylogeny of the miners' host plants than by relationships among miner species. Our results suggest that vertical diversifying forces have a significantbut not ubiquitousrole in speciation: many of the parasitoids have remained polyphagous despite niche diversification in the miners, and heterarthrine host shifts also seem to be strongly affected by host availability.
C1 [Leppanen, Sanna A.; Nyman, Tommi] Univ Eastern Finland, Dept Biol, FI-80101 Joensuu, Finland.
   [Liston, Andrew D.] Senckenberg Deutsch Entomol Inst, D-15374 Muncheberg, Germany.
   [Nyman, Tommi] Univ Zurich, Inst Systemat Bot, CH-8008 Zurich, Switzerland.
RP Leppanen, SA (reprint author), Univ Eastern Finland, Dept Biol, POB 111, FI-80101 Joensuu, Finland.
EM Sanna.A.Leppanen@uef.fi
FU Academy of Finland [14868]
FX We would like to thank all colleagues who provided sawfly specimens for
   the phylogenetic reconstructions, as well as A. R. Ives, A. Valtonen,
   and M. Helmus for their kind help with the tritrophic analyses. We are
   also grateful for T. P. Craig and two anonymous referees for helpful
   comments on previous versions of the manuscript. Funding for this
   project was provided by the Academy of Finland (project 14868 for T.
   Nyman).
CR Altenhofer Ewald, 2003, Gredleriana, V3, P5
   Althoff DM, 2008, MOL ECOL, V17, P3917, DOI 10.1111/j.1365-294X.2008.03874.x
   Bailey R, 2009, PLOS BIOL, V7, DOI 10.1371/journal.pbio.1000179
   BERNAYS E, 1988, ECOLOGY, V69, P886, DOI 10.2307/1941237
   Cagnolo L, 2011, J ANIM ECOL, V80, P342, DOI 10.1111/j.1365-2656.2010.01778.x
   Cronin JT, 2001, ECOL ENTOMOL, V26, P347, DOI 10.1046/j.1365-2311.2001.00332.x
   Desneux N, 2012, ECOL LETT, V15, P453, DOI 10.1111/j.1461-0248.2012.01754.x
   Digweed SC, 2009, CAN ENTOMOL, V141, P201, DOI 10.4039/n09-003
   Eubanks MD, 2003, EVOLUTION, V57, P168
   FELSENSTEIN J, 1985, AM NAT, V125, P1, DOI 10.1086/284325
   Forbes AA, 2009, SCIENCE, V323, P776, DOI 10.1126/science.1166981
   Fordyce JA, 2010, P ROY SOC B-BIOL SCI, V277, P3735, DOI 10.1098/rspb.2010.0211
   Gauthier N, 2000, SYST ENTOMOL, V25, P521, DOI 10.1046/j.1365-3113.2000.00134.x
   Godfray H. C. J, 1994, PARASITOIDS BEHAV EV
   GRAFEN A, 1989, PHILOS T ROY SOC B, V326, P119, DOI 10.1098/rstb.1989.0106
   Hawkins BA, 1994, PATTERN PROCESS HOST
   Heard SB, 2006, OECOLOGIA, V150, P421, DOI 10.1007/s00442-006-0529-6
   Imada Y, 2011, P ROY SOC B-BIOL SCI, V278, P3026, DOI 10.1098/rspb.2011.0134
   Ives AR, 2006, AM NAT, V168, pE1, DOI 10.1086/505157
   Janz N, 2011, ANNU REV ECOL EVOL S, V42, P71, DOI 10.1146/annurev-ecolsys-102710-145024
   Jordan T, 1998, ENTOMOL GEN, V22, P223
   Kaartinen R, 2010, ECOL ENTOMOL, V35, P623, DOI 10.1111/j.1365-2311.2010.01224.x
   Karban R, 2010, J ANIM ECOL, V79, P650, DOI 10.1111/j.1365-2656.2010.01664.x
   Kembel SW, 2010, BIOINFORMATICS, V26, P1463, DOI 10.1093/bioinformatics/btq166
   KENNEDY CEJ, 1984, J ANIM ECOL, V53, P455, DOI 10.2307/4528
   Kitching RL, 2006, SCIENCE, V313, P1055, DOI 10.1126/science.1131117
   Klapwijk MJ, 2011, ECOL ENTOMOL, V36, P212, DOI 10.1111/j.1365-2311.2011.01261.x
   Leppanen SA, 2012, MOL PHYLOGENET EVOL, V64, P331, DOI 10.1016/j.ympev.2012.04.005
   Lewinsohn TM, 2005, ANNU REV ECOL EVOL S, V36, P597, DOI 10.1146/annurev.ecolsys.36.091704.175520
   Lill JT, 2002, NATURE, V417, P170, DOI 10.1038/417170a
   Lopez-Vaamonde C, 2005, J EVOLUTION BIOL, V18, P1029, DOI 10.1111/j.1420-9101.2005.00900.x
   Maddison W. P., 2009, MESQUITE MODULAR SYS
   Mardulyn P, 1997, SYST BIOL, V46, P722, DOI 10.2307/2413502
   Midford P. E., 2011, PDAP PDTREE TRANSLAT
   Morris RJ, 2004, NATURE, V428, P310, DOI 10.1038/nature02394
   Munro JB, 2011, PLOS ONE, V6, DOI 10.1371/journal.pone.0027023
   Murphy SM, 2004, P NATL ACAD SCI USA, V101, P18048, DOI 10.1073/pnas.0406490102
   Nicholls JA, 2010, MOL ECOL, V19, P592, DOI 10.1111/j.1365-294X.2009.04499.x
   Nosil P, 2005, EVOLUTION, V59, P2256
   Novotny V, 2010, J ANIM ECOL, V79, P1193, DOI 10.1111/j.1365-2656.2010.01728.x
   Noyes J. S., 2012, UNIVERSAL CHALCIDOID
   Nyman T, 2007, BMC BIOL, V5, DOI 10.1186/1741-7007-5-49
   Nyman T, 2010, BMC EVOL BIOL, V10, DOI 10.1186/1471-2148-10-266
   Pitz KM, 2007, MOL PHYLOGENET EVOL, V43, P338, DOI 10.1016/j.ympev.2006.11.010
   PRICE PW, 1988, ECOL ENTOMOL, V13, P195, DOI 10.1111/j.1365-2311.1988.tb00347.x
   Price PW, 2002, ECOL RES, V17, P241, DOI 10.1046/j.1440-1703.2002.00483.x
   PSCHORN-WALCHER H., 1982, FORSTSCHADLINGE EURO, V4, p[4, 232]
   PSCHORNWALCHER H, 1989, ZOOL ANZ, V222, P37
   Quicke DLJ, 2009, J NAT HIST, V43, P1305, DOI 10.1080/00222930902807783
   R Development Core Team, 2009, R LANG ENV STAT COMP
   Reshchikov AV, 2010, ZOOTAXA, P1
   Rott AS, 2000, J ANIM ECOL, V69, P274, DOI 10.1046/j.1365-2656.2000.00390.x
   Segar ST, 2012, MOL PHYLOGENET EVOL, V65, P116, DOI 10.1016/j.ympev.2012.05.030
   Singer MS, 2005, ECOL LETT, V8, P1247, DOI 10.1111/j.1461-0248.2005.00835.x
   Slove Davidson J., 2012, THESIS STOCKHOLM U S
   Smith MA, 2008, P NATL ACAD SCI USA, V105, P12359, DOI 10.1073/pnas.0805319105
   Stireman JO, 2006, P ROY SOC B-BIOL SCI, V273, P523, DOI 10.1098/rspb.2005.3363
   Stireman JO, 2005, J EVOLUTION BIOL, V18, P325, DOI 10.1111/j.1420-9101.2004.00850.x
   Stone GN, 2012, CURR BIOL, V22, P532, DOI 10.1016/j.cub.2012.01.059
   Sugiura S, 2007, BASIC APPL ECOL, V8, P544, DOI 10.1016/j.baae.2006.09.006
   Taeger A, 2010, ZOOTAXA, P1
   Thompson JN, 2005, GEOGRAPHIC MOSAIC CO
   Wilson JS, 2012, J EVOLUTION BIOL, V25, P532, DOI 10.1111/j.1420-9101.2011.02446.x
   Winkler IS, 2008, SPECIALIZATION, SPECIATION, AND RADIATION: THE EVOLUTIONARY BIOLOGY OF HERBIVOROUS INSECTS, P240
   Zaldivar-Riveron A, 2006, MOL PHYLOGENET EVOL, V38, P130, DOI 10.1016/j.ympev.2005.08.006
   Zaldivar-Riveron A, 2008, BMC EVOL BIOL, V8, DOI 10.1186/1471-2148-8-329
NR 66
TC 17
Z9 17
U1 2
U2 107
PU WILEY-BLACKWELL
PI HOBOKEN
PA 111 RIVER ST, HOBOKEN 07030-5774, NJ USA
SN 0014-3820
EI 1558-5646
J9 EVOLUTION
JI Evolution
PD MAY
PY 2013
VL 67
IS 5
BP 1493
EP 1502
DI 10.1111/evo.12028
PG 10
WC Ecology; Evolutionary Biology; Genetics & Heredity
SC Environmental Sciences & Ecology; Evolutionary Biology; Genetics &
   Heredity
GA 134SN
UT WOS:000318234900020
PM 23617924
DA 2019-03-23
ER

PT J
AU Prakash, O
   Khan, F
   Sangwan, RS
   Misra, L
AF Prakash, Om
   Khan, Feroz
   Sangwan, Rajender Singh
   Misra, Laxminarain
TI ANN-QSAR Model for Virtual Screening of Androstenedione C-Skeleton
   Containing Phytomolecules and Analogues for Cytotoxic Activity Against
   Human Breast Cancer Cell Line MCF-7
SO COMBINATORIAL CHEMISTRY & HIGH THROUGHPUT SCREENING
LA English
DT Article
DE Androstenedione; ANN; MCF-7; QSAR; withanolide
ID NEURAL-NETWORKS; PREDICTION; ALGORITHM; DOCKING; ADMET; STATE
AB The present study deals with the development of an artificial neural network based quantitative structure activity relationship (QSAR) model for virtual screening of active compounds which contain androstenedione carbon-skeleton or their similar skeleton at the core. An empirical data modeling (with fitted data mapping) has been performed on the basis of bioassay record for human breast cancer cell line MCF7. The whole experimental data set was considered as test set. Standard feed-forward back-propagation neural network technique was applied to build the model. Leave-One-Out (LOO) cross-validation was performed to evaluate the performance of the model. The mapped model became the basis for selection best mapped compounds followed by development of Pharmacophore specific secondary QSAR model. In the present study, two best mapped molecules '4beta-hydroxy Withanolide-E' and '7, 8-Dehydrocalotropin' were used for development of the secondary QSAR model. These secondary-QSAR models were resulted with R-LOOCV(2) value 0.9845 and 0.9666 respectively. Docking studies, in silico phamacokinetic and toxicity analysis was also done for selected compounds. The screened compounds CID_73621, CID_16757497, CID_301751, CID_390666 and CID_46830222 were found with promising binding affinity value with aromatase with reference to the co-crystallized control compound androstenedione. Due to excellent extent of variance coverage in ANN based QSAR map model, it can be used as a robust non-linear QSAR model for androstenedione carbon-skeleton containing molecules and the protocol can be used to derive secondary QSAR models for other compounds set.
C1 [Prakash, Om; Khan, Feroz; Sangwan, Rajender Singh] CSIR Cent Inst Med & Aromat Plants, Dept Metab & Struct Biol, Lucknow 226015, Uttar Pradesh, India.
   [Misra, Laxminarain] CSIR Cent Inst Med & Aromat Plants, Dept Phytochem, Lucknow 226015, Uttar Pradesh, India.
RP Khan, F (reprint author), CSIR Cent Inst Med & Aromat Plants, Dept Metab & Struct Biol, Lucknow 226015, Uttar Pradesh, India.
EM f.khan@cimap.res.in
OI Sangwan, Rajender Singh/0000-0003-1708-4151; KHAN,
   FEROZ/0000-0002-2704-5925; PRAKASH, OM/0000-0001-7893-8873
FU Council of Scientific and Industrial Research, New Delhi, India
FX We acknowledge the Council of Scientific and Industrial Research, New
   Delhi, India for financial support as Senior Research Fellowship at
   CSIR-Central Institute of Medicinal and Aromatic Plants, Lucknow, Uttar
   Pradesh, India.
CR AOYAMA T, 1990, J MED CHEM, V33, P2583, DOI 10.1021/jm00171a037
   Benfenati E, 2009, J ENVIRON SCI HEAL C, V27, P57, DOI 10.1080/10590500902885593
   BURCHENAL JH, 1958, ANN NY ACAD SCI, V76, P826, DOI 10.1111/j.1749-6632.1958.tb54900.x
   Cassano A, 2010, CHEM CENT J, V4, DOI 10.1186/1752-153X-4-S1-S4
   Clark DE, 1999, J PHARM SCI-US, V88, P807, DOI 10.1021/js9804011
   Edwards P, 2006, DRUG DISCOV TODAY, V11, P669, DOI 10.1016/j.drudis.2006.05.008
   Gonzalez-Arjona D, 2002, TALANTA, V56, P79, DOI 10.1016/S0039-9140(01)00537-9
   Habibi-Yangjeh A, 2006, J MOL MODEL, V12, P338, DOI 10.1007/s00894-005-0050-6
   HAGAN MT, 1994, IEEE T NEURAL NETWOR, V5, P989, DOI 10.1109/72.329697
   Helguera AM, 2007, J MED CHEM, V50, P1537, DOI 10.1021/jm061445m
   Hodgson J, 2001, NAT BIOTECHNOL, V19, P722, DOI 10.1038/90761
   Hong YY, 2011, STEROIDS, V76, P802, DOI 10.1016/j.steroids.2011.02.037
   Keseru GM, 2000, COMB CHEM HIGH T SCR, V3, P535
   Lipinski CA, 2001, ADV DRUG DELIVER REV, V46, P3, DOI 10.1016/S0169-409X(00)00129-0
   Lombardo F, 2003, MINI-REV MED CHEM, V3, P861, DOI 10.2174/1389557033487629
   Mize CD, 2011, J MOL GRAPH MODEL, V31, P76, DOI 10.1016/j.jmgm.2011.09.004
   Norinder U, 2006, CHEMMEDCHEM, V1, P920, DOI 10.1002/cmdc.200600155
   Pal Ria, 2011, Sci Pharm, V79, P461, DOI 10.3797/scipharm.1105-03
   Prakash O, 2010, J THEOR BIOL, V265, P579, DOI 10.1016/j.jtbi.2010.05.020
   Reddy AS, 2007, CURR PROT PEP SCI, V8, P331
   Reichel A, 1998, PHARM RES-DORDR, V15, P1270, DOI 10.1023/A:1011904311149
   Sean E, 2006, DRUG METAB DISPOS, V34, P495
   Shao L, 2010, J CHEM INF MODEL, V50, P1941, DOI 10.1021/ci100305g
   Siu F. M., 2006, J PHYS CHEM A, V<IT>110</IT>, P348
   Stander XX, 2011, CELL PROLIFERAT, V44, P567, DOI 10.1111/j.1365-2184.2011.00789.x
   Su Q, 2006, J MOL MODEL, V12, P869, DOI 10.1007/s00894-006-0105-3
   Sushko I, 2010, J CHEM INF MODEL, V50, P2094, DOI 10.1021/ci100253r
   Taha MO, 2010, J MOL GRAPH MODEL, V28, P383, DOI 10.1016/j.jmgm.2009.09.005
   Trott O, 2010, J COMPUT CHEM, V31, P455, DOI 10.1002/jcc.21334
   Veber DF, 2002, J MED CHEM, V45, P2615, DOI 10.1021/jm020017n
   Votano JR, 2006, J MED CHEM, V49, P7169, DOI 10.1021/jm051245v
   Wang YH, 2005, BIOORG MED CHEM LETT, V15, P4076, DOI 10.1016/j.bmcl.2005.06.015
   Wu JH, 2010, J COMPUT CHEM, V31, P1956, DOI 10.1002/jcc.21471
   Yap CW, 2011, J COMPUT CHEM, V32, P1466, DOI 10.1002/jcc.21707
   Zhu H, 2009, CHEM RES TOXICOL, V22, P1913, DOI 10.1021/tx900189p
NR 35
TC 17
Z9 17
U1 0
U2 12
PU BENTHAM SCIENCE PUBL LTD
PI SHARJAH
PA EXECUTIVE STE Y-2, PO BOX 7917, SAIF ZONE, 1200 BR SHARJAH, U ARAB
   EMIRATES
SN 1386-2073
J9 COMB CHEM HIGH T SCR
JI Comb. Chem. High Throughput Screen
PD JAN
PY 2013
VL 16
IS 1
BP 57
EP 72
DI 10.2174/1386207311316010008
PG 16
WC Biochemical Research Methods; Chemistry, Applied; Pharmacology &
   Pharmacy
SC Biochemistry & Molecular Biology; Chemistry; Pharmacology & Pharmacy
GA 088HA
UT WOS:000314823300008
PM 23030276
DA 2019-03-23
ER

PT J
AU Velezmoro, R
   Negy, C
   Livia, J
AF Velezmoro, Rodrigo
   Negy, Charles
   Livia, Jose
TI Online Sexual Activity: Cross-National Comparison Between United States
   and Peruvian College Students
SO ARCHIVES OF SEXUAL BEHAVIOR
LA English
DT Article
DE Internet use; College students; Sexual activity; Online
   sexual-activities; Internet abuse
ID INTERNET ADDICTION; YOUNG-ADULTS; SCALE; PORNOGRAPHY; BEHAVIOR;
   ATTITUDES; CONSEQUENCES; PSYCHOLOGY; MODERATOR; EXPOSURE
AB The current generation of college students commonly uses the Internet for myriad sexually-related purposes. Yet, it has been suggested that usage of the Internet for sexual purposes might lead to psychological problems. In this study, undergraduate students from a public university in the U.S. (n = 320) and Peru (n = 251) completed questionnaires addressing their online sexual activity (OSA), psychological adjustment, and family environment and communication. Results indicated that Peruvians used the Internet significantly more than U.S. students to view sexually-explicit material (SEM), find sexual partners, and search for sex-related information. Men, irrespective of nationality, used the Internet to view SEM significantly more than women. Social support, religiosity, and erotophilia were found to moderate the relations between nationality and OSA. In absolute terms, both national groups, on average, engaged in OSA a relatively low number of hours each week. Further, no differences were found in maladjustment between those who engage in OSA and those who do not, suggesting that concerns over OSA are probably unwarranted.
C1 [Velezmoro, Rodrigo; Negy, Charles] Univ Cent Florida, Dept Psychol, Orlando, FL 32816 USA.
   [Livia, Jose] Univ Nacl Frederico Villarreal, Dept Psychol, Lima, Peru.
RP Negy, C (reprint author), Univ Cent Florida, Dept Psychol, 4000 Cent Florida Blvd, Orlando, FL 32816 USA.
EM Charles.Negy@ucf.edu
RI Dhuffar, Manpreet/J-9458-2014
CR Ahmad S., 2010, CLIN TOPICS CULTURAL, P196
   Asner-Self Kimberly K, 2006, Cultur Divers Ethnic Minor Psychol, V12, P367, DOI 10.1037/1099-9809.12.2.367
   Bakker P., 2007, OBSERVATORIO OBS, V1
   Balderston Daniel, 1997, SEX SEXUALITY LATIN
   Barak A., 1999, J PSYCHOL HUMAN SEXU, V11, P63, DOI DOI 10.1300/J056V11N01_04
   Barak A, 2002, SEX INTERNET GUIDEBO, P263
   BARON RM, 1986, J PERS SOC PSYCHOL, V51, P1173, DOI 10.1037/0022-3514.51.6.1173
   BATSON CD, 1976, J SCI STUD RELIG, V15, P29, DOI 10.2307/1384312
   Batson CD, 1993, RELIG INDIVIDUAL SOC
   BETANCOURT H, 1993, AM PSYCHOL, V48, P629, DOI 10.1037/0003-066X.48.6.629
   Boies S. C., 2002, CANADIAN J HUMAN SEX, V11, P77
   Boies SC, 2004, CYBERPSYCHOL BEHAV, V7, P207, DOI 10.1089/109493104323024474
   BRISLIN RW, 1970, J CROSS CULT PSYCHOL, V1, P185, DOI 10.1177/135910457000100301
   Bruckner H, 2005, J ADOLESCENT HEALTH, V36, P271, DOI 10.1016/j.jadohealth.2005.01.005
   Caceres C, 2008, Glob Public Health, V3 Suppl 2, P39, DOI 10.1080/17441690801981159
   Carroll JS, 2008, J ADOLESCENT RES, V23, P6, DOI 10.1177/0743558407306348
   Chou C, 2005, EDUC PSYCHOL REV, V17, P363, DOI 10.1007/s10648-005-8138-1
   Clark LA, 1995, PSYCHOL ASSESSMENT, V7, P309, DOI 10.1037/1040-3590.7.3.309
   Cooper A, 2004, PSYCHOL ADDICT BEHAV, V18, P223, DOI 10.1037/0893-164X.18.3.223
   Cooper A, 2002, J SEX MARITAL THER, V28, P105, DOI 10.1080/00926230252851861
   Cooper A., 2001, SEXUAL ADDICTION COM, V8, P267, DOI DOI 10.1080/107201601753459964
   Cooper A., 2003, SEX RELATSH THER, V18, P277, DOI DOI 10.1080/1468199031000153919
   Cooper A, 1999, SEXUAL ADDICTION COM, V6, P79, DOI DOI 10.1080/10720169908400182
   CORTINA JM, 1993, J APPL PSYCHOL, V78, P98, DOI 10.1037/0021-9010.78.1.98
   Derogatis LR, 1994, SCL 90 R ADM SCORING
   Derogatis LR, 1993, BRIEF SYMPTOM INVENT
   Derogatis LR, 2000, BRIEF SYMPTOMS INVEN
   Eppright T, 1999, Mo Med, V96, P133
   Erikson EH, 1959, PSYCHOL ISSUES IDENT
   Escoffery C, 2005, J AM COLL HEALTH, V53, P183, DOI 10.3200/JACH.53.4.183-188
   FISHER WA, 1988, J SEX RES, V25, P123, DOI 10.1080/00224498809551448
   Frazier PA, 2004, J COUNS PSYCHOL, V51, P115, DOI 10.1037/0022-0167.51.1.115
   Goodson P, 2000, CYBERPSYCHOL BEHAV, V3, P129, DOI 10.1089/109493100315987
   Goodson P, 2001, ARCH SEX BEHAV, V30, P101, DOI 10.1023/A:1002724116437
   Goodson P., 2000, J SEX EDUC THER, V25, P252, DOI DOI 10.1080/01614576.2000.11074358
   GRIFFITHS M, 2004, JANUS HEAD, V7, P188
   Hald GM, 2008, ARCH SEX BEHAV, V37, P614, DOI 10.1007/s10508-007-9212-1
   Hofstede G., 1998, MASCULINITY FEMININI, P153
   Kandell J. J., 1998, CYBERPSYCHOLOGY BEHA, V1, P46, DOI DOI 10.1089/CPB.1998.1.11
   Klein J. D., 2006, AM WAR SEX ATTACK LA
   Lipana J., 2000, J FAMILY NURSING, V6, P180, DOI DOI 10.1177/107484070000600206
   Lo VH, 2005, J BROADCAST ELECTRON, V49, P221, DOI 10.1207/s15506878jobem4902_5
   Mackay J., 2001, SEX RELATSH THER, V16, P71
   McFarlane M, 2002, J ADOLESCENT HEALTH, V31, P11, DOI 10.1016/S1054-139X(02)00373-7
   Meston CM, 2007, ARCH SEX BEHAV, V36, P477, DOI 10.1007/s10508-007-9175-2
   Moos R., 1994, FAMILY ENV SCALE MAN
   Moos R. H., 1974, FAMILY ENV SCALE
   Morahan-Martin J, 2000, COMPUT HUM BEHAV, V16, P13, DOI 10.1016/S0747-5632(99)00049-7
   Negy C., 2008, CROSS CULTURAL PSYCH, P3
   Negy C, 2006, ASSESSMENT, V13, P396, DOI 10.1177/1073191106289809
   Nie N., 2000, INTERNET SOC PRELIMI
   ODDONEPAOLUCCI E, 2000, CHANGING FAMILY CHIL, P48
   REYNOLDS WM, 1982, J CLIN PSYCHOL, V38, P119, DOI 10.1002/1097-4679(198201)38:1<119::AID-JCLP2270380118>3.0.CO;2-I
   Rosenberg M, 1979, CONCEIVING SELF
   Russell DW, 1996, J PERS ASSESS, V66, P20, DOI 10.1207/s15327752jpa6601_2
   Schwartz M., 1995, ADULT SURVIVORS SEXU, V3, P42
   Shaffer HJ, 2000, AM J ORTHOPSYCHIAT, V70, P162, DOI 10.1037/h0087741
   Sprecher S, 2008, J SEX RES, V45, P17, DOI 10.1080/00224490701629522
   Suggs D., 1993, CULTURE HUMAN SEXUAL
   Tabachnick B. G., 2007, USING MULTIVARIATE S
   TANNAHILL R, 1992, SEX HIST
   Widyanto L., 2008, INT J MENT HEALTH AD, V6, P205, DOI [10.1007/s11469-007-9120-6, DOI 10.1007/S11469-007-9120-6]
   Young K. S., 1999, INNOVATIONS CLIN PRA, V17, P19
   Young KS, 2004, AM BEHAV SCI, V48, P402, DOI 10.1177/0002764204270278
   Zillmann D, 1999, J APPL SOC PSYCHOL, V29, P145, DOI 10.1111/j.1559-1816.1999.tb01379.x
   ZILLMANN D, 1988, J APPL SOC PSYCHOL, V18, P438, DOI 10.1111/j.1559-1816.1988.tb00027.x
   ZIMET GD, 1988, J PERS ASSESS, V52, P30, DOI 10.1207/s15327752jpa5201_2
NR 67
TC 17
Z9 17
U1 1
U2 24
PU SPRINGER/PLENUM PUBLISHERS
PI NEW YORK
PA 233 SPRING ST, NEW YORK, NY 10013 USA
SN 0004-0002
J9 ARCH SEX BEHAV
JI Arch. Sex. Behav.
PD AUG
PY 2012
VL 41
IS 4
BP 1015
EP 1025
DI 10.1007/s10508-011-9862-x
PG 11
WC Psychology, Clinical; Social Sciences, Interdisciplinary
SC Psychology; Social Sciences - Other Topics
GA 972NH
UT WOS:000306283300024
PM 22083655
DA 2019-03-23
ER

PT B
AU Halder, D
   Jaishankar, K
AF Halder, D
   Jaishankar, K
TI Cyber Crime and the Victimization of Women: Laws, Rights and Regulations
SO CYBER CRIME AND THE VICTIMIZATION OF WOMEN: LAWS, RIGHTS AND REGULATIONS
LA English
DT Book
NR 0
TC 17
Z9 17
U1 0
U2 2
PU IGI GLOBAL
PI HERSEY
PA 701 E CHOCOLATE AVE, STE 200, HERSEY, PA 17033-1240 USA
BN 978-1-60960-831-6; 978-1-60960-830-9
PY 2012
BP 1
EP 267
DI 10.4018/978-1-60960-830-9
PG 267
WC Criminology & Penology; Law
SC Criminology & Penology; Government & Law
GA BD7QI
UT WOS:000363462000013
DA 2019-03-23
ER

PT J
AU Cheong, PH
   Gong, J
AF Cheong, Pauline Hope
   Gong, Jie
TI Cyber vigilantism, transmedia collective intelligence, and civic
   participation
SO CHINESE JOURNAL OF COMMUNICATION
LA English
DT Article
DE emerging media; cyber vigilantism; civic participation; collective
   intelligence; transmediation; human flesh search; online social networks
ID CHINA
AB Emerging media afford netizens the opportunity to participate in critical civic discourse by collaboratively constructing and sharing previously inaccessible information across multiple platforms. This paper examined the communicative behaviors constituting the recent phenomenon of cyber vigilantism (human flesh search) in China, particularly how emerging media have been appropriated for online searches to hunt for personal information about social deviants to restore public morality. Our findings suggest that the identification of corrupt officials and circulation of their private data online amplified attention on their abuse of power and pressured the authorities toward greater accountability. Blogs, forums, and social networking sites helped support the expression of alternative public opinions. Novel mash-ups further stimulated the transmediation of political parodies that challenged state discourse across video-sharing sites. This article concludes with implications and recommendations for critical and comparative research toward a broadened and culturally nuanced notion of civic participation.
C1 [Cheong, Pauline Hope; Gong, Jie] Arizona State Univ, Hugh Downs Sch Human Commun, Tempe, AZ 85287 USA.
RP Cheong, PH (reprint author), Arizona State Univ, Hugh Downs Sch Human Commun, Tempe, AZ 85287 USA.
EM pauline.cheong@asu.edu
CR *ANH SAT TV, 2009, WANG YOU GAO DIAO YU
   [Anonymous], 2009, PEOPLES DAILY   1224
   *BAID ENC, 2009, REN ROU SOU SUO YIN
   Banfe PL, 2008, INT BUSINESS EC RES, V7, P1
   Beer D, 2008, J COMPUT-MEDIAT COMM, V13, P516, DOI 10.1111/j.1083-6101.2008.00408.x
   Bolter Jay David, 2003, REMEDIATION UNDERSTA
   Bruns A., 2008, BLOGS WIKIPEDIA 2 LI
   CASTELLS M, 2008, CHINESE J COMMUNICAT, V1, P3
   CHEN ZN, 2009, SHANGHAI PU DONG GON
   Cheong PH, 2009, J INT INTERCULT COMM, V2, P189, DOI 10.1080/17513050902985349
   Cheung Anne S Y, 2009, Computer Law and Security Report, V25, P275, DOI 10.1016/j.clsr.2009.03.007
   Cheung ASY, 2009, PACIFIC RIM LAW POLI, V18, P323
   *CHIN INT NETW INF, 2009, RES REP CHIN SEARCH
   *CHIN INT NETW INF, 2010, REP CHIN INT DEV STA
   *CHIN INT NETW INF, 2009, 24 REP CHIN INT DEV
   Cottle S, 2006, MEDIA CULT SOC, V28, P411, DOI 10.1177/0163443706062910
   Couldry N, 2008, NEW MEDIA SOC, V10, P373, DOI 10.1177/1461444808089414
   de Certeau M., 1984, PRACTICE EVERYDAY LI
   Everitt D, 2009, MEDIA CULT SOC, V31, P749, DOI 10.1177/0163443709339463
   EXLEY BE, 2006, VOICES VIBES VISIONS
   Flyvbjerg B, 2006, QUAL INQ, V12, P219, DOI 10.1177/1077800405284363
   GENG HR, 2008, WANG YOU REN ROU SOU
   George A. L., 2005, CASE STUDIES THEORY
   Goode L, 2009, NEW MEDIA SOC, V11, P1287, DOI 10.1177/1461444809341393
   *GOOGL CHIN, 2009, GOOGL REN ROU SOU SU
   GU Y, 2009, DIAO YU ZHI FA AN CH
   GUO BS, 2009, WANG LUO NEI WAI QUN
   Harrison TM, 2009, NEW MEDIA SOC, V11, P155, DOI 10.1177/1461444808099580
   He ZK, 2000, COMMUNIS POST-COMMUN, V33, P243, DOI 10.1016/S0967-067X(00)00006-4
   Herold D. K., 2009, Knowledge Technology & Policy, V22, P89, DOI 10.1007/s12130-009-9076-x
   Herold D. K., 2008, ASIA J GLOBAL STUDIE, V2, P26
   HONG S, 2010, WANG LUO CHI JIU ZHA
   HUANG, 2008, GAO GUAN WEI XIE NU
   Jackson MH, 2009, J COMPUT-MEDIAT COMM, V14, P730, DOI 10.1111/j.1083-6101.2009.01463.x
   Jenkins H., 2006, CONVERGENCE CULTURE
   KAHN R, 2004, NEW MEDIA SOC, V7, P177
   Kling R, 2000, INFORM SOC, V16, P217, DOI 10.1080/01972240050133661
   *KUL, 2008, AO BA MA WO YAO QU Z
   LAN H, 2009, CONG LIN JIA XIANG S
   Lessig Lawrence, 2008, REMIX MAKING ART COM
   LIN C, 2009, DIAO YU ZHI FA DANG
   LIU T, 2009, SHANGHAI DIAO YU SHI
   MACKAY H, 1992, SOC STUD SCI, V22, P685, DOI 10.1177/030631292022004006
   MAO I, 2009, META GREAT FIREWALL
   Meikle G., 2008, DIGITAL MEDIA DEMOCR, P367
   OpenNet Initiative, 2009, INT FILT CHIN
   OREILLY T, 2005, WHAT WEB 2 0
   PU X, 2009, SHANGHAI PU DONG XIN
   Rushkoff D., 1996, MEDIA VIRUS HIDDEN A
   SEDADELAMA X, 2009, MIN HANG XU JIAO TON
   SHEN HX, 2009, SUN ZHONGJIE SHI JIA
   Shin SK, 2007, INFORM MANAGE-AMSTER, V44, P165, DOI 10.1016/j.im.2006.11.004
   SUN ZJ, 2009, GAN XIE SOU YOU GUAN
   TIAN S, 2009, YU ZHENGSHENG SHOU H
   TYTING X, 2009, ZE YI MIN HANG XU JI
   *U STUD CAR DIAOY, 2009, GOD GIV ME POW
   van Dijck J, 2009, MEDIA CULT SOC, V31, P41, DOI 10.1177/0163443708098245
   WEI ML, 2009, WO GUO XIU GAI XING
   WELLMAN B, 2003, J COMPUT-MEDIAT COMM, V8, P1
   *WIK, 2009, REN ROU SOU SUO
   WINES M, 2009, NY TIMES        0616
   Wu Xu, 2007, CHINESE CYBER NATL E
   XU Z, 2009, LI JIANJIANG JIU DIA
   XUEJIU, 2009, DIAO YU ZHI FA MU RO
   YANG HJ, 2009, ZHONG GUO ZAI YE BU
   YANG T, 2008, 95 WANG YOU REN WEI
   Yin R. K., 2008, CASE STUDY RES DESIG
   YU YJ, 2009, JIANG XU ZHOU LI FA
   ZHANG L, 2009, PU DONG XIN QU QU ZH
   ZHU HX, 2009, 2009 ANAL REP CHINAS
   ZHU WT, 2009, SHANG HAI YAO QIU CH
   ZHU XH, 2009, LI JIAN JIANG WANG L
   Zook MA, 2007, GEOFORUM, V38, P1322, DOI 10.1016/j.geoforum.2007.05.004
   2010, GLOBAL TIMES    0107
   2006, SPECIAL REPORT INCID
   2008, YOU XIN WU LI DE LIN
NR 76
TC 17
Z9 17
U1 3
U2 30
PU ROUTLEDGE JOURNALS, TAYLOR & FRANCIS LTD
PI ABINGDON
PA 4 PARK SQUARE, MILTON PARK, ABINGDON OX14 4RN, OXFORDSHIRE, ENGLAND
SN 1754-4750
J9 CHIN J COMMUN
JI Chin. J. Commun.
PY 2010
VL 3
IS 4
SI SI
BP 471
EP 487
DI 10.1080/17544750.2010.516580
PG 17
WC Communication
SC Communication
GA 798DY
UT WOS:000293184000007
DA 2019-03-23
ER

PT J
AU Chekerov, R
   Denkert, C
   Boehmer, D
   Suesse, A
   Widing, A
   Ruhmland, B
   Giese, A
   Mustea, A
   Lichtenegger, W
   Sehouli, J
AF Chekerov, R.
   Denkert, C.
   Boehmer, D.
   Suesse, A.
   Widing, A.
   Ruhmland, B.
   Giese, A.
   Mustea, A.
   Lichtenegger, W.
   Sehouli, J.
TI Online tumor conference in the clinical management of gynecological
   cancer: experience from a pilot study in Germany
SO INTERNATIONAL JOURNAL OF GYNECOLOGICAL CANCER
LA English
DT Article
DE gynecological cancer; online tumor conference; therapy management
ID PROBABLE WOLFFIAN ORIGIN; ONCOLOGY; IMPACT; BOARD; ESMO
AB The concept of the online tumor conference was established in 2004 as a pilot project. We developed specific web-based software to organize and conduct online tumor board meetings of gynecologists, surgeons, radiologists, oncologists, and pathologists from different hospitals and gynecological practitioners, discussing individual patient's cases, defining therapy options, and exchanging clinical experience. Following a didactic approach, patient data are presented to the participants, with a special focus toward patient's preference and late toxicity from prior therapy. Then different national (eg, Arbeitsgemeinschaft Gynaekologische Onkologie, Deutsche Gesellschag fur Gynaekologic und Geburtshilfe) and international guidelines (eg, American Society of Clinical Oncology, National Cancer Institute), current study results based on literature review and open clinical trials are discussed. An individual diagnosis and therapy recommendation for each patient is reached by consensus. All protocols, guidelines, and publication data are upgraded and dispersed via Internet for all participants. In the period from December 2004 to August 2006, 39 tumor board conferences were performed with a total of 667 participants. One hundred forty-four patients' cases were presented, and 121 peer-reviewed second-opinions were sought. In an anonymous survey, 84% of the participants reported to be satisfied with the information content and 72% with the technical support. Overall 98% of the individual therapy recommendations were accepted and implemented. The tumor board conference presents an optimal possibility for extensive scientific discussions and exchange (92%) and improves advanced educational training (81%). In conclusion, the online tumor conference is feasible and represents a time-saving possibility for gynecological oncologist to receive a treatment recommendation based on the best available clinical and scientific evidence.
C1 [Chekerov, R.; Mustea, A.; Lichtenegger, W.; Sehouli, J.] Charite Univ Med Berlin, Dept Obstet & Gynecol, D-13355 Berlin, Germany.
   [Denkert, C.] Charite Univ Med Berlin, Dept Pathol, D-13355 Berlin, Germany.
   [Boehmer, D.] Charite Univ Med Berlin, Dept Radiol, D-13355 Berlin, Germany.
   [Suesse, A.] Helios Gynecol Clin, Aue, Germany.
   [Widing, A.; Ruhmland, B.] Private Practices, Berlin, Germany.
   [Giese, A.] St Gertrauden Hosp, Dept Obstet & Gynecol, Berlin, Germany.
RP Sehouli, J (reprint author), Charite Univ Med Berlin, Dept Obstet & Gynecol, Campus Virchow,Augustenburger Pl 1, D-13355 Berlin, Germany.
EM sehouli@aol.com
OI Denkert, Carsten/0000-0002-2249-0982
CR Alper BS, 2006, AM FAM PHYSICIAN, V74, P482
   Blay JY, 2005, ANN ONCOL, V16, P566, DOI 10.1093/annonc/mdi127
   Chen XY, 2001, J CLIN ONCOL, V19, P4291, DOI 10.1200/JCO.2001.19.23.4291
   COLEMAN RL, 2003, P AN M AM SOC CLIN, P22
   du Bois A, 2001, GEBURTSH FRAUENHEILK, V61, P863, DOI 10.1055/s-2001-19177
   HENSON DE, 1990, SURG GYNECOL OBSTET, V170, P1
   Hornick JL, 2006, HISTOPATHOLOGY, V48, P75, DOI 10.1111/j.1365-2559.2005.02316.x
   Horning SJ, 2006, ANN ONCOL, V17, P1061, DOI 10.1093/annonc/mdl164
   Li CC, 2004, APMIS, V112, P390, DOI 10.1111/j.1600-0463.2004.t01-1-apm1120602.x
   Modlin IM, 2005, GASTROENTEROLOGY, V128, P1717, DOI 10.1053/j.gastro.2005.03.038
   Rannefeld Lisa, 2004, J Law Health, V19, P75
   Santoso JT, 2004, INT J GYNECOL CANCER, V14, P206, DOI 10.1111/j.1048-891X.2004.014200.x
   SEHOULI J, 2004, MIT WICHTIGSTEN ERGE, P54
   SMITH BH, 1975, JAMA-J AM MED ASSOC, V233, P1048, DOI 10.1001/jama.1975.03260100018008
   Tiltman AJ, 2001, HISTOPATHOLOGY, V38, P237, DOI 10.1046/j.1365-2559.2001.01086.x
   2004, KURZGEFASSTE  INTERD, P80
NR 16
TC 17
Z9 17
U1 0
U2 1
PU BLACKWELL PUBLISHING
PI OXFORD
PA 9600 GARSINGTON RD, OXFORD OX4 2DQ, OXON, ENGLAND
SN 1048-891X
J9 INT J GYNECOL CANCER
JI Int. J. Gynecol. Cancer
PD JAN-FEB
PY 2008
VL 18
IS 1
BP 1
EP 7
DI 10.1111/j.1525-1438.2007.00971.x
PG 7
WC Oncology; Obstetrics & Gynecology
SC Oncology; Obstetrics & Gynecology
GA 249DU
UT WOS:000252208100001
PM 17466034
OA Bronze
DA 2019-03-23
ER

PT J
AU Tynes, BM
AF Tynes, Brendesha M.
TI Role taking in online "classrooms": What adolescents are learning about
   race and ethnicity
SO DEVELOPMENTAL PSYCHOLOGY
LA English
DT Article
DE interracial discussion; learning; adolescents; Internet; ethnic
   perspective taking
ID PERSPECTIVE-TAKING; INTERNET; DISCRIMINATION; DISCOURSE; SELF
AB Adolescents recruited from chat rooms were interviewed via instant messaging about their interracial and interethnic experiences online. The types of messages participants sent and received about race on the Internet were identified using thematic analysis. Of particular interest within these online exchanges was what and how participants learned about racial issues. Data revealed that racialized role taking-the adoption and enactment of race-related identities-was a primary means of learning about race in the online settings adolescents visited. Participants assumed these identities in 6 capacities: as sympathizers, advocates, discussants, witnesses, targets, and friends. In doing so, they learned a wide range of information from their interracial and interethnic interlocutors, including various cultural practices and belief systems, the consequences of racial prejudice, and the ways in which racial oppression affects the lives of people of color. Participants were also exposed to negative stereotypes and racial prejudice against their own and other ethnic groups online. Findings underscore the need to counter online racial prejudice and promote the more positive aspects of what adolescents learn about race and ethnicity online.
C1 Univ Illinois, Dept Educ Psychol, Champaign, IL 61820 USA.
   Univ Illinois, African Amer Studies Program, Champaign, IL 61820 USA.
RP Tynes, BM (reprint author), Univ Illinois, Dept Educ Psychol, 188N Educ Bldg,MC708,1310 South 6th St, Champaign, IL 61820 USA.
EM tynes@uiuc.edu
CR Aboud FE, 2003, INT J BEHAV DEV, V27, P165, DOI 10.1080/01650250244000164
   Bargh JA, 2002, J SOC ISSUES, V58, P33, DOI 10.1111/1540-4560.00247
   BOLGATZ J, 2005, TEACHING RACE CLASSR
   Boyatzis R. E., 1998, TRANSFORMING QUALITA
   Buttny R, 1999, J LANG SOC PSYCHOL, V18, P247, DOI 10.1177/0261927X99018003002
   DeTurk S., 2006, COMMUNICATION Q, V54, P33, DOI [10.1080/01463370500270355, DOI 10.1080/01463370500270355]
   Edwards D, 2003, ANAL RACE TALK MULTI, P31
   ENSINK T, 2003, ANAL RACE TALK MULTI, P156
   FERNANDEZ T, 2001, INTERGROUP DIALOGUE, P45
   Fisher CB, 2000, J YOUTH ADOLESCENCE, V29, P679, DOI 10.1023/A:1026455906512
   Fox H, 2001, RACE BREAKS OUT CONV
   Gehlbach H, 2004, EDUC PSYCHOL REV, V16, P207, DOI 10.1023/B:EDPR.0000034021.12899.11
   GERANIOS C, 1997, COGNITIVE AFFECTIVE
   Glaser B, 1967, DISCOVERY GROUNDED T
   Goffman E., 1981, FORMS TALK
   Greenfield PM, 2003, J APPL DEV PSYCHOL, V24, P713, DOI 10.1016/j.appdev.2003.09.005
   GREISDORF KE, 2001, INTERGROUP DIALOGUE, P151
   Gross EF, 2004, J APPL DEV PSYCHOL, V25, P633, DOI 10.1016/j.appdev.2004.09.005
   Khuri M. L., 2004, RACE ETHNICITY AND E, V7, P229, DOI [10.1080/1361332042000257056, DOI 10.1080/1361332042000257056]
   Lewis Amanda E., 2003, RACE SCHOOLYARD
   Lewis-Charp H, 2003, PHI DELTA KAPPAN, V85, P279, DOI 10.1177/003172170308500407
   Lopez GE, 1998, POLIT PSYCHOL, V19, P305, DOI 10.1111/0162-895X.00106
   Ma Ringo, 1996, COMPUTER MEDIATED CO, P173
   MCCOY M, 2001, INTERGROUP DIALOGUE, P137
   McKee H., 2002, Computer and Composition, V19, P411, DOI 10.1016/S8755-4615(02)00143-3
   McKenna KYA, 2002, J SOC ISSUES, V58, P9, DOI 10.1111/1540-4560.00246
   Nagda BA, 2003, GROUP PROCESS INTERG, V6, P111, DOI 10.1177/1368430203006001015
   Piaget J. P., 1952, ORIGINS INTELLIGENCE
   Pollock M, 2004, COLORMUTE: RACE TALK DILEMMAS IN AN AMERICAN SCHOOL, P1
   QUINN A, 2003, TEENAGE COMMUNICATIO
   QUINTANA SM, 1994, INT J INTERCULT REL, V18, P419, DOI 10.1016/0147-1767(94)90016-7
   Quintana SM, 1998, APPL PREV PSYCHOL, V7, P27, DOI 10.1016/S0962-1849(98)80020-6
   Quintana Stephen M, 2000, Cultur Divers Ethnic Minor Psychol, V6, P334, DOI 10.1037/1099-9809.6.4.334
   Schoem D, 2003, SOCIOL INQ, V73, P212, DOI 10.1111/1475-682X.00053
   Tatum B. D, 1997, WHY ARE ALL BLACK KI
   Thompson M. C., 2001, INTERGROUP DIALOGUE, P99
   TREVINO J, 2001, INTERGROUP DIALOGUE, P87
   Tynes B, 2004, J APPL DEV PSYCHOL, V25, P667, DOI 10.1016/j.appdev.2004.09.003
   TYNES B, 2005, HDB CHILDREN CULTURE
   VASQUESSCALERA C, 1999, THESIS U MICHIGAN AN
   Vescio TK, 2003, EUR J SOC PSYCHOL, V33, P455, DOI 10.1002/ejsp.163
   Viera AJ, 2005, FAM MED, V37, P360
   Whitaker E. E., 1998, Computers and Composition, V15, P331, DOI 10.1016/S8755-4615(98)90005-6
   Wong CA, 2003, J PERS, V71, P1197, DOI 10.1111/1467-6494.7106012
   Zuniga X., 1997, DIVERSITY FACTOR, V6, P23
NR 45
TC 17
Z9 17
U1 0
U2 2
PU AMER PSYCHOLOGICAL ASSOC
PI WASHINGTON
PA 750 FIRST ST NE, WASHINGTON, DC 20002-4242 USA
SN 0012-1649
EI 1939-0599
J9 DEV PSYCHOL
JI Dev. Psychol.
PD NOV
PY 2007
VL 43
IS 6
BP 1312
EP 1320
DI 10.1037/0012-1649.43.6.1312
PG 9
WC Psychology, Developmental
SC Psychology
GA 230GF
UT WOS:000250863500003
PM 18020813
DA 2019-03-23
ER

PT J
AU Wyn, B
   Sweetman, JN
   Leavitt, PR
   Donald, DB
AF Wyn, B.
   Sweetman, J. N.
   Leavitt, P. R.
   Donald, D. B.
TI Historical metal concentrations in lacustrine food webs revealed using
   fossil ephippia from Daphnia
SO ECOLOGICAL APPLICATIONS
LA English
DT Article
DE agriculture; aluminum; cadmium; chromium; Daphnia; ephippia;
   invertebrates; lake; metals; molybdenum; sediments; urbanization
ID CANADIAN SHIELD LAKES; HOLOPEDIUM-GIBBERUM; CLADOCERAN REMAINS;
   HEAVY-METALS; EGG BANK; MAGNA; TOXICITY; CADMIUM; WATER; ZOOPLANKTON
AB Metal contamination of freshwater ecosystems is increasingly prevalent due to anthropogenic activities such as metal smelting and fossil fuel combustion. While toxicological studies focus on aqueous metal concentrations that result in lethal or sublethal responses, currently the only method for reconstructing a lake's metal contamination history is through an examination of the sedimentary deposits. In this paper, we suggest that cladoceran diapausing eggs (ephippia), which are abundant in nature and accumulate maternally derived metals, can be used to measure historical variations in biologically relevant metals that derive from the water column ( water, diet). Linear regressions of total metal content against ephippia density or mass were strong (R-2 > 0.80, P < 0.04) and revealed that metals were incorporated into ephippia with little contamination from the sediment matrix. Comparison of metal concentrations in ephippia and bulk sediments from three lakes demonstrated that some metals associated with urban sources (Cd, Cr, Mo) were preferentially concentrated in ephippia, whereas concentrations of other metals indicating landscape erosion (Al, Ca, Fe, Mn) exhibited greater concentrations in bulk sediments than in diapausing eggs. Because historical changes in metals within fossils and bulk sediments were uncorrelated in most instances, past variation in the metal content of ephippia provided a unique history of food web exposure to metals in the water column.
C1 Univ Regina, Dept Biol, Limnol Lab, Regina, SK S4S 0A2, Canada.
   Environm Canada, Regina, SK S4P 4K1, Canada.
RP Leavitt, PR (reprint author), Univ New Brunswick, Dept Biol, St John, NB E2L 4L5, Canada.
EM Peter.Leavitt@uregina.ca
RI Leavitt, Peter/A-1048-2013; Sweetman, Jon/A-6457-2011
OI Leavitt, Peter/0000-0001-9805-9307; 
CR ATTAR EN, 1982, ARCH ENVIRON CON TOX, V11, P291
   BIESINGER KE, 1972, J FISH RES BOARD CAN, V29, P1691, DOI 10.1139/f72-269
   BLAIS JM, 1993, BIOGEOCHEMISTRY, V23, P1
   Bossuyt BTA, 2005, ENVIRON POLLUT, V136, P145, DOI 10.1016/j.envpol.2004.11.023
   Campbell LM, 2005, SCI TOTAL ENVIRON, V351, P247, DOI 10.1016/j.scitotenv.2005.02.043
   CARNEY GC, 1986, ENVIRON RES, V39, P290, DOI 10.1016/S0013-9351(86)80055-X
   Chen CY, 2000, LIMNOL OCEANOGR, V45, P1525, DOI 10.4319/lo.2000.45.7.1525
   Croteau MN, 2005, LIMNOL OCEANOGR, V50, P1511, DOI 10.4319/lo.2005.50.5.1511
   De Schamphelaere KAC, 2004, AQUAT TOXICOL, V70, P233, DOI 10.1016/j.aquatox.2004.09.008
   ENGSTROM DR, 1985, FRESHWATER BIOL, V15, P261, DOI 10.1111/j.1365-2427.1985.tb00200.x
   *EVN CAN, 2004, CAN CLIM NORM 1971 2
   Fayek M, 2002, CAN MINERAL, V40, P1553, DOI 10.2113/gscanmin.40.6.1553
   FERARD JF, 1983, ECOTOX ENVIRON SAFE, V7, P43, DOI 10.1016/0147-6513(83)90047-7
   FOX HM, 1953, PROC R SOC SER B-BIO, V141, P179, DOI 10.1098/rspb.1953.0034
   FREY DG, 1960, ECOLOGY, V41, P684, DOI 10.2307/1931802
   Glover CN, 2005, PHYSIOL BIOCHEM ZOOL, V78, P405, DOI 10.1086/430036
   GORBI G, 1993, ECOTOX ENVIRON SAFE, V25, P64, DOI 10.1006/eesa.1993.1007
   Guan R, 2004, ENVIRON SCI TECHNOL, V38, P6051, DOI 10.1021/es049562z
   Guan R, 2004, ENVIRON TOXICOL CHEM, V23, P2689, DOI 10.1897/03-503
   Hairston NG, 1999, NATURE, V401, P446, DOI 10.1038/46731
   Hairston NG, 2005, ECOLOGY, V86, P1669, DOI 10.1890/03-0784
   Hairston NG, 1996, LIMNOL OCEANOGR, V41, P1087, DOI 10.4319/lo.1996.41.5.1087
   Hall RI, 1999, LIMNOL OCEANOGR, V44, P739, DOI 10.4319/lo.1999.44.3_part_2.0739
   Hall RI, 1997, LIMNOL OCEANOGR, V42, P112, DOI 10.4319/lo.1997.42.1.0112
   Hall RI, 1999, CAN J FISH AQUAT SCI, V56, P1109, DOI 10.1139/cjfas-56-6-1109
   Havas M, 1995, WATER AIR SOIL POLL, V85, P51, DOI 10.1007/BF00483688
   HAVAS M, 1985, CAN J ZOOL, V63, P1114, DOI 10.1139/z85-168
   Jeppesen E, 2001, TRENDS ECOL EVOL, V16, P191, DOI 10.1016/S0169-5347(01)02100-0
   Kerfoot WC, 2004, LIMNOL OCEANOGR, V49, P1300, DOI 10.4319/lo.2004.49.4_part_2.1300
   Leavitt PR, 2006, LIMNOL OCEANOGR, V51, P2262, DOI 10.4319/lo.2006.51.5.2262
   Limburg PA, 2002, P ROY SOC B-BIOL SCI, V269, P281, DOI 10.1098/rspb.2001.1868
   Lithner G, 2000, AMBIO, V29, P217, DOI 10.1639/0044-7447(2000)029[0217:TTOMIA]2.0.CO;2
   MARCUS NH, 1994, LIMNOL OCEANOGR, V39, P154, DOI 10.4319/lo.1994.39.1.0154
   MCGOWAN S, 2005, VERHANDLUNGEN INT VE, V29, P794
   Munger C, 1999, AQUAT TOXICOL, V44, P195
   NRIAGU JO, 1988, NATURE, V333, P134, DOI 10.1038/333134a0
   PATOINE A, 2006, LIMNOLOGY OCEANOGRAP, V51, P665
   Pollard HG, 2003, AMBIO, V32, P214, DOI 10.1639/0044-7447(2003)032[0214:ROCDCI]2.0.CO;2
   Rainbow PS, 2002, ENVIRON POLLUT, V120, P497, DOI 10.1016/S0269-7491(02)00238-5
   REINFELDER JR, 1994, LIMNOL OCEANOGR, V39, P1783, DOI 10.4319/lo.1994.39.8.1783
   Sarmaja-Korjonen K, 2003, HOLOCENE, V13, P691, DOI 10.1191/0959683603hl655rp
   SAWCHYN WW, 1991, 917 SASK ENV
   SCHINDLER DW, 1980, CAN J FISH AQUAT SCI, V37, P373, DOI 10.1139/f80-051
   Scott GR, 2004, AQUAT TOXICOL, V68, P369, DOI 10.1016/j.aquatox.2004.03.016
   Sheppard SC, 2005, J ENVIRON RADIOACTIV, V79, P55, DOI 10.1016/j.jenvrad.2004.05.015
   SIMKISS K, 1995, METAL SPECIATION BIO, P1
   Struck U, 1998, NATURWISSENSCHAFTEN, V85, P597, DOI 10.1007/s001140050558
   Tsui MTK, 2005, ENVIRON TOXICOL CHEM, V24, P1228, DOI 10.1897/04-190R.1
   Verschuren D, 1997, T AM FISH SOC, V126, P21, DOI 10.1577/1548-8659(1997)126<0021:FZATHS>2.3.CO;2
   YAN ND, 1990, ENVIRON TOXICOL CHEM, V9, P895, DOI 10.1897/1552-8618(1990)9[895:COCLIH]2.0.CO;2
   YAN ND, 1990, ENVIRON SCI TECHNOL, V24, P1367, DOI 10.1021/es00079a010
   Yan ND, 1996, CAN J FISH AQUAT SCI, V53, P1328, DOI 10.1139/cjfas-53-6-1328
   Yang ZR, 2003, ENVIRON GEOL, V43, P688, DOI 10.1007/s00254-002-0691-z
   Yu RQ, 2002, LIMNOL OCEANOGR, V47, P495, DOI 10.4319/lo.2002.47.2.0495
NR 54
TC 17
Z9 17
U1 0
U2 5
PU ECOLOGICAL SOC AMER
PI WASHINGTON
PA 1707 H ST NW, STE 400, WASHINGTON, DC 20006-3915 USA
SN 1051-0761
J9 ECOL APPL
JI Ecol. Appl.
PD APR
PY 2007
VL 17
IS 3
BP 754
EP 764
DI 10.1890/06-0868
PG 11
WC Ecology; Environmental Sciences
SC Environmental Sciences & Ecology
GA 157TS
UT WOS:000245744500011
PM 17494394
DA 2019-03-23
ER

PT J
AU Miller, J
   Garran, AM
AF Miller, Joshua
   Garran, Ann Marie
TI The web of institutional racism (Reprinted from Racism in the United
   States, Implications for Social Work Practice 1st Edition)
SO SMITH COLLEGE STUDIES IN SOCIAL WORK
LA English
DT Reprint
DE institutional racism; racism; discrimination; inequality; oppression;
   white privilege
ID RACE; OUTCOMES
AB This article identifies major forms of institutional racism in the United States today. It considers how taken together they form a web of oppression which obstructs economic, social, and political mobility for people of color while white people are issued passports of privilege. The implications of this enduring form of social inequality for social workers and other helping professionals are considered.
C1 Smith Coll, Sch Social Work, Northampton, MA 01063 USA.
   CUNY Hunter Coll, Employee Assistance Program, New York, NY 10021 USA.
RP Miller, J (reprint author), Smith Coll, Sch Social Work, Northampton, MA 01063 USA.
CR ACEVEDOGARCIA D, 2004, POVERTY RACE, V13, P11
   ACEVEDOGARCIA D, 2004, POVERTY RACE, V13, P1
   Allen T. W., 1994, INVENTION WHITE RACE, V1
   ALTIMARI D, 2001, HARTFORD COURANT, pA6
   ALTIMARI D, 2001, HARTFORD COURANT, pA1
   BOBO LD, 2001, AM BECOMING RACIAL T, V1, P265
   Bourgois P, 1995, IN SEARCH OF RESPECT
   BOYD G, 2001, DRUG WAR IS NEW J CR
   BRONNER E, 1998, NY TIMES        0401, pA1
   Brown E. R., 2000, RACIAL ETHNIC DISPAR
   Brown MK, 2003, WHITEWASHING RACE: THE MYTH OF A COLOR-BLIND SOCIETY, P1
   *BUILD BLOCKS YOUT, 2001, DRUGS DISP RAC IMP I
   CALHOUN M, 2005, POVERTY RACE, V14, P17
   Carnevale A., 2003, SOCIOECONOMIC STATUS
   CARTER RT, 1995, RACE PSYCHOTHERAPY C
   Charles CZ, 2000, SOC PROBL, V47, P379, DOI 10.1525/sp.2000.47.3.03x0297k
   COHEN A, 2004, NY TIMES        0621, pA18
   Cose Ellis, 1993, RAGE PRIVILEGED CLAS
   *COUNC EC ADV, 1998, CHANG AM IND SOC EC
   Davis K, 1997, SMITH COLL STUD SOC, V67, P623, DOI 10.1080/00377319709517510
   Edsall Thomas, 1991, CHAIN REACTION IMPAC
   Faber Daniel, 2001, UNEQUAL EXPOSURE ECO
   Feagin J. R., 1999, CITYSCAPE, V4, P79
   Frankenberg E., 2003, MULTIRACIAL SOC SEGR
   FRITZ N, 2001, CIVIL LIBERTIES  MAR, P2
   Geis KJ, 1998, SOC PSYCHOL QUART, V61, P232, DOI 10.2307/2787110
   GILLENS M, 1999, WHY AM HATE WELFARE
   HARMON A, 1998, NY TIMES        0430, pA1
   Hawkins D. F., 2001, AM BECOMING RACIAL T, V2, P32
   *HUM RIGHTS WATCH, 2000, US PUN PREJ RAC DISP
   IGNATIOV N, 1995, IRISH BECOME WHITE
   JOINER LL, 2004, CRISIS, V111, P17
   Kennedy R., 2001, AM BECOMING RACIAL T, VII, P1
   KINGTON RS, 2001, AM BECOMING RACIAL T, V2, P253
   Kirk Rita, 1995, HATE SPEECH, P28
   KIVEL P, 1996, UPROOTING RACISM WHI
   KOMAR B, 2003, POVERTY RACE, V12, P1
   KOMAR B, 2003, POVERTY RACE, V12, P5
   Kozol J., 1991, SAVAGE INEQUALITIES
   LANK RM, 2001, AM BECOMING RACIAL B, V1, P21
   LAUB J, 2000, POVERTY RES NEWS, V4, P4
   LEARY K, 1999, CONSTELLATIONS, V6, P85, DOI DOI 10.1111/1467-8675.00122
   LOGAN JR, 2003, HARV COL C BOST MA
   Lu YE, 2004, CHILD YOUTH SERV REV, V26, P447, DOI 10.1016/j.childyouth.2004.02.002
   MANNING RD, 1999, POVERTY RACE, V8, P11
   MANNING RD, 1999, POVERTY RACE, V8, P1
   Massey D. S, 1993, AM APARTHEID SEGREGA
   Massey DS, 2001, PROBLEM CENTURY RACI, P317
   MCLOYD VC, 2001, AM BECOMING RACIAL T, V11, P311
   Miller J, 2000, J SOCIOL SOC WELFARE, V27, P39
   MILLER J, RACISM US IMPLICATIO
   MILLER J, 1999, P 13 C SMALL CIT REG, P277
   Miller Joshua, 2001, J SOCIOLOGY SOCIAL W, V28, P23
   Mills C., 1997, RACIAL CONTRACT
   Mott De, 1995, TROUBLE FRIENDSHIP W
   Muhammad D., 2004, STATE DREAM 2004 END
   *NAT AC SCI, 2002, UN TREATM CONFR RAC
   OCONNOR A, 2001, URBAN INEQUALITY EVI, P1
   OLIVER ML, 2000, READINGS DIVERSITY S, P402
   Oliver PE, 2001, FOCUS, V21, P28
   Omi M., 1994, RACIAL FORMATION US
   PARK Y, 2006, SMITH COLL STUDIES S, V76
   Patrick J. J., 2001, OXFORD GUIDE US GOVT
   Pinderhughes E., 1989, UNDERSTANDING RACE E
   POEYAMAGATA E, 2000, JUSTICE SOME
   POLIKOFF A, 2004, POVERTY RACE, V13, P8
   Polikoff Alexander, 2004, POVERTY RACE, V13, P1
   Powell John, 1999, POVERTY RACE, V8, P3
   QUINTEROSOMAINI A, 2004, HIDDEN RANGER ENV HL
   RIDLEY CR, 1995, OVERCOMIN UNINTENTIO
   ROBERTS D, 2002, COLORLINESS      FAL, P19
   ROBERTS S, 1995, NY TIMES        0618, P4
   ROBERTS S, 1995, NY TIMES        0618, P1
   SABOL WJ, 1997, CRIME POLICY REPORT
   Schmader T, 2001, J SOC ISSUES, V57, P93, DOI 10.1111/0022-4537.00203
   Sengupta Somini, 2000, NY TIMES, pA18
   *SENT PROJ, 2004, NEW PRIS FIG DEM NEE
   Shapiro T. M., 2004, HIDDEN COST BEING AF
   SHIPLER D, 1997, COUNTRY STRANGERS BL
   Simson Elizabeth, 2002, JUSTICE DENIED FELON
   Solorzano D, 2000, J NEGRO EDUC, V69, P60
   SQUIRES GD, 1999, AM PROSPECT, V42, P67
   Steinberg S., 2001, ETHNIC MYTH RACE ETH
   STEINHORN L, 1999, POVERY RACE, V8, P1
   Stoll M. A., 2004, AFRICAN AM COLOR LIN
   SULLIVAN M, 1989, GETTING PAIN YOUTH C
   Takaki R., 1993, DIFFERENT MIRROR HIS
   Taylor MC, 1998, AM SOCIOL REV, V63, P512, DOI 10.2307/2657265
   Tervalon M, 1998, J HEALTH CARE POOR U, V9, P117
   Thompson M., 2002, ANAL SOCIAL ISSUES P, V2, P183, DOI [10.1111/j.1530-2415.2002.00037.x, DOI 10.1111/J.1530-2415.2002.00037.X]
   TILLY C, 1998, TRUE COLORS
   *URB LEAG, 2002, STAT BLACK AM 2004
   *US BUR CENS, 2000, STAT ABSTR US
   van Dijk T, 1995, HATE SPEECH, P1
   WADE JC, 1993, AM J ORTHOPSYCHIAT, V63, P536, DOI 10.1037/h0079479
   WALSH MW, 2000, NY TIMES        0903, P1
   WAXMAN H, 2001, INCOME RACIAL DISPAR
   Weitzer R, 2004, SOC PROBL, V51, P305, DOI 10.1525/sp.2004.51.3.305
   Western B., 2001, FOCUS, V21, P32
   WESTIN A, 2001, BRILLS CONTENT, V4, P129
   WESTIN A, 2001, BRILLS CONTENT, V4, P82
   WILLIAMS DR, 2001, AM BECOMING RACIAL T, V2, P371
   Wilson W. J., 1987, TRULY DISADVANTAGED
   WILSON WJ, 1996, WORK DISAPPEARS WORL
   Woody D. J., 2001, J ETHNIC CULTURAL DI, V9, P151, DOI DOI 10.1300/J051V09N03_08
   YINGER J, 2001, FOCUS, V21, P51
   Zubrinsky CC, 2001, URBAN INEQUALITY EVI, P217
   2000, DAILY HAMPSHIRE 0626, pB1
NR 108
TC 17
Z9 17
U1 0
U2 9
PU ROUTLEDGE JOURNALS, TAYLOR & FRANCIS LTD
PI ABINGDON
PA 4 PARK SQUARE, MILTON PARK, ABINGDON OX14 4RN, OXFORDSHIRE, ENGLAND
SN 0037-7317
EI 1553-0426
J9 SMITH COLL STUD SOC
JI Smith Coll. Stud. Soc. Work
PY 2007
VL 77
IS 1
BP 33
EP 67
DI 10.1300/J497v77n01_03
PG 35
WC Social Work
SC Social Work
GA 148HB
UT WOS:000245064200004
DA 2019-03-23
ER

PT J
AU Josman, N
   Somer, E
   Reisberg, A
   Weiss, PL
   Garcia-Palacios, A
   Hoffman, H
AF Josman, Naomi
   Somer, Eli
   Reisberg, Ayelet
   Weiss, Patrice L. (Tamar)
   Garcia-Palacios, Azucena
   Hoffman, Hunter
TI BusWorld: Designing a virtual environment for post-traumatic stress
   disorder in Israel: A protocol
SO CYBERPSYCHOLOGY & BEHAVIOR
LA English
DT Article; Proceedings Paper
CT 4th International Workshop on Virtual Rehabilitation (IWVR2005)
CY SEP, 2005
CL Los Angeles, CA
ID REALITY EXPOSURE THERAPY; VIETNAM VETERANS
AB A number of carefully controlled studies have documented the effectiveness of traditional imaginal exposure for the treatment of post-traumatic stress disorder (PTSD). Virtual reality (VR) exposure therapy is based on a similar logic but rather than self-generating imagery, patients wear a VR helmet and go into a three-dimensional (3-D) computer generated virtual world to help them gain access to their memory of the traumatic event. Recent preliminary research has shown that some patients who fail to respond to traditional therapy benefit from virtual reality exposure therapy, presumably because VR helps the patient become emotionally engaged while recollecting/recounting/re-interpreting/emotionally processing what happened during the traumatic event. The present paper presents a brief overview of a new VR World we developed to provide virtual reality therapy for terrorist bus bombing victims in Israel, and a brief description of our research protocol and measures (for details, see www. vrpain.com).
C1 Univ Haifa, Dept Occupat Therapy, IL-31905 Haifa, Israel.
   Univ Haifa, Sch Social Work, IL-31999 Haifa, Israel.
   Jaume I Univ, Castellon, Spain.
   Univ Washington, HIT Lab, Seattle, WA 98195 USA.
   Shalvata Mental Hlth Ctr, Hod Hasharon, Israel.
RP Josman, N (reprint author), Univ Haifa, Dept Occupat Therapy, Mt Carmel, IL-31905 Haifa, Israel.
EM naomij@research.haifa.ac.il
RI Garcia-Palacios, Azucena/C-9854-2011
OI Garcia-Palacios, Azucena/0000-0001-9250-8714
CR Baum C. M., 2001, ACTIVITY CARD SORT T
   Beck A. T., 1996, MANUAL BECK DEPRESSI
   Blake D. D., 1990, BEHAV THER, V13, P187, DOI DOI 10.1007/BF02105408
   Bleich A, 2003, JAMA-J AM MED ASSOC, V290, P612, DOI 10.1001/jama.290.5.612
   DEROGATIS LR, 1983, PSYCHOL MED, V13, P595, DOI 10.1017/S0033291700048017
   Difede J, 2002, CYBERPSYCHOL BEHAV, V5, P529, DOI 10.1089/109493102321018169
   DIFEDE J, 2001, UNPUB VIRTUAL REALIT
   Foa EB, 1997, PSYCHOL ASSESSMENT, V9, P445, DOI 10.1037//1040-3590.9.4.445
   Rothbaum BO, 2001, J CLIN PSYCHIAT, V62, P617, DOI 10.4088/JCP.v62n0808
   Rothbaum BO, 1999, J TRAUMA STRESS, V12, P263, DOI 10.1023/A:1024772308758
   Somer E, 2005, MENTAL HLTH TERRORS
   Witmer BG, 1998, PRESENCE-TELEOP VIRT, V7, P225, DOI 10.1162/105474698565686
NR 12
TC 17
Z9 17
U1 0
U2 4
PU MARY ANN LIEBERT, INC
PI NEW ROCHELLE
PA 140 HUGUENOT STREET, 3RD FL, NEW ROCHELLE, NY 10801 USA
SN 1094-9313
J9 CYBERPSYCHOL BEHAV
JI CyberPsychol. Behav.
PD APR
PY 2006
VL 9
IS 2
BP 241
EP 244
DI 10.1089/cpb.2006.9.241
PG 4
WC Communication; Psychology, Applied
SC Communication; Psychology
GA 041PX
UT WOS:000237469200027
PM 16640487
DA 2019-03-23
ER

PT J
AU Forman, RF
AF Forman, RF
TI Narcotics on the net: The availability of web sites selling controlled
   substances
SO PSYCHIATRIC SERVICES
LA English
DT Editorial Material
AB The Internet is not only a vital medium for communication, entertainment, and commerce, but it is also an outlet for illicit drug sales. Although the U. S. Controlled Substances Act regulates access to certain drugs by requiring prescriptions, unique characteristics of the Internet create significant challenges for the enforcement of U. S. drug policies. In the late 1990s "no prescription Web sites" (NPWs) began to emerge, which allow persons to purchase drugs, such as opiates, without a prescription. Given the likely role of NPWs in increasing prescription drug abuse, health care professionals must develop and disseminate strategies for helping patients who are affected by these Web sites.
C1 Alkermes Inc, Cambridge, MA USA.
   Univ Penn, Ctr Studies Addict, Philadelphia, PA 19104 USA.
   Treatment Res Inst, Philadelphia, PA USA.
RP Forman, RF (reprint author), Alkermes Inc, Cambridge, MA USA.
EM bforman@tresearch.org
CR FORMAN R, IN PRESS AM J PSYCHI
   Forman RF, 2003, JAMA-J AM MED ASSOC, V290, P889, DOI 10.1001/jama.290.7.889
   GORDON S, IN PRESS J SUBSTANCE
   JOHNSTON LD, 2005, NIH PUB
   LENHART A, 2004, LAWL GROUP SUMM SEM
   *NIELS NET RAT, NETVIEW US METR US
   *SUBST AB MENT HLT, 2003, RES 2002 NAT SURV DR
   *SUBST AB MENT HLT, 2003, DAWN REP TRENDS DRUG
   *UN INT NARC CONTR, 2005, REP INCB 2004
   *US DRUG PREV, 2004, TREATM ENF AG TAK DO
   *US JUST DEP, 2000, EL FRONT CHALL UNL C
   VOLKOW N, 2004, COLL PROBLEMS DRUG D
   *WORK GROUP UNL CO, 1999, 13133 WORK GROUP UNL
NR 13
TC 17
Z9 17
U1 0
U2 1
PU AMER PSYCHIATRIC PUBLISHING, INC
PI ARLINGTON
PA 1000 WILSON BOULEVARD, STE 1825, ARLINGTON, VA 22209-3901 USA
SN 1075-2730
J9 PSYCHIAT SERV
JI Psychiatr. Serv.
PD JAN
PY 2006
VL 57
IS 1
BP 24
EP 26
DI 10.1176/appi.ps.57.1.24
PG 3
WC Health Policy & Services; Public, Environmental & Occupational Health;
   Psychiatry
SC Health Care Sciences & Services; Public, Environmental & Occupational
   Health; Psychiatry
GA 000NN
UT WOS:000234469000005
PM 16403726
DA 2019-03-23
ER

PT J
AU Hsu, CW
AF Hsu, Chiung-wen Julia
TI Privacy concerns, privacy practices and web site categories - Toward a
   situational paradigm
SO ONLINE INFORMATION REVIEW
LA English
DT Article
DE privacy; Internet; China; the Netherlands; Taiwan; United States of
   America
ID INFORMATION PRIVACY; INTERNET USERS; UNITED-STATES; ISSUES; LIMITS;
   TRUST; JAPAN; LEVEL
AB Purpose - The purpose of this research is to disprove the common assumptions of research into privacy concerns from an adversarial paradigm, which does not work in the context of the internet. These assumptions usually claim that internet users who have higher privacy concerns will disclose less information, and that data subjects are always adversarial to data users without considering social contexts.
   Design/methodology/approach - The study surveyed 400 respondents from China, The Netherlands, Taiwan and the USA. It examined not only their privacy concerns, but also their actual practices, in order to identify any similarities between concerns and practices.
   Findings - This study proved that internet users' privacy concerns do not reflect their privacy practices and showed how social contexts (Web category) influence users' privacy practices. Respondents from China, The Netherlands, Taiwan and the USA perceive Website categories in different ways, reflecting the influences of political systems, cultural background and economic development.
   Research limitations/implications - This study maintains that future research on online privacy should take contexts or situations into account. To confirm this, additional research should be undertaken on how social contexts in other countries affect users' privacy concerns and practices. Investigators should also study what makes users more likely to disclose information.
   Originality/value - This study suggests that legislation provides the basic protection, while self-regulation supplies the detailed principles of online privacy. Privacy education teaches users how to create their "zone of privacy" and how to be responsible for their online practices, in order to build an abuse-free information environment on the internet.
C1 Natl Chengchi Univ, Dept Radiol & Televis, Taipei 11623, Taiwan.
   Natl Chengchi Univ, Coll Commun, Grad Program, Taipei 11623, Taiwan.
RP Hsu, CW (reprint author), Natl Chengchi Univ, Dept Radiol & Televis, Taipei 11623, Taiwan.
EM juliachiung@yahoo.com
CR Allen Anita L., 1988, UNEASY ACCESS PRIVAC
   BELLMAN S, 2000, COMMUNICATIONS ACM, V42
   BENNETT CJ, 1992, REGULATING PRIVACY
   Cho H, 1999, SOC SCI COMPUT REV, V17, P421, DOI 10.1177/089443939901700402
   Culnan MJ, 1999, ORGAN SCI, V10, P104, DOI 10.1287/orsc.10.1.104
   Fischer-Hubner S., 1998, INFORM COMMUNICATION, V1, P420
   GAVISON R, 1980, YALE LAW J, V89, P421, DOI 10.2307/795891
   GERSTEIN RS, 1978, ETHICS, V89, P76, DOI 10.1086/292105
   Graber MA, 2002, J FAM PRACTICE, V51, P642
   Hine C, 1998, INFORM SOC, V14, P253, DOI 10.1080/019722498128700
   Hoffman DL, 1999, INFORM SOC, V15, P129
   HSU CW, 2002, P 52 ANN C INT COMM
   Inness Julie, 1992, PRIVACY INTIMACY ISO
   Kate N, 1998, AM DEMOGR, V20, P37
   Lally L, 1996, J BUS ETHICS, V15, P1221, DOI 10.1007/BF00412820
   MARSHALL NJ, 1974, MULTIVAR BEHAV RES, V9, P255, DOI 10.1207/s15327906mbr0903_1
   Miller RB, 2000, J RELIG ETHICS, V28, P3, DOI 10.1111/0384-9694.00034
   Milne GR, 2000, J PUBLIC POLICY MARK, V19, P238, DOI 10.1509/jppm.19.2.238.17136
   Moor J. H., 1997, Computers & Society, V27, P27
   O'Neil D, 2001, SOC SCI COMPUT REV, V19, P17, DOI 10.1177/089443930101900103
   PEDERSEN DM, 1987, PERCEPT MOTOR SKILL, V48, P12139
   Phelps J, 2000, J PUBLIC POLICY MARK, V19, P27, DOI 10.1509/jppm.19.1.27.16941
   Plichtova J, 1997, SOCIOLOGIA, V29, P375
   Raab CD, 1998, INFORM SOC, V14, P263, DOI 10.1080/019722498128719
   RAAB CD, 2002, COMMUNICATION SOC, V5, P237
   Rachels J., 1975, PHILOS PUBLIC AFF, V4, P323
   Regan Priscilla M, 1995, LEGISLATING PRIVACY
   Ribak R, 2003, J BROADCAST ELECTRON, V47, P328, DOI 10.1207/s15506878jobem4703_2
   Sheehan KB, 2002, INFORM SOC, V18, P21, DOI 10.1080/01972240252818207
   Sixsmith J, 2001, QUAL HEALTH RES, V11, P423, DOI 10.1177/104973201129119109
   Smith HJ, 1996, MIS QUART, V20, P167, DOI 10.2307/249477
   SPECTOR L, 2003, PC WORLD, P26
   Tavani H. T., 1999, Computers & Society, V29, P11
   Taylor CR, 2000, J PUBLIC POLICY MARK, V19, P228, DOI 10.1509/jppm.19.2.228.17127
   Warren Samuel D., 1890, HARVARD LAW REV, V4, P193, DOI DOI 10.2307/1321160
   Westin A. F., 1968, PRIVACY FREEDOM
   YAMAGISHI T, 1994, MOTIV EMOTION, V18, P129, DOI 10.1007/BF02249397
NR 37
TC 17
Z9 17
U1 2
U2 12
PU EMERALD GROUP PUBLISHING LTD
PI BINGLEY
PA HOWARD HOUSE, WAGON LANE, BINGLEY BD16 1WA, W YORKSHIRE, ENGLAND
SN 1468-4527
EI 1468-4535
J9 ONLINE INFORM REV
JI Online Inf. Rev.
PY 2006
VL 30
IS 5
BP 569
EP 586
DI 10.1108/14694620610706433
PG 18
WC Computer Science, Information Systems; Information Science & Library
   Science
SC Computer Science; Information Science & Library Science
GA 106KT
UT WOS:000242100100007
DA 2019-03-23
ER

PT J
AU Schlekat, CE
   Purkerson, DG
   Luoma, SN
AF Schlekat, CE
   Purkerson, DG
   Luoma, SN
TI Modeling selenium bioaccumulation through arthropod food webs in San
   Francisco Bay, California, USA
SO ENVIRONMENTAL TOXICOLOGY AND CHEMISTRY
LA English
DT Article
DE selenium; trophic transfer; bioaccumulation; mysid; copepod
ID BIVALVE POTAMOCORBULA-AMURENSIS; MARINE COPEPODS; TRACE-ELEMENTS;
   BIOAVAILABILITY; ACCUMULATION; METALS; ASSIMILATION; ZOOPLANKTON
AB Trophic transfer is the main process by which upper trophic level wildlife are exposed to selenium. Transfers through lower levels of a predator's food web thus can be instrumental in determining the threat of selenium in an ecosystem. Little is known about Se transfer through pelagic, zooplankton-based food webs in San Francisco Bay ([SFB], CA, USA), which serve as an energy source for important predators such as striped bass. A dynamic multipathway bioaccumulation model was used to model Se transfer from phytoplankton to pelagic copepods to carnivorous mysids (Neomysis mercedis). Uptake rates of dissolved Se, depuration rates, and assimilation efficiencies (AE) for the model were determined for copepods and mysids in the laboratory. Small (73-250 mum) and large (250-500 mum) herbivorous zooplankton collected from SFB (Oithonal Limnoithona and Acartia sp.) assimilated Se with similar efficiencies (41-52%) from phytoplankton. Mysids assimilated 73% of Se from small herbivorous zooplankton; Se AE was significantly lower (61%) than larger herbivorous zooplankton. Selenium depuration rates were high for both zooplankton and mysids (12-25% d(-1)), especially compared to bivalves (2-3% d(-1)). The model predicted steady state Se concentrations in mysids similar to those observed in the field. The predicted concentration range (1.5-5.4 mug g(-1)) was lower than concentrations of 4.5 to 24 mug g(-1) observed in bivalves from the bay. Differences in efflux between mysids and bivalves were the best explanation for the differences in uptake. The results suggest that the risk of selenium toxicity to predators feeding on N. mercedis would be less than the risk to predators feeding on bivalves. Management of selenium contamination should include food webs analyses to focus on the most important exposure pathways identified for a given watershed.
C1 US Geol Survey, Div Water Resources, Menlo Pk, CA 94025 USA.
   Florida Dept Environm Protect, Orlando, FL 32803 USA.
RP Schlekat, CE (reprint author), Nickel Producers Environm Res Assoc, 2605 Meridian Pkwy,Suite 200, Durham, NC 27713 USA.
EM cschlekat@nipera.org
CR BAINES SB, 2002, LIMNOL OCEANOGR, V47, P645
   CUTTER GA, 1989, ESTUAR COAST SHELF S, V28, P13, DOI 10.1016/0272-7714(89)90038-3
   FISHER NS, 1995, MAR ECOL PROG SER, V116, P207, DOI 10.3354/meps116207
   Fisher NS, 2000, MAR ECOL PROG SER, V194, P211, DOI 10.3354/meps194211
   GUILLARD RR, 1962, CAN J MICROBIOL, V8, P229, DOI 10.1139/m62-029
   JOHNSTON NT, 1982, CAN J ZOOL, V60, P813, DOI 10.1139/z82-112
   LEMLY AD, 1998, ENV CHEM SELENIUM, P281
   Linville RG, 2002, AQUAT TOXICOL, V57, P51, DOI 10.1016/S0166-445X(01)00265-X
   LUOMA SN, 1992, ENVIRON SCI TECHNOL, V26, P485, DOI 10.1021/es00027a005
   MASSCHELEYN PH, 1993, ENVIRON TOXICOL CHEM, V12, P2235, DOI 10.1897/1552-8618(1993)12[2235:BPASCI]2.0.CO;2
   MURTAUGH PA, 1983, CAN J FISH AQUAT SCI, V40, P1968, DOI 10.1139/f83-226
   PURKERSON DG, 2002, ESTUARIES, V26, P956
   Reinfelder JR, 1998, SCI TOTAL ENVIRON, V219, P117, DOI 10.1016/S0048-9697(98)00225-3
   REINFELDER JR, 1994, LIMNOL OCEANOGR, V39, P1783, DOI 10.4319/lo.1994.39.8.1783
   Schlaepfer R, 2000, MANAG FOR ECOSYST, V1, P1
   Schlekat CE, 2000, ENVIRON SCI TECHNOL, V34, P4504, DOI 10.1021/es001013f
   Schlekat CE, 2002, MAR ECOL PROG SER, V237, P79, DOI 10.3354/meps237079
   SKORUPA JP, 1998, ENV CHEM SELENIUM, P315
   STEWART AR, 2004, IN PRESS ENV SCI TEC
   THOMANN RV, 1995, ENVIRON TOXICOL CHEM, V14, P1989, DOI 10.1897/1552-8618(1995)14[1989:SMOBSA]2.0.CO;2
   Wang Wen-Xiong, 1999, Science of the Total Environment, V237-238, P459, DOI 10.1016/S0048-9697(99)00158-8
   Wang WX, 1996, LIMNOL OCEANOGR, V41, P70, DOI 10.4319/lo.1996.41.1.0070
   Wang WX, 1996, MAR ECOL PROG SER, V140, P91, DOI 10.3354/meps140091
   Wang WX, 1999, MAR ECOL PROG SER, V178, P281, DOI 10.3354/meps178281
   Wang WX, 1998, LIMNOL OCEANOGR, V43, P273, DOI 10.4319/lo.1998.43.2.0273
NR 25
TC 17
Z9 18
U1 1
U2 12
PU SETAC
PI PENSACOLA
PA 1010 NORTH 12TH AVE, PENSACOLA, FL 32501-3367 USA
SN 0730-7268
J9 ENVIRON TOXICOL CHEM
JI Environ. Toxicol. Chem.
PD DEC
PY 2004
VL 23
IS 12
BP 3003
EP 3010
DI 10.1897/03-4.1
PG 8
WC Environmental Sciences; Toxicology
SC Environmental Sciences & Ecology; Toxicology
GA 878XK
UT WOS:000225680500027
PM 15648776
DA 2019-03-23
ER

PT J
AU Levings, CD
   Barry, KL
   Grout, JA
   Piercey, GE
   Marsden, AD
   Coombs, AP
   Mossop, B
AF Levings, CD
   Barry, KL
   Grout, JA
   Piercey, GE
   Marsden, AD
   Coombs, AP
   Mossop, B
TI Effects of acid mine drainage on the estuarine food web, Britannia
   Beach, Howe Sound, British Columbia, Canada
SO HYDROBIOLOGIA
LA English
DT Article
DE acid mine drainage; copper; estuary; food web; intertidal fish; salmon
   fry
ID LIFE-HISTORY; FRESH-WATER; COPPER; DYNAMICS; PREDATION; COMMUNITY;
   RESPONSES; CHROMIUM; STREAM; SALMON
AB We investigated the effects of acid mine drainage (AMD) from Britannia Creek, BC, Canada, a stream contaminated by an abandoned copper mine, on the estuarine food web. Near the mouth of Britannia Creek, sediments and the water contained high concentrations of dissolved copper and the waters were highly acidic. Relative to a reference location, rockweed (Fucus gardneri Silva) cover was reduced, phytoplankton biomass was lower, chironomid larvae were less abundant, and fewer gammarid amphipods colonized basket traps. Laboratory toxicity tests confirmed that sediments and water from the lower reaches of Britannia Creek and its estuary were highly toxic to midge larvae (Chironomus tentans Fabricius), the marine amphipod (Eohaustorius washingtonianus Thorsteinson) and also impaired fertilization of sand dollars (Dendraster excentricus Eschscholtz). Analyses of stomach contents of chum salmon fry (Oncorhynchus keta Walbaum) indicated that they preferred to feed on chironomid larvae and gammarid amphipods at Britannia Creek estuary but these two taxa were less abundant at Britannia Creek estuary relative to the reference location. AMD from Britannia Mine disrupted the structure and function of the intertidal ecosystem resulting in loss of food production for fish including chum salmon fry and other species.
C1 Fisheries & Oceans Canada, W Vancouver Lab, W Vancouver, BC V7V 1N6, Canada.
RP Levings, CD (reprint author), Fisheries & Oceans Canada, W Vancouver Lab, 4160 Marine Dr, W Vancouver, BC V7V 1N6, Canada.
EM levingsc@pac.dfo-mpo.gc.ca
CR Barry KL, 2000, CAN J FISH AQUAT SCI, V57, P2032, DOI 10.1139/cjfas-57-10-2032
   BESSER JM, 1995, J AQUATIC ECOSYSTEM, V4, P57
   BIRTWELL IK, 1980, T TECHNICAL SECTION, V8115
   Boyd J., 1998, SEDIMENT QUALITY BUR
   *CBEL, 2002, COPPER BEACH TIM APR
   CHESSON J, 1978, ECOLOGY, V59, P211, DOI 10.2307/1936364
   CHRETIEN ARN, 1997, THESIS U BRIT COLUMB
   Conradi M, 1998, AQUAT TOXICOL, V44, P31, DOI 10.1016/S0166-445X(98)00069-1
   DUNN CE, 1992, P HOW SOUND ENV SCI, P89
   EISLER R, 1997, USGSBRDBSR19972002
   *ENV CAN, 1992, 1RM26 EPS ENV CAN
   *ENV CAN, 1996, TEST GROWTH SURV SED
   Environment Canada, 1992, 1RM27 EPS ENV CAN
   Gerhardt Almut, 1995, Journal of Aquatic Ecosystem Health, V4, P205, DOI 10.1007/BF00116655
   Grout JA, 2001, MAR ENVIRON RES, V51, P265, DOI 10.1016/S0141-1136(00)00104-5
   GROUT JA, 1998, 1044 FISH AQ SCI
   GROUT JA, 1999, 1055 FISH AQ SCI
   Hall LW, 1999, MAR POLLUT BULL, V38, P207, DOI 10.1016/S0025-326X(98)00164-7
   Higgs D., 1995, PHYSL ECOLOGY PACIFI, P161
   HUGHES GW, 1985, CAN J ZOOL, V63, P76, DOI 10.1139/z85-015
   HULBERG IW, 1978, FISH FOOD HABIT STUD, P29
   HUTCHINSON TH, 1994, MAR ENVIRON RES, V38, P275, DOI 10.1016/0141-1136(94)90028-0
   LEVINGS CD, 1976, 663 B C FISH MAR SER
   LEVINGS CD, 1983, P 4 PAC COAST HERR W, P91
   Levings Colin D., 1994, Nordic Journal of Freshwater Research, V69, P7
   MANIWA T, 1997, DENSITIES ANOPLARCHU
   MARLIAVE JB, 1981, CAN J ZOOL, V59, P1122, DOI 10.1139/z81-156
   Marsden AD, 2000, ENVIRON POLLUT, V110, P431, DOI 10.1016/S0269-7491(99)00321-8
   Marsden AD, 2003, MAR POLLUT BULL, V46, P65
   MARSDEN AD, 1999, THESIS U BC
   MCCANDLESS R, 1995, BRITANNIA MINE HIST, P4
   MORLEY RL, 1972, CAN ENTOMOL, V104, P1099, DOI 10.4039/Ent1041099-7
   MURPHY ML, 1984, LIMNOL OCEANOGR, V29, P805, DOI 10.4319/lo.1984.29.4.0805
   NASSICHUK MD, 1975, THESIS U BRIT COLUMB
   OBRIEN P, 1988, MAR ECOL PROG SER, V44, P59, DOI 10.3354/meps044059
   Parsons T.R., 1984, MANUAL CHEM BIOL MET
   PEPPAR JL, 1965, THESIS U BC
   PIERCEY GE, 2001, 1082 FISH AQ SCI
   PRICE WA, 1995, RECONNAISSANCE STUDY
   Richardson JS, 2000, ENVIRON TOXICOL CHEM, V19, P736, DOI 10.1897/1551-5028(2000)019<0736:ROAMCF>2.3.CO;2
   RYGG B, 1985, MAR ECOL PROG SER, V25, P83, DOI 10.3354/meps025083
   Salo EO, 1991, PACIFIC SALMON LIFE, P233
   SEKI H, 1983, ARCH HYDROBIOL, V96, P176
   SIBERT J, 1977, SCIENCE, V196, P649, DOI 10.1126/science.196.4290.649
   STOCKNER JG, 1977, J FISH RES BOARD CAN, V34, P907, DOI 10.1139/f77-142
   STRONACH JA, 1992, P HOW SOUND ENV SCI, P112
   Thomson R. E, 1981, CANADIAN SPECIAL PUB, V56
   VARELA DE, 2000, 1063 FISH AQ SCI
   WEEKS JM, 1993, B ENVIRON CONTAM TOX, V50, P883
   WEIS JS, 1993, J EXP MAR BIOL ECOL, V168, P25, DOI 10.1016/0022-0981(93)90114-4
   Williams DD, 1998, ESTUAR COAST SHELF S, V46, P393, DOI 10.1006/ecss.1997.0280
   WONG CK, 1993, MAR ENVIRON RES, V36, P63, DOI 10.1016/0141-1136(93)90082-B
   WOOD CC, 1987, CAN J FISH AQUAT SCI, V44, P941, DOI 10.1139/f87-112
NR 53
TC 17
Z9 19
U1 0
U2 39
PU KLUWER ACADEMIC PUBL
PI DORDRECHT
PA VAN GODEWIJCKSTRAAT 30, 3311 GZ DORDRECHT, NETHERLANDS
SN 0018-8158
J9 HYDROBIOLOGIA
JI Hydrobiologia
PD SEP
PY 2004
VL 525
IS 1-3
BP 185
EP 202
DI 10.1023/B:HYDR.0000038866.20304.3d
PG 18
WC Marine & Freshwater Biology
SC Marine & Freshwater Biology
GA 848RB
UT WOS:000223483700010
DA 2019-03-23
ER

PT J
AU Wiss, J
   Zilian, A
AF Wiss, J
   Zilian, A
TI Online spectroscopic investigations (FTIR/Raman) of industrial
   reactions: Synthesis of tributyltin azide and hydrogenation of
   chloronitrobenzene
SO ORGANIC PROCESS RESEARCH & DEVELOPMENT
LA English
DT Article
ID VIBRATIONAL SPECTRA; BENZENE DERIVATIVES; SPECIATION; IR
AB The utilization of online spectroscopic methods (FTIR/Raman) for the development and the monitoring of chemical processes was demonstrated with two important chemical reaction types. The synthesis of tri-n-butyltin azide takes place at the solid-liquid interface and is therefore very sensitive to changes of reaction conditions or surface properties. Traditional offline analysis should be avoided due to the high toxicity of the compounds. The concentration variations of all involved compounds were determined. In the same way, the synthesis of 2-chloroaniline was studied to detect the formation of an unstable intermediate (the hydroxylamine) which can lead to uncontrolled decomposition reactions. Online spectroscopy is an opportunity to obtain the information about a reaction system faster and more efficiently than with conventional methods. This allows the rapid optimization of safe chemical processes and provides information for process control.
C1 Novartis Pharma AG, CH-4002 Basel, Switzerland.
   Solvias AG, CH-4002 Basel, Switzerland.
RP Wiss, J (reprint author), Novartis Pharma AG, WSJ-94 106A, CH-4002 Basel, Switzerland.
CR Attar KM, 1996, APPL ORGANOMET CHEM, V10, P317, DOI 10.1002/(SICI)1099-0739(199606)10:5<317::AID-AOC485>3.3.CO;2-W
   BRYANT JI, 1964, J CHEM PHYS, V40, P3195, DOI 10.1063/1.1724984
   BRYANT JI, 1964, J CHEM PHYS, V40, P3199
   BURGE HD, 1980, IND ENG CHEM PROD RD, V19, P389, DOI 10.1021/i360075a019
   CHENG HS, 1970, INORG CHEM, V9, P1686, DOI 10.1021/ic50089a015
   Colthup N. B., 1975, INTRO INFRARED RAMAN
   DUNCIA JV, 1991, J ORG CHEM, V56, P2395, DOI 10.1021/jo00007a027
   Freifeld M., 1971, PRACTICAL CATALYTIC
   GEISSLER H, 1968, J ORGANOMET CHEM, V11, P85, DOI 10.1016/0022-328X(68)80024-5
   GREEN JHS, 1970, SPECTROCHIM ACTA A-M, VA 26, P1925, DOI 10.1016/0584-8539(70)80130-1
   GREEN JHS, 1971, SPECTROCHIM ACTA A-M, VA 27, P817, DOI 10.1016/0584-8539(71)80160-5
   Harrington CF, 1996, APPL ORGANOMET CHEM, V10, P339, DOI 10.1002/(SICI)1099-0739(199606)10:5<339::AID-AOC490>3.0.CO;2-A
   KOZIMA, 1975, J ORGANOMET CHEM, P309
   KOZIMA, 1975, J ORGANOMET CHEM, P305
   KOZIMA, 1975, J ORGANOMET CHEM, P92
   KOZIMA, 1975, J ORGANOMET CHEM, P303
   KRICHELDORF HR, 1976, SYNTHESIS-STUTTGART, P329
   LeBlond C, 1998, TOP CATAL, V5, P149, DOI 10.1023/A:1019149919423
   Marziano I, 2000, ORG PROCESS RES DEV, V4, P357, DOI 10.1021/op000030m
   MCNAB JI, 1981, RUNAWAY REACTIONS, P1
   PLUM H, 1982, INT ENV SAF     1220
   Scheinmann F., 1970, INTRO SPECTROSCOPIC
   SCHERING AG, 1985, ORGANOZINN VERBINDUN
   SISIDO K, 1971, J ORGANOMET CHEM, V33, P337, DOI 10.1016/S0022-328X(00)87417-3
   SOCRATES G, 1994, INFRARED CHARACTERIS
   STOESSEL F, 1993, J LOSS PREVENT PROC, V6, P79, DOI 10.1016/0950-4230(93)90004-H
   TONG WR, 1977, AICHE LOSS PREV, V11, P71
NR 27
TC 17
Z9 17
U1 1
U2 11
PU AMER CHEMICAL SOC
PI WASHINGTON
PA 1155 16TH ST, NW, WASHINGTON, DC 20036 USA
SN 1083-6160
J9 ORG PROCESS RES DEV
JI Org. Process Res. Dev.
PD NOV-DEC
PY 2003
VL 7
IS 6
BP 1059
EP 1066
DI 10.1021/op030009w
PG 8
WC Chemistry, Applied; Chemistry, Organic
SC Chemistry
GA 747AP
UT WOS:000186783200047
DA 2019-03-23
ER

PT J
AU ARRAGE, AA
   VASISHTHA, N
   SUNDBERG, D
   BAUSCH, G
   VINCENT, HL
   WHITE, DC
AF ARRAGE, AA
   VASISHTHA, N
   SUNDBERG, D
   BAUSCH, G
   VINCENT, HL
   WHITE, DC
TI ONLINE MONITORING OF ANTIFOULING AND FOULING-RELEASE SURFACES USING
   BIOLUMINESCENCE AND FLUORESCENCE MEASUREMENTS DURING LAMINAR-FLOW
SO JOURNAL OF INDUSTRIAL MICROBIOLOGY
LA English
DT Article
DE ANTIFOULING; BIOFILMS; BIOLUMINESCENCE; SEA-NINE-211; FLUORESCENCE;
   POLYDIMETHYLSILOXANE; VIBRIO HARVEYI; ONLINE MONITORING
ID ONLINE DETECTION; BACTERIAL
AB A laminar flow biofilm-monitoring system was used to determine the efficacies of three antifouling (AF) coatings and five fouling-release (FR) coatings against Vibrio harveyi attachment. On-line measurements of tryptophan fluorescence and bioluminescence from each coating, normalized to an upstream stainless steel coupon, were used to determine the effects of AF and FR surfaces on biofilm formation. The AF coatings consisted of 5, 10, and 35 wt% Sea Nine 211 (C9211) incorporated into a vinyl copolymer. Both the 10 and 35 wt% coatings significantly inhibited biofilm biomass development measured by tryptophan fluorescence compared to the stainless steel control. V. harveyi bioluminescence was significantly greater than tryptophan fluorescence in cells attached to these coatings, suggesting that bioluminescence expression may be a marker for cellular stress or toxicity in biofilms. Five different polydimethylsiloxane (PDMS) FR coatings did not inhibit biofilm formation under low flow conditions. However, four PDMS coatings demonstrated decreased biomass levels compared to stainless steel after exposure to a shear stress of 330 dynes cm(-2). There was no toxic additive in these coatings; bioluminescence and tryptophan fluorescence were proportional.
C1 UNIV NEW HAMPSHIRE,DEPT CHEM ENGN,POLYMER RES GRP,DURHAM,NH 03824.
   DOW CORNING CORP,MIDLAND,MI 48686.
   HV ENTERPRISES,MIDLAND,MI 48640.
   OAK RIDGE NATL LAB,DIV ENVIRONM SCI,OAK RIDGE,TN 37831.
RP ARRAGE, AA (reprint author), UNIV TENNESSEE,CTR ENVIRONM BIOTECHNOL,10515 RES DR,STE 300,KNOXVILLE,TN 37932, USA.
CR Alberte RS, 1992, BIOFOULING, V6, P91, DOI 10.1080/08927019209386214
   ANGELL P, 1993, J MICROBIOL METH, V18, P317, DOI 10.1016/0167-7012(93)90013-8
   Baier RE, 1992, BIOFOULING, V6, P165, DOI 10.1080/08927019209386220
   Bohlander G.S., 1991, POLYM MARINE ENV, P135
   DEBEER D, 1993, BIOTECHNOL BIOENG, V43, P1131
   EVANS LV, 1993, J APPL BACTERIOL, V74, pS119, DOI 10.1111/j.1365-2672.1993.tb04348.x
   HASTINGS JW, 1977, ANNU REV MICROBIOL, V31, P549, DOI 10.1146/annurev.mi.31.100177.003001
   HOLMSTROM C, 1992, APPL ENVIRON MICROB, V58, P2111
   JACK RF, 1992, CORROS SCI, V33, P1843, DOI 10.1016/0010-938X(92)90188-9
   LAWRENCE JR, 1994, APPL ENVIRON MICROB, V60, P1166
   MARSHALL KC, 1980, MICROBIAL ADHESION S, P187
   Mitchell R., 1988, P489
   MITTELMAN MW, 1993, J MICROBIOL METH, V18, P51, DOI 10.1016/0167-7012(93)90071-O
   MITTELMAN MW, 1992, J MICROBIOL METH, V15, P53, DOI 10.1016/0167-7012(92)90068-F
   MURRAY RE, 1987, APPL ENVIRON MICROB, V53, P2997
   Rutter P. R., 1980, MICROBIAL ADHESION S, P79
   STOODLEY P, 1994, APPL ENVIRON MICROB, V60, P2711
   ULITZUR S, 1981, ARCH MICROBIOL, V129, P67, DOI 10.1007/BF00417183
   Weisman GR, 1992, BIOFOULING, V6, P123, DOI 10.1080/08927019209386218
NR 19
TC 17
Z9 17
U1 0
U2 6
PU STOCKTON PRESS
PI BASINGSTOKE
PA HOUNDMILLS, BASINGSTOKE, HANTS, ENGLAND RG21 2XS
SN 0169-4146
J9 J IND MICROBIOL
JI J. Indust. Microbiol.
PD OCT
PY 1995
VL 15
IS 4
BP 277
EP 282
DI 10.1007/BF01569980
PG 6
WC Biotechnology & Applied Microbiology
SC Biotechnology & Applied Microbiology
GA TF817
UT WOS:A1995TF81700004
DA 2019-03-23
ER

PT J
AU Allison, KR
   Bussey, K
AF Allison, Kimberley R.
   Bussey, Kay
TI Cyber-bystanding in context: A review of the literature on witnesses'
   responses to cyberbullying
SO CHILDREN AND YOUTH SERVICES REVIEW
LA English
DT Review
DE Cyberbullying; Cyber-bystander; Bystander intervention; Bystander
   effect; Social cognitive theory
ID ELECTRONIC HELPING-BEHAVIOR; HIGH-SCHOOL-STUDENTS; MORAL DISENGAGEMENT;
   PEER AGGRESSION; EUROPEAN COUNTRIES; SELF-EFFICACY; GROUP-SIZE;
   INTERVENTION; PREDICTORS; EMPATHY
AB As a form of peer victimisation, cyberbullying can be conceptualised as a group phenomenon; research on cyberbullying should therefore consider all participant roles, rather than focusing solely on perpetrators and victims. Bystanders are of particular interest in both traditional and cyberbullying as they have the potential to amend the situation by intervening, yet most witnesses remain passive. This paper reviews the literature on cyberbullying bystander behaviour, drawing on both quantitative and qualitative studies to identify factors that influence witnesses' responses. It further compares the ability of two theoretical frameworks (the bystander effect and social cognitive theory) to account for and integrate the diverse findings of these studies. Although the bystander effect is the dominant paradigm for explaining bystander inaction in many contexts, social cognitive theory may be better able to capture the complex and contextually dependent nature of cyberbullying situations. This paper concludes by discussing the implications of this approach for future research, and for potential interventions to improve witnesses' responses. (C) 2016 Elsevier Ltd. All rights reserved.
C1 [Allison, Kimberley R.; Bussey, Kay] Macquarie Univ, Dept Psychol, Ctr Emot Hlth, Bldg C3A,Room 703, N Ryde, NSW 2109, Australia.
RP Allison, KR (reprint author), Macquarie Univ, Dept Psychol, Ctr Emot Hlth, Bldg C3A,Room 703, N Ryde, NSW 2109, Australia.
EM kimberley.allison@students.mq.edu.au
OI Allison, Kimberley/0000-0002-4446-5868; Bussey, Kay/0000-0001-6806-0892
CR Anderson J, 2014, CYBERPSYCH BEH SOC N, V17, P281, DOI 10.1089/cyber.2013.0370
   BANDURA A, 1990, J SOC ISSUES, V46, P27, DOI 10.1111/j.1540-4560.1990.tb00270.x
   Bandura A, 2002, J MORAL EDUC, V31, P101, DOI 10.1080/0305724022014322
   Bandura A, 2001, ANNU REV PSYCHOL, V52, P1, DOI 10.1146/annurev.psych.52.1.1
   Bandura A., 1986, SOCIAL FDN THOUGHT A
   Bandura A., 1991, HDB MORAL BEHAV DEV, P71
   Bandura A., 1997, SELF EFFICACY EXERCI
   Bandura A., 1976, ANAL DELINQUENCY AGG
   Bandura A., 1971, SOCIAL LEARNING THEO
   Barchia K, 2011, INT J BEHAV DEV, V35, P289, DOI 10.1177/0165025410396746
   Barchia K, 2011, AGGRESSIVE BEHAV, V37, P107, DOI 10.1002/ab.20375
   Barlinska J., 2015, CYBERPSYCHOLOGY BEHA, V18
   Barlinska J, 2013, J COMMUNITY APPL SOC, V23, P37, DOI 10.1002/casp.2137
   Barron G, 2002, COMPUT HUM BEHAV, V18, P507, DOI 10.1016/S0747-5632(02)00007-9
   Bastiaensens S, 2016, SOC DEV, V25, P193, DOI 10.1111/sode.12134
   Bastiaensens S, 2015, BEHAV INFORM TECHNOL, V34, P425, DOI 10.1080/0144929X.2014.983979
   Bastiaensens S, 2014, COMPUT HUM BEHAV, V31, P259, DOI 10.1016/j.chb.2013.10.036
   BERGEN TJ, 2001, EDUCATION, V122, P154
   Blair CA, 2005, BASIC APPL SOC PSYCH, V27, P171, DOI 10.1207/s15324834basp2702_8
   boyd dm, 2014, ITS COMPLICATED SOCI
   Bussey K., 2015, SOC RES CHILD DEV C
   Bussey K., 2014, MORAL DISENGAGEMENT
   Bussey K, 2015, J SCH VIOLENCE, V14, P30, DOI 10.1080/15388220.2014.954045
   Byers DS, 2013, FAM SOC, V94, P251, DOI 10.1606/1044-3894.4325
   Cassidy W, 2013, SCHOOL PSYCHOL INT, V34, P575, DOI 10.1177/0143034313479697
   CLARK KB, 1980, AM PSYCHOL, V35, P187
   DARLEY JM, 1968, J PERS SOC PSYCHOL, V8, P377, DOI 10.1037/h0025589
   Dehue F, 2008, CYBERPSYCHOL BEHAV, V11, P217, DOI 10.1089/cpb.2007.0008
   Dehue F, 2013, J COMMUNITY APPL SOC, V23, P1, DOI 10.1002/casp.2139
   DeSmet A, 2016, COMPUT HUM BEHAV, V57, P398, DOI 10.1016/j.chb.2015.12.051
   DeSmet A, 2014, CYBERPSYCH BEH SOC N, V17, P207, DOI 10.1089/cyber.2013.0027
   Desmet A, 2012, STUD HEALTH TECHNOL, V181, P58, DOI 10.3233/978-1-61499-121-2-58
   Deuze M., 2010, MEDIA PERSPECTIVES 2, P137
   Dillon KP, 2015, COMPUT HUM BEHAV, V45, P144, DOI 10.1016/j.chb.2014.12.009
   Dooley JJ, 2009, Z PSYCHOL, V217, P182, DOI 10.1027/0044-3409.217.4.182
   Dredge R, 2014, COMPUT HUM BEHAV, V36, P13, DOI 10.1016/j.chb.2014.03.026
   Fischer P, 2011, PSYCHOL BULL, V137, P517, DOI 10.1037/a0023304
   Fishbein M, 2008, MED DECIS MAKING, V28, P834, DOI 10.1177/0272989X08326092
   Freis SD, 2013, PSYCHOL POP MEDIA CU, V2, P11, DOI 10.1037/a0030239
   Gini G, 2015, J ABNORM CHILD PSYCH, V43, P441, DOI 10.1007/s10802-014-9920-7
   Gini G, 2014, AGGRESSIVE BEHAV, V40, P56, DOI 10.1002/ab.21502
   Graham T, 1997, EMPATHIC ACCURACY, P117
   Hinduja Sameer, 2008, BULLYING SCHOOLYARD
   Holfeld B, 2014, COMPUT HUM BEHAV, V38, P1, DOI 10.1016/j.chb.2014.05.012
   Hong JS, 2012, AGGRESS VIOLENT BEH, V17, P311, DOI 10.1016/j.avb.2012.03.003
   Huang YY, 2010, COMPUT HUM BEHAV, V26, P1581, DOI 10.1016/j.chb.2010.06.005
   Kowalski R., 2008, PSYCHIAT TIMES, V25, P45
   Kowalski RM, 2014, PSYCHOL BULL, V140, P1073, DOI 10.1037/a0035618
   LATANE B, 1981, PSYCHOL BULL, V89, P308, DOI 10.1037//0033-2909.89.2.308
   Latane B, 1970, UNRESPONSIVE BYSTAND
   Lenhart A., 2011, TEENS KINDNESS CRUEL
   Lewis CE, 2004, COMPUT HUM BEHAV, V20, P633, DOI 10.1016/j.chb.2003.11.001
   Li Q., 2012, CYBERBULLYING GLOBAL, P3
   Li Q, 2006, SCHOOL PSYCHOL INT, V27, P157, DOI 10.1177/0143034306064547
   Machackova H, 2015, J ADOLESCENCE, V43, P96, DOI 10.1016/j.adolescence.2015.05.010
   Machackova H, 2013, J COMMUNITY APPL SOC, V23, P25, DOI 10.1002/casp.2135
   Machakova H., 2015, J YOUTH STUDIES
   Markey PM, 2000, COMPUT HUM BEHAV, V16, P183, DOI 10.1016/S0747-5632(99)00056-4
   Menesini E, 1997, AGGRESSIVE BEHAV, V23, P245, DOI 10.1002/(SICI)1098-2337(1997)23:4<245::AID-AB3>3.0.CO;2-J
   Menesini E, 2012, CYBERPSYCH BEH SOC N, V15, P455, DOI 10.1089/cyber.2012.0040
   Nickerson AB, 2008, J SCHOOL PSYCHOL, V46, P687, DOI 10.1016/j.jsp.2008.06.002
   Nocentini A, 2010, AUST J GUID COUNS, V20, P129, DOI 10.1375/ajgc.20.2.129
   O'Connell P, 1999, J ADOLESCENCE, V22, P437, DOI 10.1006/jado.1999.0238
   Obermaier M., 2014, NEW MEDIA SOC
   Olenik-Shemesh D., 2015, J INTERPERSONAL VIOL
   Olweus D., 1993, BULLYING SCH WHAT WE
   Patterson L. J., 2015, NEW MEDIA SOC
   Perren S, 2012, EUR J DEV PSYCHOL, V9, P195, DOI 10.1080/17405629.2011.643168
   Piaget Jean, 1932, MORAL JUDGEMENT CHIL
   Polanin JR, 2012, SCHOOL PSYCHOL REV, V41, P47
   Pornari CD, 2010, AGGRESSIVE BEHAV, V36, P81, DOI 10.1002/ab.20336
   Prentice DA, 2002, PSYCHOL WOMEN QUART, V26, P269, DOI 10.1111/1471-6402.t01-1-00066
   Price D, 2014, AUST J GUID COUNS, V24, P1, DOI 10.1017/jgc.2013.18
   Runions KC, 2015, CYBERPSYCH BEH SOC N, V18, P400, DOI 10.1089/cyber.2014.0670
   Salmivalli C, 2010, AGGRESS VIOLENT BEH, V15, P112, DOI 10.1016/j.avb.2009.08.007
   Schacter HL, 2016, COMPUT HUM BEHAV, V57, P115, DOI 10.1016/j.chb.2015.11.018
   Schneider SK, 2012, AM J PUBLIC HEALTH, V102, P171, DOI 10.2105/AJPH.2011.300308
   Shultz E., 2014, CYBERPSYCHOLOGY, V8
   Smith PK, 2008, J CHILD PSYCHOL PSYC, V49, P376, DOI 10.1111/j.1469-7610.2007.01846.x
   Smith PK, 2012, HANDBOOK OF SCHOOL VIOLENCE AND SCHOOL SAFETY: INTERNATIONAL RESEARCH AND PRACTICE, 2ND EDITION, P93
   Teachman BA, 2007, J ABNORM CHILD PSYCH, V35, P63, DOI 10.1007/s10802-006-9084-1
   Thornberg R, 2014, AGGRESSIVE BEHAV, V40, P99, DOI 10.1002/ab.21509
   Thornberg R, 2013, J ADOLESCENCE, V36, P475, DOI 10.1016/j.adolescence.2013.02.003
   Tokunaga RS, 2010, COMPUT HUM BEHAV, V26, P277, DOI 10.1016/j.chb.2009.11.014
   Van Cleemput K, 2014, AGGRESSIVE BEHAV, V40, P383, DOI 10.1002/ab.21534
   Voelpel SC, 2008, HUM RELAT, V61, P271, DOI 10.1177/0018726707087787
   Vreeman RC, 2007, ARCH PEDIAT ADOL MED, V161, P78, DOI 10.1001/archpedi.161.1.78
   Wachs S, 2012, EMOT BEHAV DIFFIC, V17, P347, DOI 10.1080/13632752.2012.704318
   White J, 2009, ACCOUNT RES, V16, P41, DOI 10.1080/08989620802689847
   Williams K, 2007, J ADOLESCENT HEALTH, V41, P14, DOI DOI 10.1016/J.JADOHEALTH.2007.08.018
   Zhou L., 2015, 2015 IEEE INT C INT
NR 91
TC 16
Z9 16
U1 7
U2 49
PU PERGAMON-ELSEVIER SCIENCE LTD
PI OXFORD
PA THE BOULEVARD, LANGFORD LANE, KIDLINGTON, OXFORD OX5 1GB, ENGLAND
SN 0190-7409
EI 1873-7765
J9 CHILD YOUTH SERV REV
JI Child. Youth Serv. Rev.
PD JUN
PY 2016
VL 65
BP 183
EP 194
DI 10.1016/j.childyouth.2016.03.026
PG 12
WC Family Studies; Social Work
SC Family Studies; Social Work
GA DN1PK
UT WOS:000376837700022
DA 2019-03-23
ER

PT J
AU Alava, JJ
   Ross, PS
   Gobas, FAPC
AF Alava, Juan Jose
   Ross, Peter S.
   Gobas, Frank A. P. C.
TI Food Web Bioaccumulation Model for Resident Killer Whales from the
   Northeastern Pacific Ocean as a Tool for the Derivation of PBDE-Sediment
   Quality Guidelines
SO ARCHIVES OF ENVIRONMENTAL CONTAMINATION AND TOXICOLOGY
LA English
DT Article
ID POLYBROMINATED DIPHENYL ETHERS; PERSISTENT ORGANIC POLLUTANTS;
   BROMINATED FLAME RETARDANTS; COASTAL BRITISH-COLUMBIA; CARP
   CYPRINUS-CARPIO; ORCINUS-ORCA; DECABROMODIPHENYL ETHER;
   POLYCHLORINATED-BIPHENYLS; ADJACENT WATERS; MARINE MAMMALS
AB Resident killer whale populations in the NE Pacific Ocean are at risk due to the accumulation of pollutants, including polybrominated diphenyl ethers (PBDEs). To assess the impact of PBDEs in water and sediments in killer whale critical habitat, we developed a food web bioaccumulation model. The model was designed to estimate PBDE concentrations in killer whales based on PBDE concentrations in sediments and the water column throughout a lifetime of exposure. Calculated and observed PBDE concentrations exceeded the only toxicity reference value available for PBDEs in marine mammals (1500 mu g/kg lipid) in southern resident killer whales but not in northern resident killer whales. Temporal trends (1993-2006) for PBDEs observed in southern resident killer whales showed a doubling time of a parts per thousand 5 years. If current sediment quality guidelines available in Canada for polychlorinated biphenyls are applied to PBDEs, it can be expected that PBDE concentrations in killer whales will exceed available toxicity reference values by a large margin. Model calculations suggest that a PBDE concentration in sediments of approximately 1.0 mu g/kg dw produces PBDE concentrations in resident killer whales that are below the current toxicity reference value for 95 % of the population, with this value serving as a precautionary benchmark for a management-based approach to reducing PBDE health risks to killer whales. The food web bioaccumulation model may be a useful risk management tool in support of regulatory protection for killer whales.
C1 [Alava, Juan Jose; Gobas, Frank A. P. C.] Simon Fraser Univ, Fac Environm, Sch Resource & Environm Management, 8888 Univ Dr, Burnaby, BC V5A 1S6, Canada.
   [Alava, Juan Jose; Ross, Peter S.] Vancouver Aquarium Marine Sci Ctr, Ocean Pollut Res Program, POB 3232, Vancouver, BC V6B 3X8, Canada.
RP Alava, JJ (reprint author), Simon Fraser Univ, Fac Environm, Sch Resource & Environm Management, 8888 Univ Dr, Burnaby, BC V5A 1S6, Canada.; Alava, JJ (reprint author), Vancouver Aquarium Marine Sci Ctr, Ocean Pollut Res Program, POB 3232, Vancouver, BC V6B 3X8, Canada.
EM jalavasa@sfu.ca
FU Fisheries and Oceans Canada (Species at Risk Science Program and Federal
   Contaminated Sites Action Plan)
FX The authors thank N. Dangerfield, H. Frouin, and J. Ford for invaluable
   assistance with aspects of this study. Funding was provided by Fisheries
   and Oceans Canada (Species at Risk Science Program and Federal
   Contaminated Sites Action Plan).
CR Alava JJ, 2012, ENVIRON SCI TECHNOL, V46, P12655, DOI 10.1021/es303062q
   Alava JJ, 2012, CHEMOSPHERE, V88, P855, DOI 10.1016/j.chemosphere.2012.03.094
   *ATSDR, 2004, TOX PROF POL BIPH PO
   Bhavsar SP, 2008, ENVIRON SCI TECHNOL, V42, P3724, DOI 10.1021/es0717010
   Birnbaum L, 2009, 11 ANN WORKSH BROM F, P13
   Boon JP, 2002, ENVIRON SCI TECHNOL, V36, P4025, DOI 10.1021/es0158298
   Buckman AH, 2011, ENVIRON SCI TECHNOL, V45, P10194, DOI 10.1021/es201541j
   Cullon DL, 2012, ENVIRON TOXICOL CHEM, V31, P2445, DOI 10.1002/etc.1963
   Cullon DL, 2009, ENVIRON TOXICOL CHEM, V28, P148, DOI 10.1897/08-125.1
   Dam M, 2002, 2 AMAP INT S ENV POL
   de Boer J, 2009, 11 ANN WORKSH BROM F, P12
   Ford JKB, 1998, CAN J ZOOL, V76, P1456, DOI 10.1139/cjz-76-8-1456
   Ford JKB, 2010, 2009101 DFO PAC BIOL
   Frouin H, 2013, PROG OCEANOGR, V115, P65, DOI 10.1016/j.pocean.2013.05.023
   Frouin H, 2010, MAR POLLUT BULL, V60, P291, DOI 10.1016/j.marpolbul.2009.09.006
   Gobas FAPC, 2003, ENVIRON SCI TECHNOL, V37, P735, DOI 10.1021/es020925+
   Gobas FAPC, 2010, ENVIRON TOXICOL CHEM, V29, P1385, DOI 10.1002/etc.164
   *GOV CAN, 2010, SPEC PROF KILL WHAL
   Grant PBC, 2011, ENVIRON TOXICOL CHEM, V30, P1522, DOI 10.1002/etc.542
   Hall AJ, 2006, ENVIRON HEALTH PERSP, V114, P60, DOI 10.1289/ehp.8053
   Hall AJ, 2003, ENVIRON POLLUT, V126, P29, DOI 10.1016/S0269-7491(03)00149-0
   Harju M, 2007, ENVIRON TOXICOL CHEM, V26, P816, DOI 10.1897/06-308R.1
   Hickie BE, 2007, ENVIRON SCI TECHNOL, V41, P6613, DOI 10.1021/es0702519
   Hickie BE, 2013, ENVIRON SCI TECHNOL, V47, P12314, DOI 10.1021/es403166b
   Ikonomou MG, 2002, ENVIRON SCI TECHNOL, V36, P1886, DOI 10.1021/es011401x
   Ikonomou MG, 2002, CHEMOSPHERE, V46, P649, DOI 10.1016/S0045-6535(01)00229-6
   Johannessen SC, 2008, MAR ENVIRON RES, V66, pS112, DOI 10.1016/j.marenvres.2008.03.003
   Kelly BC, 2008, ENVIRON SCI TECHNOL, V42, P7069, DOI 10.1021/es801275d
   Kelly BC, 2008, SCI TOTAL ENVIRON, V401, P60, DOI 10.1016/j.scitotenv.2008.03.045
   Kelly BC, 2007, SCIENCE, V317, P236, DOI 10.1126/science.1138275
   Kierkegaard Amelie, 2001, Organohalogen Compounds, V52, P58
   Krahn MM, 2007, MAR POLLUT BULL, V54, P1903, DOI 10.1016/j.marpolbul.2007.08.015
   Lachmuth CL, 2010, 2010116 DFO CAN SCI
   Li B, 2012, WATER AIR SOIL POLL, V223, P3365, DOI 10.1007/s11270-012-1115-7
   Malmberg T, 2005, ENVIRON SCI TECHNOL, V39, P5342, DOI 10.1021/es050574+
   McKinney MA, 2006, ENVIRON SCI TECHNOL, V40, P6275, DOI 10.1021/es061061l
   Mos Lizzy, 2010, Integrated Environmental Assessment and Management, V6, P631, DOI 10.1002/ieam.104
   Noel M, 2009, ENVIRON POLLUT, V157, P3404, DOI 10.1016/j.envpol.2009.06.025
   Rayne S, 2004, ENVIRON SCI TECHNOL, V38, P4293, DOI 10.1021/es0495011
   Rayne S, 2002, ENVIRON TOXICOL CHEM, V21, P2292, DOI 10.1002/etc.5620211106
   Ross PS, 2013, PROG OCEANOGR, V115, P160, DOI 10.1016/j.pocean.2013.05.027
   Ross PS, 2009, MAR POLLUT BULL, V58, P7, DOI 10.1016/j.marpolbul.2008.09.002
   Ross Peter S., 1996, Annual Review of Fish Diseases, V6, P151, DOI 10.1016/S0959-8030(97)00001-X
   Ross PS, 2006, CAN J FISH AQUAT SCI, V63, P224, DOI 10.1139/F05-244
   Ross PS, 2000, MAR POLLUT BULL, V40, P504, DOI 10.1016/S0025-326X(99)00233-7
   Rotander A, 2012, ENVIRON INT, V40, P102, DOI 10.1016/j.envint.2011.07.001
   SELLSTROM U, 1993, CHEMOSPHERE, V26, P1703, DOI 10.1016/0045-6535(93)90114-K
   Stapleton HM, 2006, ENVIRON SCI TECHNOL, V40, P4653, DOI 10.1021/es060573x
   Stapleton HM, 2004, ENVIRON SCI TECHNOL, V38, P1054, DOI 10.1021/es0348804
   Stapleton HM, 2004, ENVIRON SCI TECHNOL, V38, P112, DOI 10.1021/es034746j
   Thomas GO, 2005, ENVIRON POLLUT, V133, P581, DOI 10.1016/j.envpol.2004.06.011
   UNEP, 2010, 9 NEW POPS INTR 9 CH
   Verreault J, 2005, ENVIRON SCI TECHNOL, V39, P6021, DOI 10.1021/es050738m
   Wania F, 2003, ENVIRON TOXICOL CHEM, V22, P1252, DOI 10.1897/1551-5028(2003)022<1252:ATLRTP>2.0.CO;2
   Wolkers H, 2004, ENVIRON SCI TECHNOL, V38, P1667, DOI 10.1021/es030448a
   Xie WH, 1997, MAR ENVIRON RES, V44, P429, DOI 10.1016/S0141-1136(97)00017-2
NR 56
TC 16
Z9 16
U1 12
U2 56
PU SPRINGER
PI NEW YORK
PA 233 SPRING ST, NEW YORK, NY 10013 USA
SN 0090-4341
EI 1432-0703
J9 ARCH ENVIRON CON TOX
JI Arch. Environ. Contam. Toxicol.
PD JAN
PY 2016
VL 70
IS 1
BP 155
EP 168
DI 10.1007/s00244-015-0215-y
PG 14
WC Environmental Sciences; Toxicology
SC Environmental Sciences & Ecology; Toxicology
GA DB7UK
UT WOS:000368721800014
PM 26289814
DA 2019-03-23
ER

PT J
AU Ruggiero, KJ
   Price, M
   Adams, Z
   Stauffacher, K
   McCauley, J
   Danielson, CK
   Knapp, R
   Hanson, RF
   Davidson, TM
   Amstadter, AB
   Carpenter, MJ
   Saunders, BE
   Kilpatrick, G
   Resnick, HS
AF Ruggiero, Kenneth J.
   Price, Matthew
   Adams, Zachary
   Stauffacher, Kirstin
   McCauley, Jenna
   Danielson, Carla Kmett
   Knapp, Rebecca
   Hanson, Rochelle F.
   Davidson, Tatiana M.
   Amstadter, Ananda B.
   Carpenter, Matthew J.
   Saunders, Benjamin E.
   Kilpatrick, G.
   Resnick, Heidi S.
TI Web Intervention for Adolescents Affected by Disaster: Population-Based
   Randomized Controlled Trial
SO JOURNAL OF THE AMERICAN ACADEMY OF CHILD AND ADOLESCENT PSYCHIATRY
LA English
DT Article
DE disaster mental health; technology; posttraumatic stress; depression
ID INTERNET-BASED INTERVENTION; POSTTRAUMATIC-STRESS; SUBSTANCE-ABUSE;
   CHILDREN; DEPRESSION; YOUTH; RISK
AB Objective: To assess the efficacy of Bounce Back Now (BBN), a modular, Web-based intervention for disaster-affected adolescents and their parents.
   Method: A population-based randomized controlled trial used address-based sampling to enroll 2,000 adolescents and parents from communities affected by tornadoes in Joplin, MO, and several areas in Alabama. Data collection via baseline and follow-up semi-structured telephone interviews was completed between September 2011 and August 2013. All families were invited to access the BBN study Web portal irrespective of mental health status at baseline. Families who accessed the Web portal were assigned randomly to 1 of 3 groups: BBN, which featured modules for adolescents and parents targeting adolescents' mental health symptoms; BBN plus additional modules targeting parents' mental health symptoms; or assessment only. The primary outcomes were adolescent symptoms of posttraumatic stress disorder (PTSD) and depression.
   Results: Nearly 50% of families accessed the Web portal. Intent-to-treat analyses revealed time x condition interactions for PTSD symptoms (B = -0.24, SE = 0.08, p < .01) and depressive symptoms (B = -0.23, SE = 0.09, p < .01). Post hoc comparisons revealed fewer PTSD and depressive symptoms for adolescents in the experimental versus control conditions at 12-month follow-up (PTSD: B = -0.36, SE = 0.19, p = .06; depressive symptoms: B = -0.42, SE = 0.19, p = 0.03). A time x condition interaction also was found that favored the BBN versus BBN + parent self-help condition for PTSD symptoms (B = 0.30, SE = 0.12, p = .02) but not depressive symptoms (B = 0.12, SE = 0.12, p = .33).
   Conclusion: Results supported the feasibility and initial efficacy of BBN as a scalable disaster mental health intervention for adolescents. Technology-based solutions have tremendous potential value if found to reduce the mental health burden of disasters.
C1 [Ruggiero, Kenneth J.; Adams, Zachary; McCauley, Jenna; Danielson, Carla Kmett; Knapp, Rebecca; Hanson, Rochelle F.; Davidson, Tatiana M.; Carpenter, Matthew J.; Saunders, Benjamin E.; Kilpatrick, G.; Resnick, Heidi S.] Med Univ S Carolina, Charleston, SC 29425 USA.
   [Ruggiero, Kenneth J.; Stauffacher, Kirstin; Davidson, Tatiana M.] Ralph H Johnson VA Med Ctr, Charleston, SC USA.
   [Price, Matthew] Univ Vermont, Burlington, VT 05405 USA.
   [Amstadter, Ananda B.] Virginia Commonwealth Univ, Richmond, VA 23284 USA.
RP Ruggiero, KJ (reprint author), Med Univ S Carolina, Coll Nursing, Technol Applicat Ctr Healthful Lifestyles, 99 Jonathan Lucas St, Charleston, SC 29425 USA.
EM ruggierk@musc.edu
FU National Institute of Mental Health (NIMH) [R01 MH081056]; NIDA
   [K12DA031794]; NIAAA [K02AA023239];  [R21 MH086313]
FX This research was supported by National Institute of Mental Health
   (NIMH) Grant R01 MH081056 (PI: Ruggiero). This includes a Diversity
   supplement awarded to T.M.D. Grant R21 MH086313 (PI .Danielson) also
   supported some elements of this work The preparation of this manuscript
   was supported by NIDA Grant K12DA031794 (PI: Brady; support to J.M.,
   Z.A.) and NIAAA K02AA023239 (PI: Amstadter). All views and opinions
   expressed herein are those of the authors and do not necessarily reflect
   those of the funding agency or respective institutions.
CR Addy S, 2011, APRIL 27 2011 DAY CH
   Amstadter AB, 2009, CLIN PSYCHOL REV, V29, P410, DOI 10.1016/j.cpr.2009.04.001
   Bickel WK, 2011, SUBST USE MISUSE, V46, P4, DOI 10.3109/10826084.2011.521066
   Courtney KE, 2009, PSYCHOL BULL, V135, P142, DOI 10.1037/a0014414
   Dennis M, 2004, J SUBST ABUSE TREAT, V27, P197, DOI 10.1016/j.jsat.2003.09.005
   Fitzmaurice G. M., 2012, APPL LONGITUDINAL AN
   Fox S, HLTH ONLINE 2013
   Furr JM, 2010, J CONSULT CLIN PSYCH, V78, P765, DOI 10.1037/a0021482
   Hopko DR, 2003, CLIN PSYCHOL REV, V23, P699, DOI 10.1016/S0272-7358(03)00070-9
   Kilpatrick DG, 2003, J CONSULT CLIN PSYCH, V71, P692, DOI 10.1037/0022-006X.71.4.692
   Kilpatrick DG, 2000, J CONSULT CLIN PSYCH, V68, P19, DOI 10.1037//0022-006X.68.1.19
   LIANG KY, 1986, BIOMETRIKA, V73, P13, DOI 10.2307/2336267
   National Oceanic and Atmospheric Administration (NOAA), 2011, HIST TORN OUTBR APR
   National Oceanic and Atmospheric Administration (NOAA), 2011, JOPL TORN SURV
   Neil AL, 2009, J MED INTERNET RES, V11, DOI 10.2196/jmir.1050
   Newman E, 2014, CURR PSYCHIAT REP, V16, DOI 10.1007/s11920-014-0462-z
   Norris FH, 2002, PSYCHIATRY, V65, P207, DOI 10.1521/psyc.65.3.207.20173
   Pfefferbaum Betty, 2014, Disaster Health, V2, P46
   Pfefferbaum B, 2014, CHILD ADOL PSYCH CL, V23, P363, DOI 10.1016/j.chc.2013.12.006
   Price M, PSYCHOL SER IN PRESS
   Richardson T, 2010, CLIN CHILD FAM PSYCH, V13, P275, DOI 10.1007/s10567-010-0069-9
   Ruggiero KJ, 2006, BEHAV THER, V37, P190, DOI 10.1016/j.beth.2005.12.001
   Ruggiero KJ, 2015, CONTEMP CLIN TRIALS, V40, P138, DOI 10.1016/j.cct.2014.11.018
   Ruggiero KJ, 2012, CONTEMP CLIN TRIALS, V33, P237, DOI 10.1016/j.cct.2011.10.001
   Ruggiero KJ, 2001, CLIN PSYCHOL-SCI PR, V8, P210, DOI 10.1093/clipsy/8.2.210
   Ruggiero KJ, 2005, CLIN CASE STUD, V2, P1, DOI DOI 10.1177/1534650105275986
   Ruggiero KJ, 2013, BOUNCE BACK NOW E HL
   Waldron HB, 2004, ADDICTION, V99, P93, DOI 10.1111/j.1360-0443.2004.00857.x
   Wickramaratne P, 2011, AM J PSYCHIAT, V168, P593, DOI 10.1176/appi.ajp.2010.10010032
   Wind Science and Engineering Centre, 2004, REC ENH FUJ SCAL EF
NR 30
TC 16
Z9 16
U1 0
U2 15
PU ELSEVIER SCIENCE BV
PI AMSTERDAM
PA PO BOX 211, 1000 AE AMSTERDAM, NETHERLANDS
SN 0890-8567
EI 1527-5418
J9 J AM ACAD CHILD PSY
JI J. Am. Acad. Child Adolesc. Psychiatr.
PD SEP
PY 2015
VL 54
IS 9
BP 709
EP 717
DI 10.1016/j.jaac.2015.07.001
PG 9
WC Psychology, Developmental; Pediatrics; Psychiatry
SC Psychology; Pediatrics; Psychiatry
GA CQ0BL
UT WOS:000360259500005
PM 26299292
OA Green Accepted
DA 2019-03-23
ER

PT J
AU Rentschler, C
AF Rentschler, Carrie
TI #SAFETYTIPSFORLADIES: FEMINIST TWITTER TAKEDOWNS OF VICTIM BLAMING
SO FEMINIST MEDIA STUDIES
LA English
DT Editorial Material
C1 [Rentschler, Carrie] McGill Univ, Montreal, PQ, Canada.
RP Rentschler, C (reprint author), McGill Univ, Montreal, PQ, Canada.
CR [Anonymous], 2012, TOP 10 TIPS END RAPE
   Bing J, 2007, HUMOR, V20, P337, DOI 10.1515/HUMOR.2007.017
   BOWMAN-SMART HILARY, 2013, TUMBLR          0320
   BOWMAN-SMART HILARY, 2013, HILAROAR BLOG   0321
   CBC, 2013, CBC
   CHEW KRISTINA, 2013, CARE2 BLOG      0326
   DAVIES MADELINE, 2013, JEZEBEL BLOG    0325
   Douglas S. J., 2010, ENLIGHTENED SEXISM S
   Furuhata Y., 2013, CINEMA ACTUALITY JAP
   Hall Rachel, 2004, HYPATIA, V19, P1, DOI DOI 10.1353/HYP.2004.0054
   Mardorossian CM, 2002, SIGNS, V27, P743, DOI 10.1086/337938
   MCCAUGHEY MARTHA, 1998, REAL KNOCKOUTS PHYS
   Mikki Kendall, 2013, GUARDIAN
   Rentschler CA, 2014, GIRLHOOD STUD, V7, P65, DOI 10.3167/ghs.2014.070106
   RENTSCHLER CARRIE A., 1999, WOMENS STUDIES Q, V26, P152
   Shifman L, 2014, MIT PRESS ESSENT, P1
   Thrift SC, 2014, FEM MEDIA STUD, V14, P1090, DOI 10.1080/14680777.2014.975421
NR 17
TC 16
Z9 16
U1 0
U2 1
PU ROUTLEDGE JOURNALS, TAYLOR & FRANCIS LTD
PI ABINGDON
PA 2-4 PARK SQUARE, MILTON PARK, ABINGDON OX14 4RN, OXON, ENGLAND
SN 1468-0777
EI 1471-5902
J9 FEM MEDIA STUD
JI Fem. Media Stud.
PY 2015
VL 15
IS 2
BP 353
EP 356
DI 10.1080/14680777.2015.1008749
PG 6
WC Communication; Women's Studies
SC Communication; Women's Studies
GA V90WN
UT WOS:000212888800016
DA 2019-03-23
ER

PT J
AU Palfai, TP
   Saitz, R
   Winter, M
   Brown, TA
   Kypri, K
   Goodness, TM
   O'Brien, LM
   Lu, J
AF Palfai, Tibor P.
   Saitz, Richard
   Winter, Michael
   Brown, Timothy A.
   Kypri, Kypros
   Goodness, Tracie M.
   O'Brien, Lauren M.
   Lu, Jon
TI Web-based screening and brief intervention for student marijuana use in
   a university health center: Pilot study to examine the implementation of
   eCHECKUP TO GO in different contexts
SO ADDICTIVE BEHAVIORS
LA English
DT Article
DE Cannabis; Computer; Prevention; College student; Student health
ID RANDOMIZED CONTROLLED-TRIAL; DRINKING COLLEGE-STUDENTS; CANNABIS USE
   DISORDERS; EMERGENCY-DEPARTMENT; CLINICAL-TRIAL; ALCOHOL-ABUSE;
   DRUG-USE; PREVENTION; SMOKING; NORMS
AB This pilot study sought to test the feasibility of procedures to screen students for marijuana use in Student Health Services (SHS) and test the efficacy of a web-based intervention designed to reduce marijuana use and consequences. Students were asked to participate in voluntary screening of health behaviors upon arrival at SHS. One hundred and twenty-three students who used marijuana at least monthly completed assessments and were randomized to one of four intervention conditions in a 2 (intervention: Marijuana eCHECKUP TO GO vs. control) x 2 (site of intervention: on-site vs. off-site) between-groups design. Follow-up assessments were conducted online at 3 and 6 months. Latent growth modeling was used to provide effect size estimates for the influence of intervention on outcomes. One thousand and eighty undergraduate students completed screening. The intervention did not influence marijuana use frequency. However, there was evidence of a small overall intervention effect on marijuana-related consequences and a medium effect in stratified analyses in the on-site condition. Analyses of psychological variables showed that the intervention significantly reduced perceived norms regarding peer marijuana use. These findings demonstrate that it is feasible to identify marijuana users in SHS and deliver an automated web-based intervention to these students in different contexts. Effect size estimates suggest that the intervention has some promise as a means of correcting misperceptions of marijuana use norms and reducing marijuana-related consequences. Future work should test the efficacy of this intervention in a full scale randomized controlled trial. (C) 2014 Elsevier Ltd. All rights reserved.
C1 [Palfai, Tibor P.; Brown, Timothy A.; Goodness, Tracie M.; O'Brien, Lauren M.] Boston Univ, Dept Psychol, Boston, MA 02215 USA.
   [Saitz, Richard] Boston Univ, Sch Publ Hlth, Dept Community Hlth Sci, Boston, MA USA.
   [Winter, Michael; Lu, Jon] Boston Univ, Sch Publ Hlth, Dept Biostat, Data Coordinating Ctr, Boston, MA USA.
   [Kypri, Kypros] Univ Newcastle, Sch Med & Publ Hlth, New Lambton Heights, NSW, Australia.
RP Palfai, TP (reprint author), Boston Univ, Dept Psychol, 648 Beacon St, Boston, MA 02215 USA.
EM palfai@bu.edu
RI ; Kypri, Kypros/D-2809-2009
OI /0000-0002-2535-1427; Kypri, Kypros/0000-0002-9657-9904
FU National Institute on Drug Abuse [R34 DA029227-01A1]
FX This research was supported in part by a grant from the National
   Institute on Drug Abuse, R34 DA029227-01A1 to the first author
CR Adamson SJ, 2010, DRUG ALCOHOL DEPEN, V110, P137, DOI 10.1016/j.drugalcdep.2010.02.017
   Amaro H, 2010, J AM COLL HEALTH, V58, P357, DOI 10.1080/07448480903501764
   Babor T, 1992, AUDIT ALCOHOL USE DI
   Babor Thomas F, 2007, Subst Abus, V28, P7, DOI 10.1300/J465v28n03_03
   BAER JS, 1991, J STUD ALCOHOL, V52, P580, DOI 10.15288/jsa.1991.52.580
   Bernstein E, 2009, ACAD EMERG MED, V16, P1174, DOI 10.1111/j.1553-2712.2009.00490.x
   Budd RJ, 1996, BRIT J HEALTH PSYCH, V1, P365, DOI 10.1111/j.2044-8287.1996.tb00517.x
   Budney AJ, 2006, J CONSULT CLIN PSYCH, V74, P307, DOI 10.1037/0022-006X.74.2.307
   Caldeira KM, 2008, ADDICT BEHAV, V33, P397, DOI 10.1016/j.addbeh.2007.10.001
   Carey KB, 2012, CLIN PSYCHOL REV, V32, P690, DOI 10.1016/j.cpr.2012.08.001
   Cohen J., 1988, STAT POWER BEHAV SCI
   Cunningham John A, 2009, Open Med Inform J, V3, P27, DOI 10.2174/1874431100903010027
   Denering LL, 2012, J PSYCHOACTIVE DRUGS, V44, P318, DOI 10.1080/02791072.2012.718647
   Elliott JC, 2012, J STUD ALCOHOL DRUGS, V73, P976, DOI 10.15288/jsad.2012.73.976
   Fleming MF, 2010, J STUD ALCOHOL DRUGS, V71, P23, DOI 10.15288/jsad.2010.71.23
   Harris KJ, 2009, PSYCHOL ADDICT BEHAV, V23, P368, DOI 10.1037/a0015270
   Humeniuk R, 2008, ADDICTION, V103, P1039, DOI 10.1111/j.1360-0443.2007.02114.x
   Johnston L. D., 2013, COLL STUDENTS ADULTS, VIII, P1975
   Kypri K, 2009, DRUG ALCOHOL REV, V28, P1, DOI 10.1111/j.1465-3362.2008.00014.x
   Larsen D L, 1979, Eval Program Plann, V2, P197, DOI 10.1016/0149-7189(79)90094-6
   Lee CM, 2013, J CONSULT CLIN PSYCH, V81, P702, DOI 10.1037/a0033285
   Lee CM, 2010, PSYCHOL ADDICT BEHAV, V24, P265, DOI 10.1037/a0018859
   Lewis TF, 2008, J COLL COUNS, V11, P19, DOI 10.1002/j.2161-1882.2008.tb00021.x
   McNally AM, 2005, PSYCHOL ADDICT BEHAV, V19, P79, DOI 10.1037/0893-164X.19.1.79
   Miller WR, 1996, PSYCHOL ADDICT BEHAV, V10, P81, DOI 10.1037/0893-164X.10.2.81
   Mitka M, 1998, JAMA-J AM MED ASSOC, V279, P1767, DOI 10.1001/jama.279.22.1767
   Monti PM, 1999, J CONSULT CLIN PSYCH, V67, P989, DOI 10.1037//0022-006X.67.6.989
   Muthen BO, 1997, PSYCHOL METHODS, V2, P371, DOI 10.1037/1082-989X.2.4.371
   Muthen LK, 2012, MPLUS USERS GUIDE
   Newman MG, 2011, CLIN PSYCHOL REV, V31, P178, DOI 10.1016/j.cpr.2010.10.002
   Saitz R, 2010, J ADDICT MED, V4, P123, DOI 10.1097/ADM.0b013e3181db6b67
   San Diego State Research Foundation, 2014, MAR ECHECKUP GO U CO
   Stein LAR, 2011, DRUG ALCOHOL DEPEN, V118, P475, DOI 10.1016/j.drugalcdep.2011.03.023
   Stephens RS, 2007, ADDICTION, V102, P947, DOI 10.1111/j.1360-0443.2007.01821.x
   Stephens RS, 2000, J CONSULT CLIN PSYCH, V68, P898, DOI 10.1037//0022-006X.68.5.898
   STEPHENS RS, 1994, J CONSULT CLIN PSYCH, V62, P92, DOI 10.1037/0022-006X.62.1.92
   Tait RJ, 2013, DRUG ALCOHOL DEPEN, V133, P295, DOI 10.1016/j.drugalcdep.2013.05.012
   The National Institute on Drug Abuse (NIDA), 2009, SCREEN DRUG US GEN M
   Walker DD, 2011, PSYCHOL ADDICT BEHAV, V25, P727, DOI 10.1037/a0024958
   Walters S. T., 2012, College drinking and drug use, P184
   Walton MA, 2013, ADDICTION
   White HR, 2006, J STUD ALCOHOL, V67, P309, DOI 10.15288/jsa.2006.67.309
   Wright LL, 2012, ADDICT BEHAV, V37, P797, DOI 10.1016/j.addbeh.2012.02.020
NR 43
TC 16
Z9 16
U1 0
U2 15
PU PERGAMON-ELSEVIER SCIENCE LTD
PI OXFORD
PA THE BOULEVARD, LANGFORD LANE, KIDLINGTON, OXFORD OX5 1GB, ENGLAND
SN 0306-4603
EI 1873-6327
J9 ADDICT BEHAV
JI Addict. Behav.
PD SEP
PY 2014
VL 39
IS 9
BP 1346
EP 1352
DI 10.1016/j.addbeh.2014.04.025
PG 7
WC Psychology, Clinical; Substance Abuse
SC Psychology; Substance Abuse
GA AL0NS
UT WOS:000338824200010
PM 24845164
OA Green Accepted
DA 2019-03-23
ER

PT J
AU Boulton, MJ
   Hardcastle, K
   Down, J
   Fowles, J
   Simmonds, JA
AF Boulton, Michael J.
   Hardcastle, Katryna
   Down, James
   Fowles, John
   Simmonds, Jennifer A.
TI A Comparison of Preservice Teachers' Responses to Cyber Versus
   Traditional Bullying Scenarios: Similarities and Differences and
   Implications for Practice
SO JOURNAL OF TEACHER EDUCATION
LA English
DT Article
DE bullying; cyber bullying; peer victimization; teachers
ID PEER VICTIMIZATION; PLANNED BEHAVIOR; CLASSROOM MANAGEMENT; SCHOOL
   PUPILS; HUMAN EMPATHY; ATTITUDES; EFFICACY; STUDENTS; ASSOCIATIONS;
   PERCEPTIONS
AB Prior studies indicate that teachers differ in how they respond to different kinds of traditional bullying, and that their beliefs predict their intervention intentions. The current study provided the first extension of this work into the realm of cyber bullying. Preservice teachers in the United Kingdom (N = 222) were presented with vignettes describing three subtypes of traditional bullying as well as cyber bullying, and the latter was directly compared with the former. Dependent variables were perceived seriousness, ability to cope, empathy, and intentions to intervene. Results showed that responses to cyber bullying were most similar to verbal traditional bullying, but distinct from physical and relational traditional bullying. For cyber bullying, willingness to intervene was significantly predicted from the other three dependent variables (collectively and each one uniquely). No gender differences were observed. The implications of the results concerning how teacher educators could help teachers to deal with cyber bullying were discussed.
C1 [Boulton, Michael J.; Hardcastle, Katryna; Down, James; Fowles, John; Simmonds, Jennifer A.] Univ Chester, Chester CH1 4BJ, Cheshire, England.
RP Boulton, MJ (reprint author), Univ Chester, Dept Psychol, Parkgate Rd, Chester CH1 4BJ, Cheshire, England.
EM m.boulton@chester.ac.uk
CR Aiken L. S., 1991, MULTIPLE REGRESSION
   AJZEN I, 1991, ORGAN BEHAV HUM DEC, V50, P179, DOI 10.1016/0749-5978(91)90020-T
   Armitage CJ, 2001, BRIT J SOC PSYCHOL, V40, P471, DOI 10.1348/014466601164939
   BANDURA A, 1977, PSYCHOL REV, V84, P191, DOI 10.1037/0033-295X.84.2.191
   Basu S., 2007, J INFORM LAW TECHNOL, V2
   Batsche G. M., 2002, CHILDRENS NEEDS, P171
   BATSON CD, 1991, J PERS SOC PSYCHOL, V61, P413, DOI 10.1037//0022-3514.61.3.413
   Bauman S, 2006, J EDUC PSYCHOL, V98, P219, DOI 10.1037/0022-0663.98.1.219
   Bauman S, 2008, EDUC PSYCHOL-UK, V28, P837, DOI 10.1080/01443410802379085
   BERAN T., 2005, J SOCIAL SCI, V8, P43
   Blair J, 2003, ED WEEK, V22, P6
   Boulton M. J., 2013, TEACHERS SELF UNPUB
   Boulton M. J., 2013, EFFECTS CATS C UNPUB
   Boulton MJ, 2008, BRIT J EDUC PSYCHOL, V78, P473, DOI 10.1348/000709908X320471
   Boulton MJ, 2007, BRIT J GUID COUNS, V35, P175, DOI 10.1080/03069880701256585
   Boulton MJ, 2013, J EXP CHILD PSYCHOL, V114, P146, DOI 10.1016/j.jecp.2012.05.001
   Boulton M, 2012, CYBERPSYCH BEH SOC N, V15, P141, DOI 10.1089/cyber.2011.0369
   Boulton MJ, 1997, BRIT J EDUC PSYCHOL, V67, P223, DOI 10.1111/j.2044-8279.1997.tb01239.x
   Bradshaw CP, 2007, SCHOOL PSYCHOL REV, V36, P361
   Cooke R, 2004, BRIT J SOC PSYCHOL, V43, P159, DOI 10.1348/0144666041501688
   Cowie H, 2002, J ADOLESCENCE, V25, P453, DOI 10.1006/jado.2002.0498
   Cowie H, 2000, SCHOOL PSYCHOL INT, V21, P79, DOI 10.1177/0143034300211006
   Craig WM, 2000, SCHOOL PSYCHOL INT, V21, P5, DOI 10.1177/0143034300211001
   Crick NR, 1996, CHILD DEV, V67, P2317, DOI 10.2307/1131625
   Dake JA, 2003, J SCHOOL HEALTH, V73, P347, DOI 10.1111/j.1746-1561.2003.tb04191.x
   Decety J, 2006, THESCIENTIFICWORLDJO, V6, P1146, DOI 10.1100/tsw.2006.221
   Dooley JJ, 2009, Z PSYCHOL, V217, P182, DOI 10.1027/0044-3409.217.4.182
   Due P, 2005, EUR J PUBLIC HEALTH, V15, P128, DOI 10.1093/eurpub/cki105
   Ellis AA, 2007, BRIT J EDUC PSYCHOL, V77, P649, DOI 10.1348/000709906X163405
   EMMER ET, 1991, EDUC PSYCHOL MEAS, V51, P755, DOI 10.1177/0013164491513027
   Fekkes M, 2005, HEALTH EDUC RES, V20, P81, DOI 10.1093/her/cyg100
   Friere P., 1998, PEDAGOGY FREEDOM ETH
   GIBSON S, 1984, J EDUC PSYCHOL, V76, P569, DOI 10.1037//0022-0663.76.4.569
   Hawker DSJ, 2000, J CHILD PSYCHOL PSYC, V41, P441, DOI 10.1111/1469-7610.00629
   Hawker DSJ, 2001, PEER HARASSMENT IN SCHOOL, P378
   Hogg M. A., 2011, SOCIAL PSYCHOL
   HUESMANN LR, 1984, AGGRESSIVE BEHAV, V10, P243, DOI 10.1002/1098-2337(1984)10:3<243::AID-AB2480100308>3.0.CO;2-6
   Kochenderfer-Ladd B, 2008, J SCHOOL PSYCHOL, V46, P431, DOI 10.1016/j.jsp.2007.07.005
   Kowalski R. M., 2008, CYBER BULLYING BULLY
   Lamm C, 2007, J COGNITIVE NEUROSCI, V19, P42, DOI 10.1162/jocn.2007.19.1.42
   Lave J., 1991, SITUATED LEARNING LE
   Li Q., 2008, CANADIAN J LEARNING, V34, P75
   Li Q, 2007, COMPUT HUM BEHAV, V23, P1777, DOI 10.1016/j.chb.2005.10.005
   Nansel TR, 2001, JAMA-J AM MED ASSOC, V285, P2094, DOI 10.1001/jama.285.16.2094
   Nicolaides S, 2002, BRIT J EDUC PSYCHOL, V72, P105, DOI 10.1348/000709902158793
   Novick RM, 2010, EDUC PSYCHOL-UK, V30, P283, DOI 10.1080/01443410903573123
   Olweus D., 1993, BULLYING SCH WHAT WE
   Patchin JW, 2006, YOUTH VIOLENCE JUV J, V4, P148, DOI [10.1177/1541204006286288, DOI 10.1177/1541204006286288]
   Poulou M., 2001, EMOTIONAL BEHAV DIFF, V6, P50, DOI DOI 10.1080/13632750100507655
   Preston SD, 2002, BEHAV BRAIN SCI, V25, P1
   Reijntjes A, 2010, CHILD ABUSE NEGLECT, V34, P244, DOI 10.1016/j.chiabu.2009.07.009
   Rigby K., 2002, YOUTH STUDIES AUSTR, V21, P33
   Rivers I, 2010, BRIT EDUC RES J, V36, P643, DOI 10.1080/01411920903071918
   Sentenac M, 2013, EUR J PUBLIC HEALTH, V23, P421, DOI 10.1093/eurpub/cks073
   Slonje R, 2008, SCAND J PSYCHOL, V49, P147, DOI 10.1111/j.1467-9450.2007.00611.x
   Smith PK, 2008, J CHILD PSYCHOL PSYC, V49, P376, DOI 10.1111/j.1469-7610.2007.01846.x
   Smith PK, 2000, CHILDHOOD, V7, P193, DOI 10.1177/0907568200007002005
   Ttofi MM, 2011, J EXP CRIMINOL, V7, P27, DOI 10.1007/s11292-010-9109-1
   Valkenburg PM, 2011, J ADOLESCENT HEALTH, V48, P121, DOI 10.1016/j.jadohealth.2010.08.020
   Wertheim C, 2002, J EDUC RES, V96, P54, DOI 10.1080/00220670209598791
   Williams KR, 2007, J ADOLESCENT HEALTH, V41, pS14, DOI 10.1016/j.jadohealth.2007.08.018
   Wolak J., 2007, Journal of Adolescent Health, V41, pS51, DOI 10.1016/j.jadohealth.2007.08.019
   Ybarra ML, 2004, J ADOLESCENCE, V27, P319, DOI 10.1016/j.adolescence.2004.03.007
   Ybarra ML, 2004, CYBERPSYCHOL BEHAV, V7, P247, DOI 10.1089/109493104323024500
   YBARRA ML, 2006, PEDIATRICS, V118, P1169, DOI DOI 10.1542/PEDS.2006-0815
   Yilmaz H., 2010, EURASIA J MATH SCI T, V6, P263
   Yoon J. S., 2003, RES EDUC, V69, P27, DOI [10.7227/RIE.69.3, DOI 10.7227/RIE.69.3]
NR 67
TC 16
Z9 16
U1 0
U2 38
PU CORWIN PRESS INC A SAGE PUBLICATIONS CO
PI THOUSAND OAKS
PA 2455 TELLER RD, THOUSAND OAKS, CA 91320 USA
SN 0022-4871
EI 1552-7816
J9 J TEACH EDUC
JI J. Teach. Educ.
PD MAR
PY 2014
VL 65
IS 2
BP 145
EP 155
DI 10.1177/0022487113511496
PG 11
WC Education & Educational Research
SC Education & Educational Research
GA AA6IB
UT WOS:000331200900005
DA 2019-03-23
ER

PT J
AU Elliott, JC
   Carey, KB
   Vanable, PA
AF Elliott, Jennifer C.
   Carey, Kate B.
   Vanable, Peter A.
TI A Preliminary Evaluation of a Web-Based Intervention for College
   Marijuana Use
SO PSYCHOLOGY OF ADDICTIVE BEHAVIORS
LA English
DT Article
DE college; marijuana; intervention; computer; web-based
ID RANDOMIZED CONTROLLED-TRIAL; CANNABIS USERS; ANOVA DESIGNS; NORMS;
   DRINKING; STUDENTS; MISPERCEPTIONS; PREVENTION; EFFICACY
AB Young adults in college have high rates of marijuana use, abuse, and dependence. Web-based interventions are increasingly popular, but their dissemination exceeds empirical support. One popular but understudied program is The Marijuana eCHECKUP TO GO (e-TOKE) for Universities & Colleges (San Diego State University Research Foundation, 2009). The aim of the present study was to evaluate its short-term effectiveness in changing marijuana involvement and perceived norms in undergraduates. Participants were 317 undergraduates (52% female, 78% White) who reported marijuana use within the month preceding baseline; each was randomly assigned to 1 of 4 conditions formed by crossing e-TOKE versus assessment only, with brief versus extensive baseline assessment (to assess assessment reactivity). Thus, 161 (51%) received eTOKE (77 with extended baseline, 84 with brief baseline), and 156 (49%) received assessment-only control (85 with extended baseline, 71 with brief baseline). 1 month later, all participants reported on marijuana use, problems, abuse and dependence symptoms, and norms. Assessment reactivity analyses yielded no significant differences by assessment condition. Individuals completing the e-TOKE program reported less extreme descriptive norms (ps < 0.01) but no decrease in marijuana use frequency, problems, abuse or dependence symptoms, or changes in injunctive norms (ps > 0.10). Thus, e-TOKE reduces perceptions of others' use, but this study did not provide evidence for its utility in changing personal use and problem indicators in the short-term. More research with longer follow-ups is indicated, given the possibility that descriptive norms could mediate behavior change.
C1 [Elliott, Jennifer C.; Vanable, Peter A.] Syracuse Univ, Dept Psychol, Syracuse, NY 13244 USA.
   [Carey, Kate B.] Brown Univ, Dept Behav & Social Sci, Providence, RI 02912 USA.
   [Carey, Kate B.] Brown Univ, Ctr Alcohol & Addict Studies, Providence, RI 02912 USA.
RP Elliott, JC (reprint author), Columbia Univ, 1051 Riverside Dr 123, New York, NY 10032 USA.
EM jce2130@columbia.edu
CR American College Health Association, 2012, AM COLL HLTH ASS NAT
   Bernstein E, 2009, ACAD EMERG MED, V16, P1174, DOI 10.1111/j.1553-2712.2009.00490.x
   Borsari B, 2003, J STUD ALCOHOL, V64, P331, DOI 10.15288/jsa.2003.64.331
   Buckner JD, 2010, ADDICT BEHAV, V35, P826, DOI 10.1016/j.addbeh.2010.04.001
   Budney AJ, 2011, DRUG ALCOHOL DEPEN, V115, P74, DOI 10.1016/j.drugalcdep.2010.10.014
   Caldeira KM, 2008, ADDICT BEHAV, V33, P397, DOI 10.1016/j.addbeh.2007.10.001
   Carey KB, 2009, ADDICTION, V104, P1807, DOI 10.1111/j.1360-0443.2009.02691.x
   COHEN J, 1973, EDUC PSYCHOL MEAS, V33, P107, DOI 10.1177/001316447303300111
   Cohen J., 1988, STAT POWER ANAL BEHA
   DOYLE A, 2003, J SOCIAL WORK PRACTI, V3, P53, DOI DOI 10.1300/J160V03N04_04
   Elliott JC, 2012, J STUD ALCOHOL DRUGS, V73, P976, DOI 10.15288/jsad.2012.73.976
   Kay-Lambkin FJ, 2009, ADDICTION, V104, P378, DOI 10.1111/j.1360-0443.2008.02444.x
   Kazdin A.E., 2003, RES DESIGN CLIN PSYC
   KENNEDY JJ, 1970, EDUC PSYCHOL MEAS, V30, P885, DOI 10.1177/001316447003000409
   Kilmer JR, 2006, J STUD ALCOHOL, V67, P277, DOI 10.15288/jsa.2006.67.277
   KOURI E, 1995, BIOL PSYCHIAT, V38, P475, DOI 10.1016/0006-3223(94)00325-W
   LaBrie JW, 2011, ADDICT BEHAV, V36, P717, DOI 10.1016/j.addbeh.2011.02.004
   Lee CM, 2013, J CONSULT CLIN PSYCH, V81, P702, DOI 10.1037/a0033285
   Lee CM, 2010, PSYCHOL ADDICT BEHAV, V24, P265, DOI 10.1037/a0018859
   Levine TR, 2002, HUM COMMUN RES, V28, P612, DOI 10.1093/hcr/28.4.612
   Lipsey M. W., 2001, PRACTICAL METAANALYS
   Martin G, 2005, J SUBST ABUSE TREAT, V29, P207, DOI 10.1016/j.jsat.2005.06.005
   McCambridge J, 2011, PLOS ONE, V6, DOI 10.1371/journal.pone.0023748
   National Institutes of Health, 2006, ALC US ALC US DIS US
   Neighbors C, 2004, J CONSULT CLIN PSYCH, V72, P434, DOI 10.1037/0022-006X.72.3.434
   Neighbors C, 2008, PSYCHOL ADDICT BEHAV, V22, P433, DOI 10.1037/0893-164X.22.3.433
   REYNOLDS WM, 1982, J CLIN PSYCHOL, V38, P119, DOI 10.1002/1097-4679(198201)38:1<119::AID-JCLP2270380118>3.0.CO;2-I
   Rooke S., 2011, ASS BEH COGN THER TO
   San Diego State University Research Foundation, 2009, MAR ECHECKUP TO GO E
   Stephens RS, 2007, ADDICTION, V102, P947, DOI 10.1111/j.1360-0443.2007.01821.x
   Swan M, 2008, J SOC WORK PRACT ADD, V8, P284, DOI 10.1080/15332560802223305
   Third Millennium Classrooms, 2007, MAR INT COURS
   Tossmann HP, 2011, CYBERPSYCH BEH SOC N, V14, P673, DOI 10.1089/cyber.2010.0506
   White HR, 2005, J DRUG ISSUES, V35, P281, DOI 10.1177/002204260503500204
NR 34
TC 16
Z9 16
U1 0
U2 3
PU EDUCATIONAL PUBLISHING FOUNDATION-AMERICAN PSYCHOLOGICAL ASSOC
PI WASHINGTON
PA 750 FIRST ST, NE, WASHINGTON, DC 20002-4242 USA
SN 0893-164X
EI 1939-1501
J9 PSYCHOL ADDICT BEHAV
JI Psychol. Addict. Behav.
PD MAR
PY 2014
VL 28
IS 1
BP 288
EP 293
DI 10.1037/a0034995
PG 6
WC Substance Abuse; Psychology, Multidisciplinary
SC Substance Abuse; Psychology
GA AF4OR
UT WOS:000334693600031
PM 24731118
DA 2019-03-23
ER

PT J
AU Doumas, DM
   Esp, S
   Turrisi, R
   Hausheer, R
   Cuffee, C
AF Doumas, Diana M.
   Esp, Susan
   Turrisi, Rob
   Hausheer, Robin
   Cuffee, Courtney
TI A test of the efficacy of a brief, web-based personalized feedback
   intervention to reduce drinking among 9th grade students
SO ADDICTIVE BEHAVIORS
LA English
DT Article
DE High school; Alcohol; Web-based; Personalized feedback
ID ADOLESCENT SUBSTANCE-ABUSE; RANDOMIZED CONTROLLED-TRIAL;
   COLLEGE-STUDENTS; ALCOHOL-USE; HEAVY DRINKING; RISK-FACTORS;
   HIGH-SCHOOL; DRUG-ABUSE; IMPACT; YOUTH
AB Alcohol use increases substantially during the transition from middle school to high school. This study tested a brief, web-based personalized feedback program aimed at reducing risk factors for drinking, alcohol use, and alcohol-related consequences among 9th grade students. At a 3-month follow-up, students in the intervention group showed positive results relative to those in the control group on variables associated with reduced risk, including positive alcohol expectancies and positive beliefs about alcohol. Students in the intervention group also reported a reduction in drinking frequency and alcohol-related consequences relative to those in the control group. There were, however, no differences in normative beliefs regarding peer drinking or quantity of weekly drinking between the two groups. Results indicate that a brief, web-based personalized normative feedback program delivered in the school setting is a promising approach to reducing alcohol use and the associated consequences among 9th grade students. (C) 2013 Elsevier Ltd. All rights reserved.
C1 [Doumas, Diana M.; Hausheer, Robin; Cuffee, Courtney] Boise State Univ, Dept Counselor Educ, Boise, ID 83725 USA.
   [Doumas, Diana M.; Esp, Susan] Boise State Univ, Inst Study Addict, Boise, ID 83725 USA.
   [Esp, Susan] Boise State Univ, Dept Community & Environm Hlth, Boise, ID 83725 USA.
   [Turrisi, Rob] Penn State Univ, Dept Biobehav Hlth, University Pk, PA 16802 USA.
   [Turrisi, Rob] Penn State Univ, Prevent Res Ctr, University Pk, PA 16802 USA.
RP Doumas, DM (reprint author), Boise State Univ, Dept Counselor Educ, 1910 Univ Dr, Boise, ID 83725 USA.
EM dianadoumas@boisestate.edu
FU SAMHSA [5H79SP017028-02]
FX Funding for this study was provided in part by SAMHSA Grant
   5H79SP017028-02. SAMHSA had no role in the study design, collection,
   analysis or interpretation of the data, writing the manuscript, or the
   decision to submit the paper for publication.
CR Addictive Behaviors Research Center, 1997, ALC SKILLS TRA UNPUB
   Albert D, 2011, J RES ADOLESCENCE, V21, P211, DOI 10.1111/j.1532-7795.2010.00724.x
   Alfonso J., 2012, CLIN PSYCHOL PSYCHOT
   Arata CM, 2003, ADOLESCENCE, V38, P567
   Barnett E, 2012, ADDICT BEHAV, V37, P1325, DOI 10.1016/j.addbeh.2012.07.001
   Bekman NM, 2010, J STUD ALCOHOL DRUGS, V71, P570, DOI 10.15288/jsad.2010.71.570
   Brown SA, 2000, ALCOHOL CLIN EXP RES, V24, P164, DOI 10.1111/j.1530-0277.2000.tb04586.x
   Burnett S., 2010, NEUROSCI BIOBEHAV R, V35, P1654
   Burrow-Sanchez JJ, 2006, J COUNS DEV, V84, P283, DOI 10.1002/j.1556-6678.2006.tb00407.x
   Chassin L, 2002, J CONSULT CLIN PSYCH, V70, P67, DOI 10.1037//0022-006X.70.1.67
   Cleveland MJ, 2008, J ADOLESCENT HEALTH, V43, P157, DOI 10.1016/j.jadohealth.2008.01-015
   COLLINS RL, 1985, J CONSULT CLIN PSYCH, V53, P189, DOI 10.1037/0022-006X.53.2.189
   Conrod PJ, 2006, J CLIN CHILD ADOLESC, V35, P550, DOI 10.1207/s15374424jccp3504_6
   Courser MW, 2009, EVALUATION REV, V33, P370, DOI 10.1177/0193841X09337228
   D'Amico EJ, 2000, COGN BEHAV PRACT, V7, P101, DOI 10.1016/S1077-7229(00)80011-5
   D'Amico EJ, 2005, J STUD ALCOHOL, V66, P766, DOI 10.15288/jsa.2005.66.766
   D'Amico EJ, 2006, J ADOLESCENT HEALTH, V39, P481, DOI 10.1016/j.jadohealth.2006.02.010
   Doumas D. M., J COLL COUN IN PRESS
   Doumas DM, 2011, J ADDICT OFFENDER CO, V32, P16, DOI 10.1002/j.2161-1874.2011.tb00204.x
   Doumas DM, 2011, J COLL COUNS, V14, P5, DOI 10.1002/j.2161-1882.2011.tb00060.x
   Doumas DM, 2011, J SUBST ABUSE TREAT, V40, P376, DOI 10.1016/j.jsat.2010.12.006
   Doumas DM, 2010, J APPL SPORT PSYCHOL, V22, P247, DOI 10.1080/10413201003666454
   Doumas DM, 2009, J COLL COUNS, V12, P18, DOI 10.1002/j.2161-1882.2009.tb00037.x
   Doumas DM, 2009, J SUBST ABUSE TREAT, V36, P65, DOI 10.1016/j.jsat.2008.05.009
   Finney J. W., 2005, BRIEF INTERVENTIONS
   French MT, 2006, HEALTH ECON, V15, P1261, DOI 10.1002/hec.1126
   Goldberg JH, 2002, HEALTH PSYCHOL, V21, P477, DOI 10.1037//0278-6133.21.5.477
   Hingson RW, 2006, ARCH PEDIAT ADOL MED, V160, P739, DOI 10.1001/archpedi.160.7.739
   Hustad JTP, 2010, ADDICT BEHAV, V35, P183, DOI 10.1016/j.addbeh.2009.10.012
   Jensen CD, 2011, J CONSULT CLIN PSYCH, V79, P433, DOI 10.1037/a0023992
   Johnston L. D., 2012, MONITORING FUTURE NA
   Kenney SR, 2010, J YOUTH ADOLESCENCE, V39, P999, DOI 10.1007/s10964-009-9473-1
   Koning IM, 2009, ADDICTION, V104, P1669, DOI 10.1111/j.1360-0443.2009.02677.x
   Marlatt GA, 1998, J CONSULT CLIN PSYCH, V66, P604, DOI 10.1037/0022-006X.66.4.604
   Newton NC, 2009, PREV MED, V48, P579, DOI 10.1016/j.ypmed.2009.04.009
   O'Leary-Barrett BA., 2010, J AM ACAD CHILD ADOL, V49, P954
   Schinke S. P., 2009, Journal of Studies on Alcohol and Drugs, V70, P70
   Schinke SP, 2004, ADDICT BEHAV, V29, P225, DOI 10.1016/j.addbeh.2003.07.002
   Schinke SP, 2009, ADDICT BEHAV, V34, P1060, DOI 10.1016/j.addbeh.2009.06.007
   Schwinn TM, 2010, PREV SCI, V11, P24, DOI 10.1007/s11121-009-0146-9
   Smith DC, 2009, J SUBST ABUSE TREAT, V37, P298, DOI 10.1016/j.jsat.2009.03.007
   Steinberg L, 2008, DEV REV, V28, P78, DOI 10.1016/j.dr.2007.08.002
   Steinberg L, 2010, DEV PSYCHOBIOL, V52, P216, DOI 10.1002/dev.20445
   Sussman S, 2002, AM J HEALTH BEHAV, V26, P354, DOI 10.5993/AJHB.26.5.4
   Tabachnick B. G., 2007, USING MULTIVARIATE S
   Tevyaw TO, 2004, ADDICTION, V99, P63, DOI 10.1111/j.1360-0443.2004.00855.x
   Turrisi R, 2000, PSYCHOL ADDICT BEHAV, V14, P342, DOI 10.1037/0893-164X.14.4.342
   Turrisi R, 2008, PEDIATRICS, V121, P311, DOI DOI 10.1542/PEDS.2007-2243E
   Turrisi R., 1999, J APPL SOC PSYCHOL, V29, P1510
   Turrisi R, 2009, J STUD ALCOHOL DRUGS, V70, P555, DOI 10.15288/jsad.2009.70.555
   Van Leijenhorst L, 2010, NEUROIMAGE, V51, P345, DOI 10.1016/j.neuroimage.2010.02.038
   Wagner EF, 2004, ADDICTION, V99, P106, DOI 10.1111/j.1360-0443.2004.00858.x
   Walters ST, 2007, PREV SCI, V8, P83, DOI 10.1007/s11121-006-0059-9
   WHITE HR, 1989, J STUD ALCOHOL, V50, P30, DOI 10.15288/jsa.1989.50.30
NR 54
TC 16
Z9 16
U1 0
U2 12
PU PERGAMON-ELSEVIER SCIENCE LTD
PI OXFORD
PA THE BOULEVARD, LANGFORD LANE, KIDLINGTON, OXFORD OX5 1GB, ENGLAND
SN 0306-4603
EI 1873-6327
J9 ADDICT BEHAV
JI Addict. Behav.
PD JAN
PY 2014
VL 39
IS 1
BP 231
EP 238
DI 10.1016/j.addbeh.2013.10.011
PG 8
WC Psychology, Clinical; Substance Abuse
SC Psychology; Substance Abuse
GA 287RQ
UT WOS:000329560300032
PM 24148137
DA 2019-03-23
ER

PT B
AU Oksanen, A
[truncated: 2,579,206 more chars]
