# Supplementary material for: Mapping online hate: A scientometric analysis on research trends and hotspots in research on online hate
Source: PLoS One. 2019 Sep 26;14(9):e0222194. doi: 10.1371/journal.pone.0222194 (PMC6763199; doi:10.1371/journal.pone.0222194)
Supplement: S1 Dataset — (ZIP) [file pone.0222194.s001.zip › savedrecs (2).txt]

FN Clarivate Analytics Web of Science
VR 1.0
PT J
AU Aturki, Z
   Fanali, S
   Rocco, A
AF Aturki, Zeineb
   Fanali, Salvatore
   Rocco, Anna
TI Online sample concentration and analysis of drugs of abuse in human
   urine by micelle to solvent stacking in capillary zone electrophoresis
SO ELECTROPHORESIS
LA English
DT Article
DE Capillary zone electrophoresis; Drugs of abuse; Micelle to solvent
   stacking; Online sample preconcentration; Urine samples
ID MASS-SPECTROMETRY; PRECONCENTRATION; METABOLITES; INJECTION;
   AMPHETAMINES; COLLAPSE
AB A sensitive and rapid CZE-UV method was developed to determine drugs and their metabolites' presence in human urine. Ten drugs of abuse were analyzed including four amphetamines, cocaine, cocaethylene, heroin, morphine, 6-monoacetylmorphine, and 4-methylmethcathinone. An MSS (micelle to solvent stacking) approach was evaluated to enhance method sensitivity. This method considers composition of the micellar sample solution matrix and the injection time. Several analytical conditions influencing the resolution of the drugs mixture as pH and buffer concentration, organic solvent content, were also investigated. The base-line separation of all studied analytes in the same run was achieved within 18 min in an uncoated fused silica capillary (50 mu m id x 60 cm) using a background solution containing 50 mM phosphate buffer pH 2.5 and 30% ACN v/v. Other experimental parameters such as applied voltage and capillary temperature were set up at 20 kV and 20 degrees C, respectively. LOD values ranging between 15 and 75 ng/mL for all studied compounds were obtained. From a comparison with conventional CZE, the proposed method provides an increase of sensitivity (39- to 55-fold enhancement factor). Under optimal MSS-CZE conditions, good linearity was achieved (R-2 <= 0.9998). The method was finally applied to the analysis of urine samples spiked with a standard mixture after a sample pretreatment, reaching satisfactory recovery values.
C1 [Aturki, Zeineb; Fanali, Salvatore; Rocco, Anna] CNR, Ist Metodol Chim, Via Salaria Km 29-300,Area Ric Roma 1, I-00015 Monterotondo, Rome, Italy.
RP Aturki, Z (reprint author), CNR, Ist Metodol Chim, Via Salaria Km 29-300,Area Ric Roma 1, I-00015 Monterotondo, Rome, Italy.
EM zeineb.aturki@cnr.it
CR Aturki Z, 2015, LC GC EUR, V28, P18
   Baciu T, 2015, TRAC-TREND ANAL CHEM, V74, P89, DOI 10.1016/j.trac.2015.05.011
   Breadmore MC, 2015, ELECTROPHORESIS, V36, P36, DOI 10.1002/elps.201400420
   Cone EJ, 2001, FORENSIC SCI INT, V121, P7, DOI 10.1016/S0379-0738(01)00446-7
   Cruces-Blanco C, 2007, TRAC-TREND ANAL CHEM, V26, P215, DOI 10.1016/j.trac.2006.12.007
   Cruces-Blanco C., TRENDS ANAL CHEM, V31, P85
   Dziomba S, 2012, J PHARMACEUT BIOMED, V62, P149, DOI 10.1016/j.jpba.2012.01.018
   Goodman Gilman A., 1990, GOODMAN GILMANS PHAR
   GREER G, 1986, J PSYCHOACTIVE DRUGS, V18, P319, DOI 10.1080/02791072.1986.10472364
   Grochocki W, 2015, J CHROMATOGR A, V1424, P111, DOI 10.1016/j.chroma.2015.10.089
   HERMLE L, 1993, NEUROPSYCHOPHARMACOL, V8, P171, DOI 10.1038/npp.1993.19
   Ho YH, 2013, J CHROMATOGR A, V1295, P136, DOI 10.1016/j.chroma.2013.04.057
   Holcapek M, 2008, ANAL BIOANAL CHEM, V391, P59, DOI 10.1007/s00216-008-1962-7
   Jui-Feng C., 2009, ELECTROPHORESIS, V30, P2583
   Kitagawa F, 2014, J CHROMATOGR A, V1335, P43, DOI 10.1016/j.chroma.2013.10.066
   Kukusamude C, 2014, J CHROMATOGR A, V1351, P110, DOI 10.1016/j.chroma.2014.05.050
   Lee HK, 2009, ANAL CHIM ACTA, V649, P80, DOI 10.1016/j.aca.2009.06.068
   Marchei E, 2008, J PHARMACEUT BIOMED, V48, P383, DOI 10.1016/j.jpba.2007.11.025
   Ming-Luan C., 2011, ELECTROPHORESIS, V32, P2099
   Pellegrini M, 2002, J CHROMATOGR B, V769, P243, DOI 10.1016/S1570-0232(01)00586-4
   Quirino JP, 2008, ANAL CHEM, V80, P6824, DOI 10.1021/ac801258r
   Quirino JP, 2012, ELECTROPHORESIS, V33, P2167, DOI 10.1002/elps.201200023
   Quirino JP, 2009, ELECTROPHORESIS, V30, P1670, DOI 10.1002/elps.200800658
   Rabanes HR, 2012, J CHROMATOGR A, V1267, P74, DOI 10.1016/j.chroma.2012.08.073
   Saleh A, 2012, J CHROMATOGR B, V909, P6, DOI 10.1016/j.jchromb.2012.10.006
   Saussereau E, 2012, J CHROMATOGR B, V885, P1, DOI 10.1016/j.jchromb.2011.11.035
   Tagliaro F., 2013, ENCY FORENSIC SCI, P567
   Weinmann W, 2000, INT J LEGAL MED, V113, P229, DOI 10.1007/s004149900098
   Yang XM, 2014, ANAL CHIM ACTA, V814, P63, DOI 10.1016/j.aca.2014.01.027
   Zhang SH, 2012, J CHROMATOGR B, V906, P41, DOI 10.1016/j.jchromb.2012.08.017
NR 30
TC 7
Z9 7
U1 2
U2 24
PU WILEY-BLACKWELL
PI HOBOKEN
PA 111 RIVER ST, HOBOKEN 07030-5774, NJ USA
SN 0173-0835
EI 1522-2683
J9 ELECTROPHORESIS
JI Electrophoresis
PD OCT
PY 2016
VL 37
IS 21
SI SI
BP 2875
EP 2881
DI 10.1002/elps.201600312
PG 7
WC Biochemical Research Methods; Chemistry, Analytical
SC Biochemistry & Molecular Biology; Chemistry
GA ED1HZ
UT WOS:000388597500018
PM 27611343
DA 2019-03-23
ER

PT J
AU Bivens, R
   Haimson, OL
AF Bivens, Rena
   Haimson, Oliver L.
TI Baking Gender Into Social Media Design: How Platforms Shape Categories
   for Users and Advertisers
SO SOCIAL MEDIA + SOCIETY
LA English
DT Article
DE categorization; social media platform; gender; ad targeting; software
   programming; identity
ID IDENTITY
AB In recent years, several popular social media platforms have launched freeform custom gender fields. This decision reconstitutes gender categories beyond an oppressive binary only permitting "males" and "females." In this work, we uncover many different user-facing gender category design strategies within the social media ecosystem, ranging from custom gender options (on Facebook, Google+, and Pinterest) to the absence of gender fields entirely (on Twitter and LinkedIn). To explore how gender is baked into platform design, this article investigates the 10 most popular English-speaking social media platforms by performing recorded walkthroughs from two different subject positions: (1) a new user registering an account, and (2) a new advertiser creating an ad. We explore several different spaces in social media software where designers commonly program gender-sign-up pages, profile pages, and advertising portals-to consider (1) how gender is made durable through social media design, and (2) the shifting composition of the category of gender within the social media ecosystem more broadly. Through this investigation, we question how these categorizations attribute meaning to gender as they materialize in different software spaces, along with the recursive implications for society. Ultimately, our analysis reveals how social media platforms act as intermediaries within the larger ecosystem of advertising and web analytics companies. We argue that this intermediary role entrusts social media platforms with a considerable degree of control over the generation of broader categorization systems, which can be wielded to shape the perceived needs and desires of both users and advertising clients.
C1 [Bivens, Rena] Carleton Univ, Sch Journalism & Commun, Room 4306,River Bldg,1125 Colonel By Dr, Ottawa, ON K1S 5B6, Canada.
   [Haimson, Oliver L.] Univ Calif Irvine, Informat & Comp Sci, Irvine, CA USA.
RP Bivens, R (reprint author), Carleton Univ, Sch Journalism & Commun, Room 4306,River Bldg,1125 Colonel By Dr, Ottawa, ON K1S 5B6, Canada.
EM rena.bivens@carleton.ca
FU Social Sciences and Humanities Research Council of Canada; Banting
   Postdoctoral Fellowship; National Science Foundation Graduate Research
   Fellowship; Rob Kling Memorial Fellowship in Information and Computer
   Sciences; Kleist Endowment
FX This work was funded in part by the Social Sciences and Humanities
   Research Council of Canada, a Banting Postdoctoral Fellowship, a
   National Science Foundation Graduate Research Fellowship, a Rob Kling
   Memorial Fellowship in Information and Computer Sciences, and the Kleist
   Endowment.
CR Alexa, 2015, TOP 500 SIT WEB
   ALTSTIEL T, 2012, ADVERTISING CREATIVE
   [Anonymous], 2008, GLBT NEWS
   Balsamo A, 2011, DESIGNING CULTURE TE
   Bardzell S, 2010, CHI2010: PROCEEDINGS OF THE 28TH ANNUAL CHI CONFERENCE ON HUMAN FACTORS IN COMPUTING SYSTEMS, VOLS 1-4, P1301
   Battelle J., 2005, SEARCH GOOGLE ITS RI
   Beer D, 2013, POPULAR CULTURE NEW
   Bivens R, 2017, NEW MEDIA SOC, V19, P880, DOI 10.1177/1461444815621527
   Bowker G.C., 1999, SORTING THINGS OUT C
   boyd d., 2011, NETWORKED SELF IDENT, P39, DOI DOI 10.4324/9780203876527
   Burgess J., 2015, ICA C SAN JUAN PUERT
   Butler J, 1999, GENDER TROUBLE
   Butler Judith, 2004, UNDOING GENDER
   Cheney-Lippold J, 2011, THEOR CULT SOC, V28, P164, DOI 10.1177/0263276411424420
   Chun W. H. K., 2013, RACE INTERNET, P38
   Churchill E. F., 2013, INTERACTIONS, V20, P12, DOI DOI 10.1145/2504847
   Churchill E. F., 2010, INTERACTIONS, V17, P52
   Constine J., 2012, WHY GOOGLE DOESNT CA
   Crenshaw Kimberle, 1991, STANFORD LAW REV, V43, P1241, DOI DOI 10.2307/1229039
   Ellison N. B., 2013, OXFORD HDB INTERNET, P151, DOI DOI 10.1093/OXFORDHB/9780199589074.001.0001
   Flanagan Mary, 2008, INFORM TECHNOLOGY MO, P322, DOI 10.1017/CBO9780511498725.017
   Friedman B., 1997, Proceedings of the First International Conference on Autonomous Agents, P466, DOI 10.1145/267658.267772
   Gehl RW, 2011, NEW MEDIA SOC, V13, P1228, DOI 10.1177/1461444811401735
   Gillespie T, 2010, NEW MEDIA SOC, V12, P347, DOI 10.1177/1461444809342738
   Haimson OL, 2015, PROCEEDINGS OF THE 2015 ACM INTERNATIONAL CONFERENCE ON COMPUTER-SUPPORTED COOPERATIVE WORK AND SOCIAL COMPUTING (CSCW'15), P1176, DOI 10.1145/2675133.2675152
   Jensen C., 2004, P SIGCHI C HUM FACT, P471
   Kendall L, 1998, SYMB INTERACT, V21, P129, DOI 10.1525/si.1998.21.2.129
   Kitchin R, 2011, SOFTW STUD, P1
   Kolko B., 2013, RACE CYBERSPACE
   LinkedIn, 2015, YOUR PRIV MATT
   LinkedIn, 2015, US GEND SIT CONT COM
   McLemore KA, 2015, SELF IDENTITY, V14, P51, DOI 10.1080/15298868.2014.950691
   Mcpherson T, 2014, DIFFERENCES, V25, P177, DOI 10.1215/10407391-2420039
   Nakamura Lisa, 2002, CYBERTYPES RACE ETHN
   National Coalition of AntiViolence Programs, 2014, LESB GAY BIS TRANSG
   Pinterest for Business, 2015, GUID PINT AN
   SMITH M, 2014, TARGETED TECHNOLOGY
   Stryker S., 2008, TRANSGENDER HIST
   Truitt J., 2011, GOOGLE HAS GENDER PR
   Turow J., 2006, NICHE ENVY MARKETING
   Turow Joseph, 1997, BREAKING AM ADVERTIS
   Van Dijck J, 2013, CULTURE CONNECTIVITY
   Wagner R., 2014, DEMOGRAPHIC TARGETIN
   Wajcman J, 2010, CAMB J ECON, V34, P143, DOI 10.1093/cje/ben057
   Wolin LD, 2003, J ADVERTISING RES, V43, P111, DOI 10.1017/S0021849903030125
NR 45
TC 7
Z9 7
U1 0
U2 0
PU SAGE PUBLICATIONS LTD
PI LONDON
PA 1 OLIVERS YARD, 55 CITY ROAD, LONDON EC1Y 1SP, ENGLAND
SN 2056-3051
J9 SOC MEDIA SOC
JI Soc. Med. Soc.
PD OCT-DEC
PY 2016
VL 2
IS 4
AR UNSP 2056305116672486
DI 10.1177/2056305116672486
PG 12
WC Communication
SC Communication
GA VF7BI
UT WOS:000443456100005
OA DOAJ Gold, Green Published
DA 2019-03-23
ER

PT J
AU Gross, JH
   Johnson, KT
AF Gross, Justin H.
   Johnson, Kaylee T.
TI Twitter Taunts and Tirades: Negative Campaigning in the Age of Trump
SO PS-POLITICAL SCIENCE & POLITICS
LA English
DT Article
ID STRATEGY; DETERMINANTS; MESSAGES
AB What drives candidates to go negative and against which opponents? Using a unique dataset consisting of all inter-candidate tweets by the 17 Republican presidential candidates in the 2016 primaries, we assess predictors of negative affect online. Twitter is a free platform, and candidates therefore face no resource limitations when using it; this makes Twitter a wellspring of information about campaign messaging, given a level playing-field. Moreover, Twitter's 140-character limit acts as a liberating constraint, leading candidates to issue sound bites ready for potential distribution not only online, but also through conventional media, as tweets become news. We find tweet negativity and overall rate of tweeting increases as the campaign season progresses. Unsurprisingly, the front-runner and eventual nominee, Donald Trump, sends and receives the most negative tweets and is more likely than his opponents to strike out against even those opponents who are polling poorly. However, candidates overwhelmingly punch upwards against those ahead of them in the polls, and this pattern goes beyond attacks against those near the top. Sixty of 136 dyads are characterized by lopsided negativity in one direction and only one of these 60 involves a clearly higher status candidate on the offensive.
C1 [Gross, Justin H.] Univ Massachusetts, Polit Sci, Amherst, MA 01003 USA.
   [Johnson, Kaylee T.] Univ Massachusetts, Amherst, MA 01003 USA.
RP Gross, JH (reprint author), Univ Massachusetts, Polit Sci, Amherst, MA 01003 USA.
EM jhgross@polsci.umass.edu; ktjohnson@polsci.umass.edu
CR American Press Institute, 2016, NEW UND WHAT MAK PEO
   Conway BA, 2013, AM BEHAV SCI, V57, P1596, DOI 10.1177/0002764213489014
   Csardi G., 2006, INTERJOURNAL, V2006, P1695
   Damore DF, 2002, POLIT RES QUART, V55, P669, DOI 10.2307/3088036
   Djupe PA, 2002, POLIT RES QUART, V55, P845, DOI 10.2307/3088082
   Druckman JN, 2010, POLIT COMMUN, V27, P88, DOI 10.1080/10584600903502607
   Flowers JF, 2003, AM J POLIT SCI, V47, P259, DOI 10.1111/1540-5907.00018
   Graham T, 2013, INFORM COMMUN SOC, V16, P692, DOI 10.1080/1369118X.2013.785581
   Hale JF, 1996, SOC SCI QUART, V77, P329
   Haynes AA, 1998, POLIT RES QUART, V51, P691, DOI 10.1177/106591299805100307
   Haynes AA, 2002, POLIT RES QUART, V55, P633, DOI 10.1177/106591290205500307
   John Thielmann, 1998, J POLIT, V60, P1050, DOI [10.2307/2647730, DOI 10.2307/2647730]
   Kahn KF, 1999, AM POLIT SCI REV, V93, P877, DOI 10.2307/2586118
   Lau Richard R, 2009, ANNU REV POLIT SCI, V12, P285, DOI DOI 10.1146/ANNUREV.POLISCI.10.071905.101448
   Lau Richard R, 2001, PARTY POLIT, V7, P69, DOI DOI 10.1177/1354068801007001004
   Lee Jasmine C., 2016, 239 PEOPLE PLACES TH
   Lee Kaid Lynda, 1997, AM BEHAV SCI, V40, P877
   Peterson DAM, 2005, POLIT RES QUART, V58, P45, DOI 10.2307/3595594
   R Core Team, 2013, R LANG ENV STAT COMP
   Richard Lau, 2007, AM POLIT SCI REV, V69, P851
   SKAPERDAS S, 1995, AM POLIT SCI REV, V89, P49, DOI 10.2307/2083074
   Stephen Ansolabehere, 1994, AM POLIT SCI REV, V88, P901
   SURLIN SH, 1977, JOURNALISM QUART, V54, P89, DOI 10.1177/107769907705400113
   Vergeer M, 2013, J COMPUT-MEDIAT COMM, V18, P399, DOI 10.1111/jcc4.12023
NR 24
TC 7
Z9 7
U1 2
U2 22
PU CAMBRIDGE UNIV PRESS
PI NEW YORK
PA 32 AVENUE OF THE AMERICAS, NEW YORK, NY 10013-2473 USA
SN 1049-0965
EI 1537-5935
J9 PS-POLIT SCI POLIT
JI PS-Polit. Sci. Polit.
PD OCT
PY 2016
VL 49
IS 4
BP 748
EP 754
DI 10.1017/S1049096516001700
PG 7
WC Political Science
SC Government & Law
GA EA5DH
UT WOS:000386639000021
OA Bronze
DA 2019-03-23
ER

PT J
AU Wang, DB
   Sowlat, MH
   Shafer, MM
   Schauer, JJ
   Sioutas, C
AF Wang, Dongbin
   Sowlat, Mohammad H.
   Shafer, Martin M.
   Schauer, James J.
   Sioutas, Constantinos
TI Development and evaluation of a novel monitor for online measurement of
   iron, manganese, and chromium in ambient particulate matter (PM)
SO SCIENCE OF THE TOTAL ENVIRONMENT
LA English
DT Article
DE Online metal measurement; Fe; Mn; Cr; Aerosol-into-liquid collector;
   Spectrophotometry
ID ENRICHMENT SYSTEM VACES; SIMULTANEOUS IN-VIVO; ATMOSPHERIC AEROSOLS;
   OXIDATIVE STRESS; VITRO EVALUATION; PARTICLES; COARSE; ULTRAFINE; FINE;
   AIR
AB A prototype atmospheric aerosol monitor was developed for online measurement of three toxicologically relevant redox-active metals (Fe, Mn, and Cr) in ambient fine particulate matter (PM2.5). The monitor has the unique ability to quantify these metals in specific chemical oxidation states in addition to both their total and water soluble fractions in the ambient PM2.5. This information is critical for advancing our understanding of mechanisms of PM-induced toxicity as well as chemical processing of aerosol in the atmosphere. The metal monitor utilizes a high flow rate aerosol-into-liquid collector to collect ambient PM2.5 directly as concentrated aqueous slurry samples. The concentrations of target metals in the collected slurries are subsequently measured in a aero-sol- into-liquid collector, micro volume flow cell (MVFC) using spectrophotometry to quantify the light absorption of colored complexes resulting from the reaction between the target metals and added analytical reagents. Our experimental evaluation indicated that, overall, this novel monitor can achieve accurate and reliable measurements over long sampling periods (i.e. at least several weeks). The online measurements for all three target elements were in good agreement (i.e., with slopes of the linear regression lines ranging between 0.90 and 1.07, and R-2 values between 0.76 and 0.95) with time-integrated filter samples collected in parallel and analyzed by magnetic sector inductively coupled plasma mass spectrometry (SF-ICPMS). Moreover, this metal monitor can provide semi-continuous measurements (i.e., every 2 h) for at least 5 consecutive days without obvious shortcomings in its field operation. The online monitor measured total concentrations of Fe that ranged between 4.8 and 65.6 ng/m(3), for Mn from below detection limit to 10.0 ng/m(3), and for Cr from below detection limit to 6.6 ng/m(3), respectively. Our results indicate that the developed metal monitor is a promising technology for online measurement and chemical speciation of important redox-active metals in ambient PM2.5. (C) 2016 Elsevier B. V. All rights reserved.
C1 [Wang, Dongbin; Sowlat, Mohammad H.; Sioutas, Constantinos] Univ So Calif, Dept Civil & Environm Engn, Los Angeles, CA USA.
   [Shafer, Martin M.; Schauer, James J.] Univ Wisconsin, Environm Chem & Technol Program, Madison, WI USA.
   [Shafer, Martin M.; Schauer, James J.] Univ Wisconsin, Wisconsin State Lab Hyg, Madison, WI USA.
RP Sioutas, C (reprint author), 3620 S Vermont Ave,KAP210, Los Angeles, CA 90089 USA.
EM sioutas@usc.edu
RI Wang, Dongbin/J-7108-2017
FU South Coast Air Quality Management District (AQMD) [11527]; National
   Institutes of Health (NIH) [R01AI065617-13, R21AG040753-02]; USC Viterbi
   Graduate School fellowship
FX This study has been supported by the South Coast Air Quality Management
   District (AQMD) through award number #11527, and the National Institutes
   of Health (NIH) through Grants R01AI065617-13, and R21AG040753-02 to the
   University of Southern California (USC). The research described herein
   has not been subjected to the agency's required peer and policy review
   and, therefore, does not necessarily reflect the views of the agency,
   and no official endorsement should be inferred. Mention of trade names
   or commercial products does not constitute an endorsement or
   recommendation for use. The authors also acknowledge the support of USC
   Viterbi Graduate School fellowship.
CR Amato F, 2011, ATMOS ENVIRON, V45, P6777, DOI 10.1016/j.atmosenv.2011.06.003
   Ashley K, 2003, J ENVIRON MONITOR, V5, P707, DOI 10.1039/b306105c
   CHESTER R, 1974, Marine Chemistry, V2, P157, DOI 10.1016/0304-4203(74)90013-9
   CHOW JC, 1994, ATMOS ENVIRON, V28, P2061, DOI 10.1016/1352-2310(94)90474-X
   Creatchman M., 1999, ELEMENTAL ANAL AIRBO
   Daher N, 2012, ATMOS ENVIRON, V49, P130, DOI 10.1016/j.atmosenv.2011.12.011
   Daher N, 2011, AEROSOL SCI TECH, V45, P1294, DOI 10.1080/02786826.2011.590554
   Eller PM, 1994, NIOSH MANUAL ANAL ME
   Fang T., 2015, ATMOS CHEM PHYS DISC, V15, P30609
   Gard E, 1997, ANAL CHEM, V69, P4083, DOI 10.1021/ac970540n
   Harrison RM, 2012, ENVIRON SCI TECHNOL, V46, P6523, DOI 10.1021/es300894r
   Hueglin C, 2005, ATMOS ENVIRON, V39, P637, DOI 10.1016/j.atmosenv.2004.10.027
   Kelly FJ, 2003, OCCUP ENVIRON MED, V60, P612, DOI 10.1136/oem.60.8.612
   Khlystov A, 2006, ATMOS ENVIRON, V40, P8088, DOI 10.1016/j.atmosenv.2006.09.030
   Kim S, 2001, J AEROSOL SCI, V32, P1299, DOI 10.1016/S0021-8502(01)00058-1
   Kim S, 2001, J AEROSOL SCI, V32, P1281, DOI 10.1016/S0021-8502(01)00057-X
   Majestic BJ, 2006, ENVIRON SCI TECHNOL, V40, P2346, DOI 10.1021/es052023p
   Majestic BJ, 2007, AEROSOL SCI TECH, V41, P925, DOI 10.1080/02786820701564657
   Martinet W, 2004, EUR J CLIN INVEST, V34, P323, DOI 10.1111/j.1365-2362.2004.01343.x
   Morgan J.J., 1965, J AM WATER WORKS ASS, V57, P107
   Ntziachristos Leonidas, 2007, Part Fibre Toxicol, V4, P5, DOI 10.1186/1743-8977-4-5
   Park SS, 2014, ATMOS POLLUT RES, V5, P119, DOI 10.5094/APR.2014.015
   Rastogi N, 2009, ENVIRON SCI TECHNOL, V43, P2425, DOI 10.1021/es8031902
   Saffari A, 2014, ENVIRON SCI TECHNOL, V48, P7576, DOI 10.1021/es500937x
   Schauer J.J., 2006, RES REP HLTH EFF I, V1-76, P77
   Schauer James J, 2006, Res Rep Health Eff Inst, P1
   SCHROEDER WH, 1987, JAPCA J AIR WASTE MA, V37, P1267, DOI 10.1080/08940630.1987.10466321
   See SW, 2007, ENVIRON RES, V103, P317, DOI 10.1016/j.envres.2006.08.012
   Shafer MM, 2010, J ENVIRON MONITOR, V12, P704, DOI 10.1039/b915008k
   STOOKEY LL, 1970, ANAL CHEM, V42, P779, DOI 10.1021/ac60289a016
   U.S. Environmental Protection Agency, 2012, US EPA ENV TECHN VER
   Valavanidis A, 2005, REDOX REP, V10, P37, DOI 10.1179/135100005X21606
   Valko M, 2005, CURR MED CHEM, V12, P1161, DOI 10.2174/0929867053764635
   Wang DB, 2014, AEROSOL SCI TECH, V48, P864, DOI 10.1080/02786826.2014.937478
   Wang DB, 2013, AEROSOL SCI TECH, V47, P1226, DOI 10.1080/02786826.2013.830693
   Wang DB, 2013, ATMOS ENVIRON, V77, P301, DOI 10.1016/j.atmosenv.2013.05.031
   Zhang YX, 2008, ENVIRON SCI TECHNOL, V42, P7502, DOI 10.1021/es800126y
NR 37
TC 7
Z9 7
U1 1
U2 90
PU ELSEVIER SCIENCE BV
PI AMSTERDAM
PA PO BOX 211, 1000 AE AMSTERDAM, NETHERLANDS
SN 0048-9697
EI 1879-1026
J9 SCI TOTAL ENVIRON
JI Sci. Total Environ.
PD SEP 15
PY 2016
VL 565
BP 123
EP 131
DI 10.1016/j.scitotenv.2016.04.164
PG 9
WC Environmental Sciences
SC Environmental Sciences & Ecology
GA DP0UV
UT WOS:000378206300010
PM 27161133
DA 2019-03-23
ER

PT J
AU Frison, E
   Subrahmanyam, K
   Eggermont, S
AF Frison, Eline
   Subrahmanyam, Kaveri
   Eggermont, Steven
TI The Short-Term Longitudinal and Reciprocal Relations Between Peer
   Victimization on Facebook and Adolescents' Well-Being
SO JOURNAL OF YOUTH AND ADOLESCENCE
LA English
DT Article
DE Adolescents; Depressive symptoms; Life satisfaction; Peer victimization;
   Facebook
ID SOCIAL NETWORKING SITES; DEPRESSIVE SYMPTOMS; GENDER-DIFFERENCES;
   PSYCHOLOGICAL DISTRESS; PHYSICAL AGGRESSION; LIFE; SUPPORT; ANXIETY;
   SCALE; TRAJECTORIES
AB Although studies have shown that depressive symptoms, life satisfaction, and adolescents' online peer victimization are associated, there remain critical gaps in our understanding of these relationships. To address these gaps, the present two-wave panel study (N-Time1 = 1840) (1) examines the short-term longitudinal and reciprocal relationships between peer victimization on Facebook, depressive symptoms and life satisfaction during adolescence, and (2) explores the moderating role of adolescents' gender, age, and perceived friend support. Self-report data from 1621 adolescent Facebook users (48 % girls; M-Age = 14.76; SD = 1.41) were used to test our hypotheses. The majority of the sample (92 %) was born in Belgium. Cross-lagged analyses indicated that peer victimization on Facebook marginally predicted decreases in life satisfaction, and life satisfaction predicted decreases in peer victimization on Facebook. However, depressive symptoms were a risk factor for peer victimization on Facebook, rather than an outcome. In addition, support from friends protected adolescents from the harmful outcomes of peer victimization on Facebook. Both theoretical and practical implications are discussed.
C1 [Frison, Eline; Eggermont, Steven] Katholieke Univ Leuven, Fac Social Sci, Sch Mass Commun Res, Pk Str 45,POB 3603, B-3000 Leuven, Belgium.
   [Subrahmanyam, Kaveri] Calif State Univ Los Angeles, Dept Psychol, Los Angeles, CA 90032 USA.
   [Frison, Eline; Subrahmanyam, Kaveri] UCLA CSULA, Childrens Digital Media Ctr Los Angeles, Los Angeles, CA 90032 USA.
RP Frison, E (reprint author), Katholieke Univ Leuven, Fac Social Sci, Sch Mass Commun Res, Pk Str 45,POB 3603, B-3000 Leuven, Belgium.; Frison, E (reprint author), UCLA CSULA, Childrens Digital Media Ctr Los Angeles, Los Angeles, CA 90032 USA.
EM Eline.Frison@soc.kuleuven.be
FU Flemish Fund for Scientific Research (FWO)
FX This research was funded by a grant from the Flemish Fund for Scientific
   Research (FWO).
CR Angold A, 2002, J CHILD PSYCHOL PSYC, V43, P1052, DOI 10.1111/1469-7610.00232
   Auerbach RP, 2011, J ABNORM CHILD PSYCH, V39, P475, DOI 10.1007/s10802-010-9479-x
   Bandalos D. L., 2001, ADV STRUCTURAL EQUAT, P269
   Bandalos DL, 2002, STRUCT EQU MODELING, V9, P78, DOI 10.1207/S15328007SEM0901_5
   BAUMEISTER RF, 1995, PSYCHOL BULL, V117, P497, DOI 10.1037/0033-2909.117.3.497
   Bisegger C, 2005, SOZ PRAVENTIV MED, V50, P281, DOI 10.1007/s00038-005-4094-2
   Bonanno RA, 2013, J YOUTH ADOLESCENCE, V42, P685, DOI 10.1007/s10964-013-9937-1
   Brown B., 2009, HDB ADOLESCENT PSYCH, V1, P74
   Buhrmester D., 1995, DISCLOSURE PROCESSES, P57
   COBB S, 1976, PSYCHOSOM MED, V38, P300, DOI 10.1097/00006842-197609000-00003
   COHEN S, 1985, PSYCHOL BULL, V98, P310, DOI 10.1037//0033-2909.98.2.310
   Cole DA, 2003, J ABNORM PSYCHOL, V112, P558, DOI 10.1037/0021-843X.112.4.558
   Compian LJ, 2009, J EARLY ADOLESCENCE, V29, P357, DOI 10.1177/0272431608323656
   Copeland WE, 2009, ARCH GEN PSYCHIAT, V66, P764, DOI 10.1001/archgenpsychiatry.2009.85
   Crawford AM, 2011, J ANXIETY DISORD, V25, P924, DOI 10.1016/j.janxdis.2011.05.005
   Crick N. R., 2001, PEER HARASSMENT SCH, P1196
   Crick NR, 1998, J CONSULT CLIN PSYCH, V66, P337, DOI 10.1037/0022-006X.66.2.337
   de Graaf R, 2000, AM J EPIDEMIOL, V152, P1039, DOI 10.1093/aje/152.11.1039
   Dempsey AG, 2009, PSYCHOL SCHOOLS, V46, P962, DOI 10.1002/pits.20437
   Desjardins TL, 2011, J YOUTH ADOLESCENCE, V40, P531, DOI 10.1007/s10964-010-9562-1
   DIENER E, 1985, J PERS ASSESS, V49, P71, DOI 10.1207/s15327752jpa4901_13
   Dredge R, 2014, COMPUT HUM BEHAV, V40, P16, DOI 10.1016/j.chb.2014.07.035
   Flemish Department of Education, 2015, STAT JAARB HET VLAAM
   Gamez-Guadix M, 2013, J ADOLESCENT HEALTH, V53, P446, DOI 10.1016/j.jadohealth.2013.03.030
   Ge XJ, 2006, DEV PSYCHOPATHOL, V18, P253, DOI 10.1017/S0954579406060147
   Ge XJ, 1996, CHILD DEV, V67, P3386, DOI 10.1111/j.1467-8624.1996.tb01919.x
   Ge XJ, 2001, J RES ADOLESCENCE, V11, P49, DOI 10.1111/1532-7795.00003
   Goldbeck L, 2007, QUAL LIFE RES, V16, P969, DOI 10.1007/s11136-007-9205-5
   Green S. B., 2000, USING SPSS WINDOWS A
   Hammen C, 2006, J CLIN PSYCHOL, V62, P1065, DOI 10.1002/jclp.20293
   Hawker DSJ, 2000, J CHILD PSYCHOL PSYC, V41, P441, DOI 10.1111/1469-7610.00629
   Hay I, 2003, INT J DISABIL DEV ED, V50, P77, DOI DOI 10.1080/1034912032000053359
   Hemphill SA, 2015, INT J PUBLIC HEALTH, V60, P227, DOI 10.1007/s00038-014-0644-9
   Irwin M., 2012, ARCH INTERN MED, V159, P10, DOI DOI 10.1001/ARCHINTE.159.15.1701
   Karatzias A, 2006, QUAL LIFE RES, V15, P1143, DOI 10.1007/s11136-006-0064-2
   Kline R. B., 2011, PRINCIPLES PRATICE S, V33
   Kochel KP, 2012, CHILD DEV, V83, P637, DOI 10.1111/j.1467-8624.2011.01722.x
   Kowalski RM, 2014, PSYCHOL BULL, V140, P1073, DOI 10.1037/a0035618
   Kwan GCE, 2013, COMPUT HUM BEHAV, V29, P16, DOI 10.1016/j.chb.2012.07.014
   La Greca AM, 2005, J CLIN CHILD ADOLESC, V34, P49, DOI 10.1207/s15374424jccp3401_5
   La Greca AM, 1998, J ABNORM CHILD PSYCH, V26, P83, DOI 10.1023/A:1022684520514
   Landoll RR, 2013, J RES ADOLESCENCE, V23, P695, DOI 10.1111/jora.12022
   Leadbeater BJ, 2009, CHILD DEV, V80, P843, DOI 10.1111/j.1467-8624.2009.01301.x
   Lenhart A, 2015, TEENS SOCIAL MEDIA T
   Little TD, 2002, STRUCT EQU MODELING, V9, P151, DOI 10.1207/S15328007SEM0902_1
   Madden M., 2013, TEENS TECHNOLOGY 201
   Mikami AY, 2010, DEV PSYCHOL, V46, P46, DOI 10.1037/a0017420
   Natsuaki MN, 2009, J RES ADOLESCENCE, V19, P47, DOI 10.1111/j.1532-7795.2009.00581.x
   Olenik-Shemesh D, 2012, EMOT BEHAV DIFFIC, V17, P361, DOI 10.1080/13632752.2012.704227
   Pabian S, 2016, J YOUTH ADOLESCENCE, V45, P328, DOI 10.1007/s10964-015-0259-3
   Paquette JA, 1999, MERRILL PALMER QUART, V45, P242
   Prinstein MJ, 2001, J CLIN CHILD PSYCHOL, V30, P479, DOI 10.1207/S15374424JCCP3004_05
   Rice E, 2015, AM J PUBLIC HEALTH, V105, pE66, DOI 10.2105/AJPH.2014.302393
   Rudolph KD, 2007, MERRILL PALMER QUART, V53, P461, DOI 10.1353/mpq.2007.0020
   Russell DW, 1998, J COUNS PSYCHOL, V45, P18, DOI 10.1037/0022-0167.45.1.18
   Schultze-Krumbholz A, 2012, EMOT BEHAV DIFFIC, V17, P329, DOI 10.1080/13632752.2012.704317
   Segrin C, 2007, PERS INDIV DIFFER, V43, P637, DOI 10.1016/j.paid.2007.01.017
   Steinberg L, 2005, ADOLESCENCE
   Storch EA, 2004, J ADOLESCENCE, V27, P351, DOI 10.1016/j.adolescence.2004.03.003
   Sumter SR, 2015, COMPUT HUM BEHAV, V46, P114, DOI 10.1016/j.chb.2014.12.042
   Sumter SR, 2012, J ADOLESCENT HEALTH, V50, P607, DOI 10.1016/j.jadohealth.2011.10.251
   Sweeting H, 2006, BRIT J EDUC PSYCHOL, V76, P577, DOI 10.1348/000709905X49890
   Tennant JE, 2015, COMPUT HUM BEHAV, V50, P348, DOI 10.1016/j.chb.2015.04.014
   Tokunaga RS, 2011, CYBERPSYCH BEH SOC N, V14, P425, DOI 10.1089/cyber.2010.0140
   Tokunaga RS, 2010, COMPUT HUM BEHAV, V26, P277, DOI 10.1016/j.chb.2009.11.014
   van den Eijnden R, 2014, J YOUTH ADOLESCENCE, V43, P790, DOI 10.1007/s10964-013-0003-9
   Waasdorp TE, 2015, J ADOLESCENT HEALTH, V56, P483, DOI 10.1016/j.jadohealth.2014.12.002
   Ybarra ML, 2006, PEDIATRICS, V118, pE1169, DOI 10.1542/peds.2006-0815
   Zahn-Waxler C, 2000, DEV PSYCHOPATHOL, V12, P443, DOI 10.1017/S0954579400003102
   ZIMET GD, 1988, J PERS ASSESS, V52, P30, DOI 10.1207/s15327752jpa5201_2
NR 70
TC 7
Z9 7
U1 5
U2 20
PU SPRINGER/PLENUM PUBLISHERS
PI NEW YORK
PA 233 SPRING ST, NEW YORK, NY 10013 USA
SN 0047-2891
EI 1573-6601
J9 J YOUTH ADOLESCENCE
JI J. Youth Adolesc.
PD SEP
PY 2016
VL 45
IS 9
SI SI
BP 1755
EP 1771
DI 10.1007/s10964-016-0436-z
PG 17
WC Psychology, Developmental
SC Psychology
GA DX7KO
UT WOS:000384566100003
PM 26880284
DA 2019-03-23
ER

PT J
AU Kiluk, BD
   Devore, KA
   Buck, MB
   Nich, C
   Frankforter, TL
   LaPaglia, DM
   Yates, BT
   Gordon, MA
   Carroll, KM
AF Kiluk, Brian D.
   Devore, Kathleen A.
   Buck, Matthew B.
   Nich, Charla
   Frankforter, Tami L.
   LaPaglia, Donna M.
   Yates, Brian T.
   Gordon, Melissa A.
   Carroll, Kathleen M.
TI Randomized Trial of Computerized Cognitive Behavioral Therapy for
   Alcohol Use Disorders: Efficacy as a Virtual Stand-Alone and Treatment
   Add-On Compared with Standard Outpatient Treatment
SO ALCOHOLISM-CLINICAL AND EXPERIMENTAL RESEARCH
LA English
DT Article
DE CBT4CBT; Alcohol Use Disorders; Computer-Delivered Treatment
ID SUBSTANCE-ABUSE TREATMENT; CLINICAL-TRIALS; COST-EFFECTIVENESS;
   TREATMENT SERVICES; BRIEF INTERVENTION; ASSISTED DELIVERY; SELF-HELP;
   ADDICTION; CONSUMPTION; SUPPORT
AB Background: Cognitive behavioral therapy (CBT) is an evidence-based treatment for alcohol use disorders (AUDs), yet is rarely implemented with high fidelity in clinical practice. Computer-based delivery of CBT offers the potential to address dissemination challenges, but to date there have been no evaluations of a web-based CBT program for alcohol use within a clinical sample.
   Methods: This study randomized treatment-seeking individuals with a current AUD to 1 of 3 treatments at a community outpatient facility: (i) standard treatment as usual (TAU); (ii) TAU plus on-site access to a computerized CBT targeting alcohol use (TAU + CBT4CBT); or (iii) CBT4CBT plus brief weekly clinical monitoring (CBT4CBT + monitoring). Participant alcohol use was assessed weekly during an 8-week treatment period, as well as 1, 3, and 6 months after treatment.
   Results: Sixty-eight individuals (65% male; 54% African American) were randomized (TAU = 22; TAU + CBT4CBT = 22; CBT4CBT + monitoring = 24). There were significantly higher rates of treatment completion among participants assigned to 1 of the CBT4CBT conditions compared to TAU (Wald = 6.86, p < 0.01). Significant reductions in alcohol use were found across all conditions within treatment, with participants assigned to TAU + CBT4CBT demonstrating greater increases in percentage of days abstinent (PDA) compared to TAU, t(536.4) = 2.68, p < 0.01, d = 0.71, 95% CI (0.60, 3.91), for the full sample. Preliminary findings suggest the estimated costs of all self-reported AUD-related services utilized by participants were considerably lower for those assigned to CBT4CBT conditions compared to TAU, both within treatment and during follow-up.
   Conclusions: This trial demonstrated the safety, feasibility, and preliminary efficacy of web-based CBT4CBT targeting alcohol use. CBT4CBT was superior to TAU at increasing PDA when delivered as an add-on, and it was not significantly different from TAU or TAU + CBT4CBT when delivered with clinical monitoring only.
C1 [Kiluk, Brian D.; Devore, Kathleen A.; Buck, Matthew B.; Nich, Charla; Frankforter, Tami L.; LaPaglia, Donna M.; Gordon, Melissa A.; Carroll, Kathleen M.] Yale Univ, Sch Med, New Haven, CT USA.
   [Yates, Brian T.] Amer Univ, Dept Psychol, Washington, DC 20016 USA.
RP Kiluk, BD (reprint author), Yale Univ, Sch Med, Subst Abuse Treatment Unit, One Long Wharf Dr, New Haven, CT 06511 USA.
EM brian.kiluk@yale.edu
OI Nich, Charla/0000-0001-9769-259X
FU NCATS NIH HHS [UL1 TR001863]; NIAAA NIH HHS [R21 AA021405]; NIDA NIH HHS
   [P50 DA009241, R01 DA015969]
CR [American Psychiatric Association Association AP], 1994, DIAGN STAT MAN MENT
   Anton RF, 2006, JAMA-J AM MED ASSOC, V2006, P2003
   Babor T. F., 2001, AUDIT ALCOHOL USE DI
   Ball S, 2002, J SUBST ABUSE TREAT, V23, P309, DOI 10.1016/S0740-5472(02)00281-7
   Bewick BM, 2008, PREV MED, V47, P17, DOI 10.1016/j.ypmed.2008.01.005
   Carroll KM, 2008, AM J PSYCHIAT, V165, P881, DOI 10.1176/appi.ajp.2008.07111835
   Carroll KM, 2014, AM J PSYCHIAT, V171, P436, DOI 10.1176/appi.ajp.2013.13070987
   Carroll KM, 2010, CURR PSYCHIAT REP, V12, P426, DOI 10.1007/s11920-010-0146-2
   Carroll KM, 2009, DRUG ALCOHOL DEPEN, V100, P178, DOI 10.1016/j.drugalcdep.2008.09.015
   Carroll KM, 1998, COGNITIVE BEHAV APPR
   Carroll KM, 1998, COMPLIANCE ENH UNPUB
   Dedert EA, 2015, ANN INTERN MED, V163, P205, DOI 10.7326/M15-0285
   Falk D, 2010, ALCOHOL CLIN EXP RES, V34, P2022, DOI 10.1111/j.1530-0277.2010.01290.x
   Feingold A, 2009, PSYCHOL METHODS, V14, P43, DOI 10.1037/a0014699
   First MB, 1995, STRUCTURED CLIN INTE
   French MT, 1997, HEALTH ECON, V6, P539, DOI 10.1002/(SICI)1099-1050(199709)6:5<539::AID-HEC295>3.0.CO;2-0
   French MT, 2000, J SUBST ABUSE, V12, P341, DOI 10.1016/S0899-3289(01)00058-X
   Hester RK, 2012, PSYCHOL ADDICT BEHAV, V26, P1, DOI 10.1037/a0024753
   Hester RK, 2011, J CONSULT CLIN PSYCH, V79, P215, DOI 10.1037/a0022487
   Hoffman KA, 2013, INTERVENTIONS FOR ADDICTION: COMPREHENSIVE ADDICTIVE BEHAVIORS AND DISORDERS, VOL 3, P579, DOI 10.1016/B978-0-12-398338-1.00060-9
   Horvath A. O., 1986, PSYCHOTHERAPEUTIC PR, P529
   Humphreys K, 2011, ADDICTION, V106, P2058, DOI 10.1111/j.1360-0443.2011.03464.x
   Jofre-Bonet M, 2004, J SUBST ABUSE TREAT, V26, P225, DOI 10.1016/S0740-5472(04)00004-2
   Kadden R. M., 1992, COGNITIVE BEHAV COPI, V3
   Kenwright M, 2005, J CLIN PSYCHOL, V61, P1499, DOI 10.1002/jclp.20204
   Khadjesari Z, 2011, ADDICTION, V106, P267, DOI 10.1111/j.1360-0443.2010.03214.x
   Kiluk BD, 2014, BEHAV RES THER, V63, P139, DOI 10.1016/j.brat.2014.10.003
   Kypri K, 2014, JAMA-J AM MED ASSOC, V311, P1218, DOI 10.1001/jama.2014.2138
   Marks IM, 2004, PSYCHOL MED, V34, P9, DOI 10.1017/S003329170300878X
   Marks I, 2009, ANNU REV CLIN PSYCHO, V5, P121, DOI 10.1146/annurev.clinpsy.032408.153538
   Marsch LA, 2012, PSYCHIAT CLIN N AM, V35, P481, DOI 10.1016/j.psc.2012.03.009
   McCarty D, 2007, PSYCHIAT SERV, V58, P181, DOI 10.1176/appi.ps.58.2.181
   McCrone P, 2004, BRIT J PSYCHIAT, V185, P55, DOI 10.1192/bjp.185.1.55
   MCLELLAN AT, 1992, J NERV MENT DIS, V180, P101, DOI 10.1097/00005053-199202000-00007
   McLellan AT, 2003, J SUBST ABUSE TREAT, V25, P117, DOI 10.1016/S0740-5472(03)00156-9
   Olmstead TA, 2007, ADDICTION, V102, P1443, DOI 10.1111/j.1360-0443.2007.01909.x
   Olmstead TA, 2010, DRUG ALCOHOL DEPEN, V110, P200, DOI 10.1016/j.drugalcdep.2010.02.022
   Pettinati HM, 2005, J STUD ALCOHOL, P170, DOI 10.15288/jsas.2005.s15.170
   PETTINATI HM, 2004, MED MANAGEMENT MM TR
   Postel MG, 2008, TELEMED J E-HEALTH, V14, P707, DOI 10.1089/tmj.2007.0111
   Riper H, 2008, ADDICTION, V103, P218, DOI 10.1111/j.1360-0443.2007.02063.x
   Rounsaville BJ, 2001, CLIN PSYCHOL-SCI PR, V8, P133, DOI 10.1093/clipsy/8.2.133
   Saitz R, 2007, ALCOHOL ALCOHOLISM, V42, P28, DOI 10.1093/alcalc/ag1092
   Santa A. E. J., 2008, J SUBST ABUSE TREAT, V35, P369, DOI DOI 10.1016/J.JSAT.2008.01.003
   SAUNDERS JB, 1993, ADDICTION, V88, P791, DOI 10.1111/j.1360-0443.1993.tb02093.x
   Sholomskas DE, 2005, J CONSULT CLIN PSYCH, V73, P106, DOI 10.1037/0022.006X.73.1.106
   SOBELL LC, 1992, MEASURING ALCOHOL CONSUMPTION, P41
   STOUT RL, 1994, J STUD ALCOHOL, P70, DOI 10.15288/jsas.1994.s12.70
   VOLPICELLI JR, 2001, COMBINING MEDICATION
   Wright JH, 2005, AM J PSYCHIAT, V162, P1158, DOI 10.1176/appi.ajp.162.6.1158
NR 50
TC 7
Z9 7
U1 7
U2 19
PU WILEY-BLACKWELL
PI HOBOKEN
PA 111 RIVER ST, HOBOKEN 07030-5774, NJ USA
SN 0145-6008
EI 1530-0277
J9 ALCOHOL CLIN EXP RES
JI Alcoholism (NY)
PD SEP
PY 2016
VL 40
IS 9
DI 10.1111/acer.13162
PG 10
WC Substance Abuse
SC Substance Abuse
GA DZ0TQ
UT WOS:000385553000020
PM 27488212
OA Green Accepted
DA 2019-03-23
ER

PT J
AU Kim, S
AF Kim, Sunghwan
TI Getting the most out of PubChem for virtual screening
SO EXPERT OPINION ON DRUG DISCOVERY
LA English
DT Review
DE PubChem; cheminformatics; virtual screening; computer-aided drug
   discovery; computational toxicology; polypharmacology; biological assay;
   data mining; database; quantitative structure-activity relationship
   (QSAR)
ID CHEMICAL UNIVERSE DATABASE; SUPPORT VECTOR MACHINES; OVER-SAMPLING
   TECHNIQUE; PROTEIN DATA-BANK; DRUG DISCOVERY; COMBINATORIAL CHEMISTRY;
   CLASSIFICATION MODELS; MOLECULAR DOCKING; BENCHMARKING SETS; KINASE
   INHIBITORS
AB Introduction: With the emergence of the 'big data' era, the biomedical research community has great interest in exploiting publicly available chemical information for drug discovery. PubChem is an example of public databases that provide a large amount of chemical information free of charge.
   Areas covered: This article provides an overview of how PubChem's data, tools, and services can be used for virtual screening and reviews recent publications that discuss important aspects of exploiting PubChem for drug discovery.
   Expert opinion: PubChem offers comprehensive chemical information useful for drug discovery. It also provides multiple programmatic access routes, which are essential to build automated virtual screening pipelines that exploit PubChem data. In addition, PubChemRDF allows users to download PubChem data and load them into a local computing facility, facilitating data integration between PubChem and other resources. PubChem resources have been used in many studies for developing bioactivity and toxicity prediction models, discovering polypharmacologic (multi-target) ligands, and identifying new macromolecule targets of compounds (for drug-repurposing or off-target side effect prediction). These studies demonstrate the usefulness of PubChem as a key resource for computer-aided drug discovery and related area.
C1 [Kim, Sunghwan] Natl Lib Med, Natl Ctr Biotechnol Informat, NIH, Dept Hlth & Human Serv, Bethesda, MD 20894 USA.
RP Kim, S (reprint author), Natl Lib Med, Natl Ctr Biotechnol Informat, NIH, Dept Hlth & Human Serv, Bethesda, MD 20894 USA.
EM kimsungh@ncbi.nlm.nih.gov
RI Kim, Sunghwan/A-6738-2008
OI Kim, Sunghwan/0000-0001-9828-2074
FU Intramural Research Program of the National Library of Medicine, NIH
FX This work was supported by the Intramural Research Program of the
   National Library of Medicine, NIH.
CR [Anonymous], 2008, PUG SOAP
   [Anonymous], 2007, PUBCHEM POW US GAT P
   [Anonymous], 2004, PUBCHEM SUBST
   [Anonymous], 2004, PUBCHEM COMP
   [Anonymous], 2012, PUG REST
   [Anonymous], 2015, PHARM CLASS
   [Anonymous], 2004, PUBCHEM BIOASS
   [Anonymous], 2016, SUBST REG SYST UN IN
   [Anonymous], 2010, ENTR PROGR UT HELP
   [Anonymous], 2016, NCBI WEBS DAT US POL
   [Anonymous], 2013, OR BOOK APPR DRUG PR
   [Anonymous], 2016, PUBCHEM DAT SOURC
   Bak A, 2012, SAR QSAR ENVIRON RES, V23, P185, DOI 10.1080/1062936X.2011.645875
   Banavath HN, 2014, SCI REP-UK, V4, DOI 10.1038/srep06948
   Bauer MR, 2013, J CHEM INF MODEL, V53, P1447, DOI [10.1021/ci400115b, 10.1021/ci400115bl]
   Bento AP, 2014, NUCLEIC ACIDS RES, V42, pD1083, DOI 10.1093/nar/gkt1031
   Berman HM, 2000, NUCLEIC ACIDS RES, V28, P235, DOI 10.1093/nar/28.1.235
   Blum LC, 2011, J COMPUT AID MOL DES, V25, P637, DOI 10.1007/s10822-011-9436-y
   Bolton EE, 2011, J CHEMINFORMATICS, V3, DOI 10.1186/1758-2946-3-32
   Bolton EE, 2011, J CHEMINFORMATICS, V3, DOI 10.1186/1758-2946-3-13
   Buchwald P, 2014, DRUG METAB DISPOS, V42, P1785, DOI 10.1124/dmd.114.059717
   Bushman Barbara, 2015, J Libr Metadata, V15, P157
   Butkiewicz M, 2013, MOLECULES, V18, P735, DOI 10.3390/molecules18010735
   Cami A, 2011, SCI TRANSL MED, V3, DOI 10.1126/scitranslmed.3002774
   Chang CY, 2013, J CHEM INF MODEL, V53, P958, DOI 10.1021/ci4000536
   Chawla NV, 2002, J ARTIF INTELL RES, V16, P321, DOI 10.1613/jair.953
   Chen B, 2009, J CHEM INF MODEL, V49, P2044, DOI 10.1021/ci9001876
   Cheng CS, 2013, PLOS ONE, V8, P11
   Cheng FX, 2011, J CHEM INF MODEL, V51, P996, DOI 10.1021/ci200028n
   Congreve M, 2003, DRUG DISCOV TODAY, V8, P876, DOI 10.1016/S1359-6446(03)02831-9
   Didziapetris R, 2010, J COMPUT AID MOL DES, V24, P891, DOI 10.1007/s10822-010-9381-1
   Diller DJ, 2008, CURR OPIN DRUG DISC, V11, P346
   Dunna NR, 2015, CURR TOP MED CHEM, V15, P57, DOI 10.2174/1568026615666150112113627
   Erxleben F, 2014, LECT NOTES COMPUT SC, V8796, P50, DOI 10.1007/978-3-319-11964-9_4
   Fang JS, 2011, J CHEM INF MODEL, V51, P1431, DOI 10.1021/ci2001154
   Fink T, 2007, J CHEM INF MODEL, V47, P342, DOI 10.1021/ci600423u
   Fonger GC, 2014, TOXICOLOGY, V325, P209, DOI 10.1016/j.tox.2014.09.003
   Fu G, 2015, J CHEMINFORMATICS, V7, DOI 10.1186/s13321-015-0084-4
   Gatica EA, 2012, J CHEM INF MODEL, V52, P1, DOI 10.1021/ci200412p
   Gilson MK, 2016, NUCLEIC ACIDS RES, V44, pD1045, DOI 10.1093/nar/gkv1072
   Good AC, 2004, J COMPUT AID MOL DES, V18, P529, DOI 10.1007/s10822-004-4067-1
   Groom CR, 2016, ACTA CRYSTALLOGR B, V72, P171, DOI 10.1107/S2052520616003954
   Guha R, 2008, J COMPUT AID MOL DES, V22, P367, DOI 10.1007/s10822-008-9192-9
   Han BC, 2012, CHEM CENT J, V6, DOI 10.1186/1752-153X-6-139
   Han LY, 2008, J MOL GRAPH MODEL, V26, P1276, DOI 10.1016/j.jmgm.2007.12.002
   Hao M, 2014, ANAL CHIM ACTA, V806, P117, DOI 10.1016/j.aca.2013.10.050
   Hawkins PCD, 2007, J MED CHEM, V50, P74, DOI 10.1021/jm0603365
   Heifets A, 2012, NUCLEIC ACIDS RES, V40, pD428, DOI 10.1093/nar/gkr919
   Heller SR, 2015, J CHEMINFORMATICS, V7, DOI 10.1186/s13321-015-0068-4
   Holliday JD, 2002, COMB CHEM HIGH T SCR, V5, P155
   Hsieh JH, 2008, J COMPUT AID MOL DES, V22, P593, DOI 10.1007/s10822-008-9199-2
   Huang N, 2006, J MED CHEM, V49, P6789, DOI 10.1021/jm0608356
   Inglese J, 2007, NAT CHEM BIOL, V3, P466, DOI 10.1038/nchembio.2007.17
   Inglese J, 2006, P NATL ACAD SCI USA, V103, P11473, DOI 10.1073/pnas.0604348103
   International Patent Classification (IPC), 2016, INT PAT CLASS IPC
   Jalali-Heravi M, 2013, MOL INFORM, V32, P742, DOI 10.1002/minf.201200126
   Jupp S, 2014, BIOINFORMATICS, V30, P1338, DOI 10.1093/bioinformatics/btt765
   Khanna V, 2011, BMC BIOINFORMATICS, V12, DOI 10.1186/1471-2105-12-S13-S25
   Kim MT, 2016, ENVIRON HEALTH PERSP, V124, P634, DOI 10.1289/ehp.1509763
   Kim S, 2016, J CHEMINFORMATICS, V8, DOI 10.1186/s13321-016-0142-6
   Kim S, 2016, NUCLEIC ACIDS RES, V44, pD1202, DOI 10.1093/nar/gkv951
   Kim S, 2015, NUCLEIC ACIDS RES, V43, pW605, DOI 10.1093/nar/gkv396
   Kinjo AR, 2012, NUCLEIC ACIDS RES, V40, pD453, DOI 10.1093/nar/gkr811
   Kothapalli R, 2010, PLOS ONE, V5, DOI 10.1371/journal.pone.0012494
   Law V, 2014, NUCLEIC ACIDS RES, V42, pD1091, DOI 10.1093/nar/gkt1068
   Li QL, 2009, BIOINFORMATICS, V25, P3310, DOI 10.1093/bioinformatics/btp589
   Li QY, 2008, MOL PHARMACEUT, V5, P117, DOI 10.1021/mp700124e
   Lindh M, 2015, J CHEM INF MODEL, V55, P343, DOI 10.1021/ci5005465
   Ling C. X., 2010, ENCY MACHINE LEARNIN, V6820, P231
   Lipinski CA, 2012, ADV DRUG DELIVER REV, V64, P4, DOI 10.1016/j.addr.2012.09.019
   Liu XH, 2010, MOL INFORM, V29, P407, DOI 10.1002/minf.200900014
   Liu ZH, 2015, BIOINFORMATICS, V31, P405, DOI 10.1093/bioinformatics/btu626
   Lounkine E, 2011, J CHEM INF MODEL, V51, P3158, DOI 10.1021/ci2004994
   Ma XH, 2010, MOL PHARMACEUT, V7, P1545, DOI 10.1021/mp100179t
   Madej T, 2014, NUCLEIC ACIDS RES, V42, pD297, DOI 10.1093/nar/gkt1208
   Mahasenan KV, 2012, J CHEM INF MODEL, V52, P1345, DOI 10.1021/ci300040c
   McInnes C, 2007, CURR OPIN CHEM BIOL, V11, P494, DOI 10.1016/j.cbpa.2007.08.033
   Moos WH, 2009, MOL DIVERS, V13, P241, DOI 10.1007/s11030-009-9127-y
   Mysinger MM, 2012, J MED CHEM, V55, P6582, DOI 10.1021/jm300687e
   National Center for Biotechnology Information, 2009, PUBCHEM SUBSTR FING
   Nolan TL, 2014, ACS CHEM NEUROSCI, V5, P784, DOI 10.1021/cn500133b
   Novotarskyi S, 2011, J CHEM INF MODEL, V51, P1271, DOI 10.1021/ci200091h
   Oprea TI, 2007, J COMPUT AID MOL DES, V21, P113, DOI 10.1007/s10822-007-9105-3
   Pacureanu L, 2012, MONATSH CHEM, V143, P1559, DOI 10.1007/s00706-012-0816-3
   Papadatos G, 2016, NUCLEIC ACIDS RES, V44, pD1220, DOI 10.1093/nar/gkv1253
   Pouliot Y, 2011, CLIN PHARMACOL THER, V90, P90, DOI 10.1038/clpt.2011.81
   Rao HB, 2010, J COMPUT CHEM, V31, P752, DOI 10.1002/jcc.21347
   Ren JX, 2011, J CHEM INF MODEL, V51, P1364, DOI 10.1021/ci100464b
   Reymond JL, 2012, ACS CHEM NEUROSCI, V3, P649, DOI 10.1021/cn3000422
   Rohrer SG, 2009, J CHEM INF MODEL, V49, P169, DOI 10.1021/ci8002649
   Ruddigkeit L, 2012, J CHEM INF MODEL, V52, P2864, DOI 10.1021/ci300415d
   Sapre NS, 2009, J COMPUT CHEM, V30, P922, DOI 10.1002/jcc.21114
   Schierz AC, 2009, J CHEMINFORMATICS, V1, DOI 10.1186/1758-2946-1-21
   Scior T, 2012, J CHEM INF MODEL, V52, P867, DOI 10.1021/ci200528d
   Sedykh A, 2011, ENVIRON HEALTH PERSP, V119, P364, DOI 10.1289/ehp.1002476
   Shen MY, 2011, CHEM RES TOXICOL, V24, P934, DOI 10.1021/tx200099j
   Southan C, 2016, NUCLEIC ACIDS RES, V44, pD1054, DOI 10.1093/nar/gkv1037
   Su BH, 2015, J CHEM INF MODEL, V55, P1426, DOI 10.1021/acs.jcim.5b00130
   Su BH, 2015, J CHEM INF MODEL, V55, P434, DOI 10.1021/ci5007432
   Su BH, 2010, J CHEM INF MODEL, V50, P1304, DOI 10.1021/ci100081j
   Swamidass SJ, 2014, J BIOMOL SCREEN, V19, P782, DOI 10.1177/1087057114523068
   Tang YC, 2009, IEEE T SYST MAN CY B, V39, P281, DOI 10.1109/TSMCB.2008.2002909
   Verdonk ML, 2004, J CHEM INF COMP SCI, V44, P793, DOI 10.1021/ci034289q
   Villoutreix BO, 2015, ADV DRUG DELIVER REV, V86, P72, DOI 10.1016/j.addr.2015.03.003
   Vogel SM, 2011, J CHEM INF MODEL, V51, P2650, DOI 10.1021/ci2001549
   W3C, 2014, RESOURCE DESCRIPTION
   Wallach I, 2011, J CHEM INF MODEL, V51, P196, DOI 10.1021/ci100374f
   Wang SC, 2012, MOL PHARMACEUT, V9, P996, DOI 10.1021/mp300023x
   Wang YL, 2014, NUCLEIC ACIDS RES, V42, pD1075, DOI 10.1093/nar/gkt978
   Wassermann AM, 2015, NAT CHEM BIOL, V11, P958, DOI 10.1038/nchembio.1936
   Wicht KJ, 2015, BIOORGAN MED CHEM, V23, P5210, DOI 10.1016/j.bmc.2014.12.020
   Wishart DS, 2013, NUCLEIC ACIDS RES, V41, pD801, DOI 10.1093/nar/gks1065
   Xia J, 2014, J CHEM INF MODEL, V54, P1433, DOI 10.1021/ci500062f
   Zakharov AV, 2014, J CHEM INF MODEL, V54, P705, DOI 10.1021/ci400737s
   Zhang J, 2014, PLOS ONE, V9, DOI 10.1371/journal.pone.0108592
   Zhang XH, 2012, PLOS ONE, V7, DOI 10.1371/journal.pone.0052514
   Zhu H, 2008, ENVIRON HEALTH PERSP, V116, P506, DOI 10.1289/ehp.10573
   Zhu H, 2014, CHEM RES TOXICOL, V27, P1643, DOI 10.1021/tx500145h
NR 118
TC 7
Z9 7
U1 7
U2 58
PU TAYLOR & FRANCIS LTD
PI ABINGDON
PA 2-4 PARK SQUARE, MILTON PARK, ABINGDON OR14 4RN, OXON, ENGLAND
SN 1746-0441
EI 1746-045X
J9 EXPERT OPIN DRUG DIS
JI Expert. Opin. Drug Discov.
PD SEP
PY 2016
VL 11
IS 9
BP 843
EP 855
DI 10.1080/17460441.2016.1216967
PG 13
WC Pharmacology & Pharmacy
SC Pharmacology & Pharmacy
GA DU6RO
UT WOS:000382342500004
PM 27454129
OA Green Accepted
DA 2019-03-23
ER

PT J
AU Shin, HH
   Braithwaite, V
   Ahmed, E
AF Shin, Hwayeon Helene
   Braithwaite, Valerie
   Ahmed, Eliza
TI Cyber- and face-to-face bullying: who crosses over?
SO SOCIAL PSYCHOLOGY OF EDUCATION
LA English
DT Article
DE Cyberbullying; Traditional face-to-face bullying; ICT use; Social
   engagement; Social relationship
ID PEER VICTIMIZATION; ELEMENTARY-SCHOOLS; SELF-ESTEEM; BULLIES; VICTIMS;
   INTERVENTION; AGGRESSION; CHILDHOOD; STUDENTS; HEALTH
AB A total of 3956 children aged 12-13 years who completed the Longitudinal Study of Australian Children (LSAC Wave 5) were studied about their experiences of traditional face-to-face bullying and cyberbullying in the last month. In terms of prevalence, sixty percent of the sample had been involved in traditional bullying as the victim and/or the offender whereas eight percent had been involved in cyberbullying as victim and/or offender. The vast majority (95 %) of those involved in cyberbullying were also involved in traditional bullying. Children involved in both traditional bullying and cyberbullying were compared with those involved in only traditional bullying. Boys were more likely to be involved in both types of bullying than girls. Children with friends involved in delinquent activities and who did not have trustworthy and supportive friends were more likely to bully both traditionally and in cyberspace. Computer proficiency and use did not differentiate children who had crossed over from those who had not, although computer use for socializing purposes had some predictive value in identifying those children who crossed over. The study reflects the value of school interventions for children as they approach adolescence, covering both traditional bullying and cyberbullying, and targeting social relationships in order to teach children how to manage them safely and intelligently.
C1 [Shin, Hwayeon Helene; Braithwaite, Valerie; Ahmed, Eliza] Australian Natl Univ, Regulatory Inst Network, Canberra, ACT, Australia.
RP Shin, HH (reprint author), Australian Natl Univ, Regulatory Inst Network, Canberra, ACT, Australia.
EM Helene.shin@anu.edu.au
CR Ahmed E., 2001, SHAME MANAGEMENT REI, P211
   Ahmed E., 2004, SOC PSYCHOL EDUC, V7, P35, DOI DOI 10.1023/B:SP0E.0000010668.43236.60
   Ahmed E, 2006, J SOC ISSUES, V62, P347, DOI 10.1111/j.1540-4560.2006.00454.x
   Ahmed E, 2012, CRIT CRIMINOL-NETH, V20, P79, DOI 10.1007/s10612-011-9151-y
   ARMSDEN GC, 1987, J YOUTH ADOLESCENCE, V16, P427, DOI 10.1007/BF02202939
   Austin S, 1996, BRIT J EDUC PSYCHOL, V66, P447, DOI 10.1111/j.2044-8279.1996.tb01211.x
   Australian Bureau of Statistics (ABS), 2014, HOUS US INF TECHN AU
   Beaty LA, 2008, ADOLESCENCE, V43, P1
   Beran T., 2005, Journal of Educational Computing Research, V32, P265, DOI 10.2190/8YQM-B04H-PG4D-BLLH
   Borzekowski DLG, 2001, ARCH PEDIAT ADOL MED, V155, P813, DOI 10.1001/archpedi.155.7.813
   BOULTON MJ, 1994, BRIT J DEV PSYCHOL, V12, P315, DOI 10.1111/j.2044-835X.1994.tb00637.x
   Campbell M., 2005, AUSTR J GUIDANCE COU, V15, P68, DOI DOI 10.1375/AJGC.15.1.68
   Cassidy W, 2009, SCHOOL PSYCHOL INT, V30, P383, DOI 10.1177/0143034309106948
   Cook CR, 2010, SCHOOL PSYCHOL QUART, V25, P65, DOI 10.1037/a0020149
   Cook E., 1995, SOC RES CHILD DEV
   Crammer S., 2006, LEARNING MEDIA TECHN, V31, P301
   Cross D, 2009, AUSTR COVERT BULLYIN
   Cross D, 2015, INT J PUBLIC HEALTH, V60, P207, DOI 10.1007/s00038-015-0655-1
   Dempsey AG, 2011, CYBERPSYCH BEH SOC N, V14, P297, DOI 10.1089/cyber.2010.0108
   Devine Paula, 2012, CHILD CARE PRAC, V18, P5, DOI DOI 10.1080/13575279.2011.621888
   Durlak JA, 2011, CHILD DEV, V82, P405, DOI 10.1111/j.1467-8624.2010.01564.x
   File T, 2014, COMPUTER INTERNET US
   Finkelhor D, 2012, CHILD ABUSE NEGLECT, V36, P271, DOI 10.1016/j.chiabu.2011.12.001
   Forero R, 1999, BRIT MED J, V319, P344, DOI 10.1136/bmj.319.7206.344
   Goodman R, 1997, J CHILD PSYCHOL PSYC, V38, P581, DOI 10.1111/j.1469-7610.1997.tb01545.x
   Green L., 2011, RISKS SAFETY AUSTR C
   Gresham F. M, 1990, SOCIAL SKILLS RATING
   Harris Nathan, 2001, SHAME MANAGEMENT REI
   Haynie DL, 2001, J EARLY ADOLESCENCE, V21, P29, DOI 10.1177/0272431601021001002
   Hinduja S, 2008, DEVIANT BEHAV, V29, P129, DOI 10.1080/01639620701457816
   Hinduja S, 2010, ARCH SUICIDE RES, V14, P206, DOI 10.1080/13811118.2010.494133
   Hoff DL, 2009, J EDUC ADMIN, V47, P652, DOI 10.1108/09578230910981107
   Homel JB, 2013, AUST J PSYCHOL, V65, P98, DOI 10.1111/ajpy.12002
   Hong JS, 2012, AGGRESS VIOLENT BEH, V17, P311, DOI 10.1016/j.avb.2012.03.003
   Houndoumadi A, 2001, EDUC REV, V53, P19, DOI 10.1080/00131910120033619
   Jeong S., 2013, J CRIMINOLOGY, DOI [10.1155/2013/735397, DOI 10.1155/2013/735397]
   Juvonen J, 2008, J SCHOOL HEALTH, V78, P496, DOI 10.1111/j.1746-1561.2008.00335.x
   Klomek A., 2011, CAN J PSYCHOL, V55, P282
   Kowalski RM, 2007, J ADOLESCENT HEALTH, V41, pS22, DOI 10.1016/j.jadohealth.2007.08.017
   Kumpulainen K, 1998, CHILD ABUSE NEGLECT, V22, P705, DOI 10.1016/S0145-2134(98)00049-0
   Ladd GW, 2002, PSYCHOL ASSESSMENT, V14, P74, DOI 10.1037//1040-3590.14.1.74
   Langos C, 2012, CYBERPSYCH BEH SOC N, V15, P285, DOI 10.1089/cyber.2011.0588
   Lapidot-Lefler N, 2015, SOC PSYCHOL EDUC, V18, P1, DOI 10.1007/s11218-014-9280-8
   Law DM, 2012, COMPUT HUM BEHAV, V28, P226, DOI 10.1016/j.chb.2011.09.004
   Levy N., 2012, BULLYING NETWORKED E
   Li Q, 2007, COMPUT HUM BEHAV, V23, P1777, DOI 10.1016/j.chb.2005.10.005
   Li Q, 2006, SCHOOL PSYCHOL INT, V27, P157, DOI 10.1177/0143034306064547
   Lindsay M, 2012, INFORM COMMUN SOC, V15, P703, DOI 10.1080/1369118X.2012.674959
   Macready T, 2009, EDUC PSYCHOL PRACT, V25, P211, DOI 10.1080/02667360903151767
   McGrath H., 2009, YOUNG PEOPLE TECHNOL
   Merrell KW, 2008, SCHOOL PSYCHOL QUART, V23, P26, DOI 10.1037/1045-3830.23.1.26
   Mesch GS, 2009, CYBERPSYCHOL BEHAV, V12, P387, DOI 10.1089/cpb.2009.0068
   Mishna F, 2012, CHILD YOUTH SERV REV, V34, P63, DOI 10.1016/j.childyouth.2011.08.032
   MOFFITT TE, 1988, AUST NZ J CRIMINOL, V21, P227, DOI 10.1177/000486588802100405
   Morrison BE, 2007, RESTORING SAFE SCH C
   National Centre for Vocational Education Research (NCVER), 2009, LONG SURV AUSTR YOUT
   OECD, 2010, STUD ACC INF COMM TE
   OECD, 2012, REP RISKS FAC CHILDR
   OLIVERI ME, 1987, SEX ROLES, V17, P719, DOI 10.1007/BF00287684
   OLWEUS D, 1994, J CHILD PSYCHOL PSYC, V35, P1171, DOI 10.1111/j.1469-7610.1994.tb01229.x
   ONS, 2013, INT ACC HOUS IND 201
   Patchin J. W., 2008, BULLYING SCH YARD
   Patchin JW, 2010, J SCHOOL HEALTH, V80, P614, DOI 10.1111/j.1746-1561.2010.00548.x
   Pepler D, 2008, CHILD DEV, V79, P325, DOI 10.1111/j.1467-8624.2007.01128.x
   Raskauskas J, 2007, DEV PSYCHOL, V43, P564, DOI 10.1037/0012-1649.43.3.564
   Ridenour TA, 2006, J YOUTH ADOLESCENCE, V35, P1037, DOI 10.1007/s10964-006-9070-5
   Rigby K, 2011, SOC PSYCHOL EDUC, V14, P441, DOI 10.1007/s11218-011-9158-y
   Rivers I, 2010, BRIT EDUC RES J, V36, P643, DOI 10.1080/01411920903071918
   Rusell D., 2003, INT SCOPE REV, V5, P1
   Schoffstall CL, 2011, SOC DEV, V20, P587, DOI 10.1111/j.1467-9507.2011.00609.x
   Seals D, 2003, ADOLESCENCE, V38, P735
   Slee P. T., 2010, SUBMISSION JOINT SEL
   Smith PK, 2008, J CHILD PSYCHOL PSYC, V49, P376, DOI 10.1111/j.1469-7610.2007.01846.x
   Soloff C., 2005, 1 LSAC
   Spears B., 2010, SUBMISSION JOINT SEL
   Spears BA, 2015, INT J PUBLIC HEALTH, V60, P219, DOI 10.1007/s00038-014-0642-y
   Stacey Elizabeth, 2009, Informatics in Education, V8, P115
   Tokunaga R., 2011, CHILDREN SOC, V25, P258
   Vandebosch H, 2008, CYBERPSYCHOL BEHAV, V11, P499, DOI 10.1089/cpb.2007.0042
   Veenstra R, 2005, DEV PSYCHOL, V41, P672, DOI 10.1037/0012-1649.41.4.672
   Walrave M, 2011, CHILD SOC, V25, P59, DOI 10.1111/j.1099-0860.2009.00260.x
   Wasserman Danuta, 2005, World Psychiatry, V4, P114
   Williams KR, 2007, J ADOLESCENT HEALTH, V41, pS14, DOI 10.1016/j.jadohealth.2007.08.018
   Yang SJ, 2013, EUR CHILD ADOLES PSY, V22, P309, DOI 10.1007/s00787-012-0374-6
   Ybarra ML, 2007, J ADOLESCENT HEALTH, V41, pS42, DOI 10.1016/j.jadohealth.2007.09.004
   Ybarra ML, 2004, J CHILD PSYCHOL PSYC, V45, P1308, DOI 10.1111/j.1469-7610.2004.00328.x
NR 86
TC 7
Z9 7
U1 4
U2 34
PU SPRINGER
PI DORDRECHT
PA VAN GODEWIJCKSTRAAT 30, 3311 GZ DORDRECHT, NETHERLANDS
SN 1381-2890
EI 1573-1928
J9 SOC PSYCHOL EDUC
JI Soc. Psychol. Educ.
PD SEP
PY 2016
VL 19
IS 3
BP 537
EP 567
DI 10.1007/s11218-016-9336-z
PG 31
WC Psychology, Educational
SC Psychology
GA EC7ZS
UT WOS:000388360300005
DA 2019-03-23
ER

PT J
AU Fousiani, K
   Dimitropoulou, P
   Michaelides, MP
   Van Petegem, S
AF Fousiani, Kyriaki
   Dimitropoulou, Panagiota
   Michaelides, Michalis P.
   Van Petegem, Stijn
TI Perceived Parenting and Adolescent Cyber-Bullying: Examining the
   Intervening Role of Autonomy and Relatedness Need Satisfaction, Empathic
   Concern and Recognition of Humanness
SO JOURNAL OF CHILD AND FAMILY STUDIES
LA English
DT Article
DE Cyber-bullying offending; Parental autonomy support; Parental
   psychological control; Autonomy; Relatedness; Empathic concern;
   Humanness
ID SELF-DETERMINATION THEORY; PSYCHOLOGICAL CONTROL; SCHOOL-STUDENTS;
   DEHUMANIZATION; SUPPORT; AGGRESSION; FACILITATION; PERCEPTIONS;
   PERSPECTIVE; LONELINESS
AB Due to the progress in information technology, cyber-bullying is becoming one of the most common forms of interpersonal harm, especially among teenagers. The present study (N = 548) aimed to investigate the relation between perceived parenting style (in terms of autonomy support and psychological control) and cyber-bullying in adolescence. Thereby, the study tested for the intervening role of adolescent need satisfaction (i.e., autonomy and relatedness), empathic concern towards others, and adolescents' recognition of full humanness to cyber-bullying offenders and victims. Findings revealed both a direct and an indirect relation between parenting and cyber-bullying. More specifically, parental psychological control directly predicted cyber-bullying, whereas parental autonomy support related to less cyber-bullying indirectly, as it was associated with the satisfaction of adolescents' need for autonomy, which predicted more empathic concern towards others, which in turn differentially related to recognition of humanness to victims and bullies. The discussion focuses on the implications of the current findings.
C1 [Fousiani, Kyriaki] Univ Groningen, Fac Behav & Social Sci, Groningen, Netherlands.
   [Dimitropoulou, Panagiota] Univ Ioannina, Dept Primary Educ, GR-45110 Ioannina, Greece.
   [Michaelides, Michalis P.] Univ Cyprus, Dept Psychol, CY-1678 Nicosia, Cyprus.
   [Van Petegem, Stijn] Univ Lausanne, Inst Psychol, Family & Dev Res Ctr FADO, Lausanne, Switzerland.
RP Fousiani, K (reprint author), Univ Groningen, Fac Behav & Social Sci, Groningen, Netherlands.
EM k.fousiani@rug.nl
OI Michaelides, Michalis/0000-0001-6314-3680
CR Ahmad I, 2013, DEV PSYCHOL, V49, P177, DOI 10.1037/a0027837
   Baldry AC, 2000, J COMMUNITY APPL SOC, V10, P17, DOI 10.1002/(SICI)1099-1298(200001/02)10:1<17::AID-CASP526>3.0.CO;2-M
   Bandura A., 1986, SOCIAL FDN THOUGHT A
   Barber BK, 1996, CHILD DEV, V67, P3296, DOI 10.1111/j.1467-8624.1996.tb01915.x
   Barber BK, 2002, INTRUSIVE PARENTING, P15, DOI [DOI 10.1037/10422-002, 10.1037/10422-002]
   Bastian B, 2010, J EXP SOC PSYCHOL, V46, P107, DOI 10.1016/j.jesp.2009.06.022
   Capozza D., 2013, 14 ANN M SOC PERS SO
   Cehajic S, 2009, GROUP PROCESS INTERG, V12, P715, DOI 10.1177/1368430209347727
   Chen BW, 2015, MOTIV EMOTION, V39, P216, DOI 10.1007/s11031-014-9450-1
   Costello K., 2012, BRIT J SOC PSYCHOL, V53, P175, DOI DOI 10.1111/BJS0.12016
   DAVIS MH, 1983, J PERS, V51, P167, DOI 10.1111/j.1467-6494.1983.tb00860.x
   Deci EL, 1985, INTRINSIC MOTIVATION
   Dooley JJ, 2009, Z PSYCHOL, V217, P182, DOI 10.1027/0044-3409.217.4.182
   Duriez B, 2007, J PERS, V75, P757, DOI 10.1111/j.1467-6494.2007.00456.x
   Ernst JM, 1999, APPL PREV PSYCHOL, V8, P1, DOI 10.1016/S0962-1849(99)80008-0
   Fousiani K, 2014, J ADOLESCENT RES, V29, P299, DOI 10.1177/0743558413502536
   Gagne M, 2003, J APPL SPORT PSYCHOL, V15, P372, DOI 10.1080/10413200390238031
   Gasser L, 2009, SOC DEV, V18, P798, DOI 10.1111/j.1467-9507.2008.00516.x
   Gini G, 2006, AGGRESSIVE BEHAV, V32, P528, DOI 10.1002/ab.20153
   Grolnick W. S., 2003, PSYCHOL PSYCHOL CONT
   GROLNICK WS, 1991, J EDUC PSYCHOL, V83, P508, DOI 10.1037/0022-0663.83.4.508
   Halpern J, 2004, HUM RIGHTS QUART, V26, P561, DOI 10.1353/hrq.2004.0036
   Haslam N, 2006, PERS SOC PSYCHOL REV, V10, P252, DOI 10.1207/s15327957pspr1003_4
   Haslam N, 2014, ANNU REV PSYCHOL, V65, P399, DOI 10.1146/annurev-psych-010213-115045
   Hein V, 2015, J ADOLESCENCE, V42, P103, DOI 10.1016/j.adolescence.2015.04.003
   Heinrich LA, 2006, CLIN PSYCHOL REV, V26, P695, DOI 10.1016/j.cpr.2006.04.002
   Hemphill SA, 2012, J ADOLESCENT HEALTH, V51, P59, DOI 10.1016/j.jadohealth.2011.11.019
   Inguglia C, 2015, J ADULT DEV, V22, P1, DOI 10.1007/s10804-014-9196-8
   Irshad E., 2013, J INDIAN ACAD APPL P, V39, P35
   Kaplan H, 2012, SOC PSYCHOL EDUC, V15, P251, DOI 10.1007/s11218-012-9178-2
   Livingstone-Smith D., 2011, LESS HUMAN WHY WE DE
   Mask L., 2005, SOC PERS SOC PSYCH A
   Miklikowska M, 2011, DEV PSYCHOL, V47, P1342, DOI 10.1037/a0024726
   Moller AC, 2010, GROUP PROCESS INTERG, V13, P41, DOI 10.1177/1368430209350318
   Neighbors C, 2002, PERS SOC PSYCHOL B, V28, P324, DOI 10.1177/0146167202286004
   Obermann ML, 2011, AGGRESSIVE BEHAV, V37, P133, DOI 10.1002/ab.20378
   Olweus D, 2013, ANNU REV CLIN PSYCHO, V9, P751, DOI 10.1146/annurev-clinpsy-050212-185516
   Park LE, 2011, J SOC PERS RELAT, V28, P315, DOI 10.1177/0265407510382178
   Patchin J.W., 2012, CYBERBULLYING PREVEN
   Patchin J. W, 2009, BULLYING SCHOOLYARD
   Roth G, 2011, BRIT J EDUC PSYCHOL, V81, P654, DOI 10.1348/2044-8279.002003
   Ryan RM, 2000, AM PSYCHOL, V55, P68, DOI 10.1037/0003-066X.55.1.68
   RYAN RM, 1995, J PERS, V63, P397, DOI 10.1111/j.1467-6494.1995.tb00501.x
   Smith PK, 2008, J CHILD PSYCHOL PSYC, V49, P376, DOI 10.1111/j.1469-7610.2007.01846.x
   Soenens B, 2008, SOC DEV, V17, P661, DOI 10.1111/j.1467-9507.2007.00454.x
   Soenens B, 2007, DEV PSYCHOL, V43, P633, DOI 10.1037/0012-1649.43.3.633
   Soenens B, 2010, DEV REV, V30, P74, DOI 10.1016/j.dr.2009.11.001
   Stavrinides P, 2010, EDUC PSYCHOL-UK, V30, P793, DOI 10.1080/01443410.2010.506004
   van Noorden THJ, 2015, J YOUTH ADOLESCENCE, V44, P637, DOI 10.1007/s10964-014-0135-6
   Van Petegem S, 2015, CHILD DEV, V86, P903, DOI 10.1111/cdev.12355
   Viding E, 2009, J CHILD PSYCHOL PSYC, V50, P471, DOI 10.1111/j.1469-7610.2008.02012.x
   Wang J, 2009, J ADOLESCENT HEALTH, V45, P368, DOI 10.1016/j.jadohealth.2009.03.021
   Weinstein N, 2011, J PERS SOC PSYCHOL, V100, P1043, DOI 10.1037/a0022495
   Werner NE, 2010, J YOUTH ADOLESCENCE, V39, P607, DOI 10.1007/s10964-009-9419-7
NR 54
TC 7
Z9 7
U1 2
U2 36
PU SPRINGER
PI NEW YORK
PA 233 SPRING ST, NEW YORK, NY 10013 USA
SN 1062-1024
EI 1573-2843
J9 J CHILD FAM STUD
JI J. Child Fam. Stud.
PD JUL
PY 2016
VL 25
IS 7
BP 2120
EP 2129
DI 10.1007/s10826-016-0401-1
PG 10
WC Family Studies; Psychology, Developmental; Psychiatry
SC Family Studies; Psychology; Psychiatry
GA DO8OL
UT WOS:000378042800006
OA Green Published, Other Gold
DA 2019-03-23
ER

PT J
AU van Gijn-Grosvenor, EL
   Lamb, ME
AF van Gijn-Grosvenor, Evianne L.
   Lamb, Michael E.
TI Behavioural Differences Between Online Sexual Groomers Approaching Boys
   and Girls
SO JOURNAL OF CHILD SEXUAL ABUSE
LA English
DT Article
DE boys; girls; gender differences; offenders' behaviors; online grooming
ID CHAT ROOMS; ABUSE; INTERNET; CHILDREN; OFFENDERS; VICTIMS; DISCLOSURE;
   IDENTITY; SAFETY
AB This study focused on the behavior of convicted offenders who had approached profiles of boys and girls online for offline sexual encounters. A detailed coding scheme was designed to code and analyze offenders' grooming behaviors in transcripts of conversational interactions between convicted offenders and 52 volunteer workers purporting to be girls and 49 volunteer workers who masqueraded as boys. Behavioral differences and commonalities associated with the gender of the groomed child decoys were examined. Results showed that offenders approaching boys were significantly older and pretended to be younger than offenders approaching girls. When compared to offenders grooming boy decoys, offenders grooming girl decoys typically built more rapport, were less sexually explicit, and approached sexual topics carefully and indirectly. Offenders also used more strategies to conceal contact with girls than with boys.
C1 [van Gijn-Grosvenor, Evianne L.; Lamb, Michael E.] Univ Cambridge, Dept Psychol, Downing St, Cambridge CB2 3EB, England.
RP van Gijn-Grosvenor, EL (reprint author), Univ Cambridge, Dept Psychol, Downing St, Cambridge CB2 3EB, England.
EM elv25@cam.ac.uk
OI van Gijn-Grosvenor, Evianne L./0000-0002-0321-2450
CR Alexy EM, 2005, J INTERPERS VIOLENCE, V20, P804, DOI 10.1177/0886260505276091
   Aslan D, 2011, J FORENSIC PSYCHOL P, V11, P406, DOI 10.1080/15228932.2011.588925
   BEITCHMAN JH, 1992, CHILD ABUSE NEGLECT, V16, P101, DOI 10.1016/0145-2134(92)90011-F
   Borzekowski DLG, 2001, ARCH PEDIAT ADOL MED, V155, P813, DOI 10.1001/archpedi.155.7.813
   Brenner S. W., 2007, J INT COMMERCIAL LAW, V2, P58
   Briggs P, 2011, SEX ABUSE-J RES TR, V23, P72, DOI 10.1177/1079063210384275
   Brown Sarah, 2007, HOWARD J CRIMINAL JU, V46, P60, DOI DOI 10.1111/J.1468-2311.2007.00454.X
   Craven S., 2006, J SEX AGGRESS, V12, P287, DOI DOI 10.1080/13552600601069414
   Davidson J. C., 2009, ONLINE GROOMERS PROF, P189
   Diamond LM, 2015, HDB CHILD PSYCHOL DE, P888, DOI DOI 10.1002/97811
   FALLER KC, 1989, CHILD ABUSE NEGLECT, V13, P281, DOI 10.1016/0145-2134(89)90015-X
   Finkelhor D., 2000, ONLINE VICTIMIZATION, P63
   Fleming MJ, 2006, YOUTH SOC, V38, P135, DOI 10.1177/0044118X06287858
   Garrett R, 2007, LAW ENFORCEMENT TECH, V34, P10
   Goodman-Brown TB, 2003, CHILD ABUSE NEGLECT, V27, P525, DOI 10.1016/S0145-2134(03)00037-1
   Gottschalk P., 2011, J EMERGING TRENDS CO, V2, P447
   Gregg J, 1996, HASTINGS COMMUNICATI, V19, P186
   Grosskopf A, 2010, TRENDS ISS CRIME CRI
   Hershkowitz I, 2006, AM J ORTHOPSYCHIAT, V76, P444, DOI 10.1037/0002-9432.76.4.444
   Jones LM, 2012, J ADOLESCENT HEALTH, V50, P179, DOI 10.1016/j.jadohealth.2011.09.015
   JUMPER SA, 1995, CHILD ABUSE NEGLECT, V19, P715, DOI 10.1016/0145-2134(95)00029-8
   Keijsers L, 2010, DEV PSYCHOL, V46, P293, DOI 10.1037/a0018115
   Kloess JA, 2014, TRAUMA VIOLENCE ABUS, V15, DOI 10.1177/1524838013511543
   Krone T., 2005, TRENDS ISSUES CRIME, V301, P1
   Lillywhite R, 2006, CHILD ABUSE REV, V15, P351, DOI DOI 10.1002/CAR.952
   LYNCH DL, 1993, J CHILD PSYCHOL PSYC, V34, P935, DOI 10.1111/j.1469-7610.1993.tb01099.x
   Malesky L Alvin Jr, 2007, J Child Sex Abus, V16, P23
   Marcum Catherine D, 2007, J Child Sex Abus, V16, P99, DOI 10.1300/J070v16n04_06
   Martellozzo E., 2012, ONLINE CHILD SEXUAL, P172
   McAlinden AM, 2006, SOC LEGAL STUD, V15, P339, DOI 10.1177/0964663906066613
   Mishna F, 2009, SOC WORK RES, V33, P107, DOI 10.1093/swr/33.2.107
   Mitchell K., 2004, J ADOLESCENT HEALTH, V35, P424
   O'Connell R., 2003, TYPOLOGY CHILD CYBER
   Paine ML, 2002, CLIN PSYCHOL REV, V22, P271, DOI 10.1016/S0272-7358(01)00091-5
   Priebe G, 2008, CHILD ABUSE NEGLECT, V32, P1095, DOI 10.1016/j.chiabu.2008.04.001
   Quayle E., 2011, EU SAFER INTERNET PR, P76
   Shannon D., 2008, J SCANDINAVIAN STUDI, V9, P160, DOI [10.1080/14043850802450120, DOI 10.1080/14043850802450120]
   Sinnott-Armstrong W., 1999, Ethics and Information Technology, V1, P95, DOI 10.1023/A:1010059427954
   Subrahmanyam K, 2004, J APPL DEV PSYCHOL, V25, P651, DOI 10.1016/j.appdev.2004.09.007
   Subrahmanyam K, 2006, DEV PSYCHOL, V42, P395, DOI 10.1037/0012-1649.42.3.395
   Tikkanen R, 2003, AIDS EDUC PREV, V15, P122, DOI 10.1521/aeap.15.3.122.23833
   Tynes BM, 2007, J ADOLESCENT RES, V22, P575, DOI 10.1177/0743558407303979
   Walsh WA, 2005, CHILD MALTREATMENT, V10, P260, DOI 10.1177/1077559505276505
   Webster S., 2012, EUROPEAN ONLINE GROO, P152
   Webster S., 2010, EUROPEAN ONLINE GROO, P51
   Weiss EL, 1999, AM J PSYCHIAT, V156, P816, DOI 10.1176/ajp.156.6.816
   Whittle H., 2013, UNIVERSAL J PSYCHOL, V1, P59, DOI DOI 10.13189/UJP.2013.010206
   Williams R, 2013, DEVIANT BEHAV, V34, P135, DOI 10.1080/01639625.2012.707550
   Wolak J., 2003, INTERNET SEX CRIMES, P19
NR 49
TC 7
Z9 7
U1 1
U2 22
PU ROUTLEDGE JOURNALS, TAYLOR & FRANCIS LTD
PI ABINGDON
PA 2-4 PARK SQUARE, MILTON PARK, ABINGDON OX14 4RN, OXON, ENGLAND
SN 1053-8712
EI 1547-0679
J9 J CHILD SEX ABUS
JI J. Child Sex. Abus.
PD JUL
PY 2016
VL 25
IS 5
BP 577
EP 596
DI 10.1080/10538712.2016.1189473
PG 20
WC Psychology, Clinical; Family Studies
SC Psychology; Family Studies
GA DU7GK
UT WOS:000382381600006
PM 27472510
DA 2019-03-23
ER

PT J
AU Weinstein, EC
   Selman, RL
   Thomas, S
   Kim, JE
   White, AE
   Dinakar, K
AF Weinstein, Emily C.
   Selman, Robert L.
   Thomas, Sara
   Kim, Jung-Eun
   White, Allison E.
   Dinakar, Karthik
TI How to Cope With Digital Stress: The Recommendations Adolescents Offer
   Their Peers Online
SO JOURNAL OF ADOLESCENT RESEARCH
LA English
DT Article
DE technology; bullying; intimacy; coping; romantic relationships;
   socio-digital stressors
ID HELP-SEEKING; SCHOOL; CYBERSPACE; INTERNET; CHILDREN; HEALTH; IMPACT
AB There is considerable interest in ways to support adolescents in their digital lives, particularly related to the relational challenges they face. While researchers have explored coping with cyberbullying, the scope of relevant digital issues is considerably broader. Through the lens of online peer responses to personal accounts posted by adolescents, this study explores recommended strategies for coping with different experiences of socio-digital stress, including both hostility-oriented issues and digital challenges related to navigating close relationships. A content analysis of 628 comments posted in response to 180 stories of digital stress reveals five common recommendations: Get Help from others, Communicate Directly, Cut Ties with the person involved, Ignore the situation, and Utilize Digital Solutions. The most common recommendation for hostility-oriented issues is to Get Help, while Cut Ties is most common for issues that arise in close relationships. Variations in the pattern of recommendations proposed for different digital issues and for each type of recommendation are described. The findings point to both practical implications for supporting digital youth and next steps for research.
C1 [Weinstein, Emily C.] Harvard Univ, Grad Sch Educ, 609 Larsen Hall,Appian Way, Cambridge, MA 02138 USA.
   [Selman, Robert L.] Harvard Univ, Human Dev & Educ, Cambridge, MA 02138 USA.
   [Selman, Robert L.] Harvard Univ, Psychol Psychiat, Cambridge, MA 02138 USA.
   [Kim, Jung-Eun] Harvard Univ, Grad Sch Educ, Human Dev & Psychol, Cambridge, MA 02138 USA.
   [Thomas, Sara] Northwestern Univ, Evanston, IL USA.
   [White, Allison E.] Boston Coll, Counseling Psychol, Chestnut Hill, MA 02167 USA.
   [Dinakar, Karthik] MIT, 77 Massachusetts Ave, Cambridge, MA 02139 USA.
RP Weinstein, EC (reprint author), Harvard Univ, Grad Sch Educ, 609 Larsen Hall,Appian Way, Cambridge, MA 02138 USA.
EM emily_weinstein@mail.harvard.edu
FU Harvard Graduate School of Education Dean's Office
FX The author(s) disclosed receipt of the following financial support for
   the research, authorship, and/or publication of this article: This
   research was supported, in part, by a fellowship awarded to the first
   author through the Harvard Graduate School of Education Dean's Office.
CR [Anonymous], 2014, AB A THIN LIN
   BARKER LA, 1994, J ADOLESCENCE, V17, P251, DOI 10.1006/jado.1994.1024
   BOLDERO J, 1995, J ADOLESCENCE, V18, P193, DOI 10.1006/jado.1995.1013
   Boyd D., 2008, YOUTH IDENTITY DIGIT, P119, DOI DOI 10.1162/DMAL.9780262524834.119
   Brown B. B., 2004, HDB ADOLESCENT PSYCH, V2, P363, DOI DOI 10.1002/9780471726746.CH12
   Collins W. A., 2007, HDB CHILD PSYCHOL SO, V111, P16, DOI [10.1002/9780470147658.chpsy0316, DOI 10.1002/9780470147658.CHPSY0316]
   COMPAS BE, 1988, J CONSULT CLIN PSYCH, V56, P405, DOI 10.1037//0022-006X.56.3.405
   Davis K, 2015, INFORM COMMUN SOC, V18, P357, DOI 10.1080/1369118X.2014.952657
   Davis K, 2013, COMPUT HUM BEHAV, V29, P2281, DOI 10.1016/j.chb.2013.05.022
   Erikson E. H., 1968, IDENTITY YOUTH CRISI
   Folkman S, 2008, ANXIETY STRESS COPIN, V21, P3, DOI 10.1080/10615800701740457
   Furman W, 2003, ADOLESCENT ROMANTIC REALTIONS AND SEXUAL BEHAVIOR: THEORY, RESEARCH, AND PRACTICAL IMPLICATIONS, P3
   Gould MS, 2002, J AM ACAD CHILD PSY, V41, P1182, DOI 10.1097/01.CHI.0000020280.43550.C9
   Hoff DL, 2009, J EDUC ADMIN, V47, P652, DOI 10.1108/09578230910981107
   Hsieh HF, 2005, QUAL HEALTH RES, V15, P1277, DOI 10.1177/1049732305276687
   Juvonen J, 2008, J SCHOOL HEALTH, V78, P496, DOI 10.1111/j.1746-1561.2008.00335.x
   Kahne J., 2014, YOUTH NEW MEDIA CITI
   LARSON R, 1991, CHILD DEV, V62, P284, DOI 10.1111/j.1467-8624.1991.tb01531.x
   Lazarus R. S, 1999, STRESS EMOTION NEW S
   Lazarus RS, 1984, STRESS APPRAISAL COP
   Lenhart A, 2012, TEENS SMARTPHONES TE
   Levy N, 2012, BERKMAN CTR RES PUBL, V2012-17
   Lewin T., 2010, NY TIMES, P20
   Livingstone S., 2011, RISKS SAFETY INTERNE
   Lodge J, 2007, EDUC DEV PSYCHOL, V24, P45, DOI 10.1017/S0816512200029096
   Madden M., 2013, TEENS AND TECHNOLOGY
   Marwick A. E., 2011, DECADE INTERNET TIME
   McGuckin C., 2013, CYBERBULLYING NEW ME, P121
   Molidor C, 1998, Violence Against Women, V4, P180
   Nieder T, 2001, J ADOLESCENCE, V24, P297, DOI 10.1006/jado.2001.0407
   Nimrod G, 2010, GERONTOLOGIST, V50, P382, DOI 10.1093/geront/gnp141
   OFFER D, 1991, J AM ACAD CHILD PSY, V30, P623, DOI 10.1097/00004583-199107000-00015
   Parris L, 2012, YOUTH SOC, V44, P284, DOI 10.1177/0044118X11398881
   Perren Sonja, 2010, Child Adolesc Psychiatry Ment Health, V4, P28, DOI 10.1186/1753-2000-4-28
   Reich SM, 2012, DEV PSYCHOL, V48, P356, DOI 10.1037/a0026980
   Remillard AM, 2005, SEX ROLES, V53, P221, DOI 10.1007/s11199-005-5680-8
   Rideout V.J., 2010, GENERATION M2 MEDIA
   Roschelle JM, 2000, FUTURE CHILD, V10, P76, DOI 10.2307/1602690
   Smetana JG, 2002, ADV CHILD DEV BEHAV, V29, P51, DOI 10.1016/S0065-2407(02)80051-9
   Smith PK, 2008, J CHILD PSYCHOL PSYC, V49, P376, DOI 10.1111/j.1469-7610.2007.01846.x
   Sourander A, 2010, ARCH GEN PSYCHIAT, V67, P720, DOI 10.1001/archgenpsychiatry.2010.79
   Steinberg L, 2014, AGE OPPORTUNITY LESS
   Suler J, 2004, CYBERPSYCHOL BEHAV, V7, P321, DOI 10.1089/1094931041291295
   Suzuki LK, 2004, J APPL DEV PSYCHOL, V25, P685, DOI 10.1016/j.appdev.2004.09.002
   Valkenburg PM, 2007, DEV PSYCHOL, V43, P267, DOI 10.1037/0012-1649.43.2.267
   Valkenburg PM, 2009, CURR DIR PSYCHOL SCI, V18, P1, DOI 10.1111/j.1467-8721.2009.01595.x
   Weinstein EC, 2016, NEW MEDIA SOC, V18, P391, DOI 10.1177/1461444814543989
   Wilton MMM, 2000, SOC DEV, V9, P226
   Ybarra ML, 2004, J CHILD PSYCHOL PSYC, V45, P1308, DOI 10.1111/j.1469-7610.2004.00328.x
NR 49
TC 7
Z9 7
U1 4
U2 26
PU SAGE PUBLICATIONS INC
PI THOUSAND OAKS
PA 2455 TELLER RD, THOUSAND OAKS, CA 91320 USA
SN 0743-5584
EI 1552-6895
J9 J ADOLESCENT RES
JI J. Adolesc. Res.
PD JUL
PY 2016
VL 31
IS 4
BP 415
EP 441
DI 10.1177/0743558415587326
PG 27
WC Psychology, Developmental
SC Psychology
GA DN5HA
UT WOS:000377096000002
DA 2019-03-23
ER

PT J
AU Antoniadou, N
   Kokkinos, CM
   Markos, A
AF Antoniadou, Nafsika
   Kokkinos, Constantinos M.
   Markos, Angelos
TI Possible common correlates between bullying and cyber-bullying among
   adolescents
SO PSICOLOGIA EDUCATIVA
LA English
DT Article
DE Cyber-bullying; Cyber victimization; Traditional bullying; Traditional
   victimization; Online disinhibition; Psychopathic traits; Social skills;
   Sensation seeking; Adolescents
ID COGNITIVE EMPATHY; COLLEGE-STUDENTS; BEHAVIOR; VICTIMS; BULLIES; TRAITS;
   INVOLVEMENT; YOUTH; RISK
AB The present study investigates possible individual characteristics associated with traditional and cyber-bullying/ victimization among 146 Greek junior high school students and their contribution in the prediction of the phenomena. Participants completed a self-report questionnaire, measuring online disinhibition, personality traits, social skills, and relations, as well as Internet use. Results indicated that although some students participated with the same role in traditional and cyber-bullying/victimization and shared common characteristics, most of them participated in either one or both phenomena with opposite roles. In terms of predictive factors, cyber-bullying was predicted by being a male, online disinhibition, online activity and psychopathic traits, while traditional bullying was predicted by being a male, online disinhibition and sensation seeking. Cyber-victimization was predicted by online disinhibition, assertion, and few peer relations, while traditional victimization by Internet skills and impulsive-irresponsible traits. Findings are discussed in terms of common and differentiated prevention and intervention practices. (C) 2016 Colegio Oficial de Psicologos de Madrid. Published by Elsevier Espana, S.L.U.
C1 [Antoniadou, Nafsika; Kokkinos, Constantinos M.; Markos, Angelos] Democritus Univ Thrace, N Hili, Alexandroupolis, Greece.
RP Kokkinos, CM (reprint author), Democritus Univ Thrace, Sch Educ Sci, Dept Primary Educ, GR-68100 N Hili, Alexandroupolis, Greece.
EM kkokkino@eled.duth.gr
OI Markos, Angelos/0000-0002-4204-3573
CR Almeida A., 2009, ARE MORAL DISENGAGEM
   Amichai-Hamburger Y, 2002, CYBERPSYCHOL BEHAV, V5, P125, DOI 10.1089/109493102753770507
   Ang RP, 2010, CHILD PSYCHIAT HUM D, V41, P387, DOI 10.1007/s10578-010-0176-3
   Antoniadou N, 2015, AGGRESS VIOLENT BEH, V25, P363, DOI 10.1016/j.avb.2015.09.013
   Antoniadou N, 2015, INT J ADOLESC YOUTH, V20, P185, DOI 10.1080/02673843.2013.778207
   Antoniadou Nafsika, 2013, PRESCHOOL PRIMARY ED, V1, P138
   Baldasare A, 2012, CUT TECHNOL HIGH ED, V5, P127, DOI 10.1108/S2044-9968(2012)0000005010
   Bauman S, 2013, PSYCHOL VIOLENCE, V3, P27, DOI 10.1037/a0029867
   Casas JA, 2013, COMPUT HUM BEHAV, V29, P580, DOI 10.1016/j.chb.2012.11.015
   Currie C, 2012, SOCIAL DETERMINANTS
   Dempsey AG, 2011, J SCH VIOLENCE, V10, P374, DOI DOI 10.1080/15388220.2011.602612
   Dooley JJ, 2009, Z PSYCHOL, V217, P182, DOI 10.1027/0044-3409.217.4.182
   Erdur-Baker O, 2010, NEW MEDIA SOC, V12, P109, DOI 10.1177/1461444809341260
   Eurydice, 2014, STRUCTURE EUROPEAN E
   Fanti KA, 2013, PSYCHOL VIOLENCE, V3, P396, DOI 10.1037/a0033951
   Fanti KA, 2012, EUR J DEV PSYCHOL, V9, P168, DOI 10.1080/17405629.2011.643169
   Fanti KA, 2009, J PSYCHOPATHOL BEHAV, V31, P285, DOI 10.1007/s10862-008-9111-3
   Farrington DP, 2010, J AGGRESS CONFL PEAC, V2, P4, DOI 10.5042/jacpr.2010.0001
   Gini G, 2007, AGGRESSIVE BEHAV, V33, P467, DOI 10.1002/ab.20204
   Gorzig A., 2013, CYBERPSYCHOLOGY J PS, V7
   Gradinger P, 2009, Z PSYCHOL, V217, P205, DOI 10.1027/0044-3409.217.4.205
   Gresham F. M, 1990, SOCIAL SKILLS RATING
   Harter S, 1985, SELF PERCEPTION PROF
   Hawkins L. D., 2001, SOCIAL DEV, V10, P512, DOI [10.1111/1467-9507.00178, DOI 10.1111/1467-9507.00178]
   Hinduja S, 2008, DEVIANT BEHAV, V29, P129, DOI 10.1080/01639620701457816
   Hoyle R. H., 2002, PERSONALITY INDIVIDU, V32, P404
   Hu LT, 1999, STRUCT EQU MODELING, V6, P1, DOI 10.1080/10705519909540118
   Jackson DL, 2009, PSYCHOL METHODS, V14, P6, DOI 10.1037/a0014694
   Joinson A., 1998, PSYCHOL INTERNET INT, P43
   Jolliffe D, 2006, AGGRESSIVE BEHAV, V32, P540, DOI 10.1002/ab.20154
   Katzer C., 2009, J MEDIA PSYCHOL, V21, P25, DOI DOI 10.1027/1864-1105.21.1.25
   Kaukiainen A, 1999, AGGRESSIVE BEHAV, V25, P81, DOI 10.1002/(SICI)1098-2337(1999)25:2<81::AID-AB1>3.0.CO;2-M
   Keith S., 2005, RECLAIMING CHILDREN, V13, P224
   Ko C, 2009, J ADOLESCENT HEALTH, V44, P98
   Kokkinos C. M., DEVIANT BEH IN PRESS
   Kokkinos C. M., 2013, INT J CYBER BEHAV PS, V3, P55, DOI DOI 10.4018/IJCBPL.2013100104
   Kokkinos CM, 2014, J APPL DEV PSYCHOL, V35, P204, DOI 10.1016/j.appdev.2014.04.001
   Kowalski R. M., 2008, CYBER BULLYING BULLY
   Kowalski RM, 2007, J ADOLESCENT HEALTH, V41, pS22, DOI 10.1016/j.jadohealth.2007.08.017
   Kraut R, 1998, AM PSYCHOL, V53, P1017, DOI 10.1037//0003-066X.53.9.1017
   Leenaars L. S., 2012, THESIS
   Li Q., 2007, AUSTR J ED PSYCHOL, V23
   Livingstone S., 2007, INFORM COMMUNICATION, V10, P619, DOI DOI 10.1080/13691180701657998
   Livingstone S., 2011, RISKS SAFETY INTERNE
   Makri-Botsari E., 2001, PERCEIVE MYSELF 4 PA
   McLoughlin C., 2009, U NEW ENGL ARM INT S
   Mishna F, 2012, CHILD YOUTH SERV REV, V34, P63, DOI 10.1016/j.childyouth.2011.08.032
   Morahan-Martin J, 2000, COMPUT HUM BEHAV, V16, P13, DOI 10.1016/S0747-5632(99)00049-7
   Muldowney A. M., 2007, 2007 NAT C SAF SCH C
   Muthen L. K, 2010, MPLUS USERS GUIDE
   O'Brennan LM, 2009, PSYCHOL SCHOOLS, V46, P100, DOI 10.1002/pits.20357
   Olweus D, 2012, EUR J DEV PSYCHOL, V9, P520, DOI 10.1080/17405629.2012.682358
   Pardini DA, 2003, J AM ACAD CHILD PSY, V42, P364, DOI 10.1097/01.CHI.0000037027.04952.DF
   Rappaport N, 2004, J ADOLESCENT HEALTH, V35, P260, DOI 10.1016/j.jadohealth.2003.10.009
   Schouten AP, 2007, MEDIA PSYCHOL, V10, P292, DOI 10.1080/15213260701375686
   Schultze-Krumbholz A, 2009, Z PSYCHOL, V217, P224, DOI 10.1027/0044-3409.217.4.224
   Schumann L., 2012, THESIS
   Shamay-Tsoory SG, 2009, BRAIN, V132, P617, DOI 10.1093/brain/awn279
   Smith P., 2006, INVESTIGATION CYBER
   Stellwagen KK, 2013, PERS INDIV DIFFER, V54, P123, DOI 10.1016/j.paid.2012.08.019
   Suler J, 2004, CYBERPSYCHOL BEHAV, V7, P321, DOI 10.1089/1094931041291295
   van Baardewijk Y, 2010, EUR J PSYCHOL ASSESS, V26, P122, DOI 10.1027/1015-5759/a000017
   Vandebosch H, 2009, NEW MEDIA SOC, V11, P1349, DOI 10.1177/1461444809341263
   VARJAS K, 2006, STUDENT SURVEY BULLY
   Walrave M, 2013, CHILD SOC, V27, P434, DOI 10.1111/j.1099-0860.2011.00423.x
   Wang J, 2011, J ADOLESCENT HEALTH, V48, P415, DOI 10.1016/j.jadohealth.2010.07.012
   Wolak J, 2003, J ADOLESCENCE, V26, P105, DOI 10.1016/S0140-1971(02)00114-8
   Wong-Lo M, 2011, PREV SCH FAIL, V55, P64, DOI 10.1080/1045988X.2011.539429
   Woods S, 2005, J ADOLESCENCE, V28, P381, DOI 10.1016/j.adolescence.2004.09.002
   Ybarra ML, 2006, PEDIATRICS, V118, pE1169, DOI 10.1542/peds.2006-0815
   Young K, 2009, AM J FAM THER, V37, P355, DOI 10.1080/01926180902942191
   Zuckerman M., 1994, BEHAV EXPRESSIONS BI
NR 72
TC 7
Z9 8
U1 2
U2 17
PU COLEGIO OFICIAL PSICOLOGOS MADRID
PI MADRID
PA C/CUESTA SAN VICENTE, NO 4, 6 PLANTA, MADRID, 28008, SPAIN
SN 1135-755X
EI 2174-0526
J9 PSICOL EDUC
JI Psicol. Educ.
PD JUN
PY 2016
VL 22
IS 1
BP 27
EP 38
DI 10.1016/j.pse.2016.01.003
PG 12
WC Education & Educational Research; Psychology, Educational; Psychology,
   Multidisciplinary
SC Education & Educational Research; Psychology
GA EZ7CU
UT WOS:000404878700004
OA DOAJ Gold
DA 2019-03-23
ER

PT J
AU Cheng, JW
   Mitomo, H
   Otsuka, T
   Jeon, SY
AF Cheng, John W.
   Mitomo, Hitoshi
   Otsuka, Tokio
   Jeon, Stefan Y.
TI Cultivation effects of mass and social media on perceptions and
   behavioural intentions in post-disaster recovery - The case of the 2011
   Great East Japan Earthquake
SO TELEMATICS AND INFORMATICS
LA English
DT Article
DE Cultivation effect; Post-disaster recovery; Mass media; Social media;
   Perception of reality; Behavioural intention
ID TECHNOLOGY ACCEPTANCE MODEL; EXPERIENCE
AB Prior research has found that both mass and social media can play an influential role in post-disaster recovery. In particular, media information has been found to encourage people to support the recovery efforts. However, the mechanisms underlying this process have not been thoroughly investigated. Such knowledge is essential for both governments and non-governmental organisations so that they may apply these findings in post-disaster recovery. Thus, the purpose of this paper is to conduct an in-depth investigation on how mass and social media can influence people's perceptions of a disaster and their behavioural intentions with respect to post-disaster recovery activities.
   This study uses the 2011 Great East Japan Earthquake as a case study, and employs structural equation modelling with a data set of 2047 samples collected from an original Internet survey. Through the lens of cultivation theory, we find that mass and social media can play different roles and exert different influences on people's perceptions of the disaster. Mass media, specifically television is found to be the most influential, especially on those not directly affected by the disaster. Social media, on the other hand, although with a much weaker effect, can resonate more with those who were directly affected. Further, a positive perception of strong bonds in families and society as a result of media exposure is found to be the most effective in increasing the intention to participate in activities related to recovery such as boosting civic communications, taking altruistic actions and preparing for future disasters. The findings have implications for post-disaster recovery, in that they can provide a roadmap on how information via mass and social media can be used to motivate and connect the general public and the disaster victims. (C) 2015 Elsevier Ltd. All rights reserved.
C1 [Cheng, John W.; Jeon, Stefan Y.] Waseda Univ, Inst Asia Pacific Studies, Shinjuku Ku, Nishi Waseda Bldg 7F,1-21-1 Nishi Waseda, Tokyo 1690051, Japan.
   [Mitomo, Hitoshi] Waseda Univ, Grad Sch Asia Pacific Studies, Shinjuku Ku, Nishi Waseda Bldg 7F,1-21-1 Nishi Waseda, Tokyo 1690051, Japan.
   [Otsuka, Tokio] Shumei Univ, Fac English & IT Management, Daigaku Cho, Yachiyo City, Chiba 2760003, Japan.
RP Cheng, JW (reprint author), Waseda Univ, Inst Asia Pacific Studies, Shinjuku Ku, Nishi Waseda Bldg 7F,1-21-1 Nishi Waseda, Tokyo 1690051, Japan.
EM cwljwc@aoni.waseda.jp; mitomo@waseda.jp; tokio.otsuka@gmail.com;
   garomin21@gmail.com
FU Japan Commercial Broadcasters Association
FX The Internet survey conducted for this study was sponsored by the Japan
   Commercial Broadcasters Association.
CR Aldrich D. P, 2012, BUILDING RESILIENCE
   Appleby Lois, 2013, CONNECTING LAST MILE
   BALLROKEACH SJ, 1985, COMMUN RES, V12, P485, DOI 10.1177/009365085012004003
   BBC News Asia, 2011, BBC NEWS ASIA   1224
   BOLLEN KA, 1992, SOCIOL METHOD RES, V21, P205, DOI 10.1177/0049124192021002004
   Carman Kristin. L., 2014, COMMUNITY FORUM DELI
   CASTELLS M, 2007, INT J COMMUNICATION, V0001
   Cheng J. W., 2014, J INF COMMUN RES, V32, P51
   Cheng JW, 2015, TELECOMMUN POLICY, V39, P515, DOI 10.1016/j.telpol.2015.03.006
   Couper MP, 2000, PUBLIC OPIN QUART, V64, P464, DOI 10.1086/318641
   Deguchi K., 2011, KOREIKA TO JINKO GEN
   Dentsu Marketing Insight, 2013, SEIK ISH TEIT KANS C
   Endo K, 2013, J CONT E ASIA, V12, P5, DOI DOI 10.17477/JCEA.2013.12.2.005
   Everitt B. S., 2002, CAMBRIDGE DICT STAT
   Gaskin J., 2012, VALIDITYMASTER STATS
   Gaskin J, 2012, MODEL FIT METRICS GA
   Gaskin J., 2012, DATA SCREENING GASKI
   Gaskin J, 2012, VALIDITY RELIABILITY
   George D., 2013, IBM SPSS STAT 21 STE
   Gerbner G., 1994, GROWING TELEVISION C, P17
   Ha L, 2012, TELEMAT INFORMAT, V29, P177, DOI 10.1016/j.tele.2011.06.001
   Hawkins RL, 2010, BRIT J SOC WORK, V40, P1777, DOI 10.1093/bjsw/bcp087
   JACKSON JD, 2011, MEDIATED SOC CRITICA
   Kanayama T., 2015, TOK 30 JSICR C
   Kano C., 2013, BEHAV CHANGE ENERGY
   Kaplan AM, 2010, BUS HORIZONS, V53, P59, DOI 10.1016/j.bushor.2009.09.003
   Kenny D. A., 2014, MEASURING MODEL FIT
   Kenny D. A, 2011, MULTIPLE GROUPS
   Kimura M., 2011, HIGASHINIHON DAISHIN
   LITTLE RJA, 1993, J AM STAT ASSOC, V88, P1001, DOI 10.2307/2290792
   Mayunga J, 2007, UNDERSTANDING APPL C
   MIC, 2012, 2012 WHIT PAP INF CO
   Ministry of Land Infrastructure and Transport, 2011, IMP GREAT E JAP EART
   Mitomo H., 2015, SMART REVOLUTION SUS, P140
   Nakayachi K., 2014, J RISK RES, P1
   Naoi M., 2014, SUBJECTIVE BELIEF RI
   Napoli P. M., 2015, TELECOMMUN POLICY
   Nishide Y., 2009, SOCIAL CAPTIAL CIVIL
   Olorunnisola AA, 2013, TELEMAT INFORM, V30, P275, DOI 10.1016/j.tele.2012.02.005
   Park MJ, 2015, TELEMAT INFORM, V32, P629, DOI 10.1016/j.tele.2015.02.006
   Paton D., 2003, DISASTER PREVENTION, V12, P210, DOI DOI 10.1108/09653560310480686
   Peary B. D., 2012, J NATURAL DISASTER S, V34, P3, DOI DOI 10.2328/JNDS.34.3
   Reconstruction Agency, 2013, CURR STAT PATH REC M
   Riad J. K., 1998, HURRICANE THREAT EVA
   Sandoval Marisol, 2010, Telematics and Informatics, V27, P141, DOI 10.1016/j.tele.2009.06.011
   Sekiya Naoya, 2011, Fukushima J Med Sci, V57, P93
   Shaw R, 2004, DISASTERS, V28, P16, DOI 10.1111/j.0361-3666.2004.00241.x
   Shaw R, 2004, DISASTER PREV MANAG, V13, P39, DOI DOI 10.1108/09653560410521689
   Shaw R, 2014, ENVIR HAZARD, P391, DOI 10.1007/978-3-319-04468-2_22
   Shrum J., 2001, HUMAN COMMUNICATION, V27, P187, DOI [10.1111/j.1468-2958.2001.tb00780.x, DOI 10.1111/J.1468-2958.2001.TB00780.X]
   Shrum L. J., 2002, MEDIA EFFECTS ADV TH, P69
   Slater DH, 2012, NISSAN I ROUTL JPN S, P94
   Statistics Bureau, 2010, 2010 POP CENS JAP
   Tabachnick BG, 2013, USING MULTIVARIATE S
   Tanaka M., 2012, SAIGAI JAKUSHA TO JO
   Tarhini A, 2015, ELECTRON J E-LEARN, V13, P14
   Teo T, 2009, COMPUT EDUC, V53, P1000, DOI 10.1016/j.compedu.2009.05.017
   Vista A, 2015, TELEMAT INFORM, V32, P416, DOI 10.1016/j.tele.2014.05.005
   Yamamoto K., 2013, J EARTH SCI ENG, V3, P190
   Yamamura E., 2014, EFFECT MAJOR DISASTE
   Yoshimura N., 2012, JOHO SHORI GAKKAI KE, P1
   Zenchu J. A., 2015, 4 NEN MUKAERU HIGASH
NR 62
TC 7
Z9 7
U1 4
U2 49
PU ELSEVIER SCIENCE BV
PI AMSTERDAM
PA PO BOX 211, 1000 AE AMSTERDAM, NETHERLANDS
SN 0736-5853
J9 TELEMAT INFORM
JI Telemat. Inform.
PD APR
PY 2016
VL 33
IS 3
BP 753
EP 772
DI 10.1016/j.tele.2015.12.001
PG 20
WC Information Science & Library Science
SC Information Science & Library Science
GA DD7IH
UT WOS:000370096400003
DA 2019-03-23
ER

PT J
AU Holt, TJ
   Fitzgerald, S
   Bossler, AM
   Chee, G
   Ng, E
AF Holt, Thomas J.
   Fitzgerald, Sarah
   Bossler, Adam M.
   Chee, Grace
   Ng, Esther
TI Assessing the Risk Factors of Cyber and Mobile Phone Bullying
   Victimization in a Nationally Representative Sample of Singapore Youth
SO INTERNATIONAL JOURNAL OF OFFENDER THERAPY AND COMPARATIVE CRIMINOLOGY
LA English
DT Article
DE bullying; cyberbullying; cybercrime; routine activity theory; harassment
ID PSYCHOSOCIAL ADJUSTMENT; VIOLENT VICTIMIZATION; SUICIDAL IDEATION;
   SCHOOL STUDENTS; ADOLESCENTS; HEALTH; DEPRESSION; CHILDHOOD; BEHAVIORS;
   INVOLVEMENT
AB This study utilized routine activity theory to examine the relationships between online behaviors, target suitability, and cyber and mobile phone-based bullying victimization in a nationally representative sample of youth from nine schools across Singapore. Key measures in all three categories-access to technology, online routine behaviors, and target suitability-were significant predictors of both forms of bullying victimization. In particular, females and victims of physical bullying were more likely to experience both forms of victimization. Access to technology and online routine behaviors predicted cyber and mobile phone-based bullying victimization differently. These findings demonstrate that routine activity theory is a viable framework to understand online bullying in non-Western nations, consistent with the existing literature on Western nations.
C1 [Holt, Thomas J.; Fitzgerald, Sarah; Chee, Grace] Michigan State Univ, E Lansing, MI 48824 USA.
   [Bossler, Adam M.] Georgia So Univ, Statesboro, GA 30460 USA.
   [Ng, Esther] Coalit Bullying Children & Youth, Singapore, Singapore.
RP Holt, TJ (reprint author), Michigan State Univ, Sch Criminal Justice, 434 Baker Hall, E Lansing, MI 48824 USA.
EM holtt@msu.edu
CR Beran T., 2007, J STUDENT WELLBEING, V1, P15
   Berson I. R., 2002, J SCH VIOLENCE, V1, P51, DOI DOI 10.1300/J202V01N02_04
   Bossler AM, 2012, YOUTH SOC, V44, P500, DOI 10.1177/0044118X11407525
   Bossler AM, 2009, INT J CYBER CRIMINOL, V3, P400
   BOULTON MJ, 1992, BRIT J EDUC PSYCHOL, V62, P73, DOI 10.1111/j.2044-8279.1992.tb01000.x
   Carlyle KE, 2007, J SCHOOL HEALTH, V77, P623, DOI 10.1111/j.1746-1561.2007.00242.x
   Cassidy W, 2009, SCHOOL PSYCHOL INT, V30, P383, DOI 10.1177/0143034309106948
   Central Intelligence Agency, 2007, WORLD FACTB SING 200
   Central Intelligence Agency, 2013, WORLD FACTB SING 201
   Chambers CT, 1998, PAIN, V78, P27, DOI 10.1016/S0304-3959(98)00112-2
   COHEN LE, 1979, AM SOCIOL REV, V44, P588, DOI 10.2307/2094589
   Dake JA, 2003, J SCHOOL HEALTH, V73, P173, DOI 10.1111/j.1746-1561.2003.tb03599.x
   Davies J., 1994, BRIT EDUC RES J, V20, P447, DOI DOI 10.1080/0141192940200406
   Dehue F, 2008, CYBERPSYCHOL BEHAV, V11, P217, DOI 10.1089/cpb.2007.0008
   DeVoe J. F., 2011, STUDENT VICTIMIZATIO
   Dugan L, 2005, CRIMINOLOGY, V43, P697, DOI 10.1111/j.0011-1348.2005.00021.x
   Dugan L, 2003, CRIMINOLOGY, V41, P959, DOI 10.1111/j.1745-9125.2003.tb01010.x
   Erdur-Baker O, 2010, NEW MEDIA SOC, V12, P109, DOI 10.1177/1461444809341260
   Esbensen F. A., 2009, YOUTH SOC, V24, P209
   Espelage DL, 2004, BULLYING IN AMERICAN SCHOOLS: A SOCIAL-ECOLOGICAL PERSPECTIVE ON PREVENTION AND INTERVENTION, P15
   Fisher B. S., 2002, CRIMINOL PUBLIC POL, V1, P257, DOI DOI 10.1111/J.1745-9133.2002.TB00091.X
   Forero R, 1999, BRIT MED J, V319, P344, DOI 10.1136/bmj.319.7206.344
   Glew GM, 2005, ARCH PEDIAT ADOL MED, V159, P1026, DOI 10.1001/archpedi.159.11.1026
   Haynie DL, 2001, J EARLY ADOLESCENCE, V21, P29, DOI 10.1177/0272431601021001002
   Hinduja Sameer, 2008, BULLYING SCHOOLYARD
   Hokoda A., 2006, J EMOTIONAL ABUSE, V6, P69, DOI [DOI 10.1300/J135V06N04_04, 10.1300/J135v06n04_04]
   Holt T. J., 2013, INT CRIMINAL JUSTICE, V23, P5
   Holt T, 2009, DEVIANT BEHAV, V30, P1, DOI 10.1080/01639620701876577
   Huang YY, 2010, COMPUT HUM BEHAV, V26, P1581, DOI 10.1016/j.chb.2010.06.005
   Jones LM, 2012, J ADOLESCENT HEALTH, V50, P179, DOI 10.1016/j.jadohealth.2011.09.015
   Kaltiala-Heino R, 1999, BRIT MED J, V319, P348, DOI 10.1136/bmj.319.7206.348
   Klomek AB, 2008, J AFFECT DISORDERS, V109, P47, DOI 10.1016/j.jad.2007.12.226
   Klomek AB, 2007, J AM ACAD CHILD PSY, V46, P40, DOI 10.1097/01.chi.0000242237.84925.18
   Klomek AB, 2009, J AM ACAD CHILD PSY, V48, P254, DOI 10.1097/CHI.0b013e318196b91f
   Kowalski RM, 2007, J ADOLESCENT HEALTH, V41, pS22, DOI 10.1016/j.jadohealth.2007.08.017
   LEVY PS, 1999, SAMPLING POPULATIONS
   Li Q, 2008, EDUC RES-UK, V50, P223, DOI 10.1080/00131880802309333
   Li Q, 2006, SCHOOL PSYCHOL INT, V27, P157, DOI 10.1177/0143034306064547
   Liau AK, 2005, CYBERPSYCHOL BEHAV, V8, P513, DOI 10.1089/cpb.2005.8.513
   Marcum C. D., 2010, DEVIANT BEHAV, V31, P1
   Marcum C. D., 2010, CRIMINAL JUSTICE REV, V35, P412, DOI DOI 10.1177/0734016809360331
   Marcum CD, 2008, INT J CYBER CRIMINOL, V2, P346
   Nabuzoka D., 2003, ED PSYCHOL, V23, P307, DOI DOI 10.1080/0144341032000060147
   Nansel TR, 2001, JAMA-J AM MED ASSOC, V285, P2094, DOI 10.1001/jama.285.16.2094
   Navarro JN, 2013, WOMEN CRIM JUSTICE, V23, P286, DOI 10.1080/08974454.2013.784225
   Olweus D., 1993, BULLYING SCH WHAT WE
   Patchin JW, 2010, J SCHOOL HEALTH, V80, P614, DOI 10.1111/j.1746-1561.2010.00548.x
   PATCHIN W. J., 2012, CYBERBULLYING PREVEN
   Pratt TC, 2010, J RES CRIME DELINQ, V47, P267, DOI 10.1177/0022427810365903
   Raskauskas J, 2007, DEV PSYCHOL, V43, P564, DOI 10.1037/0012-1649.43.3.564
   Raudenbush S. W, 2002, HIERARCHICAL LINEAR
   Rennison C. M., 2013, DEVIANT BEHAV, V35, P275
   Reynolds-Keefer L., 2009, STUDIES LEARNING EVA, V6, P15
   Smith PK, 2008, J CHILD PSYCHOL PSYC, V49, P376, DOI 10.1111/j.1469-7610.2007.01846.x
   Sourander A, 2000, CHILD ABUSE NEGLECT, V24, P873, DOI 10.1016/S0145-2134(00)00146-0
   StataCorp, 2011, STAT STAT SOFTW REL
   Thorp D., 2004, THE AUSTRALIAN  0715
   Tokunaga RS, 2010, COMPUT HUM BEHAV, V26, P277, DOI 10.1016/j.chb.2009.11.014
   Turner MG, 2013, J CRIM JUST, V41, P53, DOI 10.1016/j.jcrimjus.2012.12.005
   Twyman K, 2010, CYBERPSYCH BEH SOC N, V13, P195, DOI 10.1089/cyber.2009.0137
   van der Wal MF, 2003, PEDIATRICS, V111, P1312, DOI 10.1542/peds.111.6.1312
   Wade A, 2011, CAN J SCH PSYCHOL, V26, P44, DOI 10.1177/0829573510396318
   Wilcox P, 2007, CRIME DELINQUENCY, V53, P219, DOI 10.1177/0097700405283664
   Willard N. E., 2007, CYBERBULLYING CYBERT
   Williams K, 2007, J ADOLESCENT HEALTH, V41, P14, DOI DOI 10.1016/J.JADOHEALTH.2007.08.018
   Wolke D, 2001, ARCH DIS CHILD, V85, P197, DOI 10.1136/adc.85.3.197
   Wong DSW, 2008, YOUTH SOC, V40, P35, DOI 10.1177/0044118X07310134
   Yar M, 2005, EUROPEAN J CRIMINOLO, V4, P407, DOI DOI 10.1177/147737080556056
   Ybarra ML, 2007, ARCH PEDIAT ADOL MED, V161, P138, DOI 10.1001/archpedi.161.2.138
   Ybarra ML, 2004, J CHILD PSYCHOL PSYC, V45, P1308, DOI 10.1111/j.1469-7610.2004.00328.x
NR 70
TC 7
Z9 7
U1 2
U2 28
PU SAGE PUBLICATIONS INC
PI THOUSAND OAKS
PA 2455 TELLER RD, THOUSAND OAKS, CA 91320 USA
SN 0306-624X
EI 1552-6933
J9 INT J OFFENDER THER
JI Int. J. Offender Ther. Comp. Criminol.
PD APR
PY 2016
VL 60
IS 5
BP 598
EP 615
DI 10.1177/0306624X14554852
PG 18
WC Criminology & Penology; Psychology, Applied
SC Criminology & Penology; Psychology
GA DI6US
UT WOS:000373636300006
PM 25326463
DA 2019-03-23
ER

PT J
AU Eckman, S
AF Eckman, Stephanie
TI Does the Inclusion of Non-Internet Households in a Web Panel Reduce
   Coverage Bias?
SO SOCIAL SCIENCE COMPUTER REVIEW
LA English
DT Article
DE coverage; bias; online panels; LISS; replication
ID SELECTION BIAS; ONLINE; VICTIMIZATION; IMPACT
AB The LISS online panel has made extra efforts to recruit and retain households that were not regular users of the Internet into the study. Households were provided with computers and/or Internet when necessary. Including these cases made the panel more representative of the Dutch population, by bringing in respondents who were more likely to be older, to live in single-person homes, and to have migration backgrounds. This article replicates five published articles that used LISS data and explores how the conclusions in these articles would have been different had the LISS panel not included the non-Internet households. There are strong demographic differences between the Internet and non-Internet households, and estimates of means would in many cases be biased if these households had not been included. However, across the five replicated studies, few of the published model estimates are substantively affected by the inclusion of these households in the LISS sample.
C1 [Eckman, Stephanie] Inst Employment Res IAB, D-90478 Nurnberg, Germany.
RP Eckman, S (reprint author), Inst Employment Res IAB, Regensburger Str 104, D-90478 Nurnberg, Germany.
EM stephanie.eckman@iab.de
OI Eckman, Stephanie/0000-0002-8577-4085
CR Bosnjak M, 2013, FIELD METHOD, V25, P339, DOI 10.1177/1525822X12472951
   Couper M. P., 2006, KOLNER Z SOZIOLOGIE, V44, P217
   Couper MP, 2007, SOC SCI RES, V36, P131, DOI 10.1016/j.ssresearch.2005.10.002
   Couper MP, 2000, PUBLIC OPIN QUART, V64, P464, DOI 10.1086/318641
   Crutzen R, 2011, INT J BEHAV NUTR PHY, V8, DOI 10.1186/1479-5868-8-31
   Dever J., 2008, SURVEY RES METHODS, V2, P47
   Eckman S., 2013, IMPROVING SURVEYS PA, P339
   GOLDBERGER AS, 1981, J ECONOMETRICS, V15, P357, DOI 10.1016/0304-4076(81)90100-7
   Groves R., 1998, NONRESPONSE HOUSEHOL
   Groves R. G., 1989, SURVEY ERRORS SURVEY
   HECKMAN JJ, 1979, ECONOMETRICA, V47, P153, DOI 10.2307/1912352
   Hosmer D, 2000, APPL LOGISTIC REGRES
   Kalmijn M, 2015, J FAM ISSUES, V36, P737, DOI 10.1177/0192513X13495398
   Karpinska K, 2013, EUR SOCIOL REV, V29, P1323, DOI 10.1093/esr/jct017
   Karr AF, 2006, AM STAT, V60, P224, DOI 10.1198/000313006X124640
   Kendall M. G, 1969, ADV THEORY STAT
   Leenheer J, 2013, INT J INTERNET SCI, V8, P17
   LESSLER JT, 1992, NONSAMPLING ERROR SU
   Robinson J. P., 2002, IT SOC, V1, P284
   Schenker A., 2010, SOCIAL BEHAV RES INT, P105
   Scherpenzeel A., 2010, SOCIAL BEHAV RES INT, P77
   Schonlau M, 2007, SURV RES METHODS-GER, V1, P155
   Schonlau M, 2009, SOCIOL METHOD RES, V37, P291, DOI 10.1177/0049124108327128
   van der Laan J, 2009, 09041 CBS
   van Wilsem J, 2013, EUR SOCIOL REV, V29, P168, DOI 10.1093/esr/jcr053
   van Wilsem J, 2011, EUR J CRIMINOL, V8, P115, DOI 10.1177/1477370810393156
   Zhang C., 2009, P SECT SURV RES METH, P6063
NR 27
TC 7
Z9 7
U1 4
U2 6
PU SAGE PUBLICATIONS INC
PI THOUSAND OAKS
PA 2455 TELLER RD, THOUSAND OAKS, CA 91320 USA
SN 0894-4393
EI 1552-8286
J9 SOC SCI COMPUT REV
JI Soc. Sci. Comput. Rev.
PD FEB
PY 2016
VL 34
IS 1
BP 41
EP 58
DI 10.1177/0894439315572985
PG 18
WC Computer Science, Interdisciplinary Applications; Information Science &
   Library Science; Social Sciences, Interdisciplinary
SC Computer Science; Information Science & Library Science; Social Sciences
   - Other Topics
GA DA5JJ
UT WOS:000367839100004
DA 2019-03-23
ER

PT J
AU Aharony, N
AF Aharony, Noa
TI Relationships among attachment theory, social capital perspective,
   personality characteristics, and Facebook self-disclosure
SO ASLIB JOURNAL OF INFORMATION MANAGEMENT
LA English
DT Article
DE Social capital; Facebook; Openness to experience; Attachment theory;
   Extroversion; Self-disclosure
ID COLLEGE-STUDENTS; NETWORKING SITES; UNIVERSITY-STUDENTS; LIFE
   SATISFACTION; ESTEEM; INFORMATION; LONELINESS; TRAITS; ADULTS; USERS
AB Purpose - Due to the growth of Facebook use, the question arises regarding which factors may influence individuals' self-disclosure while using the site. The purpose of this paper is to examine: first, to what extent does attachment theory explain users' self-disclosure on Facebook; second, to what extent does the social capital paradigm explain users' self-disclosure on Facebook; third, to what extent do personality characteristics explain users' self-disclosure on Facebook; and fourth, to what extent do demographic details explain users' self-disclosure on Facebook.
   Design/methodology/approach - Research was conducted in Israel and included 183 library and information science students. Participants were asked to complete the following questionnaires: personal details, Facebook use, importance of Facebook use, demographic disclosure, picture disclosure, disclosure, social capital, attachment, and personality.
   Findings - The current study extends research about Facebook self-disclosure and confirms that attachment theory, as well as social capital, personality traits, and age significantly predict Facebook self-disclosure.
   Originality/value - We should bear in mind that there are certain people who may benefit from disclosing information on Facebook, while there are others who may be at risk, because they reveal more personal information than they intended and the line between the two is fuzzy. Individuals should bear in mind that if they disclose too much information, they might become easy targets for abuse, internet predators, sexual solicitation, sexting, cyberbullying, and online harassment.
C1 [Aharony, Noa] Bar Ilan Univ, Ramat Gan, Israel.
RP Aharony, N (reprint author), Bar Ilan Univ, Ramat Gan, Israel.
EM noa.aharony@biu.ac.il
CR Aharony N, 2016, ASLIB J INFORM MANAG, V68, P174, DOI 10.1108/AJIM-09-2015-0142
   Aharony N, 2015, ONLINE INFORM REV, V39, P26, DOI 10.1108/OIR-08-2014-0177
   Aharony N, 2014, COLL RES LIBR, V75, P878, DOI 10.5860/crl.75.6.878
   Aharony N, 2013, ASLIB PROC, V65, P19, DOI 10.1108/00012531311297168
   Al-Saggaf Y., 2011, INT J EMERGING TECHN, V9, P1
   Al-Saggaf Y, 2014, COMPUT HUM BEHAV, V36, P460, DOI 10.1016/j.chb.2014.04.014
   Amichai-Hamburger Y, 2008, COMPUT HUM BEHAV, V24, P1907, DOI 10.1016/j.chb.2008.02.005
   Amichai-Hamburger Y, 2010, COMPUT HUM BEHAV, V26, P1289, DOI 10.1016/j.chb.2010.03.018
   Bourdieu Pierre, 1986, HDB THEORY RES SOCIO, V241, P241, DOI DOI 10.1002/9780470755679.CH15
   Bowlby J., 1969, ATTACHMENT LOSS, V1
   Boyd D., 2008, YOUTH IDENTITY DIGIT, P119, DOI DOI 10.1162/DMAL.9780262524834.119
   Brennan K. A., 1998, ATTACHMENT THEORY CL, P46
   Burke M., 2011, P SIGCHI C HUM FACT, P571, DOI [10.1145/1978942.1979023, DOI 10.1145/1978942.1979023]
   Burke M, 2010, CHI2010: PROCEEDINGS OF THE 28TH ANNUAL CHI CONFERENCE ON HUMAN FACTORS IN COMPUTING SYSTEMS, VOLS 1-4, P1909
   Cassidy J., 1988, CLIN IMPLICATIONS AT, P300
   Chang CW, 2014, COMPUT HUM BEHAV, V30, P79, DOI 10.1016/j.chb.2013.07.059
   Christofides E, 2012, SOC PSYCHOL PERS SCI, V3, P48, DOI 10.1177/1948550611408619
   Christofides E, 2009, CYBERPSYCHOL BEHAV, V12, P341, DOI 10.1089/cpb.2008.0226
   COLEMAN JS, 1988, AM J SOCIOL, V94, pS95, DOI 10.1086/228943
   COLLINS NL, 2001, BLACKWELL HDB SOCIAL, P60
   Costa P.T., 1992, NEO FFI PROFESSIONAL
   COZBY PC, 1973, PSYCHOL BULL, V79, P73, DOI 10.1037/h0033950
   Deng SL, 2013, CYBERPSYCH BEH SOC N, V16, P575, DOI 10.1089/cyber.2012.0383
   Derlega Valerian J, 1987, INTERPERSONAL PROCES, P172
   Donath J, 2004, BT TECHNOL J, V22, P71, DOI 10.1023/B:BTTJ.0000047585.06264.cc
   Dyson E., 1998, RELEASE 2 1 DESIGN L
   Ellison N., 2006, J COMPUT-MEDIAT COMM, V12, P1143, DOI DOI 10.1111/J.1083-6101.2007.00367.X
   Ellison Nicole, 2010, NETWORKED SELF IDENT, P124
   Ellison NB, 2007, J COMPUT-MEDIAT COMM, V12, P1143, DOI [10.1111/j.1083-6101.2007.00367.x, 10.1111/j.1083-6101.2007.00393.x]
   Ellison NB, 2011, NEW MEDIA SOC, V13, P873, DOI 10.1177/1461444810385389
   Forest AL, 2012, PSYCHOL SCI, V23, P295, DOI 10.1177/0956797611429709
   Fraley R., 2000, REV GEN PSYCHOL, V4, P132, DOI DOI 10.1037/1089-2680.4.2.132
   Golbeck J., 2011, IEEE 3 INT C SOC COM, P149
   Gonen S., RELATIONS P IN PRESS
   Gosling SD, 2011, CYBERPSYCH BEH SOC N, V14, P483, DOI 10.1089/cyber.2010.0087
   GRANOVETTER MS, 1973, AM J SOCIOL, V78, P1360, DOI 10.1086/225469
   HAZAN C, 1987, J PERS SOC PSYCHOL, V52, P511, DOI 10.1037/0022-3514.52.3.511
   Hollenbaugh EE, 2014, COMPUT HUM BEHAV, V30, P50, DOI 10.1016/j.chb.2013.07.055
   Horn S., 1998, CYBERVILLE CLICKS CU
   Ji YG, 2010, INT J HUM-COMPUT INT, V26, P1100, DOI 10.1080/10447318.2010.516727
   John O. P., 1990, HDB PERSONALITY THEO, P66
   Jones S., 2008, 1 MONDAY, V13
   JOURARD SM, 1958, J ABNORM SOC PSYCH, V56, P91, DOI 10.1037/h0043357
   KENNY ME, 1995, COUNS PSYCHOL, V23, P433, DOI 10.1177/0011000095233003
   Lampe C, 2007, CONFERENCE ON HUMAN FACTORS IN COMPUTING SYSTEMS, VOLS 1 AND 2, P435
   Lewis K, 2008, J COMPUT-MEDIAT COMM, V14, P79, DOI 10.1111/j.1083-6101.2008.01432.x
   Lin N, 2001, SOCIAL CAPITAL THEOR
   Liu D, 2014, COMPUT HUM BEHAV, V38, P213, DOI 10.1016/j.chb.2014.06.003
   Madden M., 2013, TEENS SOCIAL MEDIA P
   Markham A. N., 1998, LIFE ONLINE RES REAL
   Mazer JP, 2007, COMMUN EDUC, V56, P1, DOI 10.1080/03634520601009710
   MCCRAE RR, 1992, J PERS, V60, P175, DOI 10.1111/j.1467-6494.1992.tb00970.x
   Mikulincer M, 2010, ATTACHMENT ADULTHOOD
   Mikulincer M., 2007, ATTACHMENT ADULTHOOD
   Miller L., 1983, J PERS SOC PSYCHOL, V44, P1231
   Moore K, 2012, COMPUT HUM BEHAV, V28, P267, DOI 10.1016/j.chb.2011.09.009
   Neves BB, 2013, SOCIOL COMPASS, V7, P599, DOI 10.1111/soc4.12059
   Nitzburg GC, 2013, J CLIN PSYCHOL, V69, P1183, DOI 10.1002/jclp.22045
   Oldmeadow JA, 2013, COMPUT HUM BEHAV, V29, P1142, DOI 10.1016/j.chb.2012.10.006
   Pfeil U, 2009, COMPUT HUM BEHAV, V25, P643, DOI 10.1016/j.chb.2008.08.015
   Putnam RD, 2000, BOWLING ALONE COLLAP
   Quintelier E, 2013, SOC SCI COMPUT REV, V31, P280, DOI 10.1177/0894439312462802
   Rheingold H, 2000, VIRTUAL COMMUNITY HO
   Ross C, 2009, COMPUT HUM BEHAV, V25, P578, DOI 10.1016/j.chb.2008.12.024
   Ryan T, 2011, COMPUT HUM BEHAV, V27, P1658, DOI 10.1016/j.chb.2011.02.004
   Selfhout M, 2010, J PERS, V78, P509, DOI 10.1111/j.1467-6494.2010.00625.x
   Skues JL, 2012, COMPUT HUM BEHAV, V28, P2414, DOI 10.1016/j.chb.2012.07.012
   Smith Marc A., 1999, COMMUNITIES CYBERSPA, P3
   Special WP, 2012, COMPUT HUM BEHAV, V28, P624, DOI 10.1016/j.chb.2011.11.008
   Steinfield C, 2008, J APPL DEV PSYCHOL, V29, P434, DOI 10.1016/j.appdev.2008.07.002
   Taddicken M, 2011, PRIVACY ONLINE: PERSPECTIVES ON PRIVACY AND SELF-DISCLOSURE IN THE SOCIAL WEB, P143, DOI 10.1007/978-3-642-21521-6_11
   Tidwell LC, 2002, HUM COMMUN RES, V28, P317, DOI 10.1093/hcr/28.3.317
   Trub L, 2014, COMPUT HUM BEHAV, V41, P245, DOI 10.1016/j.chb.2014.08.003
   Valenzuela S, 2009, J COMPUT-MEDIAT COMM, V14, P875, DOI 10.1111/j.1083-6101.2009.01474.x
   Veenstra S, 2012, CYBER SAFETY AN INTR, P217
   Walrave M., 2014, CLEARING HOUSE J ED, V87, P180, DOI DOI 10.1080/00098655.2014.909380
   Wang JL, 2012, COMPUT HUM BEHAV, V28, P2313, DOI 10.1016/j.chb.2012.07.001
   Wehrli S., 2008, 7 ETH ZUR SOC
   Wei MF, 2005, J COUNS PSYCHOL, V52, P602, DOI 10.1037/0022-0167.52.4.602
   Wilson K, 2010, CYBERPSYCH BEH SOC N, V13, P173, DOI 10.1089/cyber.2009.0094
   Wilson RE, 2012, PERSPECT PSYCHOL SCI, V7, P203, DOI 10.1177/1745691612442904
   Wright SL, 2010, COUNS PSYCHOL, V38, P796, DOI 10.1177/0011000009359204
   Yaakobi E, 2014, COMPUT HUM BEHAV, V38, P127, DOI 10.1016/j.chb.2014.05.025
   Zywica J, 2008, J COMPUT-MEDIAT COMM, V14, P1, DOI 10.1111/j.1083-6101.2008.01429.x
NR 84
TC 7
Z9 7
U1 13
U2 54
PU EMERALD GROUP PUBLISHING LTD
PI BINGLEY
PA HOWARD HOUSE, WAGON LANE, BINGLEY BD16 1WA, W YORKSHIRE, ENGLAND
SN 2050-3806
EI 1758-3748
J9 ASLIB J INFORM MANAG
JI Aslib J. Inf. Manag.
PY 2016
VL 68
IS 3
BP 362
EP 386
DI 10.1108/AJIM-01-2016-0001
PG 25
WC Computer Science, Information Systems; Information Science & Library
   Science
SC Computer Science; Information Science & Library Science
GA DQ1ZT
UT WOS:000379000600007
DA 2019-03-23
ER

PT J
AU Pang, N
   Ng, J
AF Pang, Natalie
   Ng, Joshua
TI Twittering the Little India Riot: Audience responses, information
   behavior and the use of emotive cues
SO COMPUTERS IN HUMAN BEHAVIOR
LA English
DT Article
DE Crisis; Audience responses; Information behavior; Information cues;
   Situational crisis communication theory; Twitter
ID SHARING BEHAVIOR; SOCIAL MEDIA; INTERNET; DIFFUSION; COMMUNITY; PUBLICS;
   TIME; NEWS
AB In crises and disasters, social media not only facilitates mobilization, sharing of critical information, but also enables people to watch and participate as the crisis unfolds. Participation is now much more open to those beyond the immediately affected: the victims, the rescue workers and other stakeholders. This paper reports on a study of tweets collected during and after a rare occurrence of a violent riot in Singapore, illustrating the evolution of crisis responses, emotive cues information seeking and sharing behavior on Twitter over the lifecycle of the riot. Evidence of orientation of responses from the self towards the community as the riot progresses was found, contributing to ongoing research on community building in crises. Emotive cues were most dominant in the first hour of the riot, with various responses fluctuating over the riot's lifecycle. Emotive cues predicted most responses except for tweets that were reasoning about the riot, and also had an effect on informational tweets. Retweets drove most activity, and users also shared information and formed communal dialogue within their own networks. Despite the dominance of negative emotive cues and responses to the crisis, positive tweets those singing praises and thanking stakeholders were more likely to be retweeted. (C) 2015 Elsevier Ltd. All rights reserved.
C1 [Pang, Natalie; Ng, Joshua] Nanyang Technol Univ, Wee Kim Wee Sch Commun & Informat, Singapore 639798, Singapore.
RP Pang, N (reprint author), WKWSCI Bldg 05-06,31 Nanyang Link, Singapore 637718, Singapore.
EM NLSPANG@ntu.edu.sg
RI Pang, Natalie/J-3481-2016
OI Pang, Natalie/0000-0003-0549-3652
FU Nanyang Technological University Singapore (RCC) [M58061046]
FX This work was supported by a grant at Nanyang Technological University
   Singapore (RCC Grant M58061046), and work conducted in a Masters
   dissertation under the supervision of the first author. We would also
   like to thank Ms Law Pei Wen and Dr Ambica Dattakumar for their
   invaluable and timely help in preparing and proofreading the manuscript
   during the review process.
CR Acar Adam, 2011, International Journal of Web Based Communities, V7, P392, DOI 10.1504/IJWBC.2011.041206
   Allen D, 2011, J AM SOC INF SCI TEC, V62, P2165, DOI 10.1002/asi.21601
   BANTZ CR, 1983, Q J SPEECH, V69, P317, DOI 10.1080/00335638309383658
   Bargh JA, 2004, ANNU REV PSYCHOL, V55, P573, DOI 10.1146/annurev.psych.55.090902.141922
   Benoit W., 2015, ACCOUNTS EXCUSES APO
   Benoit W. L., 1997, BUSINESS COMMUNICATI, V60, P38, DOI DOI 10.1177/108056999706000304
   Berelson B., 1952, CONTENT ANAL COMMUNI
   Bodenhausen GV, 2000, PSYCHOL SCI, V11, P320, DOI 10.1111/1467-9280.00263
   Bongwon Suh, 2010, IEEE INT C SOC COMP
   Burgoon Judee K., 1978, UNSPOKEN DIALOGUE IN
   Carroll MS, 2005, SOC NATUR RESOUR, V18, P301, DOI 10.1080/08941920590915224
   Case Donald D. O., 2012, LOOKING INFORM SURVE
   Cassa C. A., 2013, PUBLIC LIB SCI PLOS, V5, P1
   Choi Y, 2009, J PUBLIC RELAT RES, V21, P198, DOI 10.1080/10627260802557506
   Cooley S, 2013, ECQUID NOVI-AFR JOUR, V34, P68, DOI 10.1080/02560054.2013.767425
   Coombs T., 2009, HDB RISK CRISIS COMM, P99
   Coombs W. T., 2002, MANAGEMENT COMMUNICA, V6, P165, DOI [10.1177/089331802237233, DOI 10.1177/089331802237233]
   Coombs W. T., 2006, J PROMOTION MANAGEME, V12, P241, DOI DOI 10.1300/J057V12N03_13
   Coombs W. T., 2010, HDB CRISIS COMMUNICA, P1753, DOI DOI 10.1002/9781444314885
   Dynes R. R, 1970, ORG BEHAV DISASTER
   Giddens A, 1981, CONT CRITIQUE HIST M, V1
   Golder Scott, 2010, P 43 HAW INT C SYST
   Gouws S, 2011, P WORKSH LANG SOC ME, P20
   Gross D, 1982, THEOR CULT SOC, V1, P83, DOI [10.1177/026327648200100208, DOI 10.1177/026327648200100208]
   Hashmeta, 2014, HASHMETA
   Heath R. L., 2010, HDB CRISIS COMMUNICA, P1
   Infographics, 2014, INFOGRAPHICS
   Jansen BJ, 2011, J INF SCI, V37, P120, DOI 10.1177/0165551510396975
   KANIASTY K, 1995, AM J COMMUN PSYCHOL, V23, P447, DOI 10.1007/BF02506964
   Katz JE, 2001, AM BEHAV SCI, V45, P405, DOI 10.1177/00027640121957268
   KELLEY HH, 1980, ANNU REV PSYCHOL, V31, P457, DOI 10.1146/annurev.ps.31.020180.002325
   Krippendorff K., 1980, CONTENT ANAL INTRO I
   Lachlan KA, 2014, COMPUT HUM BEHAV, V35, P554, DOI 10.1016/j.chb.2014.02.029
   Lerner JS, 2006, J BEHAV DECIS MAKING, V19, P115, DOI 10.1002/bdm.515
   Malhotra N, 2009, AM POLIT RES, V37, P301, DOI 10.1177/1532673X08328002
   McDermott N., 2011, MAIL ONLINE
   McLuhan Marshall, 1964, UNDERSTANDING MEDIA
   Nahl D., 2007, INFORM EMOTION EMERG
   Neuendorf K. A., 2002, CONTENT ANAL GUIDEBO
   Ong C., 2009, LITTLE INDIA SINGAPO
   Pang N., 2014, P ISIC 2014 INF BEH
   Papacharissi Z, 2002, NEW MEDIA SOC, V4, P9, DOI 10.1177/14614440222226244
   Papacharissi Z, 2012, J COMMUN, V62, P266, DOI 10.1111/j.1460-2466.2012.01630.x
   Savolainen R, 2006, LIBR INFORM SCI RES, V28, P110, DOI 10.1016/j.lisr.2005.11.001
   Seeger M. W., 2003, COMMUNICATION ORG CR
   Sellnow T. L., 2002, J APPL COMMUNICATION, V30, P269, DOI DOI 10.1080/00909880216599
   Sellnow T. L., 2013, THEORIZING CRISIS CO
   Shklovski I., 2008, P 5 INT ISCRAM C WAS
   SPEARS R, 1994, COMMUN RES, V21, P427, DOI 10.1177/009365094021004001
   Spence P. R., 2010, NEW DIRECTIONS EVALU, V126, P95
   Spence R R., 2015, COMMUNICATION Q, V63, P171
   Stieglitz S, 2013, J MANAGE INFORM SYST, V29, P217, DOI 10.2753/MIS0742-1222290408
   Sutton J., 2008, P COMP SUPP COOP WOR
   Van Dijck J, 2013, CULTURE CONNECTIVITY
   Veil S. R., 2008, J APPL COMMUNICATION, V92, P75
   Veil SR, 2010, COMMUN STUD, V61, P412, DOI 10.1080/10510974.2010.491336
   Wellman B, 2001, AM BEHAV SCI, V45, P436, DOI 10.1177/00027640121957286
   Wojcieszak M, 2011, INT J PRESS/POLIT, V16, P488, DOI 10.1177/1940161211418226
   Yeoh B., 2012, MIGRATION INFORM SOU
   Zarrella D., 2009, SCI RETWEETS VIRAL C
NR 60
TC 7
Z9 8
U1 2
U2 32
PU PERGAMON-ELSEVIER SCIENCE LTD
PI OXFORD
PA THE BOULEVARD, LANGFORD LANE, KIDLINGTON, OXFORD OX5 1GB, ENGLAND
SN 0747-5632
EI 1873-7692
J9 COMPUT HUM BEHAV
JI Comput. Hum. Behav.
PD JAN
PY 2016
VL 54
BP 607
EP 619
DI 10.1016/j.chb.2015.08.047
PG 13
WC Psychology, Multidisciplinary; Psychology, Experimental
SC Psychology
GA CW3KB
UT WOS:000364890100066
DA 2019-03-23
ER

PT J
AU Sills, S
   Pickens, C
   Beach, K
   Jones, L
   Calder-Dawe, O
   Benton-Greig, P
   Gavey, N
AF Sills, Sophie
   Pickens, Chelsea
   Beach, Karishma
   Jones, Lloyd
   Calder-Dawe, Octavia
   Benton-Greig, Paulette
   Gavey, Nicola
TI Rape culture and social media: young critics and a feminist
   counterpublic
SO FEMINIST MEDIA STUDIES
LA English
DT Article
DE Rape culture; social media; matrix of sexism; counterpublics; feminism;
   activism
ID SEXUAL VIOLENCE; POLITICS; SHAME; AGE
AB Social media sites, according to Carrie A. Rentschler, can become both "aggregators of online misogyny" as well as key spaces for feminist education and activism. They are spaces where "rape culture," in particular, is both performed and resisted, and where a feminist counterpublic can be formed (Michael Salter 2013). In this New Zealand study, we interviewed seventeen young people who were critical of rape culture about their exposure and responses to it on social media and beyond. Participants described a "matrix of sexism" in which elements of rape culture formed a taken-for-granted backdrop to their everyday lives. They readily discussed examples they had witnessed, including victim-blaming, "slut-shaming," rape jokes, the celebration of male sexual conquest, and demeaning sexualized representations of women. While participants described this material as distressing, they also described how online spaces offered inspiration, education, and solidarity that legitimated their discomfort with rape culture. Social media provided safe spaces that served as a buffer against the negative effects of sexism, and allowed participation in a feminist counterpublic that directly contests rape culture.
C1 [Sills, Sophie; Pickens, Chelsea; Beach, Karishma; Jones, Lloyd; Calder-Dawe, Octavia; Benton-Greig, Paulette; Gavey, Nicola] Univ Auckland, Sch Psychol, Auckland, New Zealand.
RP Gavey, N (reprint author), Univ Auckland, Sch Psychol, Auckland, New Zealand.
EM n.gavey@auckland.ac.nz
FU Marsden Fund Council from New Zealand Government funding [UOA1119];
   University of Auckland
FX This study was supported in part by the Marsden Fund Council from New
   Zealand Government funding, administered by the Royal Society of New
   Zealand (grant number UOA1119), and by the University of Auckland.
CR Adolescent Health Research Group, 2013, HLTH WELLB NZ SEC SC
   [Anonymous], 2005, TELEVISION SERIES SE
   [Anonymous], 2013, 3 NEWS          1109
   Asen R, 2000, COMMUN THEOR, V10, P424, DOI 10.1111/j.1468-2885.2000.tb00201.x
   Bates L, 2014, GUARDIAN
   Burleigh Nina, 2013, ROLLING STONE, V1192, P48
   Calder-Dawe Octavia, 2015, NEW FORMATIONS J CUL, V86, P89
   Culp-Ressler Tara, 2014, FEMINISTS TAKE TWITT
   Davies Madeleine, 2013, JEZEBEL
   Dougan Patrice, 2013, NZ HERALD       1105
   Filipovic J., 2007, YALE J LAW FEMINISM, V19, P295
   Fraser N., 1990, SOCIAL TEXT, V25, P56, DOI DOI 10.2307/466240
   Gavey N., 2014, APA HDB SEXUALITY PS, V1, P339
   Gavey N, 2009, ROUTL RES GEND SOC, P96
   Gavey Nicola, 2013, SEXUAL POLITICS 1105
   Gavey Nicola, 2014, SEXUAL POLITICS 1014
   Gavey Nicola, 2005, JUST SEX CULTURAL SC
   Gibson A., 2013, INTERNET NZ 2013
   Harris A, 2010, AUST FEMINIST STUD, V25, P475, DOI 10.1080/08164649.2010.520684
   Harris A, 2008, J YOUTH STUD, V11, P481, DOI 10.1080/13676260802282950
   Henry N, 2015, VIOLENCE AGAINST WOM, V21, P758, DOI 10.1177/1077801215576581
   Hinsey Vera, 2013, OUR TERMS, V1, P1
   Independent Police Conduct Authority, 2015, REP POL HANDL ALL OF
   Kaplan AM, 2010, BUS HORIZONS, V53, P59, DOI 10.1016/j.bushor.2009.09.003
   Keller J, 2015, CONTINUUM-J MEDIA CU, V29, P274, DOI 10.1080/10304312.2015.1022947
   Keller Jessalynn Marie, 2012, COMMUNICATION SOC, V15, P429
   Mann LK, 2014, COMMUN CRIT-CULT STU, V11, P293, DOI 10.1080/14791420.2014.926244
   McCracken Heather, 2013, NZ HERALD       1109
   Mclean J, 2013, GEOGR RES-AUST, V51, P243, DOI 10.1111/1745-5871.12023
   Megarry J, 2014, WOMEN STUD INT FORUM, V47, P46, DOI 10.1016/j.wsif.2014.07.012
   Munro Ealasaid, 2013, POLITICAL INSIGHT, V4, P22, DOI [10.1111/2041-9066.12021, DOI 10.1111/2041-9066.12021]
   New Zealand Family Violence Clearinghouse, 2014, NO CHARG LAID RESP R
   New Zealand Family Violence Clearinghouse, 2013, RESP ROAST BUST
   Ng E, 2015, FEM MEDIA STUD, V15, P718, DOI 10.1080/14680777.2015.1053718
   Penny L., 2013, NEW STATESMAN
   Poole Emily, 2013, USFL REV, V48, P221
   Rentschler CA, 2014, GIRLHOOD STUD, V7, P65, DOI 10.3167/ghs.2014.070106
   Ringrose J, 2012, GENDER EDUC, V24, P333, DOI 10.1080/09540253.2011.645023
   Rutherford Karen, 2013, 3 NEWS          1103
   Salter M, 2013, CRIME MEDIA CULT, V9, P225, DOI 10.1177/1741659013493918
   Satherley Dan, 2013, 3 NEWS          1118
   Schuster J, 2013, POLIT SCI, V65, P8, DOI 10.1177/0032318713486474
   Squires CR, 2002, COMMUN THEOR, V12, P446, DOI 10.1093/ct/12.4.446
   Thelandersson F, 2014, FEM MEDIA STUD, V14, P527, DOI 10.1080/14680777.2014.909169
   Thicke Robin, 2013, MUSIC SINGLE
   Tran N. L, 2013, BLACK GIRL DANG 1218
   Valenti Jessica, 2013, NATION
   Van Dijck J, 2013, CULTURE CONNECTIVITY
NR 48
TC 7
Z9 7
U1 9
U2 30
PU ROUTLEDGE JOURNALS, TAYLOR & FRANCIS LTD
PI ABINGDON
PA 2-4 PARK SQUARE, MILTON PARK, ABINGDON OX14 4RN, OXON, ENGLAND
SN 1468-0777
EI 1471-5902
J9 FEM MEDIA STUD
JI Fem. Media Stud.
PY 2016
VL 16
IS 6
BP 935
EP 951
DI 10.1080/14680777.2015.1137962
PG 17
WC Communication; Women's Studies
SC Communication; Women's Studies
GA EG3HX
UT WOS:000390935600001
DA 2019-03-23
ER

PT J
AU Sjurso, IR
   Fandrem, H
   Roland, E
AF Sjurso, Ida Risanger
   Fandrem, Hildegunn
   Roland, Erling
TI Emotional Problems in Traditional and Cyber Victimization
SO JOURNAL OF SCHOOL VIOLENCE
LA English
DT Article
DE traditional victimization; cyber victimization; symptoms of anxiety;
   depressive symptoms; emotional problems; bullying
ID BULLYING VICTIMIZATION; ADJUSTMENT PROBLEMS; SCHOOL-CHILDREN;
   ADOLESCENTS; SYMPTOMS; CONSEQUENCES; IMPACT; COHORT; MIDDLE; EXPERIENCES
AB Previous studies show an association between traditional and cyber victimization. However, there seem to be differences in how these forms of being bullied relates to emotional problems in the victims. Few studies focus on symptoms of general anxiety and depression as separate variables when comparing traditional and cyber victimization. Self-assessment was used from a sample of 3,046 Norwegian adolescents: 1,583 boys and 1,463 girls, ages 15 to 16 years. Significantly higher prevalence of traditional victimization than cyber victimization for both genders was found. The prevalence of being a victim of either type of victimization was significantly higher for boys than girls. Structural equation models showed significant differences between traditional victimization and cyber victimization and their relation to emotional problems. There was a stronger association between traditional victimization and depressive symptoms than between cyber victimization and depressive symptoms. Results also showed a stronger association between cyber victimization and symptoms of anxiety than between traditional victimization and symptoms of anxiety.
C1 [Sjurso, Ida Risanger; Fandrem, Hildegunn; Roland, Erling] Univ Stavanger, Norwegian Ctr Learning Environm & Behav Res Educ, N-4036 Stavanger, Norway.
RP Sjurso, IR (reprint author), Univ Stavanger, Norwegian Ctr Learning Environm & Behav Res Educ, N-4036 Stavanger, Norway.
EM ida.r.sjurso@uis.no
CR Arseneault L, 2006, PEDIATRICS, V118, P130, DOI 10.1542/peds.2005-2388
   Arseneault L, 2010, PSYCHOL MED, V40, P717, DOI 10.1017/S0033291709991383
   Auestad G., 2005, SPESIALPEDAGOGIKK, V4, P4
   Auestad G., 2011, SOSIALE EMOSJONELLE
   Auestad G., 2009, MOBBING SEKSUELL ORI
   Beckman L, 2012, EMOT BEHAV DIFFIC, V17, P421, DOI 10.1080/13632752.2012.704228
   Bonanno RA, 2013, J YOUTH ADOLESCENCE, V42, P685, DOI 10.1007/s10964-013-9937-1
   Borve T. A., 2000, DEPRESJONER PSYKISK
   BOULTON MJ, 1992, BRIT J EDUC PSYCHOL, V62, P73, DOI 10.1111/j.2044-8279.1992.tb01000.x
   Browne M.W., 1993, TESTING STRUCTURAL E, P136, DOI DOI 10.1177/0049124192021002001
   Bru E., 1998, SCAND J EDUC RES, V42, P339, DOI [10.1080/0031383980420402, DOI 10.1080/0031383980420402]
   Byrne B.M., 2009, STRUCTURAL EQUATION
   Campbell M, 2012, EMOT BEHAV DIFFIC, V17, P389, DOI 10.1080/13632752.2012.704316
   Copeland WE, 2013, JAMA PSYCHIAT, V70, P419, DOI 10.1001/jamapsychiatry.2013.504
   Craig W. M., 2002, YOUNG PEOPLES HLTH C, V2002, P133
   Craig W. M., 2008, UNDERSTANDING ADDRES
   Dehue F, 2008, CYBERPSYCHOL BEHAV, V11, P217, DOI 10.1089/cpb.2007.0008
   Derogatis L R, 1974, Mod Probl Pharmacopsychiatry, V7, P79
   Fekkes M, 2006, PEDIATRICS, V117, P1568, DOI 10.1542/peds.2005-0187
   Gradinger P, 2009, Z PSYCHOL, V217, P205, DOI 10.1027/0044-3409.217.4.205
   Grills A. E., 2008, J CLIN CHILD ADOLESC, V31, P56, DOI [10.1207/S1537442408JCCP3101, DOI 10.1207/S1537442408JCCP3101]
   Hinduja S, 2008, DEVIANT BEHAV, V29, P129, DOI 10.1080/01639620701457816
   Hodges EVE, 1999, J PERS SOC PSYCHOL, V76, P677, DOI 10.1037/0022-3514.76.4.677
   Hu LT, 1999, STRUCT EQU MODELING, V6, P1, DOI 10.1080/10705519909540118
   Idsoe T, 2012, J ABNORM CHILD PSYCH, V40, P901, DOI 10.1007/s10802-012-9620-0
   Isaacs J, 2008, EUROPEAN J DEV SCI, V2, P387, DOI DOI 10.3233/DEV-2008-2404
   Janis WJD, 2007, J ADOLESCENT HEALTH, V41, pS51, DOI 10.1016/j.jadohealth.2007.08.019
   Joreskog KG, 1993, TESTING STRUCTURAL E, V154, P294
   Juvonen J, 2008, J SCHOOL HEALTH, V78, P496, DOI 10.1111/j.1746-1561.2008.00335.x
   Kaltiala-Heino R, 1999, BRIT MED J, V319, P348, DOI 10.1136/bmj.319.7206.348
   Katzer C., 2009, J MEDIA PSYCHOL, V21, P25, DOI DOI 10.1027/1864-1105.21.1.25
   Kim YS, 2006, ARCH GEN PSYCHIAT, V63, P1035, DOI 10.1001/archpsyc.63.9.1035
   Kowalski RM, 2007, J ADOLESCENT HEALTH, V41, pS22, DOI 10.1016/j.jadohealth.2007.08.017
   LAGERSPETZ KMJ, 1982, SCAND J PSYCHOL, V23, P45, DOI 10.1111/j.1467-9450.1982.tb00412.x
   McKenney K. S., 2005, CHILD VICTIMIZATION, P15
   Menesini E., 2013, CYBERBULLYING NEW ME
   Menesini E, 2009, J GENET PSYCHOL, V170, P115, DOI 10.3200/GNTP.170.2.115-134
   Midthassel U. V., 2011, TIDLIG INTERVENSJON
   Muthen L.A, 2007, MPLUS STAT ANAL LATE
   Muthen LK, 2011, MPLUS VERSION 6 11
   Mynard H, 2000, PERS INDIV DIFFER, V29, P815, DOI 10.1016/S0191-8869(99)00234-2
   Nishina A, 2005, J CLIN CHILD ADOLESC, V34, P37, DOI 10.1207/s15374424jccp3401_4
   Olenik-Shemesh D, 2012, EMOT BEHAV DIFFIC, V17, P361, DOI 10.1080/13632752.2012.704227
   Olweus D, 2005, PSYCHOL CRIME LAW, V11, P389, DOI 10.1080/10683160500255471
   Olweus D., 1983, MOBBING BAKGRUM TILT
   Olweus D., 1993, BULLYING SCH WHAT WE
   Olweus D, 2012, EUR J DEV PSYCHOL, V9, P520, DOI 10.1080/17405629.2012.682358
   OMOORE AM, 1989, IRISH J PSYCHOL, V10, P426, DOI 10.1080/03033910.1989.10557759
   Ortega R, 2009, Z PSYCHOL, V217, P197, DOI 10.1027/0044-3409.217.4.197
   PATCHIN JW, 2006, YOUTH VIOLENCE JUV J, V4, P148, DOI DOI 10.1177/1541204006286288
   Perren Sonja, 2010, Child Adolesc Psychiatry Ment Health, V4, P28, DOI 10.1186/1753-2000-4-28
   Raskauskas J, 2007, DEV PSYCHOL, V43, P564, DOI 10.1037/0012-1649.43.3.564
   Rigby K., 1996, BULLYING AUSTR SCH W
   Roland E, 2001, AGGRESSIVE BEHAV, V27, P446, DOI 10.1002/ab.1029
   Roland E., 2007, MOBBINGENS PSYKOLOGI
   ROSENHAN DL, 1989, ABNORMAL PSYCHOL
   Salmivalli C, 2010, AGGRESS VIOLENT BEH, V15, P112, DOI 10.1016/j.avb.2009.08.007
   Saluja G, 2004, ARCH PEDIAT ADOL MED, V158, P760, DOI 10.1001/archpedi.158.8.760
   Schenk A. M., 2012, J SCH VIOLENCE, V11, P21, DOI DOI 10.1080/15388220.2011.630310
   Shariff Shaheen., 2008, CYBER BULLYING ISSUE
   Skogen J., 2014, PSYKISK HELSE HOS BA
   Slee P. T., 1995, INT J ADOLESCENCE YO, V5, P215, DOI 10.1080/02673843.1995.9747767
   Slonje R, 2008, SCAND J PSYCHOL, V49, P147, DOI 10.1111/j.1467-9450.2007.00611.x
   Smith PK, 2008, J CHILD PSYCHOL PSYC, V49, P376, DOI 10.1111/j.1469-7610.2007.01846.x
   SPSS S, 2006, FOR WIND
   *STAT NORW, 1994, STAND CLASS MUN 1994
   Takizawa R, 2014, AM J PSYCHIAT, V171, P777, DOI 10.1176/appi.ajp.2014.13101401
   Tokunaga RS, 2010, COMPUT HUM BEHAV, V26, P277, DOI 10.1016/j.chb.2009.11.014
   Vivolo-Kantor AM, 2014, AGGRESS VIOLENT BEH, V19, P423, DOI 10.1016/j.avb.2014.06.008
   Wang J, 2011, J ADOLESCENT HEALTH, V48, P415, DOI 10.1016/j.jadohealth.2010.07.012
   WHITNEY I, 1993, EDUC RES, V35, P3, DOI 10.1080/0013188930350101
   Williams KR, 2007, J ADOLESCENT HEALTH, V41, pS14, DOI 10.1016/j.jadohealth.2007.08.018
   Ybarra ML, 2004, CYBERPSYCHOL BEHAV, V7, P247, DOI 10.1089/109493104323024500
NR 73
TC 7
Z9 7
U1 0
U2 11
PU ROUTLEDGE JOURNALS, TAYLOR & FRANCIS LTD
PI ABINGDON
PA 4 PARK SQUARE, MILTON PARK, ABINGDON OX14 4RN, OXFORDSHIRE, ENGLAND
SN 1538-8220
EI 1538-8239
J9 J SCH VIOLENCE
JI J. Sch. Violence
PY 2016
VL 15
IS 1
BP 114
EP 131
DI 10.1080/15388220.2014.996718
PG 18
WC Criminology & Penology; Education & Educational Research; Psychology,
   Educational; Psychology, Developmental
SC Criminology & Penology; Education & Educational Research; Psychology
GA DL7BB
UT WOS:000375792700006
DA 2019-03-23
ER

PT J
AU Antoniadou, N
   Kokkinos, CM
AF Antoniadou, Nafsika
   Kokkinos, Constantinos M.
TI Cyber and school bullying: Same or different phenomena?
SO AGGRESSION AND VIOLENT BEHAVIOR
LA English
DT Article
DE Cyber-bullying; School bullying; Similarities; Differences
ID CHILDRENS RESPONSES; INDIRECT AGGRESSION; EMOTIONAL IMPACT; ADOLESCENTS;
   STUDENTS; VICTIMS; VICTIMIZATION; ASSOCIATIONS; BEHAVIOR; ONLINE
AB According to most definitions, cyber-bullying is another type of bullying that occurs with the use of information and communication technologies. Nevertheless, a significant number of researchers dispute whether it constitutes another type of school bullying materialized with different means, or a different type of aggression that has unique characteristics and distinctive participant profiles. The present paper aimed at reviewing existing research literature regarding the similarities and differences between the two phenomena. Overall, there are three positions regarding the differences between cyber-bullying/victimization and school bullying/victimization: a) they constitute the same phenomenon, but are realized with different means, b) they are similar only in specific aspects and under certain circumstances, and finally c) they are completely distinct phenomena. The debate regarding the similarities between the two phenomena is deemed essential, since if it is established that they constitute the same phenomenon, similar prevention and intervention practices could be applied, while on the contrary, in case of significant differences, further investigation will be required for the identification of effective practices. (C) 2015 Elsevier Ltd. All rights reserved.
C1 [Antoniadou, Nafsika; Kokkinos, Constantinos M.] Democritus Univ Thrace, Dept Primwy Educ, GR-68100 N Hili, Alexandroupolis, Greece.
RP Kokkinos, CM (reprint author), Democritus Univ Thrace, Sch Educ Sci, Dept Primary Educ, GR-68100 N Hili, Alexandroupolis, Greece.
EM kkokkino@eled.duth.gr
OI Kokkinos, Constantinos/0000-0002-8303-3769; Antoniadou,
   Nafsika/0000-0002-8881-2235
CR Aoyama I., 2010, THESIS
   Aricak T, 2008, CYBERPSYCHOL BEHAV, V11, P253, DOI 10.1089/cpb.2007.0016
   Arizona Department of Education, 2009, YOUTH RISK BEH SURV
   Bauman S., 2010, J DEAF STUD DEAF EDU, V16, P236, DOI [10.1093/deafed/enq043, DOI 10.1093/DEAFED/ENQ043]
   Bauman S, 2013, THEOR PRACT, V52, P249, DOI 10.1080/00405841.2013.829727
   Bauman S, 2013, J ADOLESCENCE, V36, P341, DOI 10.1016/j.adolescence.2012.12.001
   Bauman S, 2013, PSYCHOL VIOLENCE, V3, P27, DOI 10.1037/a0029867
   Bauman S, 2010, J EARLY ADOLESCENCE, V30, P803, DOI 10.1177/0272431609350927
   Beckman L, 2012, EMOT BEHAV DIFFIC, V17, P421, DOI 10.1080/13632752.2012.704228
   Beckman L, 2013, COMPUT HUM BEHAV, V29, P1896, DOI 10.1016/j.chb.2013.03.010
   Belsey B., 2005, CYBERBULLYING EMERGI
   Beran T., 2005, Journal of Educational Computing Research, V32, P265, DOI 10.2190/8YQM-B04H-PG4D-BLLH
   Berger KS, 2007, DEV REV, V27, P90, DOI 10.1016/j.dr.2006.08.002
   Berne S, 2013, AGGRESS VIOLENT BEH, V18, P320, DOI 10.1016/j.avb.2012.11.022
   BJORKQVIST K, 1992, AGGRESSIVE BEHAV, V18, P117, DOI 10.1002/1098-2337(1992)18:2<117::AID-AB2480180205>3.0.CO;2-3
   Bonanno RA, 2013, J YOUTH ADOLESCENCE, V42, P685, DOI 10.1007/s10964-013-9937-1
   Brighi A, 2012, EMOT BEHAV DIFFIC, V17, P375, DOI 10.1080/13632752.2012.704684
   Brown K, 2006, CAN J EDUC ADM POLIC, P1
   Burton KA, 2013, PSYCHOL SCHOOLS, V50, P103, DOI 10.1002/pits.21663
   Calvete E, 2010, COMPUT HUM BEHAV, V26, P1128, DOI 10.1016/j.chb.2010.03.017
   Campbell MA, 2013, SCHOOL PSYCHOL INT, V34, P613, DOI 10.1177/0143034313479698
   Casas JA, 2013, COMPUT HUM BEHAV, V29, P580, DOI 10.1016/j.chb.2012.11.015
   Chang FC, 2013, J SCHOOL HEALTH, V83, P454, DOI 10.1111/josh.12050
   Cooper C., 2004, CYBER BULLIES STALKI
   Dehue F., 2012, J CYBERTHERAPY REHAB, V5, P25
   Dehue F, 2008, CYBERPSYCHOL BEHAV, V11, P217, DOI 10.1089/cpb.2007.0008
   Del Rey R, 2012, PSICOTHEMA, V24, P608
   Dempsey AG, 2011, J SCH VIOLENCE, V10, P374, DOI DOI 10.1080/15388220.2011.602612
   Dooley JJ, 2009, Z PSYCHOL, V217, P182, DOI 10.1027/0044-3409.217.4.182
   Englander E. K., 2007, JUST TURN DARN THING
   Erentaite R, 2012, SCAND J PSYCHOL, V53, P181, DOI 10.1111/j.1467-9450.2011.00935.x
   Fauman MA, 2008, AM J PSYCHIAT, V165, P780, DOI 10.1176/appi.ajp.2008.08020226
   Fegenbush B., 2009, ANN M LOUIS ED RES A
   Genta M. L., 2009, J PSYCHOL, P217
   Genta M. L., 2012, CYBERBULLYING GLOBAL, P1531
   Gradinger P, 2010, CYBERPSYCHOLOGY J PS, V4
   Gradinger P, 2009, Z PSYCHOL, V217, P205, DOI 10.1027/0044-3409.217.4.205
   Hay C., 2010, J CONTEMP CRIM JUST, V26, P130, DOI [10.1177/10439862209359557, DOI 10.1177/1043986209359557]
   Hemphill SA, 2012, J ADOLESCENT HEALTH, V51, P59, DOI 10.1016/j.jadohealth.2011.11.019
   Hinduja S, 2008, DEVIANT BEHAV, V29, P129, DOI 10.1080/01639620701457816
   Hoff DL, 2009, J EDUC ADMIN, V47, P652, DOI 10.1108/09578230910981107
   Holfeld B, 2012, J EDUC COMPUT RES, V46, P395, DOI 10.2190/EC.46.4.e
   Joinson A., 1998, PSYCHOL INTERNET INT, P43
   Jones SE, 2011, BRIT J PSYCHOL, V102, P71, DOI 10.1348/000712610X502826
   Katzer C., 2009, J MEDIA PSYCHOL, V21, P25, DOI DOI 10.1027/1864-1105.21.1.25
   Kiriakidis SP, 2010, FAM COMMUNITY HEALTH, V33, P82, DOI 10.1097/FCH.0b013e3181d593e4
   Kochenderfer BJ, 1997, DEV PSYCHOPATHOL, V9, P59
   Kokkinos C. M., 2013, INT J CYBER BEHAV PS, V3, P55, DOI DOI 10.4018/IJCBPL.2013100104
   Koo H, 2007, ASIA PAC EDUC REV, V8, P107, DOI 10.1007/BF03025837
   Kowalski R. M., 2008, CYBER BULLYING BULLY
   Kumazaki A., 2011, SOCIAL BEHAV SCI, V29, P735
   Law DM, 2012, COMPUT HUM BEHAV, V28, P226, DOI 10.1016/j.chb.2011.09.004
   Lester L, 2012, EMOT BEHAV DIFFIC, V17, P435, DOI 10.1080/13632752.2012.704313
   Li Q., 2005, AM ED RES ASS C
   Liebrand J, 1991, KLASGENOTEN RELATIE
   Limber S. P., 2013, J ADOLESCENT HEALTH, V53, P13, DOI DOI 10.1027/1864-110
   Litwiller BJ, 2013, J YOUTH ADOLESCENCE, V42, P675, DOI 10.1007/s10964-013-9925-5
   Low S, 2013, PSYCHOL VIOLENCE, V3, P39, DOI 10.1037/a0030308
   Mark L, 2011, COMPUTERS SCH, V28, P92, DOI DOI 10.1080/07380569.2011.575753
   McLoughlin C., 2009, INT S INN RUR ED IMP, P178
   Menesini E, 2011, CYBERPSYCH BEH SOC N, V14, P267, DOI 10.1089/cyber.2010.0002
   Mishna F, 2012, CHILD YOUTH SERV REV, V34, P63, DOI 10.1016/j.childyouth.2011.08.032
   Mishna F, 2010, AM J ORTHOPSYCHIAT, V80, P362, DOI 10.1111/j.1939-0025.2010.01040.x
   Notar C. E., 2013, UNIVERSAL J ED RES, V1, P1, DOI DOI 10.13189/UJER.2013.010101
   Olweus D, 1996, REVISED OLWEUS BULLY
   Olweus D, 2012, EUR J DEV PSYCHOL, V9, P520, DOI 10.1080/17405629.2012.682358
   Ono J., 2008, SENRI KINRAN U B, V5, P35
   Ortega R, 2012, AGGRESSIVE BEHAV, V38, P342, DOI 10.1002/ab.21440
   Ortega R, 2009, Z PSYCHOL, V217, P197, DOI 10.1027/0044-3409.217.4.197
   Patchin JW, 2010, J SCHOOL HEALTH, V80, P614, DOI 10.1111/j.1746-1561.2010.00548.x
   PATCHIN JW, 2006, YOUTH VIOLENCE JUV J, V4, P148, DOI DOI 10.1177/1541204006286288
   Piazza J, 2009, COMPUT HUM BEHAV, V25, P1258, DOI 10.1016/j.chb.2009.07.002
   Pornari CD, 2010, AGGRESSIVE BEHAV, V36, P81, DOI 10.1002/ab.20336
   Postmes T, 1998, PSYCHOL BULL, V123, P238
   Raskauskas J, 2007, DEV PSYCHOL, V43, P564, DOI 10.1037/0012-1649.43.3.564
   Raskauskas J, 2010, SOC PSYCHOL EDUC, V13, P523, DOI 10.1007/s11218-010-9124-0
   Riebel J., 2009, PSYCHOL SCI Q, V51, P298
   Roberts L., 2008, TASMANIAN I LAW ENFO, V6, P1
   Roberts R., 2009, INT J PUBLIC HEALTH, V54, P140
   Sahin M, 2012, CHILD YOUTH SERV REV, V34, P834, DOI 10.1016/j.childyouth.2012.01.010
   Saylor C. F., 2008, AM PSYCHOL ASS M BOS
   Schneider SK, 2012, AM J PUBLIC HEALTH, V102, P171, DOI 10.2105/AJPH.2011.300308
   Schultze-Krumbholz A., 2014, J SCH VIOLENCE
   Seepersad S, 2004, CYBERPSYCHOL BEHAV, V7, P35, DOI 10.1089/109493104322820093
   Sheriff S., 2005, J EDUC, P467
   Slonje R, 2008, SCAND J PSYCHOL, V49, P147, DOI 10.1111/j.1467-9450.2007.00611.x
   Smith P. K., 2006, INVESTIGATION CYBERB
   Smith PK, 2008, J CHILD PSYCHOL PSYC, V49, P376, DOI 10.1111/j.1469-7610.2007.01846.x
   Smokowski PR, 2005, CHILD SCH, V27, P101, DOI 10.1093/cs/27.2.101
   Sontag LM, 2011, J YOUTH ADOLESCENCE, V40, P392, DOI 10.1007/s10964-010-9575-9
   Steffgen G., 2009, GOOD BAD CHALLENGING, VII, P1041
   Sticca F, 2013, J YOUTH ADOLESCENCE, V42, P739, DOI 10.1007/s10964-012-9867-3
   Strom PS, 2006, EDUC FORUM, V70, P21, DOI 10.1080/00131720508984869
   Suler J, 2004, CYBERPSYCHOL BEHAV, V7, P321, DOI 10.1089/1094931041291295
   Suzuki Keita, 2012, Int J Adolesc Med Health, V24, P27, DOI 10.1515/ijamh.2012.005
   Tapper K, 2004, AGGRESSIVE BEHAV, V30, P123, DOI 10.1002/ab.20010
   Tokunaga RS, 2010, COMPUT HUM BEHAV, V26, P277, DOI 10.1016/j.chb.2009.11.014
   Twyman K, 2010, CYBERPSYCH BEH SOC N, V13, P195, DOI 10.1089/cyber.2009.0137
   Vandebosch H, 2008, CYBERPSYCHOL BEHAV, V11, P499, DOI 10.1089/cpb.2007.0042
   Vandebosch H, 2009, NEW MEDIA SOC, V11, P1349, DOI 10.1177/1461444809341263
   Varjas K, 2010, WEST J EMERG MED, V11, P269
   Vieno A., 2010, J SCH HLTH, V81, P393
   Wachs S, 2012, EMOT BEHAV DIFFIC, V17, P347, DOI 10.1080/13632752.2012.704318
   Wang J, 2010, J ADOLESCENT HEALTH, V48, P415
   Wang J., 2009, J ADOLESCENT HEALTH, V4, P368
   Willard N, 2006, CYBERBULLYING CYBERT
   Wolak J, 2007, J ADOLESCENT HEALTH, V41, P51, DOI DOI 10.1016/J.JADOHEALTH.2007.08.019
   Wong-Lo M, 2011, PREV SCH FAIL, V55, P64, DOI 10.1080/1045988X.2011.539429
   Yang SJ, 2013, EUR CHILD ADOLES PSY, V22, P309, DOI 10.1007/s00787-012-0374-6
   Yao M. Z., 2006, COMPUT HUM BEHAV, V22, P519
   Ybarra M., 2007, J ADOLESCENT HEALTH, V41, P42, DOI [10.1016/j.jadohealth.2007.09.004, DOI 10.1016/J.JADOHEALTH.2007.09.004]
   Ybarra M. L., 2007, J ADOLESCENT HEALTH, V41, P31, DOI DOI 10.1016/J.JAD0HEALTH2007.09.010
   Ybarra ML, 2004, J ADOLESCENCE, V27, P319, DOI 10.1016/j.adolescence.2004.03.007
NR 113
TC 7
Z9 7
U1 1
U2 38
PU PERGAMON-ELSEVIER SCIENCE LTD
PI OXFORD
PA THE BOULEVARD, LANGFORD LANE, KIDLINGTON, OXFORD OX5 1GB, ENGLAND
SN 1359-1789
EI 1873-6335
J9 AGGRESS VIOLENT BEH
JI Aggress. Violent Behav.
PD NOV-DEC
PY 2015
VL 25
BP 363
EP 372
DI 10.1016/j.avb.2015.09.013
PN B
PG 10
WC Criminology & Penology; Psychology, Multidisciplinary
SC Criminology & Penology; Psychology
GA CY9ZW
UT WOS:000366765900019
DA 2019-03-23
ER

PT J
AU Scott, KR
   Nelson, L
   Meisel, Z
   Perrone, J
AF Scott, Kevin R.
   Nelson, Lewis
   Meisel, Zachary
   Perrone, Jeanmarie
TI Opportunities for Exploring and Reducing Prescription Drug Abuse Through
   Social Media
SO JOURNAL OF ADDICTIVE DISEASES
LA English
DT Article
DE Prescription drug abuse; social networking; opioid abuse; social media
ID COLLEGE-STUDENTS; ALCOHOL REFERENCES; HEALTH BEHAVIOR; NONMEDICAL USE;
   FACEBOOK; TWITTER; DRINKING; OUTCOMES
AB The rising toll of opioid overdoses in the past decade has been declared a prescription drug epidemic by the Centers for Disease Control. In that same period, internet platforms, such as Facebook and Twitter, have grown exponentially, being used primarily by a population similar to new initiates of substance abuse. Researchers have utilized social media to gain insights into use patterns and prevailing attitudes about various substances. Social media has potential to enhance screening, prevention, and treatment of addiction. With future funding, they should be leveraged to advance understanding of prescription drug use and improve treatment and prevention of abuse.
C1 [Scott, Kevin R.; Meisel, Zachary; Perrone, Jeanmarie] Univ Penn, Dept Emergency Med, Perelman Sch Med, Philadelphia, PA USA.
   [Nelson, Lewis] NYU, Sch Med, Dept Emergency Med, New York, NY USA.
RP Scott, KR (reprint author), Hosp Univ Penn, Dept Emergency Med, Philadelphia, PA 19147 USA.
EM kevin.scott@uphs.upenn.edu
RI Meisel, Zachary/C-8631-2018
OI Meisel, Zachary/0000-0001-8474-7993; Nelson, Lewis/0000-0001-9551-3922
CR Ajzen I, 2011, PSYCHOL HEALTH, V26, P1113, DOI 10.1080/08870446.2011.613995
   Cameron D, 2013, J BIOMED INFORM, V46, P985, DOI 10.1016/j.jbi.2013.07.007
   Chary M, 2013, J MED TOXICOL, V9, P184, DOI 10.1007/s13181-013-0299-6
   Cohen DA, 2000, PREV MED, V30, P146, DOI 10.1006/pmed.1999.0609
   Corazza O, 2013, HUM PSYCHOPHARM CLIN, V28, P317, DOI 10.1002/hup.2299
   Egan KG, 2011, AM J MENS HEALTH, V5, P413, DOI 10.1177/1557988310394341
   Hanson CL, 2013, J MED INTERNET RES, V15, DOI 10.2196/jmir.2503
   Hanson CL, 2013, J MED INTERNET RES, V15, P256, DOI 10.2196/jmir.2741
   Jonas AB, 2012, SOC SCI MED, V74, P1602, DOI 10.1016/j.socscimed.2011.12.053
   Laranjo L, 2015, J AM MED INFORM ASSN, V22, P243, DOI 10.1136/amiajnl-2014-002841
   Mackey TK, 2013, J MED INTERNET RES, V15, P3, DOI 10.2196/jmir.2464
   Maher CA, 2014, J MED INTERNET RES, V16, DOI 10.2196/jmir.2952
   McNaughton EC, 2014, J MED INTERNET RES, V16, P170, DOI 10.2196/jmir.3397
   Merchant RM, 2011, NEW ENGL J MED, V365, P289, DOI 10.1056/NEJMp1103591
   Moreno MA, 2012, J AM COLL HEALTH, V60, P388, DOI 10.1080/07448481.2012.663841
   Moreno MA, 2012, ARCH PEDIAT ADOL MED, V166, P157, DOI 10.1001/archpediatrics.2011.180
   Moreno MA, 2010, J ADOLESCENT HEALTH, V47, P168, DOI 10.1016/j.jadohealth.2010.01.001
   Myslin M, 2013, J MED INTERNET RES, V15, DOI 10.2196/jmir.2534
   National Institute on Drug Abuse, COMM EP WORK GROUP C
   Pempek TA, 2009, J APPL DEV PSYCHOL, V30, P227, DOI 10.1016/j.appdev.2008.12.010
   Perkins HW, 2005, J STUD ALCOHOL, V66, P470, DOI 10.15288/jsa.2005.66.470
   Schmidt CW, 2012, ENVIRON HEALTH PERSP, V120, pA30, DOI 10.1289/ehp.120-a30
   Shutler L, 2013, ANN EMERG MED, V62, pS122
   Young SD, 2014, PREV MED, V63, P112, DOI 10.1016/j.ypmed.2014.01.024
NR 24
TC 7
Z9 7
U1 1
U2 14
PU ROUTLEDGE JOURNALS, TAYLOR & FRANCIS LTD
PI ABINGDON
PA 2-4 PARK SQUARE, MILTON PARK, ABINGDON OX14 4RN, OXON, ENGLAND
SN 1055-0887
EI 1545-0848
J9 J ADDICT DIS
JI J. Addict. Dis.
PD JUL 3
PY 2015
VL 34
IS 2-3
SI SI
BP 178
EP 184
DI 10.1080/10550887.2015.1059712
PG 7
WC Substance Abuse
SC Substance Abuse
GA CQ1PC
UT WOS:000360368900006
PM 26075802
DA 2019-03-23
ER

PT J
AU Haase, K
   Raffegerst, S
   Schendel, DJ
   Frishman, D
AF Haase, Kerstin
   Raffegerst, Silke
   Schendel, Dolores J.
   Frishman, Dmitrij
TI Expitope: a web server for epitope expression
SO BIOINFORMATICS
LA English
DT Article; Proceedings Paper
CT 11th ISCB-Student-Council Symposium held in conjunction with the 23rd
   Annual International Conference on Intelligent Systems for Molecular
   Biology (ISMB) / 14th European Conference on Computational Biology
   (ECCB)
CY JUL 10-14, 2015
CL Dublin, IRELAND
SP Int Soc Computat Biol, Student Council
ID T-CELL EPITOPES; NEURAL-NETWORKS; PREDICTION; AFFINITIES; PROTEASOME;
   PEPTIDES; TOXICITY; CLEAVAGE
AB Motivation: Adoptive T cell therapies based on introduction of new T cell receptors (TCRs) into patient recipient T cells is a promising new treatment for various kinds of cancers. A major challenge, however, is the choice of target antigens. If an engineered TCR can cross-react with self-antigens in healthy tissue, the side-effects can be devastating. We present the first web server for assessing epitope sharing when designing new potential lead targets. We enable the users to find all known proteins containing their peptide of interest. The web server returns not only exact matches, but also approximate ones, allowing a number of mismatches of the users choice. For the identified candidate proteins the expression values in various healthy tissues, representing all vital human organs, are extracted from RNA Sequencing (RNA-Seq) data as well as from some cancer tissues as control. All results are returned to the user sorted by a score, which is calculated using well-established methods and tools for immunological predictions. It depends on the probability that the epitope is created by proteasomal cleavage and its affinities to the transporter associated with antigen processing and the major histocompatibility complex class I alleles. With this framework, we hope to provide a helpful tool to exclude potential cross-reactivity in the early stage of TCR selection for use in design of adoptive T cell immunotherapy.
C1 [Haase, Kerstin; Frishman, Dmitrij] Tech Univ Munich, Wissenschaftszentrum Weihenstephan, Dept Genome Oriented Bioinformat, D-85354 Freising Weihenstephan, Germany.
   [Raffegerst, Silke; Schendel, Dolores J.] Helmholtz Zentrum Munich, Inst Mol Immunol, Immune Monitoring Grp, D-81377 Munich, Germany.
   [Raffegerst, Silke; Schendel, Dolores J.] Medigene Immunotherapies GmbH Subsidiary Medigene, D-82152 Planegg, Germany.
   [Frishman, Dmitrij] Helmholtz Zentrum Munich, Inst Bioinformat & Syst Biol, D-85764 Neuherberg, Germany.
   [Frishman, Dmitrij] St Petersburg State Polytech Univ, St Petersburg 195251, Russia.
RP Frishman, D (reprint author), Tech Univ Munich, Wissenschaftszentrum Weihenstephan, Dept Genome Oriented Bioinformat, D-85354 Freising Weihenstephan, Germany.
EM d.frishman@wzw.tum.de
FU Research Scholarship under the Bavarian Elite Aid Act (BayEFG)
FX K.H. was supported by a Research Scholarship under the Bavarian Elite
   Aid Act (BayEFG).
CR Breese MR, 2013, BIOINFORMATICS, V29, P494, DOI 10.1093/bioinformatics/bts731
   ENCODE Project Consortium, 2011, PLOS BIOL, V9
   HARROW J, 2006, GENOME BIOL S1, V0007
   Kesmir C, 2002, PROTEIN ENG, V15, P287, DOI 10.1093/protein/15.4.287
   Linette GP, 2013, BLOOD, V122, P863, DOI 10.1182/blood-2013-03-490565
   Lundegaard C, 2008, BIOINFORMATICS, V24, P1397, DOI 10.1093/bioinformatics/btn128
   Lundegaard C, 2008, NUCLEIC ACIDS RES, V36, pW509, DOI 10.1093/nar/gkn202
   Morgan RA, 2013, J IMMUNOTHER, V36, P133, DOI 10.1097/CJI.0b013e3182829903
   Nielsen M, 2003, PROTEIN SCI, V12, P1007, DOI 10.1110/ps.0239403
   Nielsen M, 2005, IMMUNOGENETICS, V57, P33, DOI 10.1007/s00251-005-0781-7
   Peters B, 2003, J IMMUNOL, V171, P1741, DOI 10.4049/jimmunol.171.4.1741
   Smedley D, 2009, BMC GENOMICS, V10, DOI 10.1186/1471-2164-10-22
   Wang ET, 2008, NATURE, V456, P470, DOI 10.1038/nature07509
NR 13
TC 7
Z9 7
U1 0
U2 4
PU OXFORD UNIV PRESS
PI OXFORD
PA GREAT CLARENDON ST, OXFORD OX2 6DP, ENGLAND
SN 1367-4803
EI 1460-2059
J9 BIOINFORMATICS
JI Bioinformatics
PD JUN 1
PY 2015
VL 31
IS 11
BP 1854
EP 1856
DI 10.1093/bioinformatics/btv068
PG 3
WC Biochemical Research Methods; Biotechnology & Applied Microbiology;
   Computer Science, Interdisciplinary Applications; Mathematical &
   Computational Biology; Statistics & Probability
SC Biochemistry & Molecular Biology; Biotechnology & Applied Microbiology;
   Computer Science; Mathematical & Computational Biology; Mathematics
GA CL0IL
UT WOS:000356625300026
PM 25644270
OA Bronze
DA 2019-03-23
ER

PT J
AU Say, GN
   Babadagi, Z
   Karabekiroglu, K
   Yuce, M
   Akbas, S
AF Say, Gokce Nur
   Babadagi, Zehra
   Karabekiroglu, Koray
   Yuce, Murat
   Akbas, Seher
TI Abuse Characteristics and Psychiatric Consequences Associated with
   Online Sexual Abuse
SO CYBERPSYCHOLOGY BEHAVIOR AND SOCIAL NETWORKING
LA English
DT Article
ID MEN; IMPACT; SAMPLE; WOMEN
AB The current study examined the rate and psychiatric correlates of sexual abuse involving the use of digital technologies by the offender in a wide sample of juvenile victims. Sociodemographic, abuse, and psychiatric characteristics of 662 sexually abused children and adolescents were evaluated. Of these, 93 reported that digital devices were used by the offender in several ways to facilitate the sexual abuse. The offender-victim relationship was initiated through the Internet in 39 victims. Involvement of digital technologies in sexual abuse was significantly associated with penetrative and recurrent form of sexual abuse commited by multiple offenders with coexisting violence. Additionally, victims of sexual abuse with a digital component were 4.21 times more likely to develop any psychopathology, 3.77 times more likely to have depression, and 2.14 times more likely to have post-traumatic stress disorder as a result of sexual abuse. These results indicated that the offender's use of digital technology may aid the initiation and facilitaion of the sexual abuse of youths and may relate to more severe outcomes. This study revealed the importance of raising the awareness of professionals and the community about the potential risks associated with digital technologies and sexual abuse. Mental health professionals should consider this additional form of victimization, especially when dealing with sexual abuse victims.
C1 [Say, Gokce Nur; Babadagi, Zehra; Karabekiroglu, Koray; Yuce, Murat; Akbas, Seher] Ondokuz Mayis Univ, Dept Child & Adolescent Psychiat, Fac Med, TR-55139 Kurupelit, Samsun, Turkey.
RP Say, GN (reprint author), Ondokuz Mayis Univ, Tip Fak Hastanesi, Cocuk & Ergen Psikiyatrisi Anabilim Dali, TR-55139 Kurupelit, Samsun, Turkey.
EM gokcenurtasdemir@yahoo.com.tr
CR American Psychiatric Association, 2000, DIAGN STAT MAN MENT
   Banyard VL, 2004, CHILD MALTREATMENT, V9, P223, DOI 10.1177/107755904266914
   BEITCHMAN JH, 1991, CHILD ABUSE NEGLECT, V15, P537, DOI 10.1016/0145-2134(91)90038-F
   BEITCHMAN JH, 1992, CHILD ABUSE NEGLECT, V16, P101, DOI 10.1016/0145-2134(92)90011-F
   Briere J, 2003, CHILD ABUSE NEGLECT, V27, P1205, DOI 10.1016/j.chiabu.2003.09.008
   BROWNE A, 1986, PSYCHOL BULL, V99, P66, DOI 10.1037/0033-2909.99.1.66
   COLLINGS SJ, 1995, CHILD ABUSE NEGLECT, V19, P1, DOI 10.1016/0145-2134(94)00098-F
   Heath V, 1996, AM J FAM THER, V24, P305, DOI 10.1080/01926189608251043
   KENDALLTACKETT KA, 1993, PSYCHOL BULL, V113, P164, DOI 10.1037//0033-2909.113.1.164
   McCartan KF, 2012, INF COMMUN TECHNOL L, V21, P257, DOI 10.1080/13600834.2012.744223
   Mishna F, 2009, SOC WORK RES, V33, P107, DOI 10.1093/swr/33.2.107
   O'Donnell I., 2007, CHILD PORNOGRAPHY CR
   Taylor M, 2003, CHILD PORNOGRAPHY IN
   Tynes B. M., 2010, CYBERPSYCHOLOGY, V4
   Whiffen VE, 1997, BRIT J CLIN PSYCHOL, V36, P185, DOI 10.1111/j.2044-8260.1997.tb01406.x
   WOLAK J, 2004, J ADOLESCENT HEALTH, V35, P424
   Yar M., 2010, DEALING HIGH RISK SE, P229
NR 17
TC 7
Z9 7
U1 1
U2 21
PU MARY ANN LIEBERT, INC
PI NEW ROCHELLE
PA 140 HUGUENOT STREET, 3RD FL, NEW ROCHELLE, NY 10801 USA
SN 2152-2715
EI 2152-2723
J9 CYBERPSYCH BEH SOC N
JI Cyberpsychology Behav. Soc. Netw.
PD JUN 1
PY 2015
VL 18
IS 6
BP 333
EP 336
DI 10.1089/cyber.2014.0494
PG 4
WC Psychology, Social
SC Psychology
GA CV0LP
UT WOS:000363942500005
PM 26075920
DA 2019-03-23
ER

PT J
AU Wright, MF
   Aoyama, I
   Kamble, SV
   Li, Z
   Soudi, S
   Lei, L
   Shu, C
AF Wright, Michelle F.
   Aoyama, Ikuko
   Kamble, Shanmukh V.
   Li, Zheng
   Soudi, Shruti
   Lei, Li
   Shu, Chang
TI Peer Attachment and Cyber Aggression Involvement among Chinese, Indian,
   and Japanese Adolescents
SO SOCIETIES
LA English
DT Article
DE cyberbullying; cyber aggression; cyber victimization; peer attachment;
   individualism; collectivism; culture; China; India; Japan; adolescents
AB Significant advancements have been made in cyber aggression literature, with many studies revealing the consequences associated with adolescents' involvement in these behaviors. Few studies have focused on cyber aggression involvement in China, India, and Japan. The present study examined differences in cyber aggression perpetration and victimization among 1637 adolescents living in China, India, and Japan, while controlling for face-to-face bullying involvement, individualism, and collectivism. Another aim of the present study was to examine country of origin and cyber aggression involvement (i.e., the uninvolved, cyberaggressor-cybervictims, cyberaggressors, and cybervictims) differences in peer attachment. Findings revealed that adolescents from India had the highest levels of cyber aggression involvement when compared to adolescents from China or Japan. Chinese adolescents engaged in more cyber aggression perpetration and were victimized more by cyber aggression when compared to Japanese adolescents. No country of origin differences were found for peer attachment. However, uninvolved adolescents reported higher levels of peer attachment when compared to the other groups. Cyberaggressor-cybervictims had the lowest levels of peer attachment, followed by cybervictims and cyberaggressors. These results suggest that there should be concern about cyber aggression involvement among adolescents in these countries, especially in India, where cyber aggression research has been slow to develop.
C1 [Wright, Michelle F.] Masaryk Univ, Fac Social Studies, Brno 60200, Czech Republic.
   [Aoyama, Ikuko] Shizuoka Univ, Off Promot Global Educ Programs, Shizuoka 4328561, Japan.
   [Kamble, Shanmukh V.; Soudi, Shruti] Karnatak Univ, Dept Psychol, Dharwad 580003, Karnataka, India.
   [Li, Zheng; Lei, Li; Shu, Chang] Renmin Univ China, Dept Psychol, Beijing 100872, Peoples R China.
RP Wright, MF (reprint author), Masaryk Univ, Fac Social Studies, Brno 60200, Czech Republic.
EM michelle.wright@mail.muni.cz; aoyama.ikuko@shizuoka.ac.jp;
   skamble@kud.ac.in; lizheng0723@ruc.edu.cn; ssoudi6@gmail.com;
   lei.li@ruc.edu.cn; krystal199009@ruc.edu.cn
FU European Social Fund [CZ.1.07/2.3.00/30.0037]; Czech Republic; JSPS
   KAKENHI [26870535]
FX This work was supported by the project "Employment of Best Young
   Scientists for International Cooperation Empowerment"
   (CZ.1.07/2.3.00/30.0037) co-financed from European Social Fund and the
   state budget of the Czech Republic. This work was also partially
   supported by JSPS KAKENHI Grant-in-Aid for Young Scientists (B) Grant
   Number 26870535.
CR Ang RP, 2010, CHILD PSYCHIAT HUM D, V41, P387, DOI 10.1007/s10578-010-0176-3
   ARMSDEN GC, 1987, J YOUTH ADOLESCENCE, V16, P427, DOI 10.1007/BF02202939
   BARLETT C., 2013, J CROSS CULTURAL PSY, V45, P300, DOI DOI 10.1177/0022022113504622
   Bauman S, 2013, J ADOLESCENCE, V36, P341, DOI 10.1016/j.adolescence.2012.12.001
   Bauman S, 2010, J EARLY ADOLESCENCE, V30, P803, DOI 10.1177/0272431609350927
   Beckman L, 2012, EMOT BEHAV DIFFIC, V17, P421, DOI 10.1080/13632752.2012.704228
   Belschak F, 2009, J MEDIA PSYCHOL, V21, P25, DOI [10.1027/1864-1105.21.1.25, DOI 10.1027/1864-1105.21.1.25]
   Beran T., 2007, J STUDENT WELLBEING, V1, P15
   Brighi A, 2012, EMOT BEHAV DIFFIC, V17, P375, DOI 10.1080/13632752.2012.704684
   Campbell M, 2012, EMOT BEHAV DIFFIC, V17, P389, DOI 10.1080/13632752.2012.704316
   Corcoran L., 2012, IRISH J PSYCHOL, V33, P153, DOI DOI 10.1080/03033910.2012.677995
   De Monchy M, 2004, EUROPEAN J SPECIAL N, V19, P317, DOI DOI 10.1080/0885625042000262488
   Erdur-Baker O, 2010, NEW MEDIA SOC, V12, P109, DOI 10.1177/1461444809341260
   Fanti KA, 2012, EUR J DEV PSYCHOL, V9, P168, DOI 10.1080/17405629.2011.643169
   Festl R, 2013, J CHILD MEDIA, V7, P446, DOI 10.1080/17482798.2013.781514
   Gamez-Guadix M, 2013, J ADOLESCENT HEALTH, V53, P446, DOI 10.1016/j.jadohealth.2013.03.030
   Gorrese A, 2012, J YOUTH ADOLESCENCE, V41, P650, DOI 10.1007/s10964-012-9759-6
   Gradinger P, 2009, Z PSYCHOL, V217, P205, DOI 10.1027/0044-3409.217.4.205
   Grigg DW, 2010, AUST J GUID COUNS, V20, P143, DOI 10.1375/ajgc.20.2.143
   Halder D, 2011, VICTIMS OFFENDERS, V6, P386, DOI 10.1080/15564886.2011.607402
   Heirman W, 2012, PSICOTHEMA, V24, P614
   Hinduja S, 2008, DEVIANT BEHAV, V29, P129, DOI 10.1080/01639620701457816
   [胡阳 Hu Yang], 2013, [中国心理卫生杂志, Chinese Mental Health Journal], V27, P913
   Huang H, 2013, J CHILD FAM STUD, V22, P881, DOI 10.1007/s10826-012-9647-4
   Huang YY, 2010, COMPUT HUM BEHAV, V26, P1581, DOI 10.1016/j.chb.2010.06.005
   Jang H, 2014, COMPUT HUM BEHAV, V31, P85, DOI 10.1016/j.chb.2013.10.007
   Juvonen J, 2003, PEDIATRICS, V112, P1231, DOI 10.1542/peds.112.6.1231
   Kowalski RM, 2013, J ADOLESCENT HEALTH, V53, pS13, DOI 10.1016/j.jadohealth.2012.09.018
   Kwan GCE, 2013, COMPUT HUM BEHAV, V29, P16, DOI 10.1016/j.chb.2012.07.014
   Laftman SB, 2013, CHILD YOUTH SERV REV, V35, P112, DOI 10.1016/j.childyouth.2012.10.020
   Laghi F., 2014, ADV IMMIGR FAM RES, V1, P259
   Laible DJ, 2000, J YOUTH ADOLESCENCE, V29, P45, DOI 10.1023/A:1005169004882
   Leary MR, 2006, PERS SOC PSYCHOL REV, V10, P111, DOI 10.1207/s15327957pspr1002_2
   [李娟 Li Juan], 2013, [中国心理卫生杂志, Chinese Mental Health Journal], V27, P43
   Li Y, 2010, AGGRESSIVE BEHAV, V36, P187, DOI 10.1002/ab.20341
   Livingstone S, 2014, J CHILD PSYCHOL PSYC, V55, P635, DOI 10.1111/jcpp.12197
   Marini ZA, 2006, AGGRESSIVE BEHAV, V32, P551, DOI 10.1002/ab.20155
   Matsumoto D., 2004, CULTURE PSYCHOL
   Menzer MM, 2012, J ADOLESCENCE, V35, P1285, DOI 10.1016/j.adolescence.2012.04.013
   Nesdale D, 2005, J CROSS CULT PSYCHOL, V36, P537, DOI 10.1177/0022022105278541
   Nickerson AB, 2005, J EARLY ADOLESCENCE, V25, P223, DOI 10.1177/0272431604274174
   Patchin JW, 2011, YOUTH SOC, V43, P727, DOI 10.1177/0044118X10366951
   Pearson J. C., 2007, J INTERCULTURAL COMM, V36, P15, DOI [10.1080/17475750701265258, DOI 10.1080/17475750701265258]
   Pornari CD, 2010, AGGRESSIVE BEHAV, V36, P81, DOI 10.1002/ab.20336
   SINGELIS TM, 1994, PERS SOC PSYCHOL B, V20, P580, DOI 10.1177/0146167294205014
   Sontag LM, 2011, J YOUTH ADOLESCENCE, V40, P392, DOI 10.1007/s10964-010-9575-9
   Strohmeier D., 2013, PRINCIPLES CYBERBULL, P202
   Topcu C, 2012, SCHOOL PSYCHOL INT, V33, P550, DOI 10.1177/0143034312446882
   Triandis HC, 1998, J PERS SOC PSYCHOL, V74, P118, DOI 10.1037/0022-3514.74.1.118
   Vassallo S, 2014, J SCH VIOLENCE, V13, P100, DOI 10.1080/15388220.2013.840643
   Walden LM, 2010, CAN J SCH PSYCHOL, V25, P5, DOI 10.1177/0829573509357046
   Wright MF, 2014, J SCH VIOLENCE, V13, P291, DOI 10.1080/15388220.2013.849201
   Wright MF, 2014, YOUTH SOC, V46, P566, DOI 10.1177/0044118X12448800
   Wright MF, 2013, J YOUTH ADOLESCENCE, V42, P662, DOI 10.1007/s10964-012-9903-3
   [杨海燕 YANG Hai-yang], 2010, [中国临床心理学杂志, Chinese Journal of Clinical Psychology], V18, P107
   Ybarra ML, 2007, J ADOLESCENT HEALTH, V41, pS42, DOI 10.1016/j.jadohealth.2007.09.004
   Zhou ZK, 2013, SCHOOL PSYCHOL INT, V34, P630, DOI 10.1177/0143034313479692
NR 57
TC 7
Z9 7
U1 1
U2 5
PU MDPI AG
PI BASEL
PA ST ALBAN-ANLAGE 66, CH-4052 BASEL, SWITZERLAND
SN 2075-4698
J9 SOCIETIES
JI Societies
PD JUN
PY 2015
VL 5
IS 2
BP 339
EP 353
AR 353
DI 10.3390/soc5020339
PG 15
WC Sociology
SC Sociology
GA V0P7E
UT WOS:000216446100007
OA DOAJ Gold
DA 2019-03-23
ER

PT J
AU Kounadi, O
   Lampoltshammer, TJ
   Groff, E
   Sitko, I
   Leitner, M
AF Kounadi, Ourania
   Lampoltshammer, Thomas J.
   Groff, Elizabeth
   Sitko, Izabela
   Leitner, Michael
TI Exploring Twitter to Analyze the Public's Reaction Patterns to Recently
   Reported Homicides in London
SO PLOS ONE
LA English
DT Article
ID SOCIAL MEDIA CONTENT; CRIME; FEAR; NEWS; IMPACT
AB Crime is an ubiquitous part of society. The way people express their concerns about crimes has been of particular interest to the scientific community. Over time, the numbers and kinds of available communication channels have increased. Today, social media services, such Twitter, present a convenient way to express opinions and concerns about crimes. The main objective of this study is to explore people's perception of homicides, specifically, how the characteristics and proximity of the event affect the public's concern about it. The analysis explores Twitter messages that refer to homicides that occurred in London in 2012. In particular, the dependence of tweeting propensity on the proximity, in space and time, of a crime incident and of people being concerned about that particular incident are examined. Furthermore, the crime characteristics of the homicides are analysed using logistic regression analysis. The results show that the proximity of the Twitter users' estimated home locations to the homicides' locations impacts on whether the associated crime news is spread or not and how quickly. More than half of the homicide related tweets are sent within the first week and the majority of them are sent within a month of the incident's occurrence. Certain crime characteristics, including the presence of a knife, a young victim, a British victim, or a homicide committed by a gang are predictors of the crime-tweets posting frequency.
C1 [Kounadi, Ourania; Lampoltshammer, Thomas J.; Sitko, Izabela; Leitner, Michael] Salzburg Univ, Dept Geoinformat Z GIS, Doctoral Coll GISci, A-5020 Salzburg, Austria.
   [Lampoltshammer, Thomas J.] Salzburg Univ Appl Sci, Sch Informat Technol & Syst Management, Salzburg, Austria.
   [Groff, Elizabeth] Temple Univ, Dept Criminal Justice, Philadelphia, PA 19122 USA.
   [Leitner, Michael] Louisiana State Univ, Dept Geog & Anthropol, Baton Rouge, LA 70803 USA.
RP Kounadi, O (reprint author), Salzburg Univ, Dept Geoinformat Z GIS, Doctoral Coll GISci, A-5020 Salzburg, Austria.
EM raniakounadi@gmail.com
RI Leitner, Michael/M-9769-2015
OI Leitner, Michael/0000-0002-1204-0822; Lampoltshammer, Thomas
   J./0000-0002-1122-6908
FU Austrian Science Fund (FWF) through the Doctoral College GIScience at
   the University of Salzburg [DK W 1237-N23]; Salzburg University of
   Applied Sciences
FX This research was funded by the Austrian Science Fund (FWF) through the
   Doctoral College GIScience at the University of Salzburg (DK W
   1237-N23). Part of the research was also funded by the Salzburg
   University of Applied Sciences.
CR Agresti A, 2002, CATEGORICAL DATA ANA, V359, P165
   Amerio P, 2005, J COMMUNITY APPL SOC, V15, P17, DOI 10.1002/casp.806
   Bowers KJ, 2004, BRIT J CRIMINOL, V44, P641, DOI 10.1093/bjc/azh036
   Cataldi M, 2010, P 10 INT WORKSH MULT
   Cheng  Z., 2011, ICWSM, V2010, P81
   Chew C, 2010, PLOS ONE, V5, DOI 10.1371/journal.pone.0014118
   Chiricos T, 1997, SOC PROBL, V44, P342, DOI 10.1525/sp.1997.44.3.03x0119o
   Crampton JW, 2013, CARTOGR GEOGR INF SC, V40, P130, DOI 10.1080/15230406.2013.777137
   Culotta A, 2010, ARXIV10074748
   De Longueville B., 2009, P 2009 INT WORKSH LO
   Duffy B., 2008, INT REV LAW COMPUTER, V22, P17
   Duffy B., 2005, YOU ARE WHAT YOU REA
   Everett B., 1974, CLUSTER ANAL
   FERRARO KF, 1987, SOCIOL INQ, V57, P70, DOI 10.1111/j.1475-682X.1987.tb01181.x
   FISHER WD, 1958, J AM STAT ASSOC, V53, P789, DOI 10.2307/2281952
   FURSTENBERG FF, 1971, AM SCHOLAR, V40, P601
   GEBOTYS RJ, 1988, CAN J CRIMINOL, V30, P3
   Ghosh D, 2013, CARTOGR GEOGR INF SC, V40, P90, DOI 10.1080/15230406.2013.776210
   Ginsberg J., 2008, NATURE, V457, P1012, DOI DOI 10.1038/NATURE07634
   Goel S, 2010, P NATL ACAD SCI USA, V107, P17486, DOI 10.1073/pnas.1005962107
   GOODMAN LA, 1971, TECHNOMETRICS, V13, P33, DOI 10.2307/1267074
   Groff E. B., 2005, J EXPT CRIMINOLOGY, V1, P87, DOI [10.1007/s11292-004-6465-8, DOI 10.1007/S11292-004-6465-8]
   Hawelka B, 2014, CARTOGR GEOGR INF SC, V41, P260, DOI 10.1080/15230406.2014.890072
   HEATH L, 1984, J PERS SOC PSYCHOL, V47, P263, DOI 10.1037/0022-3514.47.2.263
   Helbich M, 2013, CARTOGR GEOGR INF SC, V40, P326, DOI 10.1080/15230406.2013.779780
   Heverin Thomas, 2010, MICROBLOGGING CRISIS
   Hofer B., 2015, MODERN TRENDS CARTOG, P199
   Hosmer Jr DW, 2004, APPL LOGISTIC REGRES, P293
   Jackson J, 2006, RISK ANAL, V26, P253, DOI 10.1111/j.1539-6924.2006.00715.x
   JENKS GF, 1971, ANN ASSOC AM GEOGR, V61, P217, DOI 10.1111/j.1467-8306.1971.tb00779.x
   Kemshall H, 1997, SOC POLICY ADMIN, V31, P247, DOI 10.1111/1467-9515.00054
   Kent JD, 2013, CARTOGR GEOGR INF SC, V40, P78, DOI 10.1080/15230406.2013.776727
   Lampoltshammer TJ, 2014, APPL GEOGR, V52, P57, DOI 10.1016/j.apgeog.2014.04.016
   Lazer D, 2009, SCIENCE, V323, P721, DOI 10.1126/science.1167742
   LEWIS DA, 1980, J RES CRIME DELINQ, V17, P160, DOI 10.1177/002242788001700203
   LISKA AE, 1990, SOC PROBL, V37, P360, DOI 10.1525/sp.1990.37.3.03a00060
   McCord ES, 2007, J RES CRIME DELINQ, V44, P295, DOI 10.1177/0022427807301676
   Metropolitan Police Service, CRIM MAPP DAT TABL
   Moat H. S., 2013, SCI REPORTS, V3
   Mocanu D, 2013, PLOS ONE, V8, DOI 10.1371/journal.pone.0061981
   Neubig G, 2011, IJCNLP
   Paul M., 2012, HEALTH, V11, P16, DOI DOI 10.1002/YD.20024
   Pfeiffer C., 2005, EUROPEAN J CRIMINOLO, V2, P259, DOI DOI 10.1177/1477370805054099
   Sagl G, 2012, P GI FOR 2012 GEOV S
   Said H, 2011, CURR TRENDS INF TECH
   SCHLESINGER P, 1991, BRIT J SOCIOL, V42, P397, DOI 10.2307/591187
   Smolej M, 2006, J SCANDINAVIAN STUDI, P211, DOI DOI 10.1080/14043850601002429
   Stefanidis A, 2013, CARTOGR GEOGR INF SC, V40, P116, DOI 10.1080/15230406.2013.776211
   Sun Beiming, 2011, INT SEC INF ISI 2011, P379
   TOBLER WR, 1970, ECON GEOGR, V46, P234, DOI 10.2307/143141
   WAKSHLAG J, 1983, HUM COMMUN RES, V10, P227, DOI 10.1111/j.1468-2958.1983.tb00012.x
   Wang K, 2006, J ENVIRON PSYCHOL, V26, P269, DOI 10.1016/j.jenvp.2006.07.006
   Wang X., 2012, BEHAV CULTURAL MODEL, V7227, P231
   Warr M, 2000, AM J SOCIOL, V106, P551, DOI 10.1086/318964
   WARR M, 1995, PUBLIC OPIN QUART, V59, P296, DOI 10.1086/269474
   Weatherburn D., 1996, CRIME JUSTICE B, V28
   White J., 2010, P GISCIENCE
   Williams C, 2008, CRIME MAPPING CASE S, V103
   WILLIAMS P, 1993, BRIT J CRIMINOL, V33, P33, DOI 10.1093/oxfordjournals.bjc.a048289
   Zhao Wayne Xin, 2011, P 49 ANN M ASS COMP, V1
NR 60
TC 7
Z9 7
U1 0
U2 21
PU PUBLIC LIBRARY SCIENCE
PI SAN FRANCISCO
PA 1160 BATTERY STREET, STE 100, SAN FRANCISCO, CA 94111 USA
SN 1932-6203
J9 PLOS ONE
JI PLoS One
PD MAR 26
PY 2015
VL 10
IS 3
AR e0121848
DI 10.1371/journal.pone.0121848
PG 17
WC Multidisciplinary Sciences
SC Science & Technology - Other Topics
GA CK6QW
UT WOS:000356353700149
PM 25811780
OA DOAJ Gold, Green Published
DA 2019-03-23
ER

PT J
AU Khazaal, Y
   Chatton, A
   Monney, G
   Nallet, A
   Khan, R
   Zullino, D
   Etter, JF
AF Khazaal, Yasser
   Chatton, Anne
   Monney, Gregoire
   Nallet, Audrey
   Khan, Riaz
   Zullino, Daniele
   Etter, Jean-Francois
TI Internal consistency and measurement equivalence of the cannabis
   screening questions on the paper-and-pencil face-to-face ASSIST versus
   the online instrument
SO SUBSTANCE ABUSE TREATMENT PREVENTION AND POLICY
LA English
DT Article
DE The alcohol; Smoking and substance involvement screening test; Cannabis;
   Psychometrics; Screening test; Internet
ID TEST-RETEST RELIABILITY; SELF-HELP; HIDDEN POPULATIONS; FRENCH VERSION;
   DSM-IV; VALIDATION; ALCOHOL; SMOKING; INFORMATION; DEPRESSION
AB Background
   Validated Internet-based screening tools for cannabis use and abuse are needed. The present study aimed to establish equivalence between the previously validated Alcohol, Smoking and Substance Involvement Screening Test (ASSIST) as a paper-and-pencil (PaP)-administered questionnaire and its online use.
   Methods
   Two groups of cannabis users took part in this study and the results were analyzed using structural equation modeling. One group consisted of 150 participants and was assessed with the ASSIST PaP questionnaire in a face-to-face interview (the PaP group). They were recruited from three settings: a primary health care outpatient clinic, a general psychiatric facility, and an ambulatory specialized addiction treatment facility. The other group (the Web group) comprised 1382 persons who answered the online version of the same questionnaire. This sample was drawn from people who naturalistically visited a website dedicated to helping people with cannabis addiction.
   Results
   The internal consistency was good for the online questionnaire (0.74) and high for the already validated PaP questionnaire (0.91). The Web group, however, had higher scores on cannabis use than did the PaP group. The results show support for configural invariance, meaning that the one-factor structure was preserved across groups, although measurement equivalence between these two survey modes was not achieved. However, when the Web group was split into two random subsamples, measurement invariance was demonstrated between them by cross-validation.
   Conclusions
   Measurement equivalence was not achieved between the two survey modes. Nonetheless, subanalyses of the Web group demonstrated that the cannabis screening questions of the ASSIST can be used for online screening. Differences in ASSIST scores between samples may be due to the sensitive nature of the information surveyed, with possible underreporting in face-to-face interviews, or to the different characteristics of the Web group because of the specialized nature of the website.
C1 [Khazaal, Yasser; Chatton, Anne; Monney, Gregoire; Nallet, Audrey; Khan, Riaz; Zullino, Daniele] Univ Hosp Geneva, CH-1202 Geneva, Switzerland.
   [Khazaal, Yasser; Zullino, Daniele] Univ Geneva, Geneva, Switzerland.
   [Monney, Gregoire; Etter, Jean-Francois] Univ Geneva, Fac Med, Inst Global Hlth, Geneva, Switzerland.
RP Khazaal, Y (reprint author), Univ Hosp Geneva, Grand Pre 70 C, CH-1202 Geneva, Switzerland.
EM khazaal@hcuge.ch; chatton@hcuge.ch; monney@hcuge.ch; nallet@hcuge.ch;
   khan@hcuge.ch; zullino@hcuge.ch; Etter@unige.ch
OI khazaal, yasser/0000-0002-8549-6599
CR Ali R, 2002, ADDICTION, V97, P1183
   Andersson G, 2005, BRIT J PSYCHIAT, V187, P456, DOI 10.1192/bjp.187.5.456
   Becker J, 2013, SUBST ABUSE TREAT PR, V8, DOI 10.1186/1747-597X-8-33
   BENTLER PM, 1987, SOCIOL METHOD RES, V16, P78, DOI 10.1177/0049124187016001004
   BOHN MJ, 1995, J STUD ALCOHOL, V56, P423, DOI 10.15288/jsa.1995.56.423
   Brigham J, 2009, J MED INTERNET RES, V11, DOI 10.2196/jmir.1248
   Browne M., 1993, TESTING STRUCTURAL E, P111
   Buchanan T, 2005, BEHAV RES METHODS, V37, P148, DOI 10.3758/BF03206409
   Buchanan T, 1999, BEHAV RES METH INS C, V31, P565, DOI 10.3758/BF03200736
   Buchanan Tom, 2003, Cognitive Behaviour Therapy, V32, P100, DOI 10.1080/16506070310000957
   Byrne B., 1989, PRIMER LISREL BASIC
   Byrne B.M., 2009, STRUCTURAL EQUATION
   Cole MS, 2006, ORGAN RES METHODS, V9, P339, DOI 10.1177/1094428106287434
   De Beuckelaer A, 2009, APPL PSYCHOL-INT REV, V58, P336, DOI 10.1111/j.1464-0597.2008.00350.x
   Dickerson S, 2004, J AM MED INFORM ASSN, V11, P499, DOI 10.1197/jamia.M1460
   Donker T, 2011, PSYCHIAT RES, V188, P58, DOI 10.1016/j.psychres.2011.01.016
   Donker T, 2010, J AFFECT DISORDERS, V122, P253, DOI 10.1016/j.jad.2009.07.013
   Duncan DF, 2003, AM J HEALTH BEHAV, V27, P208, DOI 10.5993/AJHB.27.3.2
   Eaton DK, 2010, EVALUATION REV, V34, P137, DOI 10.1177/0193841X10362491
   Etter JF, 2006, INT J MED INFORM, V75, P110, DOI 10.1016/i.ijmedinf.2005.06.014
   Fenner Y, 2012, J MED INTERNET RES, V14, DOI 10.2196/jmir.1978
   Fernandez-Artamendi S, 2012, SUBST ABUSE TREAT PR, V7, DOI 10.1186/1747-597X-7-13
   HEATHERTON TF, 1991, BRIT J ADDICT, V86, P1119
   Helms JE, 2006, COUNS PSYCHOL, V34, P630, DOI 10.1177/0011000006288308
   Hides L, 2009, ADDICT BEHAV, V34, P821, DOI 10.1016/j.addbeh.2009.03.001
   Hoch E, 2014, DRUG ALCOHOL DEPEN, V134, P185, DOI 10.1016/j.drugalcdep.2013.09.028
   Hoyle R. H., 2012, HDB STRUCTURAL EQUAT
   Hu LT, 1999, STRUCT EQU MODELING, V6, P1, DOI 10.1080/10705519909540118
   Humeniuk R, 2008, ADDICTION, V103, P1039, DOI 10.1111/j.1360-0443.2007.02114.x
   JORESKOG KG, 1971, PSYCHOMETRIKA, V36, P409, DOI 10.1007/BF02291366
   Kays K, 2012, COMPUT HUM BEHAV, V28, P251, DOI 10.1016/j.chb.2011.09.007
   Kelly D, 2008, INFORM PROCESS MANAG, V44, P122, DOI 10.1016/j.ipm.2007.02.007
   Khan R, 2012, SUBST ABUSE TREAT PR, V7, DOI 10.1186/1747-597X-7-14
   Khan R, 2011, EUR ADDICT RES, V17, P190, DOI 10.1159/000326073
   Khazaal Y, 2008, PSYCHIAT QUART, V79, P301, DOI 10.1007/s11126-008-9083-1
   Khazaal Y, 2014, J MED INTERNET RES, V16, P44, DOI 10.2196/jmir.2759
   Khazaal Y, 2009, PATIENT EDUC COUNS, V77, P33, DOI 10.1016/j.pec.2009.02.016
   Kline R.B., 2011, PRINCIPLES PRACTICE
   KOSTEN TR, 1983, J NERV MENT DIS, V171, P606, DOI 10.1097/00005053-198310000-00003
   Laursen B, 2012, HDB DEV RES METHODS
   Legleye S, 2012, EUR ADDICT RES, V18, P193, DOI 10.1159/000336553
   Lindner P, 2013, COGN BEHAV THERAPY, V42, P315, DOI 10.1080/16506073.2013.806584
   Miller ET, 2002, PSYCHOL ADDICT BEHAV, V16, P56, DOI 10.1037//0893-164X.16.1.56
   Miller PG, 2010, ADDICTION, V105, P1557, DOI 10.1111/j.1360-0443.2010.02992.x
   Morel V, 2008, J AFFECT DISORDERS, V110, P265, DOI 10.1016/j.jad.2008.01.007
   Newcombe DAL, 2005, DRUG ALCOHOL REV, V24, P217, DOI 10.1080/0959230500170266
   Newton NC, 2010, ADDICTION, V105, P749, DOI 10.1111/j.1360-0443.2009.02853.x
   Noack R, 2011, EUR ADDICT RES, V17, P321, DOI 10.1159/000333338
   Norberg MM, 2012, SUBST ABUSE TREAT PR, V7, DOI 10.1186/1747-597X-7-31
   Piergiorgio C, 2011, SOCIAL RES THEORY ME
   Ramo DE, 2012, J MED INTERNET RES, V14, DOI 10.2196/jmir.1878
   Ramo DE, 2012, ADDICT SCI CLIN PRAC, V7, DOI 10.1186/1940-0640-7-5
   Richman WL, 1999, J APPL PSYCHOL, V84, P754, DOI 10.1037/0021-9010.84.5.754
   Rooke SE, 2014, J SUBST ABUSE TREAT, V46, P78, DOI [10.1016/jjsat.2013.08.007, 10.1016/j.jsat.2013.08.007]
   Schaub M, 2012, J MED INTERNET RES, V14, P48, DOI 10.2196/jmir.2244
   Schaub MP, 2013, BMC PSYCHIATRY, V13, DOI 10.1186/1471-244X-13-305
   Sheehan DV, 1998, J CLIN PSYCHIAT, V59, P22, DOI 10.4088/JCP.09m05305whi
   Smith A, 2013, PSYCHO-ONCOLOGY, V22, P233, DOI 10.1002/pon.2052
   Spek V, 2008, J AFFECT DISORDERS, V106, P301, DOI 10.1016/j.jad.2007.07.003
   Streiner DL, 2008, HLTH MEASUREMENT SCA
   Tourangeau R, 2007, PSYCHOL BULL, V133, P859, DOI 10.1037/0033-2909.133.5.859
   Turner CF, 1998, SCIENCE, V280, P867, DOI 10.1126/science.280.5365.867
   Vallejo MA, 2007, J MED INTERNET RES, V9, DOI 10.2196/jmir.9.1.e2
   van Gelder MMHJ, 2010, AM J EPIDEMIOL, V172, P1292, DOI 10.1093/aje/kwq291
   Wang YC, 2005, J ADOLESCENT HEALTH, V37, P289, DOI 10.1016/j.jadohealth.2005.03.017
   Whitehead L, 2011, J MED INTERNET RES, V13, DOI 10.2196/jmir.1593
NR 66
TC 7
Z9 7
U1 0
U2 11
PU BMC
PI LONDON
PA CAMPUS, 4 CRINAN ST, LONDON N1 9XW, ENGLAND
SN 1747-597X
J9 SUBST ABUSE TREAT PR
JI Subst/ Abus. Treatment Prev. Pol.
PD MAR 8
PY 2015
VL 10
DI 10.1186/s13011-015-0002-9
PG 18
WC Substance Abuse
SC Substance Abuse
GA CG8IP
UT WOS:000353551200001
PM 25886462
OA DOAJ Gold, Green Published
DA 2019-03-23
ER

PT J
AU Doumas, DM
AF Doumas, Diana M.
TI Web-Based Personalized Feedback: Is This an Appropriate Approach for
   Reducing Drinking Among High School Students?
SO JOURNAL OF SUBSTANCE ABUSE TREATMENT
LA English
DT Article
DE High school; Alcohol; Web-based; Personalized feedback
ID RANDOMIZED CONTROLLED-TRIAL; HEAVY DRINKING; ALCOHOL; INTERVENTIONS;
   PREVENTION; EFFICACY; ABUSE
AB Research indicates that brief Web-based personalized feedback interventions are effective in reducing alcohol use and the negative associated consequences among college students. It is not clear, however, that this is an appropriate strategy for high school students. This study examined high school students' perceptions of a brief Web-based personalized feedback program to assess the appropriateness of this approach for this age group. Results indicated that the majority of students found the program to be user-friendly and to have high utility. Additionally, students reporting alcohol use found the program more useful and indicated that they would be more likely to recommend the program to other students relative to non-drinkers. Findings support the appropriateness of this approach for high school students, and suggest that Web-based personalized feedback may be more positively perceived by students who have initiated drinking. (C) 2015 Elsevier Inc. All rights reserved.
C1 [Doumas, Diana M.] Boise State Univ, Dept Counselor Educ, Boise, ID 83725 USA.
   [Doumas, Diana M.] Boise State Univ, Inst Study Addict, Boise, ID 83725 USA.
RP Doumas, DM (reprint author), Boise State Univ, Dept Counselor Educ, 1910 Univ Dr, Boise, ID 83725 USA.
EM dianadoumas@boisestate.edu
FU SAMHSA Grant [5H79SP017028-02]
FX Funding for this study was provided in part by SAMHSA Grant
   5H79SP017028-02. SAMHSA had no role in the study design, collection,
   analysis or interpretation of the data, writing the manuscript, or the
   decision to submit the paper for publication.
CR Alfonso J., 2012, CLINICAL PSYCHOLOGY
   Conrod PJ, 2006, J CLIN CHILD ADOLESC, V35, P550, DOI 10.1207/s15374424jccp3504_6
   Dimeff LA, 1999, BRIEF ALCOHOL SCREEN
   Doumas D. M., 2014, JOURNAL OF SUBSTANCE
   Doumas DM, 2014, J COLL COUNS, V17, P150, DOI 10.1002/j.2161-1882.2014.00054.x
   Doumas DM, 2011, J ADDICT OFFENDER CO, V32, P16, DOI 10.1002/j.2161-1874.2011.tb00204.x
   Doumas DM, 2014, ADDICT BEHAV, V39, P231, DOI 10.1016/j.addbeh.2013.10.011
   Doumas DM, 2011, J COLL COUNS, V14, P5, DOI 10.1002/j.2161-1882.2011.tb00060.x
   Doumas DM, 2011, J SUBST ABUSE TREAT, V40, P376, DOI 10.1016/j.jsat.2010.12.006
   Doumas DM, 2010, J APPL SPORT PSYCHOL, V22, P247, DOI 10.1080/10413201003666454
   Doumas DM, 2009, J COLL COUNS, V12, P18, DOI 10.1002/j.2161-1882.2009.tb00037.x
   Hustad JTP, 2010, ADDICT BEHAV, V35, P183, DOI 10.1016/j.addbeh.2009.10.012
   Johnston L. D., 2012, MONITORING THE FUTUR
   Koning IM, 2009, ADDICTION, V104, P1669, DOI 10.1111/j.1360-0443.2009.02677.x
   Lane D.J., 2007, POSTER PRESENTED AT
   Larimer ME, 2007, ADDICT BEHAV, V32, P2439, DOI 10.1016/j.addbeh.2007.05.006
   Larimer ME, 2002, J STUD ALCOHOL, P148, DOI 10.15288/jsas.2002.s14.148
   Larimer ME, 2001, J STUD ALCOHOL, V62, P370, DOI 10.15288/jsa.2001.62.370
   Lehto T, 2011, J MED INTERNET RES, V13, DOI 10.2196/jmir.1559
   Marlatt GA, 1998, J CONSULT CLIN PSYCH, V66, P604, DOI 10.1037/0022-006X.66.4.604
   Miller W. R., 2002, MOTIVATIONAL INTERVI
   Murphy JG, 2010, PSYCHOL ADDICT BEHAV, V24, P628, DOI 10.1037/a0021347
   Newton NC, 2009, PREV MED, V48, P579, DOI 10.1016/j.ypmed.2009.04.009
   O'Leary-Barrett M, 2010, J AM ACAD CHILD PSY, V49, P954, DOI 10.1016/j.jaac.2010.04.011
   Perkins H. W, 1997, DESIGNING ALCOHOL OT, P177
   Perkins H. W., 1986, THE INTERNATIONAL JO, V21, P44
   Petty R.E., 1986, ADV EXPT SOCIAL PSYC, P1, DOI DOI 10.1016/S0065-2601(08)60214-2
   Petty R. E., 2009, EMERGING THEORIES HL, P185
   Salafsky D., 2007, PAPER PRESENTED AT U
   Schinke SP, 2009, ADDICT BEHAV, V34, P1060, DOI 10.1016/j.addbeh.2009.06.007
   Schlnke SP, 2009, J STUD ALCOHOL DRUGS, V70, P70, DOI 10.15288/jsad.2009.70.70
   Schwinn TM, 2010, PREV SCI, V11, P24, DOI 10.1007/s11121-009-0146-9
   Steiner J., 2005, PAPER PRESENTED AT T
   Sussman S, 2002, AM J HEALTH BEHAV, V26, P354, DOI 10.5993/AJHB.26.5.4
   U.S. Department of Health and Human Services, 2007, THE SURGEON GENERALS
   Wagner EF, 2004, ADDICTION, V99, P106, DOI 10.1111/j.1360-0443.2004.00858.x
   Walters ST, 2007, PREV SCI, V8, P83, DOI 10.1007/s11121-006-0059-9
NR 37
TC 7
Z9 7
U1 0
U2 6
PU PERGAMON-ELSEVIER SCIENCE LTD
PI OXFORD
PA THE BOULEVARD, LANGFORD LANE, KIDLINGTON, OXFORD OX5 1GB, ENGLAND
SN 0740-5472
J9 J SUBST ABUSE TREAT
JI J. Subst. Abus. Treat.
PD MAR
PY 2015
VL 50
BP 76
EP 80
DI 10.1016/j.jsat.2014.09.005
PG 5
WC Psychology, Clinical; Substance Abuse
SC Psychology; Substance Abuse
GA CA0PM
UT WOS:000348619300011
PM 25448614
DA 2019-03-23
ER

PT J
AU Alwon, BM
   Solomon, G
   Hussain, F
   Wright, DJ
AF Alwon, Bassam M.
   Solomon, Gennifer
   Hussain, Faseeha
   Wright, David J.
TI A detailed analysis of online pharmacy characteristics to inform safe
   usage by patients
SO INTERNATIONAL JOURNAL OF CLINICAL PHARMACY
LA English
DT Article
DE Abuse; Consumer counselling; Internet; Online pharmacy; Regulations
ID INTERNET; AVAILABILITY; WEB; VIAGRA; ACCESS; UK
AB Background Evidence suggests that consumers potentially put themselves at risk when purchasing medicines on-line. Whilst logos provided by regulators may provide some level of reassurance there may be other indicators which could be used by consumers to identify those websites which may be safely used. Objectives Identify characteristics of on-line pharmacies which are related to whether websites are regulated or non-regulated and those characteristics which could be used by patients to increase the likelihood of accessing regulated sites. Setting Online pharmacies which supply diazepam, fluoxetine and simvastatin. Methods Using piloted search terms via Google and Yahoo search engines, identified websites were screened for regulatory status, adherence to regulatory standards, administrative requirements, clinical assessment requirements and additional details deemed to be of relevance to a user. Characteristics of regulated and non-regulated (defined as those with an absence of a correctly linked regulatory logo) websites were compared to identify differences which could be used to improve patient safety. Main outcome measure Regulatory status, adherence to regulatory standards, quality of information provision, barriers to medicines access. Results 113 websites sold diazepam, fluoxetine and simvastatin; were identified within the first 100 results. Less than quarter were found to be regulated online pharmacies. 80 websites were willing to sell the medication without a prescription. The unregulated internet pharmacy websites (defined as those with an absence of a correctly linked regulatory logo) were found to adhere more closely to the clinical criteria, were less significantly likely to disclose a contact name and address, telephone number of the pharmacy or demand a prescription prior to sale (P < 0.05, Fisher's Exact). Conclusions The three prescription-only medicines which are liable to abuse, have potentially serious interactions and require counselling to ensure patient safety are readily available via the internet. When purchasing medicines via this route UK consumers should be made aware of the importance of regulatory logos and additionally should ensure that the seller can be meaningfully contacted by the contact details provided. The provision of clinical information should not be used alone as an indication of the seller's provenance.
C1 [Alwon, Bassam M.; Wright, David J.] Univ E Anglia, Sch Pharm, Med Management Res Grp, Norwich NR4 7TJ, Norfolk, England.
   [Solomon, Gennifer; Hussain, Faseeha] Univ E Anglia, Sch Pharm, Norwich NR4 7TJ, Norfolk, England.
RP Alwon, BM (reprint author), Univ E Anglia, Sch Pharm, Med Management Res Grp, Norwich NR4 7TJ, Norfolk, England.
EM b.al-won@uea.ac.uk
CR [Anonymous], 2008, BBC NEWS
   Crawford Stephanie Y, 2003, J Med Syst, V27, P57, DOI 10.1023/A:1021009212905
   Electronic Medicines Compendium, 2012, EL MED COMP INT SURR
   Electronic Medicines Compendium, 2013, EL MED COMP INT SURR
   European Travel Commission, US PATT DEM
   Eysenbach G, 1999, J MED INTERNET RES, V1, DOI 10.2196/jmir.1.2.e10
   Forman RF, 2006, AM J PSYCHIAT, V163, P1233, DOI 10.1176/appi.ajp.163.7.1233
   Gallagher Cathal T, 2010, Int J Pharm Pract, V18, P341, DOI 10.1111/j.2042-7174.2010.00061.x
   Jackson G, 2010, INT J CLIN PRACT, V64, P497, DOI 10.1111/j.1742-1241.2009.02328.x
   Jena AB, 2011, ANN INTERN MED, V155, P848, DOI 10.7326/0003-4819-155-12-201112200-00008
   Joint Formulary Committee, 2011, BRIT NATL FORMULARY
   Liang BA, 2012, CONTRACEPTION, V86, P551, DOI 10.1016/j.contraception.2012.04.011
   Medicines and Healthcare Products Regulatory Agency, 2013, BUYING MED ONL
   Medicines and Healthcare Products Regulatory Agency, 2013, LEG STAT RECL
   Medicines and Healthcare Products Regulatory Agency, 2012, SIMV WHY YOUR DOS TR
   Memmel LM, 2006, CONTRACEPTION, V73, P372, DOI 10.1016/j.contraception.2005.10.001
   National Association of Boards of Pharmacy, 2014, MOUNT PROSP IL
   Raine C, 2009, BRIT J CLIN PHARMACO, V67, P250, DOI 10.1111/j.1365-2125.2008.03343.x
NR 18
TC 7
Z9 7
U1 1
U2 20
PU SPRINGER
PI DORDRECHT
PA VAN GODEWIJCKSTRAAT 30, 3311 GZ DORDRECHT, NETHERLANDS
SN 2210-7703
EI 2210-7711
J9 INT J CLIN PHARM-NET
JI Int. J. Clin. Phar,.
PD FEB
PY 2015
VL 37
IS 1
BP 148
EP 158
DI 10.1007/s11096-014-0056-1
PG 11
WC Pharmacology & Pharmacy
SC Pharmacology & Pharmacy
GA CA6IW
UT WOS:000349016600023
PM 25564180
DA 2019-03-23
ER

PT J
AU Chiluwa, I
AF Chiluwa, Innocent
TI Radicalist discourse: a study of the stances of Nigeria's Boko Haram and
   Somalia's Al Shabaab on Twitter
SO JOURNAL OF MULTICULTURAL DISCOURSES
LA English
DT Article
DE radicalist discourse; stance; Boko Haram; Al Shabaab; tweets; Twitter
AB This study examines the features of stance in tweets downloaded from the English Twitter accounts of Boko Haram and Al Shabaab, referred to as 'radicalist discourse'. Stance, referred to as 'positioning' or point of views of tweeters, is defined in terms of features such as hedges, boosters, attitude markers, self-mention and threats. These express commitment, attitude and judgement of writers on the issues being discussed. Applying mostly qualitative analysis, the study shows that self-mention and attitude markers are the most prevalent features of stance in radicalist discourse. Thus, stance is used to express triumph, satisfaction, anger and hate by the radical groups under study. The various expressions of attitude and self-mention in the data portray positive construction of in-group and negative evaluation of others (i.e. governments and institutions) referred to as infidels and apostates.
C1 [Chiluwa, Innocent] Covenant Univ, Dept Languages, Language & Commun, Ota, Nigeria.
RP Chiluwa, I (reprint author), Covenant Univ, Dept Languages, Language & Commun, Ota, Nigeria.
EM innocent.chiluwa@covenantuniversity.edu.ng
CR Bearman P, 2014, ENCY ISLAM
   Biber D, 1989, TEXT, V9, P93, DOI DOI 10.1515/TEXT.1.1989.9.1.93
   Biber D., 2006, U LANGUAGE CORPUS BA
   Blair David, 2012, TELEGRAPH
   Boyd D., 2010, TWEET TWEET RETWEET
   Breuer A., 2012, EUR COMM C OCT 24 27
   Burchard S.M., 2014, AFRICA WATCH
   Calamur K., 2013, SOMALIAS AL SHABAAB
   Chiluwa I., 2014, GLOBAL MEDIA J AFRIC, V8, P318
   Chiluwa I., 2013, AFR TODAY, V59, P83, DOI [10.2979/africatoday.59.3.83, DOI 10.2979/AFRICATODAY.59.3.83]
   Chiluwa I., EXPLORING DEMOCRACY
   Chiluwa I, 2011, LABELING IDEOLOGY PR
   Chiluwa I, 2012, PRAGMAT SOC, V3, P61, DOI 10.1075/ps.3.1.03chi
   Chiluwa I, 2012, DISCOURSE SOC, V23, P217, DOI 10.1177/0957926511433478
   CRYSTAL D., 2011, INTERNET LINGUISTICS
   Gales A., 2010, THESIS
   Gay W. C., 1999, ENCY VIOLENCE PEACE, V2, P303
   Gentleman J., 2011, NY TIMES
   Gonzalez- Bailon S., 2011, ROLE SOCIAL MEDIA PR
   Gonzalez-Bailon S., 2012, DYNAMICS PROTEST REC
   Honeycutt Courtenay, 2009, P 42 HAW INT C SYST
   Hu Y., 2013, DUDE SRSLY SURPRISIN
   Hyland K, 2005, DISCOURSE STUD, V7, P173, DOI 10.1177/146144560505050365
   Hyland K, 2001, WRIT COMMUN, V18, P549, DOI 10.1177/0741088301018004005
   Hyland K, 1999, WRITING TEXTS PROCES, P99
   Hyland K., 1998, HEDGING SCI RES ARTI
   Jansen BJ, 2009, J AM SOC INF SCI TEC, V60, P2169, DOI 10.1002/asi.21149
   Johansson S., 1999, LONGMAN GRAMMAR SPOK
   Loimeier R, 2012, AFR SPECTR, V47, P137, DOI 10.1177/000203971204702-308
   Martin J. R., 2005, LANGUAGE EVALUATION
   Ochs E., 1990, PAPERS REPORTS CHILD, V29, P1
   Okemi ME, 2013, GLOBAL J POLITICS LA, V1, P1
   Olagunju L, 2012, THE TRIBUNE     0129
   Onuah F., 2011, MAIL GUARDIAN O 1225
   Ortiz E, 2013, AL SHABAABS ALLEGED
   Park JR, 2007, LIBR QUART, V77, P133, DOI 10.1086/517841
   Parker A., 2012, NY TIMES
   Shi-xu, 2009, J MULTICULT DISCOURS, V4, P29, DOI 10.1080/17447140802651637
   Shi-xu, INT ENCY LANGUAGE SO
   Ungerleider N., 2013, AL SHABAAB USES INTE
   Van Dijk T. A, 2005, APPROACHES MEDIA DIS, P21
   Van Dijk Teun A., 1998, IDEOLOGY MULTIDISCIP
   Vergeer M, 2013, J COMPUT-MEDIAT COMM, V18, P399, DOI 10.1111/jcc4.12023
   Zappavigna M, 2011, NEW MEDIA SOC, V13, P788, DOI 10.1177/1461444810385097
NR 44
TC 7
Z9 7
U1 1
U2 1
PU ROUTLEDGE JOURNALS, TAYLOR & FRANCIS LTD
PI ABINGDON
PA 2-4 PARK SQUARE, MILTON PARK, ABINGDON OX14 4RN, OXON, ENGLAND
SN 1744-7143
EI 1747-6615
J9 J MULTICULT DISCOURS
JI J. Multicult. Discourses
PY 2015
VL 10
IS 2
BP 214
EP 235
DI 10.1080/17447143.2015.1041964
PG 22
WC Ethnic Studies
SC Ethnic Studies
GA V09YT
UT WOS:000214179000005
DA 2019-03-23
ER

PT J
AU Rashidieh, B
   Madani, Z
   Azam, MK
   Maklavani, SK
   Akbari, NR
   Tavakoli, S
   Rigi, G
AF Rashidieh, Behnam
   Madani, Zohreh
   Azam, Mahtab Khoshnejad
   Maklavani, Saeedeh Khalesi
   Akbari, Newsha Ramezani
   Tavakoli, Shaghayegh
   Rigi, Garshasb
TI Molecular docking based virtual screening of compounds for inhibiting
   sortase A in L. monocytogenes
SO BIOINFORMATION
LA English
DT Article
DE Listeria monocytogenes; sortase; drug design; ligands; docking; virtual
   screening and toxicity
AB Listeriosis is considered as an important public health issue. Sortase A (srtA) is an enzyme with catalytic role in L. monocytogenes that breaks the junction between threonine and glycine in the LPXTG motif (a key motif in internalin A (InlA) that plays an important role in listeriosis). Inactivation of srtA was shown to inhibit anchoring of the invasion protein InIA. This is in addition to inhibiting peptidoglycan-associated LPXTG proteins. Therefore, it is of interest to inhibit strA using potential molecules. Here, we describe the design of an inhibitor with high binding affinity to srtA with the ability to prevent the attachment of srtA to the LPXTG proteins such as InIJ. A homology model of Listeria monocytogenes Sortase A was developed using MODELLER (version 9.12). We screened StrA to 100,000 drug-like ligands from the Zinc database using Molecular docking and virtual screening tool PyRX). Pharmacokinetic analysis using the FAFDrugs(3) web server along with ADME and toxicity analysis based on Lipinski rule of five were adopted for the screening exercise followed by oral toxicity check using PROTOX (a server) for every 10 successive hits. The results from PROTOX server indicated that Lig #1 (with LD50 of 2000mg/kg) and Lig #7 (with LD50 of 2000mg/kg) have toxicity dass 4 and Lig #3 (with LD50 of 14430mg/kg) has toxicity dass 6. Subsequent modifications of these structures followed by FAFDrugs(3) analysis for high bioavailability value selected Lig #7 according to Lipinski rules of five. Thus, Lig #7 with IUPAC name ((R)-44(S)-1-[(S)-2-Amino-4-mothylvaleryl]-2-pyrrolidinyl}-1-[(S)-1-(ethylamino) carbonyl-propylamino] -2-propyl-1, 4-butanedione) is suggested as a potential candidate for srtA inhibition for further consideration.
C1 [Rashidieh, Behnam; Madani, Zohreh; Azam, Mahtab Khoshnejad; Maklavani, Saeedeh Khalesi; Akbari, Newsha Ramezani; Tavakoli, Shaghayegh] Vira Vigene Res Inst, Tehran, Iran.
   [Rigi, Garshasb] Behbahan Khatam Alanbia Univ Technol, Dept Biol, Fac Sci, Behbahan, Iran.
RP Rigi, G (reprint author), Behbahan Khatam Alanbia Univ Technol, Dept Biol, Fac Sci, Behbahan, Iran.
EM garshasbbiotech@gmail.com
CR Ailes E, 2012, CLIN INFECT DIS, V54, pS464, DOI 10.1093/cid/cis050
   Bierne H, 2002, MOL MICROBIOL, V43, P869, DOI 10.1046/j.1365-2958.2002.02798.x
   Braun L, 1998, MOL MICROBIOL, V27, P1077, DOI 10.1046/j.1365-2958.1998.00750.x
   Cossart P, 2000, P NATL ACAD SCI USA, V97, P5013, DOI 10.1073/pnas.97.10.5013
   Cotter PD, 2002, ANTIMICROB AGENTS CH, V46, P2784, DOI 10.1128/AAC.46.9.2784-2790.2002
   Dallakyan S, 2015, METHODS MOL BIOL, V1263, P243, DOI 10.1007/978-1-4939-2269-7_19
   Drwal MN, 2014, NUCLEIC ACIDS RES, V42, pW53, DOI 10.1093/nar/gku401
   Dussurget O, 2004, ANNU REV MICROBIOL, V58, P587, DOI 10.1146/annurev.micro.57.030502.090934
   Garandeau C, 2002, INFECT IMMUN, V70, P1382, DOI [10.1128/IAI.70.3.1382-1390.2002, 10.1128/IAI.70.3.1382.1390.2002]
   Gaspar AH, 2005, J BACTERIOL, V187, P4646, DOI 10.1128/JB.187.13.4646-4655.2005
   Irwin JJ, 2005, J CHEM INF MODEL, V45, P177, DOI 10.1021/ci049714+
   Lagorce D, 2008, BMC BIOINFORMATICS, V9, DOI 10.1186/1471-2105-9-396
   Lebrun M, 1996, MOL MICROBIOL, V21, P579, DOI 10.1111/j.1365-2958.1996.tb02566.x
   Lipinski Christopher A, 2004, Drug Discov Today Technol, V1, P337, DOI 10.1016/j.ddtec.2004.11.007
   Mariscotti JF, 2012, INT MICROBIOL, V15, P43, DOI 10.2436/20.1501.01.157
   Mather R, 2002, AM J OPHTHALMOL, V133, P463, DOI 10.1016/S0002-9394(02)01334-X
   Morris Garrett M, 2008, Curr Protoc Bioinformatics, VChapter 8, DOI 10.1002/0471250953.bi0814s24
   Sabet C, 2005, INFECT IMMUN, V73, P6912, DOI 10.1128/IAI.73.10.6912-6922.2005
   Safdar A, 2003, CLIN INFECT DIS, V37, P359, DOI 10.1086/376631
   Selvaraj C, 2014, J RECEPT SIG TRANSD, V34, P221, DOI 10.3109/10799893.2013.876044
   Swaminathan B, 2007, MICROBES INFECT, V9, P1236, DOI 10.1016/j.micinf.2007.05.011
   Temple ME, 2000, ANN PHARMACOTHER, V34, P656, DOI 10.1345/aph.19315
   Trott O, 2010, J COMPUT CHEM, V31, P455, DOI 10.1002/jcc.21334
   Vazquez-Boland JA, 2001, CLIN MICROBIOL REV, V14, P584, DOI 10.1128/CMR.14.3.584-640.2001
   Walker RC, 1999, MAYO CLIN PROC, V74, P1030
   Walsh D, 2001, J APPL MICROBIOL, V90
NR 26
TC 7
Z9 7
U1 1
U2 3
PU BIOMEDICAL INFORMATICS
PI TAMIL NADU
PA NO 42, 2ND MAIN RD, CHENNAI, TAMIL NADU, 600 020, INDIA
SN 0973-8894
EI 0973-2063
J9 BIOINFORMATION
JI Bioinformation
PY 2015
VL 11
IS 11
BP 501
EP 505
DI 10.6026/97320630011501
PG 5
WC Mathematical & Computational Biology
SC Mathematical & Computational Biology
GA VG9VL
UT WOS:000449573500003
PM 26912950
OA Other Gold, Green Published
DA 2019-03-23
ER

PT J
AU Speck-Planche, A
   Cordeiro, MNDS
AF Speck-Planche, Alejandro
   Cordeiro, Maria N. D. S.
TI Computer-Aided Discovery in Antimicrobial Research: In Silico Model for
   Virtual Screening of Potent and Safe Anti-Pseudomonas Agents
SO COMBINATORIAL CHEMISTRY & HIGH THROUGHPUT SCREENING
LA English
DT Article
DE Antibacterial; ADMET; delafloxacin; linear discriminant analysis;
   mtk-QSBER; Pseudomonas spp.; TOMOCOMD
ID QUINOLONE ANTIBACTERIAL AGENTS; DRUG DISCOVERY; LINEAR INDEXES;
   TOXICOLOGICAL PROFILES; TYROSINASE INHIBITORS; BILINEAR INDEXES; ADMET
   PROFILES; QSAR APPROACH; ATOM; PREDICTION
AB Resistance of bacteria to current antibiotics is an alarming health problem. In this sense, Pseudomonas represents a genus of Gram-negative pathogens, which has emerged as one of the most dangerous species causing nosocomial infections. Despite the effort of the scientific community, drug resistant strains of bacteria belonging to Pseudomonas spp. prevail. The high costs associated to drug discovery and the urgent need for more efficient antimicrobial chemotherapies envisage the fact that computer-aided methods can rationalize several stages involved in the development of a new drug. In this work, we introduce a chemoinformatic methodology devoted to the construction of a multitasking model for quantitative-structure biological effect relationships (mtk-QSBER). The purpose of this model was to perform simultaneous predictions of anti-Pseudomonas activities and ADMET (absorption, distribution, metabolism, elimination, and toxicity) properties of organic compounds. The mtk-QSBER model was created from a large and heterogeneous dataset (more than 54000 cases) and displayed accuracies higher than 90% in both training and prediction sets. In order to demonstrate the applicability of our mtk-QSBER model, we used the investigational antibacterial drug delafloxacin as a case of study, for which experimental results were recently reported. The predictions performed for many biological effects of this drug exhibited a remarkable convergence with the experimental assays, confirming that our model can serve as useful tool for virtual screening of potent and safer anti-Pseudomonas agents.
C1 [Speck-Planche, Alejandro; Cordeiro, Maria N. D. S.] Univ Porto, Dept Chem & Biochem, REQUIMTE, P-4169007 Oporto, Portugal.
RP Speck-Planche, A (reprint author), Univ Porto, Dept Chem & Biochem, REQUIMTE, P-4169007 Oporto, Portugal.
EM alejspivanovich@gmail.com; ncordeir@fc.up.pt
RI Speck-Planche, Alejandro/D-6805-2014; Cordeiro, Maria
   Natalia/A-7413-2012
OI Speck-Planche, Alejandro/0000-0002-9544-9016; Cordeiro, Maria
   Natalia/0000-0003-3375-8670
FU Portuguese FCT - Fundacao para a Ciencia e a Tecnologia
   [Pest-C/EQB/LA0006/2013]; portuguese FCT; QREN/POPH/MEC; European Social
   Fund [SFRH/BD/77690/2011]
FX This work is supported by Grant No. Pest-C/EQB/LA0006/2013, financed by
   the Portuguese FCT - Fundacao para a Ciencia e a Tecnologia. A.
   Speck-Planche acknowledges the joint financial support given by the
   portuguese FCT, QREN/POPH/MEC, and the European Social Fund (Grant.
   SFRH/BD/77690/2011).
CR Almer LS, 2004, ANTIMICROB AGENTS CH, V48, P2771, DOI 10.1128/AAC.48.7.2771-2777.2004
   Alonso N, 2013, ACS CHEM NEUROSCI, V4, P1393, DOI 10.1021/cn400111n
   Borchardt R. T., 2006, OPTIMIZING DRUG PROP, VIV
   Casahola-Martin GM, 2007, BIOORGAN MED CHEM, V15, P1483, DOI 10.1016/j.bmc.2006.10.067
   Casanola-Martin GM, 2010, CHEM BIOL DRUG DES, V76, P538, DOI 10.1111/j.1747-0285.2010.01032.x
   Casanola-Martin GM, 2008, J BIOMOL SCREEN, V13, P1014, DOI 10.1177/1087057108326078
   Castillo-Garit JA, 2008, J PHARM SCI-US, V97, P1946, DOI 10.1002/jps.21122
   Croes S, 2012, EUR J PHARM SCI, V45, P90, DOI 10.1016/j.ejps.2011.10.022
   FUHR U, 1993, MOL PHARMACOL, V43, P191
   FUHR U, 1990, DRUG METAB DISPOS, V18, P1005
   FUHR U, 1992, ANTIMICROB AGENTS CH, V36, P942, DOI 10.1128/AAC.36.5.942
   Garcia I, 2011, MOL DIVERS, V15, P561, DOI 10.1007/s11030-010-9280-3
   Gaulton A, 2012, NUCLEIC ACIDS RES, V40, pD1100, DOI 10.1093/nar/gkr777
   Gonzalez-Diaz H, 2007, CHEMOMETR INTELL LAB, V85, P20, DOI 10.1016/j.chemolab.2006.03.005
   Gonzalez-Diaz H, 2006, BIOORGAN MED CHEM, V14, P5973, DOI 10.1016/j.bmc.2006.05.018
   Gonzalez-Diaz H, 2008, CHEMOMETR INTELL LAB, V94, P160, DOI 10.1016/j.chemolab.2008.07.006
   Hanczar B, 2010, BIOINFORMATICS, V26, P822, DOI 10.1093/bioinformatics/btq037
   Hau J., 2011, HDB LAB ANIMAL SCI E
   HILL T, 2006, STATISTICS METHODS A
   Huberty C. J., 2006, APPL MANOVA DISCRIMI
   Ibarra-Velarde F, 2008, ANN NY ACAD SCI, V1149, P183, DOI 10.1196/annals.1428.045
   Larson R.S., 2006, BIOINFORMATICS DRUG
   Lautenbach E, 2009, BACTERIAL INFECT HUM, P543
   Lawrence L., 2011, 51 ICAAC
   Lawrence L., 2012, 52 ICAAC POST SESS S
   Luan F, 2013, BIOORGAN MED CHEM, V21, P1870, DOI 10.1016/j.bmc.2013.01.035
   Marrero-Ponce Y, 2004, J CHEM INF COMP SCI, V44, P2010, DOI 10.1021/ci049950k
   Marrero-Ponce Y., 2012, TOMOCOMD CARDD MODUL
   Marrero-Ponce Y, 2007, CHEMMEDCHEM, V2, P449, DOI 10.1002/cmdc.200600186
   Marrero-Ponce Y, 2006, BIOORGAN MED CHEM, V14, P6502, DOI 10.1016/j.bmc.2006.06.016
   Marrero-Ponce Y, 2011, EUR J MED CHEM, V46, P5736, DOI 10.1016/j.ejmech.2011.07.053
   MARREROPONCE Y, 2003, MOLECULES, V8, P687, DOI DOI 10.3390/80900687
   Munteanu CR, 2008, J THEOR BIOL, V254, P775, DOI 10.1016/j.jtbi.2008.07.018
   O'Boyle NM, 2011, J CHEMINFORMATICS, V3, DOI 10.1186/1758-2946-3-33
   Oprea TI, 2005, METH PRIN MED CHEM, V22, P1, DOI 10.1002/3527603743
   Page MGP, 2009, CURR OPIN PHARMACOL, V9, P558, DOI 10.1016/j.coph.2009.08.006
   Ponce YM, 2003, INT J MOL SCI, V4, P512, DOI 10.3390/i4080512
   Prado-Prado F, 2011, EUR J MED CHEM, V46, P1074, DOI 10.1016/j.ejmech.2011.01.023
   Prado-Prado FJ, 2007, BIOORGAN MED CHEM, V15, P897, DOI 10.1016/j.bmc.2006.10.039
   Prado-Prado FJ, 2009, EUR J MED CHEM, V44, P4051, DOI 10.1016/j.ejmech.2009.04.040
   ROBSON RA, 1992, AM J MED, V92, pS22, DOI 10.1016/0002-9343(92)90303-S
   Ryan KJ, 2004, SHERRIS MED MICROBIO
   Speck-Planche A, 2014, ACS COMB SCI, V16, P78, DOI 10.1021/co400115s
   Speck-Planche A, 2013, CURR BIOINFORM, V8, P452, DOI 10.2174/1574893611308040007
   Speck-Planche A, 2013, CURR TOP MED CHEM, V13, P1656
   Speck-Planche A, 2013, BIOORGAN MED CHEM, V21, P2727, DOI 10.1016/j.bmc.2013.03.015
   Speck-Planche A, 2012, CURR TOP MED CHEM, V12, P2745
   Speck-Planche A, 2013, EUR J PHARM SCI, V48, P812, DOI 10.1016/j.ejps.2013.01.011
   Speck-Planche A, 2013, CURR ALZHEIMER RES, V10, P117, DOI 10.2174/1567205011310020001
   Statsoft-Team, 2001, STAT DAT AN SOFTW SY
   Tenorio-Borroto E, 2013, CURR TOP MED CHEM, V13, P1636
   Tenorio-Borroto E, 2012, BIOORGAN MED CHEM, V20, P6181, DOI 10.1016/j.bmc.2012.07.020
   Van de Waterbeemd H., 1995, CHEMOMETRICS METHODS
   van de Waterbeemd H., 1995, ADV COMPUTER ASSISTE, V3
   Vilar S, 2008, J COMPUT CHEM, V29, P2613, DOI 10.1002/jcc.21016
NR 55
TC 7
Z9 7
U1 0
U2 13
PU BENTHAM SCIENCE PUBL LTD
PI SHARJAH
PA EXECUTIVE STE Y-2, PO BOX 7917, SAIF ZONE, 1200 BR SHARJAH, U ARAB
   EMIRATES
SN 1386-2073
EI 1875-5402
J9 COMB CHEM HIGH T SCR
JI Comb. Chem. High Throughput Screen
PY 2015
VL 18
IS 3
BP 305
EP 314
DI 10.2174/1386207318666150305144249
PG 10
WC Biochemical Research Methods; Chemistry, Applied; Pharmacology &
   Pharmacy
SC Biochemistry & Molecular Biology; Chemistry; Pharmacology & Pharmacy
GA CG9JA
UT WOS:000353629800007
PM 25747443
DA 2019-03-23
ER

PT J
AU Tarablus, T
   Heiman, T
   Olenik-Shemesh, D
AF Tarablus, Tamar
   Heiman, Tali
   Olenik-Shemesh, Dorit
TI Cyber Bullying Among Teenagers in Israel: An Examination of Cyber
   Bullying, Traditional Bullying, and Socioemotional Functioning
SO JOURNAL OF AGGRESSION MALTREATMENT & TRAUMA
LA English
DT Article
DE aggression; anonymity; cyber victimization; genderjunior-high; support
ID GENDER-DIFFERENCES; VICTIMIZATION; ADOLESCENTS; PREVALENCE; DEPRESSION;
   EMPATHY; SCHOOLS; YOUTH
AB In this study, the relationships between cyber bullying and involvement in traditional bullying, with reference to social support and gender differences, was examined. Social support plays an important role in empowering victims of cyber bullying and has a significant influence on children and teenagers' well-being. A sample made up of 458 Israeli junior high students (242 female, 216 male) in the age range of 11 to 13 completed 4 questionnaires. Results indicated that there is an overlap between involvement in cyber bullying and involvement in traditional bullying. The findings indicate that girls were more likely to be cyber victims than boys and that boys were more likely to be cyber bullies than girls. Examination of the relationships between gender and social support variables such as friends, family, and others, shows that girls who were cyber victims reported having more support in all 3 types than cyber bullied boys. These findings can serve as a basis for prevention and intervention programs to cope with cyber bullying.
C1 [Tarablus, Tamar; Heiman, Tali; Olenik-Shemesh, Dorit] Open Univ Israel, Dept Educ & Psychol, 108 Ravutski St, Raanana, Israel.
RP Heiman, T (reprint author), Open Univ Israel, Dept Educ & Psychol, 108 Ravutski St, Raanana, Israel.
EM talihe@openu.ac.il
CR Beckman L, 2013, COMPUT HUM BEHAV, V29, P1896, DOI 10.1016/j.chb.2013.03.010
   Campbell M., 2005, AUSTR J GUIDANCE COU, V15, P68, DOI DOI 10.1375/AJGC.15.1.68
   Craig W, 2009, INT J PUBLIC HEALTH, V54, P216, DOI 10.1007/s00038-009-5413-9
   Dooley JJ, 2009, Z PSYCHOL, V217, P182, DOI 10.1027/0044-3409.217.4.182
   Erdur-Baker O, 2010, NEW MEDIA SOC, V12, P109, DOI 10.1177/1461444809341260
   Heiman T., 2014, AGGRESSIVE BEH UNPUB
   Heirman W., 2008, CYBERPSYCHOLOGY J PS, V2
   Hinduja S, 2008, DEVIANT BEHAV, V29, P129, DOI 10.1080/01639620701457816
   Jolliffe D, 2006, AGGRESSIVE BEHAV, V32, P540, DOI 10.1002/ab.20154
   Katzer C., 2009, J MEDIA PSYCHOL, V21, P25, DOI DOI 10.1027/1864-1105.21.1.25
   KAZDIN AE, 1990, J CHILD PSYCHOL PSYC, V31, P121, DOI 10.1111/j.1469-7610.1990.tb02276.x
   Kokkinos C. M., 2014, J SCH VIOLENCE, V12, P174, DOI [10.1080/15388220.2013.766134, DOI 10.1080/15388220.2013.766134]
   Kovacs M, 1977, DEPRESSION CHILDHOOD, P1
   Li Q, 2007, AUSTRALAS J EDUC TEC, V23, P435
   Li Q, 2006, SCHOOL PSYCHOL INT, V27, P157, DOI 10.1177/0143034306064547
   Olenik-Shemesh D, 2012, EMOT BEHAV DIFFIC, V17, P361, DOI 10.1080/13632752.2012.704227
   Olweus D., 1993, BULLYING SCH WHAT WE
   Patchin J. W, 2009, BULLYING SCHOOLYARD
   Patchin JW, 2011, YOUTH SOC, V43, P727, DOI 10.1177/0044118X10366951
   PATCHIN JW, 2006, YOUTH VIOLENCE JUV J, V4, P148, DOI DOI 10.1177/1541204006286288
   Popovic-Citic B, 2011, SCHOOL PSYCHOL INT, V32, P412, DOI 10.1177/0143034311401700
   Raskauskas J, 2007, DEV PSYCHOL, V43, P564, DOI 10.1037/0012-1649.43.3.564
   Rolider A, 2005, PASTOR CARE EDUC, V23, P36, DOI 10.1111/j.0264-3944.2005.00330.x
   Seals D, 2003, ADOLESCENCE, V38, P735
   Shariff S, 2007, INT J CYBER CRIMINOL, V1, P76
   Smith PK, 2008, J CHILD PSYCHOL PSYC, V49, P376, DOI 10.1111/j.1469-7610.2007.01846.x
   Steffgen G, 2011, CYBERPSYCH BEH SOC N, V14, P643, DOI 10.1089/cyber.2010.0445
   Tokunaga RS, 2010, COMPUT HUM BEHAV, V26, P277, DOI 10.1016/j.chb.2009.11.014
   Topcu C, 2012, SCHOOL PSYCHOL INT, V33, P550, DOI 10.1177/0143034312446882
   Vandebosch H, 2009, NEW MEDIA SOC, V11, P1349, DOI 10.1177/1461444809341263
   Wang J, 2011, J ADOLESCENT HEALTH, V48, P415, DOI 10.1016/j.jadohealth.2010.07.012
   Williams G. A., 1990, ANN M AM ED RES ASS
   Williams KR, 2007, J ADOLESCENT HEALTH, V41, pS14, DOI 10.1016/j.jadohealth.2007.08.018
   Ybarra ML, 2004, J CHILD PSYCHOL PSYC, V45, P1308, DOI 10.1111/j.1469-7610.2004.00328.x
   ZIMET GD, 1988, J PERS ASSESS, V52, P30, DOI 10.1207/s15327752jpa5201_2
NR 35
TC 7
Z9 7
U1 0
U2 11
PU ROUTLEDGE JOURNALS, TAYLOR & FRANCIS LTD
PI ABINGDON
PA 4 PARK SQUARE, MILTON PARK, ABINGDON OX14 4RN, OXFORDSHIRE, ENGLAND
SN 1092-6771
EI 1545-083X
J9 J AGGRESS MALTREAT T
JI J. Aggress. Maltreatment Trauma
PY 2015
VL 24
IS 6
BP 707
EP 720
DI 10.1080/10926771.2015.1049763
PG 14
WC Psychology, Clinical; Criminology & Penology; Family Studies; Psychiatry
SC Psychology; Criminology & Penology; Family Studies; Psychiatry
GA DB7DI
UT WOS:000368674300007
DA 2019-03-23
ER

PT J
AU Vanderveen, JR
   Patiny, L
   Chalifoux, CB
   Jessop, MJ
   Jessop, PG
AF Vanderveen, J. R.
   Patiny, L.
   Chalifoux, C. B.
   Jessop, M. J.
   Jessop, P. G.
TI A virtual screening approach to identifying the greenest compound for a
   task: application to switchable-hydrophilicity solvents
SO GREEN CHEMISTRY
LA English
DT Article
ID LIPID EXTRACTION; POLARITY SOLVENTS; TERTIARY-AMINES; IONIC LIQUIDS;
   IDENTIFICATION; DESIGN; QSAR; MICROALGAE; SEPARATION; DISCOVERY
AB A virtual or in silico screening approach makes it much easier to identify the molecular structure that best combines efficacy for a specific task with safety and minimum environmental or health impacts. In this approach, software is used to generate a larger number of possible molecular structures and then to use QSARs (quantitative structure-activity relationships) to predict properties related to performance, safety, health and environmental impact. The structures are then given scores on criteria (such as flash point or toxicity) and an overall score. The method identifies compounds that have high scores for the 3 performance criteria and 7 health, safety, and environmental criteria. This method allows for larger-scale and faster screening than can be performed using human intellect and a benchtop approach. The success of this approach is demonstrated by its application to the identification of new and possibly greener switchable-hydrophilicity solvents (SHS). Three SHS were identified using this method. This approach to molecular design is entirely modular and can be applied to the design of almost any type of chemical. However, limitations of the method include the fact that it does not take into consideration the health and environmental costs of manufacturing the chemical.
C1 [Vanderveen, J. R.; Chalifoux, C. B.; Jessop, M. J.; Jessop, P. G.] Queens Univ, Dept Chem, Kingston, ON K7L 3N6, Canada.
   [Patiny, L.] Ecole Polytech Fed Lausanne, Inst Chem Sci & Engn ISIC, CH-1015 Lausanne, Switzerland.
RP Vanderveen, JR (reprint author), Queens Univ, Dept Chem, Kingston, ON K7L 3N6, Canada.
EM jessop@queensu.ca
OI Vanderveen, Jesse/0000-0002-2260-9920; Jessop,
   Philip/0000-0002-5323-5095; Patiny, Luc/0000-0002-4943-2643
FU Switchable Solutions Inc.; Canada Research Chairs program; Ontario
   Graduate Scholarship program
FX We thank Switchable Solutions Inc., the Canada Research Chairs program,
   and the Ontario Graduate Scholarship program for supporting this work.
   PGJ thanks Landolt & Cie SK, Ecole Polytechnique Federale de Lausanne,
   and Prof. Paul Dyson for the opportunity to work at EPFL for a
   sabbatical year, during which this project was started.
CR [Anonymous], 2014, T E S T VERS 4 1
   [Anonymous], 2014, ACD PERC VERS 12 0
   Berhanu WM, 2012, CHEMPLUSCHEM, V77, P507, DOI 10.1002/cplu.201200038
   Bougie F, 2012, J CHEM ENG DATA, V57, P635, DOI 10.1021/je200731v
   Boyd AR, 2012, BIORESOURCE TECHNOL, V118, P628, DOI 10.1016/j.biortech.2012.05.084
   Cheng L, 2015, J PHYS CHEM LETT, V6, P283, DOI 10.1021/jz502319n
   Conway W, 2013, ENVIRON SCI TECHNOL, V47, P1163, DOI 10.1021/es3025885
   Cruz-Monteagudo M, 2013, TOXICOL SCI, V136, P548, DOI 10.1093/toxsci/kft209
   Du Y, 2013, BIORESOURCE TECHNOL, V149, P253, DOI 10.1016/j.biortech.2013.09.039
   Durelle J, 2015, PHYS CHEM CHEM PHYS, V17, P5308, DOI 10.1039/c4cp05313c
   Durelle J, 2014, PHYS CHEM CHEM PHYS, V16, P5270, DOI 10.1039/c3cp55391d
   Ertl P, 2015, J CHEMINFORMATICS, V7, DOI 10.1186/s13321-015-0061-y
   Holland A, 2012, CAN J CHEM, V90, P805, DOI 10.1139/v2012-061
   Husch T, 2015, PHYS CHEM CHEM PHYS, V17, P3394, DOI 10.1039/c4cp04338c
   Jastorff B, 2007, CLEAN-SOIL AIR WATER, V35, P399, DOI 10.1002/clen.200720018
   Jessop PG, 2011, GREEN CHEM, V13, P619, DOI 10.1039/c0gc00806k
   Jessop PG, 2010, GREEN CHEM, V12, P809, DOI 10.1039/b926885e
   Kar S, 2012, EXPERT OPIN DRUG DIS, V7, P877, DOI 10.1517/17460441.2012.716420
   Korth M, 2014, PHYS CHEM CHEM PHYS, V16, P7919, DOI 10.1039/c4cp00547c
   Mortazavi-Manesh S, 2013, AICHE J, V59, P2993, DOI 10.1002/aic.14081
   Oberg T, 2006, ENVIRON TOXICOL CHEM, V25, P1178, DOI 10.1897/05-326R.1
   Orme CJ, 2015, DESALINATION, V371, P126, DOI 10.1016/j.desal.2015.05.024
   Qu XH, 2015, COMP MATER SCI, V103, P56, DOI 10.1016/j.commatsci.2015.02.050
   Ranke J, 2007, CHEM REV, V107, P2183, DOI 10.1021/cr050942s
   Salum LB, 2009, MOL DIVERS, V13, P277, DOI 10.1007/s11030-009-9112-5
   Samori C, 2014, RSC ADV, V4, P5999, DOI 10.1039/c3ra47144f
   Samori C, 2013, GREEN CHEM, V15, P353, DOI 10.1039/c2gc36730k
   Tropsha A, 2010, MOL INFORM, V29, P476, DOI 10.1002/minf.201000061
   United Nations, 2013, GLOB HARM SYST CLASS
   Vanderveen JR, 2014, GREEN CHEM, V16, P1187, DOI 10.1039/c3gc42164c
   Wilson AD, 2015, RSC ADV, V5, P7740, DOI 10.1039/c4ra08558b
   Wilson AD, 2014, RSC ADV, V4, P11039, DOI 10.1039/c3ra47724j
   Zhang YY, 2016, APPL ENERG, V162, P1160, DOI 10.1016/j.apenergy.2015.03.071
   Zhao X, 2015, AICHE J, V61, P2016, DOI 10.1002/aic.14782
NR 34
TC 7
Z9 7
U1 2
U2 38
PU ROYAL SOC CHEMISTRY
PI CAMBRIDGE
PA THOMAS GRAHAM HOUSE, SCIENCE PARK, MILTON RD, CAMBRIDGE CB4 0WF, CAMBS,
   ENGLAND
SN 1463-9262
EI 1463-9270
J9 GREEN CHEM
JI Green Chem.
PY 2015
VL 17
IS 12
BP 5182
EP 5188
DI 10.1039/c5gc01022e
PG 7
WC Chemistry, Multidisciplinary; Green & Sustainable Science & Technology
SC Chemistry; Science & Technology - Other Topics
GA CX7XV
UT WOS:000365917200011
DA 2019-03-23
ER

PT B
AU Wisniewski, P
   Jia, HY
   Wang, N
   Zheng, SJ
   Xu, H
   Rosson, MB
   Carroll, JM
AF Wisniewski, Pamela
   Jia, Haiyan
   Wang, Na
   Zheng, Saijing
   Xu, Heng
   Rosson, Mary Beth
   Carroll, John M.
GP Assoc Comp Machinery
TI Resilience Mitigates the Negative Effects of Adolescent Internet
   Addiction and Online Risk Exposure
SO CHI 2015: PROCEEDINGS OF THE 33RD ANNUAL CHI CONFERENCE ON HUMAN FACTORS
   IN COMPUTING SYSTEMS
LA English
DT Proceedings Paper
CT 33rd Annual CHI Conference on Human Factors in Computing Systems (CHI)
CY APR 18-23, 2015
CL Seoul, SOUTH KOREA
SP Assoc Comp Machinery, Assoc Comp Machinery Special Interest Grp Comp Human Interact
DE Adolescent Online Safety; Internet Addiction; Risk; Resilience
ID CONNOR-DAVIDSON RESILIENCE; SCALE CD-RISC; PARENTAL MEDIATION; CHILDREN;
   VALIDATION; VICTIMS; YOUTH
AB We cannot fully protect adolescents from experiencing online risks; however, we can aim to better understand how online risk experiences impact teens, factors that contribute to or prevent teens from exposure to risk, as well as factors that can protect teens from psychological harm in spite of online risk exposure. Through a web-based survey study of 75 adolescents in the US, we develop and empirically validate a theoretical model of adolescent resilience in the presence of online risks. We show evidence that resilience is a key factor in protecting teens from experiencing online risks, even when teens exhibit high levels of Internet addiction. Resilience also neutralizes the negative psychological effects associated with Internet addiction and online risk exposure. Therefore, we emphasize the importance of design solutions that foster teen resilience and strength building, as opposed to solutions targeted toward parents that often focus on restriction and risk prevention.
C1 [Wisniewski, Pamela; Jia, Haiyan; Wang, Na; Zheng, Saijing; Xu, Heng; Rosson, Mary Beth; Carroll, John M.] Penn State Univ, Coll Informat Sci & Technol, University Pk, PA 16802 USA.
RP Wisniewski, P (reprint author), Penn State Univ, Coll Informat Sci & Technol, University Pk, PA 16802 USA.
EM pamwis@psu.edu; hjia@psu.edu; nzw109@psu.edu; suz128@psu.edu;
   hxu@psu.edu; mrosson@psu.edu; jcarroll@psu.edu
RI Carroll, John/A-8718-2009
OI Carroll, John/0000-0001-5189-337X
FU U.S. National Science Foundation [CNS-1018302]
FX First, we would like to thank Daniel F. Perkins for introducing us to
   the theory of resilience. Also, this research was supported by the U.S.
   National Science Foundation under grant CNS-1018302. Part of the work of
   Heng Xu was done while working at the U.S. National Science Foundation.
   Any opinion, findings, and conclusions or recommendations expressed in
   this material are those of the authors and do not necessarily reflect
   the views of the U.S. National Science Foundation.
CR Alvord MK, 2005, PROF PSYCHOL-RES PR, V36, P238, DOI 10.1037/0735-7028.36.3.238
   Burns RA, 2010, PERS INDIV DIFFER, V48, P527, DOI 10.1016/j.paid.2009.11.026
   Campbell-Sills L, 2007, J TRAUMA STRESS, V20, P1019, DOI 10.1002/jts.20271
   Chai SM, 2009, IEEE T PROF COMMUN, V52, P167, DOI 10.1109/TPC.2009.2017985
   Chou C, 2005, EDUC PSYCHOL REV, V17, P363, DOI 10.1007/s10648-005-8138-1
   Coleman J., 2007, ADOLESCENCE RISK RES
   Compas B. E., 2009, HDB ADOLESCENT PSYCH
   Connor KM, 2003, DEPRESS ANXIETY, V18, P76, DOI 10.1002/da.10113
   D'Haenens L., 2013, COPE BUILD RESILIENC
   David-Ferdon C, 2007, J ADOLESCENT HEALTH, V41, pS1, DOI 10.1016/j.jadohealth.2007.08.020
   Dawson JF, 2014, J BUS PSYCHOL, V29, P1, DOI 10.1007/s10869-013-9308-7
   Duerager A., 2012, CAN PARENTS SUPPORT
   Ebesutani C, 2012, J PSYCHOPATHOL BEHAV, V34, P191, DOI 10.1007/s10862-011-9273-2
   Facebook, 2014, FAM SAF CTR
   Faul F, 2007, BEHAV RES METHODS, V39, P175, DOI 10.3758/BF03193146
   Fergus S, 2005, ANNU REV PUBL HEALTH, V26, P399, DOI 10.1146/annurev.publhealth.26.021304.144357
   Fincham DS, 2009, COMPR PSYCHIAT, V50, P193, DOI 10.1016/j.comppsych.2008.09.001
   FONAGY P, 1994, J CHILD PSYCHOL PSYC, V35, P231, DOI 10.1111/j.1469-7610.1994.tb01160.x
   Gabriel I. J., 2008, P 41 ANN HAW INT C S, P274
   Hayes A. F., 2008, INTRO MEDIATION MODE
   Hebert M, 2014, CIENC SAUDE COLETIVA, V19, P685, DOI 10.1590/1413-81232014193.15972013
   Hippe J, 2004, RECLAIMING CHILDREN, V12, P240
   Hooper D., 2008, ELECT J BUS RES METH, V6, P1
   IBM, 2014, STRUCT EQ MOD IBM SP
   Jia H., 2015, P COMP SUPP COOP WOR
   Jones LM, 2012, J ADOLESCENT HEALTH, V50, P179, DOI 10.1016/j.jadohealth.2011.09.015
   Leung L, 2012, NEW MEDIA SOC, V14, P117, DOI 10.1177/1461444811410406
   Livingstone S., 2012, BETTER INTERNET CHIL
   Livingstone S., 2011, RISKS SAFETY INTERNE
   Livingstone S, 2008, J BROADCAST ELECTRON, V52, P581, DOI 10.1080/08838150802437396
   Mesch GS, 2009, CYBERPSYCHOL BEHAV, V12, P387, DOI 10.1089/cpb.2009.0068
   Mitchell KJ, 2003, YOUTH SOC, V34, P330, DOI 10.1177/0044118X02250123
   Rosen LD, 2008, J APPL DEV PSYCHOL, V29, P459, DOI 10.1016/j.appdev.2008.07.005
   Staksrud E, 2009, INFORM COMMUN SOC, V12, P364, DOI 10.1080/13691180802635455
   van den Eijnden RJJM, 2008, DEV PSYCHOL, V44, P655, DOI 10.1037/0012-1649.44.3.655
   WATSON D, 1988, J PERS SOC PSYCHOL, V54, P1063, DOI 10.1037//0022-3514.54.6.1063
   Wisniewski P., 2015, P COMP SUPP COOP WOR
   Wisniewski P., 2014, P CSCW 2014
   Wisniewski P., 2013, P 19 AM C INF SYST
   Yardi S, 2011, 29TH ANNUAL CHI CONFERENCE ON HUMAN FACTORS IN COMPUTING SYSTEMS, P3237
   Yen JY, 2007, J ADOLESCENT HEALTH, V41, P93, DOI 10.1016/j.jadohealth.2007.02.002
NR 41
TC 7
Z9 7
U1 2
U2 4
PU ASSOC COMPUTING MACHINERY
PI NEW YORK
PA 1515 BROADWAY, NEW YORK, NY 10036-9998 USA
BN 978-1-4503-3145-6
PY 2015
BP 4029
EP 4038
DI 10.1145/2702123.2702240
PG 10
WC Computer Science, Cybernetics; Computer Science, Information Systems;
   Computer Science, Interdisciplinary Applications; Computer Science,
   Theory & Methods
SC Computer Science
GA BI5GT
UT WOS:000412395504006
DA 2019-03-23
ER

PT J
AU Ji, Y
   Wang, GJ
   Zhang, Q
   Zhu, ZH
AF Ji, Yang
   Wang, Guang-Ji
   Zhang, Qi
   Zhu, Zhuo-Hong
TI Online social networking behaviors among Chinese younger and older
   adolescent: The influences of age, gender, personality, and attachment
   styles
SO COMPUTERS IN HUMAN BEHAVIOR
LA English
DT Article
DE Privacy disclosure; Adolescents; Age; Gender; Personality; Attachment
ID SELF-ESTEEM; CULTURAL-DIFFERENCES; UNITED-STATES; RISK-FACTORS; SITE
   USE; INTERNET; FACEBOOK; PRIVACY; DISCLOSURE; VICTIMIZATION
AB Risks associated with adolescents' uses of social networking sites (SNSs) propelled investigations concerning how online privacy and security behaviors are related to young people's general activities online. To explore adolescents' SNS behaviors, among a group of 531 volunteered adolescent participants during their junior or senior middle school years in Beijing, this study ran exploratory factor analysis based on statements from non-structured interview targeting their Renren SNS uses, and further investigated the levels of and the associations between SNS behaviors based on developmental factors of age, gender, personality, and attachment styles. Results suggest most Chinese younger and older adolescents were likely disclosing real names and photos on SNSs, and their latent utilization, socializing, and privacy disclosure SNS behaviors were influenced by age, gender, personality, or attachment styles. Moreover, the negative associations of privacy disclosure with utilization or socializing behaviors were likely affected by personality and attachment categories. Although Chinese adolescents showed some levels of concerns in their SNS privacy disclosure, education of SNS privacy and security along with adolescent care in general are perhaps helpful for providing a better online experience for young people. (C) 2014 Elsevier Ltd. All rights reserved.
C1 [Ji, Yang; Zhu, Zhuo-Hong] Chinese Acad Sci, Inst Psychol, Key Lab Mental Hlth, Beijing 100101, Peoples R China.
   [Wang, Guang-Ji] Univ Washington, Seattle, WA 98195 USA.
   [Zhang, Qi] Beijing Union Univ, Dept Psychol, Teachers Coll, Beijing 100011, Peoples R China.
RP Zhu, ZH (reprint author), Chinese Acad Sci, Inst Psychol, Room 207,South Wing,16 Lincui Rd, Beijing 100101, Peoples R China.
EM jiyang@psych.ac.cn; joysyfx53@163.com; zhangqi@buu.edu.cn;
   zhuzh@psych.ac.cn
OI Ji, Yang/0000-0001-7942-9333
CR Acquisti A, 2006, LECT NOTES COMPUT SC, V4258, P36
   AINSWORTH MDS, 1978, BEHAV BRAIN SCI, V1, P436, DOI 10.1017/S0140525X00075828
   Amichai-Hamburger Y, 2002, CYBERPSYCHOL BEHAV, V5, P125, DOI 10.1089/109493102753770507
   Amichai-Hamburger Y, 2002, COMPUT HUM BEHAV, V18, P1, DOI 10.1016/S0747-5632(01)00034-6
   AMICHAIHAMBURGE.Y, 2005, SOCIAL NET HUMAN BEH, P27
   [Anonymous], 2013, 32 STAT REP INT DEV
   Barker V, 2009, CYBERPSYCHOL BEHAV, V12, P209, DOI 10.1089/cpb.2008.0228
   BAUMEISTER RF, 1995, PSYCHOL BULL, V117, P497, DOI 10.1037/0033-2909.117.3.497
   Brown B. B., 1994, PERSONAL RELATIONSHI
   Brown B. B., 1999, DEV ROMANTIC RELATIO
   Buhrmester D, 1995, DISCLOSURE PROCESSES, P10, DOI DOI 10.1017/CBO9780511527746.002
   Buote VM, 2009, COMPUT HUM BEHAV, V25, P560, DOI 10.1016/j.chb.2008.12.022
   Chen XY, 1999, INT J BEHAV DEV, V23, P199, DOI 10.1080/016502599384071
   Chen Z., 2013, LECT NOTES COMPUTER, V8024, P373
   Cindy H., 1987, J PERS SOC PSYCHOL, V52, P511
   Collins WA, 2006, CAMBRIDGE HANDBOOK OF PERSONAL RELATIONSHIPS, P191, DOI 10.1017/CBO9780511606632.012
   Correa T, 2010, COMPUT HUM BEHAV, V26, P247, DOI 10.1016/j.chb.2009.09.003
   Costa P. T., 1989, NEO PI NEO FFI MANUA
   Davidoff S., 2011, NY TIMES
   De Boeck P, 2005, PSYCHOL REV, V112, P129, DOI 10.1037/0033-295X.112.1.129
   Debatin B, 2009, J COMPUT-MEDIAT COMM, V15, P83, DOI 10.1111/j.1083-6101.2009.01494.x
   Dwyer C., 2007, P AMCIS 07 AM C INF
   Erikson E. H., 1950, CHILDHOOD SOC
   FURMAN W, 1992, CHILD DEV, V63, P103, DOI 10.1111/j.1467-8624.1992.tb03599.x
   Gross R., 2005, P WPES 05 2005 ACM W
   [郭庆科 Guo QingKe], 2006, [心理学报, Acta Psychologica Sinica], V38, P626
   Hamm JV, 2000, DEV PSYCHOL, V36, P209, DOI 10.1037//0012-1649.36.2.209
   Hargittai E., 2010, 1 MONDAY, P15
   Heyman GD, 2008, DEV PSYCHOL, V44, P908, DOI 10.1037/0012-1649.44.4.908
   Hutchby I, 2001, SOCIOLOGY, V35, P441, DOI 10.1177/S0038038501000219
   Jackson LA, 2013, COMPUT HUM BEHAV, V29, P910, DOI 10.1016/j.chb.2012.11.024
   Ji Y. G., 2010, INT J HUMAN COMPUTER, V26, P11
   Jolicoeur M., 2010, MUCH ADO SEXTING
   Kim J, 2009, CYBERPSYCHOL BEHAV, V12, P451, DOI 10.1089/cpb.2008.0327
   Kurtz JE, 2003, J PERS, V71, P21, DOI 10.1111/1467-6494.t01-1-00005
   Lam LT, 2013, COMPUT HUM BEHAV, V29, P3, DOI 10.1016/j.chb.2012.06.021
   Lenhart A, 2007, CYBERBULLYING
   Lewis F., 2013, PACKAGE ABN DATA MOD
   Lewis K, 2008, J COMPUT-MEDIAT COMM, V14, P79, DOI 10.1111/j.1083-6101.2008.01432.x
   Li Q, 2006, SCHOOL PSYCHOL INT, V27, P157, DOI 10.1177/0143034306064547
   Lin H., 2005, CHINAS ED SYSTEM
   Livingstone S, 2008, NEW MEDIA SOC, V10, P393, DOI 10.1177/1461444808089415
   MCCRAE RR, 1989, MULTIVAR BEHAV RES, V24, P107, DOI 10.1207/s15327906mbr2401_7
   McKenna KYA, 2000, PERS SOC PSYCHOL REV, V4, P57, DOI 10.1207/S15327957PSPR0401_6
   Muris P, 2001, PERS INDIV DIFFER, V30, P809, DOI 10.1016/S0191-8869(00)00074-X
   Noll JG, 2009, PEDIATRICS, V123, pE1078, DOI 10.1542/peds.2008-2983
   Nosko A, 2010, COMPUT HUM BEHAV, V26, P406, DOI 10.1016/j.chb.2009.11.012
   Parker WD, 1998, PERS INDIV DIFFER, V25, P1005, DOI 10.1016/S0191-8869(98)00016-6
   Pyzalski J, 2011, YOUTH CULTURE NET CU, P278
   Qiu L, 2013, J CROSS CULT PSYCHOL, V44, P106, DOI 10.1177/0022022111434597
   R Core Team, 2013, R LANG ENV STAT COMP
   Renren, 2014, RENR ANN UN 4 Q FISC
   Robards B., 2010, PRISM, V7, P1
   Rose A. J., 2006, PSYCHOL BULL, V132, P89
   Ross C, 2009, COMPUT HUM BEHAV, V25, P578, DOI 10.1016/j.chb.2008.12.024
   Rubin K. H., 2006, HDB CHILD PSYCHOL SO, V3
   Sawyer SM, 2012, LANCET, V379, P1630, DOI 10.1016/S0140-6736(12)60072-5
   Schouten AP, 2007, MEDIA PSYCHOL, V10, P292, DOI 10.1080/15213260701375686
   Stutzman F., 2006, INT DIGITAL MEDIA AR, V3, P10
   Valkenburg PM, 2011, BRIT J DEV PSYCHOL, V29, P253, DOI 10.1348/2044-835X.002001
   Walrave M, 2011, COMPUTERS, PRIVACY AND DATA PROTECTION: AN ELEMENT OF CHOICE, P285, DOI 10.1007/978-94-007-0641-5_14
   Wang JL, 2012, COMPUT HUM BEHAV, V28, P2313, DOI 10.1016/j.chb.2012.07.001
   Wang Q, 2006, CURR DIR PSYCHOL SCI, V15, P182, DOI 10.1111/j.1467-8721.2006.00432.x
   Wilkinson RB, 2004, J YOUTH ADOLESCENCE, V33, P479, DOI 10.1023/B:JOYO.0000048063.59425.20
   Wu AMS, 2013, J BEHAV ADDICT, V2, P160, DOI 10.1556/JBA.2.2013.006
   Zhou S. X., 2012, INT J CYBER BEHAV PS, V2, P1
   Zywica J, 2008, J COMPUT-MEDIAT COMM, V14, P1, DOI 10.1111/j.1083-6101.2008.01429.x
NR 67
TC 7
Z9 7
U1 5
U2 58
PU PERGAMON-ELSEVIER SCIENCE LTD
PI OXFORD
PA THE BOULEVARD, LANGFORD LANE, KIDLINGTON, OXFORD OX5 1GB, ENGLAND
SN 0747-5632
EI 1873-7692
J9 COMPUT HUM BEHAV
JI Comput. Hum. Behav.
PD DEC
PY 2014
VL 41
BP 393
EP 402
DI 10.1016/j.chb.2014.08.011
PG 10
WC Psychology, Multidisciplinary; Psychology, Experimental
SC Psychology
GA AY7QU
UT WOS:000347755000044
DA 2019-03-23
ER

PT J
AU Redondo-Sama, G
   Pulido-Rodriguez, MA
   Larena, R
   de Botton, L
AF Redondo-Sama, Gisela
   Pulido-Rodriguez, Miguel A.
   Larena, Rosa
   de Botton, Lena
TI Not Without Them: The Inclusion of Minors' Voices on Cyber Harassment
   Prevention
SO QUALITATIVE INQUIRY
LA English
DT Article
DE childhood; adolescence; prevention; cyber harassment; communicative
   content analysis
ID GENDER VIOLENCE; SEXUAL-ABUSE; INTERNET USE; ONLINE; YOUTH; ADOLESCENTS;
   TEENAGERS; EXPOSURE; CHILDREN; RISK
AB Cyber harassment is considered one of the most important risks of our children and teenagers' online daily interactions. Most existing preventive programs are designed by and for adults, not accounting for the experiences and views of the potential victims. The approach of preventive socialization emphasizes the need for the participation of minors as well as the importance of acknowledging their voices to develop successful preventive actions in this field. By the means of communicative content analysis, in this article, authors contrast the research state of the art with the voice of the very minors. From this analysis, a series of ground rules are defined to be considered in the design of actions aimed at preventing cyber harassment.
C1 [Redondo-Sama, Gisela] Univ Cambridge, Fac Educ, Cambridge CB2 1TN, England.
   [Pulido-Rodriguez, Miguel A.] Ramon Llull Univ, Barcelona 08021, Spain.
   [Larena, Rosa] Univ Valladolid, Soria, Spain.
   [de Botton, Lena] Univ Barcelona, Dept Sociol Theory, E-08007 Barcelona, Spain.
RP Pulido-Rodriguez, MA (reprint author), Ramon Llull Univ, Fac Social Educ & Social Work Pere Tarres, C Santalo 37, Barcelona 08021, Spain.
EM mapulido@peretarres.url.edu
RI Pulido-Rodriguez, Miguel/K-9853-2014
OI Pulido-Rodriguez, Miguel/0000-0002-5142-8184; De Botton,
   Lena/0000-0001-9909-987X; Redondo-Sama, Gisela/0000-0003-2240-7795
CR ARNALDO C, 2001, CHILD ABUSE INTERNET
   Bolen R. M., 2001, CHILD SEXUAL ABUSE I
   Bolen RM, 2003, SOC WORK, V48, P174, DOI 10.1093/sw/48.2.174
   BROWN M., 2013, SCRIPTA NOVA REV ELE, VXVII
   Brown Sarah, 2007, HOWARD J CRIMINAL JU, V46, P60, DOI DOI 10.1111/J.1468-2311.2007.00454.X
   Bruner J, 2012, INT J EDUC PSYCHOL, V1, P5, DOI 10.4471/ijep.2012.01
   Child Exploitation and Online Protection Centre, 2006, UND ONL SOC NETW SER
   Child Exploitation and Online Protection Centre, 2013, ANN REV CTR PLAN
   DeMeulenaere EJ, 2013, QUAL INQ, V19, P552, DOI 10.1177/1077800413494343
   End Child Prostitution Child Pornography and Trafficking for Children for Sexual Purposes, 2001, PAN 3 PRES CHILDR YO
   End Child Prostitution Child Pornography and Trafficking for Children for Sexual Purposes, 2008, YOUTH REC 3 WORLD C
   Flecha A., 2012, MULTIDISCIPLINARY J, V1, P188, DOI [10.4471/generos.2012.09, DOI 10.4471/GENEROS.2012.09]
   Flecha R, 2013, CAMB J EDUC, V43, P451, DOI 10.1080/0305764X.2013.819068
   Fleming MJ, 2006, YOUTH SOC, V38, P135, DOI 10.1177/0044118X06287858
   Griffiths M, 2000, CYBERPSYCHOL BEHAV, V3, P537, DOI 10.1089/109493100420151
   International Youth Advisory Congress, 2008, INT YOUTH ADV C KEY
   Kierkegaard Sylvia, 2008, Computer Law & Security Report, V24, P41, DOI 10.1016/j.clsr.2007.11.004
   Livingstone S, 2008, NEW MEDIA SOC, V10, P393, DOI 10.1177/1461444808089415
   Lobe B., 2011, CROSS NATL COMP RISK
   McAlinden AM, 2006, SOC LEGAL STUD, V15, P339, DOI 10.1177/0964663906066613
   Mertens DM, 2013, J MIX METHOD RES, V7, P215, DOI 10.1177/1558689813493994
   Microsoft, 2012, WWW ONL BULL SURV FI
   Mitchell KJ, 2008, CHILD ABUSE NEGLECT, V32, P277, DOI 10.1016/j.chiabu.2007.04.015
   Oliver E, 2009, BRIT J SOCIOL EDUC, V30, P207, DOI 10.1080/01425690802700313
   Olson LN, 2007, COMMUN THEOR, V17, P231, DOI 10.1111/j.1468-2885.2007.00294.x
   Oswell D., 2006, Information Communication & Society, V9, P244, DOI 10.1080/13691180600630807
   Pulido C., 2009, ADV SUPERVISION ED R, V11
   Quayle E, 2006, AGGRESS VIOLENT BEH, V11, P1, DOI 10.1016/j.avb.2005.02.005
   Skinner H, 2003, SOC SCI MED, V57, P875, DOI 10.1016/S0277-9536(02)00455-0
   The United Nations, 1989, TREAT SER, V1577, P3
   Valls R, 2008, VIOLENCE AGAINST WOM, V14, P759, DOI 10.1177/1077801208320365
   Wells M, 2008, CHILD MALTREATMENT, V13, P227, DOI 10.1177/1077559507312962
   Wolak J, 2003, J ADOLESCENCE, V26, P105, DOI 10.1016/S0140-1971(02)00114-8
   Ybarra ML, 2007, ARCH PEDIAT ADOL MED, V161, P138, DOI 10.1001/archpedi.161.2.138
   Ybarra ML, 2005, CYBERPSYCHOL BEHAV, V8, P473, DOI 10.1089/cpb.2005.8.473
NR 35
TC 7
Z9 7
U1 2
U2 30
PU SAGE PUBLICATIONS INC
PI THOUSAND OAKS
PA 2455 TELLER RD, THOUSAND OAKS, CA 91320 USA
SN 1077-8004
EI 1552-7565
J9 QUAL INQ
JI Qual. Inq.
PD SEP
PY 2014
VL 20
IS 7
BP 895
EP 901
DI 10.1177/1077800414537214
PG 7
WC Social Sciences, Interdisciplinary
SC Social Sciences - Other Topics
GA AN2MW
UT WOS:000340420800010
DA 2019-03-23
ER

PT J
AU Bloom, TL
   Glass, NE
   Case, J
   Wright, C
   Nolte, K
   Parsons, L
AF Bloom, Tina L.
   Glass, Nancy E.
   Case, James
   Wright, Courtney
   Nolte, Kimberly
   Parsons, Lindsay
TI Feasibility of an Online Safety Planning Intervention for Rural and
   Urban Pregnant Abused Women
SO NURSING RESEARCH
LA English
DT Article
DE domestic violence; feasibility studies; pregnant women; rural health
ID INTIMATE PARTNER VIOLENCE; DOMESTIC VIOLENCE; RISK-FACTORS; FEMICIDE;
   HEALTH; HELP; PERSPECTIVE; EXPERIENCES; STRATEGIES; RESOURCES
AB Background: Intimate partner violence (IPV) in pregnancy is common and harmful to maternal-child health. Safety planning is the gold standard for intervention, but most abused women never access safety planning. Pregnant women may face increased barriers to safety planning and risk of severe IPV, particularly if they are also rural residents. Internet-based safety planning interventions may be useful, but no such interventions specific to the needs of pregnant women have been developed.
   Objectives: The aim was to evaluate feasibility (usability, safety, and acceptability) of Internet-based safety planning for rural and urban abused pregnant women and practicality of recruitment procedures for future trials.
   Methods: An existing Internet-based safety decision aid for pregnant and postpartum women was adapted; initial content validity was established with survivors of IPV, advocates, and national IPV experts; and a convenience sample of community-dwelling abused pregnant women was recruited and randomized into two groups to test the decision aid.
   Results: Fifty-nine participants were enrolled; 46 completed the baseline session, 41% of whom (n = 19) resided in nonmetropolitan counties. Participants' average gestational age was 20.2 weeks, and 28.3% resided with the abusive partner. Participants reported severe IPV at baseline (mean Danger Assessment score of 16.1), but all were able to identify a safe computer, and 73.9% completed the baseline session in less than 1 week, with no adverse events reported.
   Discussion: These findings provide preliminary evidence for the feasibility, acceptability, and safety of an Internet-based safety decision aid for urban and rural abused pregnant women.
C1 [Bloom, Tina L.; Wright, Courtney; Nolte, Kimberly; Parsons, Lindsay] Univ Missouri, Sinclair Sch Nursing, Columbia, MO 65233 USA.
   [Glass, Nancy E.; Case, James] Johns Hopkins Univ, Sch Nursing, Baltimore, MD USA.
RP Bloom, TL (reprint author), Univ Missouri, Sinclair Sch Nursing, Columbia, MO 65233 USA.
EM bloomt@missouri.edu
FU University of Missouri Research Board; Robert Wood Johnson Foundation
   Nurse Faculty Scholars program [69343]
FX The authors acknowledge that this project was funded by the University
   of Missouri Research Board and the Robert Wood Johnson Foundation Nurse
   Faculty Scholars program (Grant #69343).
CR Anderson KM, 2014, HEALTH CARE WOMEN IN, V35, P423, DOI 10.1080/07399332.2013.815757
   Bacchus L, 2003, HEALTH SOC CARE COMM, V11, P10, DOI 10.1046/j.1365-2524.2003.00402.x
   Basile K, 2007, INTIMATE PARTNER VIO
   Bloom T., 2011, FAMILY VIOLENCE NURS, P155
   Bowen DJ, 2009, AM J PREV MED, V36, P452, DOI 10.1016/j.amepre.2009.02.002
   Brownridge DA, 2011, VIOLENCE AGAINST WOM, V17, P858, DOI 10.1177/1077801211412547
   Campbell J. C., 2009, INTIMATE PARTNER VIO, P319
   Campbell JC, 2007, TRAUMA VIOLENCE ABUS, V8, P246, DOI 10.1177/1524838007303505
   Campbell JC, 2009, J INTERPERS VIOLENCE, V24, P653, DOI 10.1177/0886260508317180
   Campbell JC, 2003, AM J PUBLIC HEALTH, V93, P1089, DOI 10.2105/AJPH.93.7.1089
   Clough A, 2011, FIELD METHOD, V23, P86, DOI 10.1177/1525822X10384446
   Daoud N, 2012, AM J PUBLIC HEALTH, V102, P1893, DOI 10.2105/AJPH.2012.300843
   Davies J. M., 1998, SAFETY PLANNING BATT
   De Keseredy W, 2009, DANGEROUS EXITS ESCA
   Dutton J. A., 2003, 201943 NCJ US DEP JU
   Dutton M. A., 1992, EMPOWERING HEALING B
   Economic Research Service, 2013, RURAL CLASS
   Edleson J. L, 1999, EFFECTIVE INTERVENTI
   Gallup-Black A, 2005, HOMICIDE STUD, V9, P149, DOI 10.1177/1088767904274158
   Glass N, 2008, AM J PUBLIC HEALTH, V98, P1021, DOI 10.2105/AJPH.2007.117770
   Glass N, 2010, J INTERPERS VIOLENCE, V25, P1947, DOI 10.1177/0886260509354508
   Goodman L, 2005, VIOLENCE AGAINST WOM, V11, P311, DOI 10.1177/1077801204273297
   Howard LM, 2013, PLOS MED, V10, DOI 10.1371/journal.pmed.1001452
   Iyengar R, 2009, HEALTH AFFAIR, V28, pW1052, DOI 10.1377/hlthaff.28.6.w1052
   James L, 2013, VIOLENCE VICTIMS, V28, P359, DOI 10.1891/0886-6708.VV-D-12-00034
   Lanier C, 2009, VIOLENCE AGAINST WOM, V15, P1311, DOI 10.1177/1077801209346711
   Laughon K, 2008, JOGNN-J OBST GYN NEO, V37, P502, DOI 10.1111/j.1552-6909.2008.00268.x
   Liang B, 2005, AM J COMMUN PSYCHOL, V36, P71, DOI 10.1007/s10464-005-6233-6
   Logan TK, 2005, VIOLENCE AGAINST WOM, V11, P876, DOI 10.1177/1077801205276985
   Lutz K. F., 2004, COMMUNICATING NURSIN, V37, P103
   Lutz KF, 2005, WESTERN J NURS RES, V27, P802, DOI 10.1177/0193945905278078
   McFarlane J, 2002, NURS RES, V51, P347, DOI 10.1097/00006199-200211000-00002
   McFarlane J, 2002, OBSTET GYNECOL, V100, P27, DOI 10.1016/S0029-7844(02)02054-9
   Meyer S., 2010, TRENDS ISSUES CRIME, V389, P1
   Miller E, 2010, CONTRACEPTION, V81, P316, DOI 10.1016/j.contraception.2009.12.004
   Peek-Asa C, 2011, J WOMENS HEALTH, V20, P1743, DOI 10.1089/jwh.2011.2891
   Pew Internet, 2012, 46 AM AD SMARTPH OWN
   Riddell T, 2009, HEALTH CARE WOMEN IN, V30, P134, DOI 10.1080/07399330802523774
   Roehl J., 2005, 209732 US DEP JUST
   Shah PS, 2010, J WOMENS HEALTH, V19, P2017, DOI 10.1089/jwh.2010.2051
   Shannon Lisa, 2006, Violence Vict, V21, P167, DOI 10.1891/088667006780644226
   Vatnar SKB, 2010, J INTERPERS VIOLENCE, V25, P94, DOI 10.1177/0886260508329129
   Wolf ME, 2003, J FAM VIOLENCE, V18, P121, DOI 10.1023/A:1022893231951
NR 43
TC 7
Z9 7
U1 0
U2 21
PU LIPPINCOTT WILLIAMS & WILKINS
PI PHILADELPHIA
PA TWO COMMERCE SQ, 2001 MARKET ST, PHILADELPHIA, PA 19103 USA
SN 0029-6562
EI 1538-9847
J9 NURS RES
JI Nurs. Res.
PD JUL-AUG
PY 2014
VL 63
IS 4
BP 243
EP 251
DI 10.1097/NNR.0000000000000036
PG 9
WC Nursing
SC Nursing
GA AM3LN
UT WOS:000339754200003
PM 24977721
DA 2019-03-23
ER

PT J
AU Peuchaud, S
AF Peuchaud, Sheila
TI Social media activism and Egyptians' use of social media to combat
   sexual violence: an HiAP case study
SO HEALTH PROMOTION INTERNATIONAL
LA English
DT Article
DE Egypt; sexual violence; women; media
ID HEALTH
AB This paper represents a case study of how social media activists have harnessed the power of Facebook, Twitter and mobile phone networks to address sexual harassment in Egypt. HarassMap plots reports of sexual harassment on a Google Map and informs victims of support services. Tahrir Bodyguard and Operation Anti-Sexual Harassment (OpAntiSH) protect female protestors who have been vulnerable to sexual aggression at the hands of unruly mobs and by agents of the state. Activists have access to an Android app called 'I'm Getting Arrested' or 'Byt2ebed 3alia' in Egyptian Arabic. The app sends the time and GPS coordinates of an arrest to family, fellow activists, legal counsel and social media outlets. The hope is the initiatives described in this paper could inspire public health ministries and activist NGOs to incorporate crowdsourcing social media applications in the spirit of health in all policies (HiAP). To that end, this paper will begin by defining social media activism from the perspective of the communications discipline. This paper will then demonstrate the significance of sexual harassment as a public health issue, and describe several social media efforts to document incidents and protect victims. The paper will conclude with discussion regarding how these innovations could be integrated into the HiAP approach.
C1 Amer Univ Cairo, New Cairo, Egypt.
RP Peuchaud, S (reprint author), Amer Univ Cairo, New Cairo, Egypt.
EM sheilapeuchaud@gmail.com
CR Abou Bakr T., 2013, DAILY NEWS EGYPT
   Amar P, 2011, INT FEM J POLIT, V13, P299, DOI 10.1080/14616742.2011.587364
   Amnesty International, 2013, EG GEND BAS VIOL WOM
   Brown P, 2004, SOCIOL HEALTH ILL, V26, P679, DOI 10.1111/j.0141-9889.2004.00413.x
   El Zahraa Geel F., 2012, POPULATION REFERENCE
   Elbhar Jusuf, 2011, BRUTAL EGYPT SECURIT
   Friefeld C. C., 2010, PLOS MED, DOI [10.1371/journal.pmed.1000376, DOI 10.1371/JOURNAL.PMED.1000376]
   Gladwell M., 2010, NEW YORKER
   Howard PN, 2012, J COMMUN, V62, P359, DOI 10.1111/j.1460-2466.2012.01626.x
   Human Rights Watch, 2011, EG MIL VIRG TEST INV
   International Development Research Center Centre de recherches pour le developpement international, 2012, HARASSMAP US CROWDS
   International Development Research Center Centre de recherches pour le developpement international (IRDCCRDI), 2013, REB CHIAO HARASSMAP
   Johnson C., 2012, GLOBAL LEGAL MONITOR
   Mackenzie J., 2014, TECHPRESIDENT   0103
   Mahmud N, 2010, TECHNOL HEALTH CARE, V18, P137, DOI 10.3233/THC-2010-0576
   Martin J. D., 2013, MEDIA USE MIDDLE E 8
   Miller Anna Lekas, 2013, NATION
   Ok H, 2011, INT J COMMUN-US, V5, P320
   Shirky C., 2011, FOREIGN AFFAIRS
   Tufekci Z, 2012, J COMMUN, V62, P363, DOI 10.1111/j.1460-2466.2012.01629.x
   UN Women, 2013, STUD WAYS METH EL SE
   UN Women, 2013, RIO DE JAN FAV NEW O
   WHO, 2013, HELS STAT HLTH ALL P
   World Health Organization, 2014, HLTH ALL POL FRAM CO
   Zoller HM, 2005, COMMUN THEOR, V15, P341, DOI 10.1111/j.1468-2885.2005.tb00339.x
NR 25
TC 7
Z9 7
U1 1
U2 21
PU OXFORD UNIV PRESS
PI OXFORD
PA GREAT CLARENDON ST, OXFORD OX2 6DP, ENGLAND
SN 0957-4824
EI 1460-2245
J9 HEALTH PROMOT INT
JI Health Promot. Int.
PD JUN
PY 2014
VL 29
SU 1
BP 113
EP 120
DI 10.1093/heapro/dau046
PG 8
WC Health Policy & Services; Public, Environmental & Occupational Health
SC Health Care Sciences & Services; Public, Environmental & Occupational
   Health
GA AP6VN
UT WOS:000342216300015
PM 25217347
OA Bronze
DA 2019-03-23
ER

PT J
AU Macneale, KH
   Spromberg, JA
   Baldwin, DH
   Scholz, NL
AF Macneale, Kate H.
   Spromberg, Julann A.
   Baldwin, David H.
   Scholz, Nathaniel L.
TI A Modeled Comparison of Direct and Food Web-Mediated Impacts of Common
   Pesticides on Pacific Salmon
SO PLOS ONE
LA English
DT Article
ID MACROINVERTEBRATE COMMUNITY RESPONSE; ARTIFICIAL STREAM SYSTEM; CHINOOK
   SALMON; ONCORHYNCHUS-TSHAWYTSCHA; BEHAVIORAL IMPAIRMENT;
   CERIODAPHNIA-DUBIA; POPULATION-LEVEL; HEADWATER STREAM; ATLANTIC SALMON;
   RISK-ASSESSMENT
AB In the western United States, pesticides used in agricultural and urban areas are often detected in streams and rivers that support threatened and endangered Pacific salmon. Although concentrations are rarely high enough to cause direct salmon mortality, they can reach levels sufficient to impair juvenile feeding behavior and limit macroinvertebrate prey abundance. This raises the possibility of direct adverse effects on juvenile salmon health in tandem with indirect effects on salmon growth as a consequence of reduced prey abundance. We modeled the growth of ocean-type Chinook salmon (Oncorhynchus tshawytscha) at the individual and population scales, investigating insecticides that differ in how long they impair salmon feeding behavior and in how toxic they are to salmon compared to macroinvertebrates. The relative importance of these direct vs. indirect effects depends both on how quickly salmon can recover and on the relative toxicity of an insecticide to salmon and their prey. Model simulations indicate that when exposed to a long-acting organophosphate insecticide that is highly toxic to salmon and invertebrates (e. g., chlorpyrifos), the long-lasting effect on salmon feeding behavior drives the reduction in salmon population growth with reductions in prey abundance having little additional impact. When exposed to short-acting carbamate insecticides at concentrations that salmon recover from quickly but are lethal to invertebrates (e. g., carbaryl), the impacts on salmon populations are due primarily to reductions in their prey. For pesticides like carbaryl, prey sensitivity and how quickly the prey community can recover are particularly important in determining the magnitude of impact on their predators. In considering both indirect and direct effects, we develop a better understanding of potential impacts of a chemical stressor on an endangered species and identify data gaps (e.g., prey recovery rates) that contribute uncertainty to these assessments.
C1 [Macneale, Kate H.; Spromberg, Julann A.; Baldwin, David H.; Scholz, Nathaniel L.] NOAA, NW Fisheries Sci Ctr, Natl Marine Fisheries Serv, Seattle, WA 98115 USA.
RP Macneale, KH (reprint author), NOAA, NW Fisheries Sci Ctr, Natl Marine Fisheries Serv, Seattle, WA 98115 USA.
EM Kate.Macneale@gmail.com
RI Scholz, Nathaniel/L-1642-2013
OI Scholz, Nathaniel/0000-0001-6207-0272
FU National Oceanic and Atmospheric Administration
FX The National Oceanic and Atmospheric Administration provided funding for
   the work. The funders had no role in study design, data collection and
   analysis, decision to publish, or preparation of the manuscript.
CR Anderson BS, 2006, ENVIRON TOXICOL CHEM, V25, P1160, DOI 10.1897/05-231R.1
   Ashauer R, 2007, ENVIRON SCI TECHNOL, V41, P5535, DOI 10.1021/es070283w
   Beauvais SL, 2000, ENVIRON TOXICOL CHEM, V19, P1875, DOI 10.1897/1551-5028(2000)019<1875:PMONOD>2.3.CO;2
   BRAZNER JC, 1990, CAN J FISH AQUAT SCI, V47, P1157, DOI 10.1139/f90-135
   BRETT JR, 1969, J FISH RES BOARD CAN, V26, P2363, DOI 10.1139/f69-230
   Caswell H., 2001, MATRIX POPULATION MO
   Chambers JE, 2002, HUM ECOL RISK ASSESS, V8, P165, DOI 10.1080/20028091056809
   Chen XD, 2010, ECOTOXICOLOGY, V19, P1124, DOI 10.1007/s10646-010-0495-y
   Colville A, 2008, ECOTOXICOLOGY, V17, P173, DOI 10.1007/s10646-007-0181-x
   CUFFNEY T F, 1984, Freshwater Invertebrate Biology, V3, P153, DOI 10.2307/1467120
   DAVIES PE, 1993, AQUAT TOXICOL, V27, P201, DOI 10.1016/0166-445X(93)90055-6
   Ferrari A, 2004, ECOTOX ENVIRON SAFE, V57, P420, DOI 10.1016/S0147-6513(02)00069-6
   Fleeger JW, 2003, SCI TOTAL ENVIRON, V317, P207, DOI 10.1016/S0048-9697(03)00141-4
   Gilliom RJ, 2007, ENVIRON SCI TECHNOL, V41, P3407
   Greene CM, 2004, CAN J FISH AQUAT SCI, V61, P590, DOI 10.1139/F04-024
   Groner ML, 2011, FRESHWATER BIOL, V56, P2391, DOI 10.1111/j.1365-2427.2011.02667.x
   HEALEY MC, 1984, CAN J FISH AQUAT SCI, V41, P476, DOI 10.1139/f84-057
   Heckmann LH, 2005, ENVIRON TOXICOL CHEM, V24, P582, DOI 10.1897/04-117R.1
   Howell P., 1985, STOCK ASSESSMENT COL
   Hutchens JJ, 1998, J N AM BENTHOL SOC, V17, P518, DOI 10.2307/1468369
   Johnson HM, 2011, J AM WATER RESOUR AS, V47, P265, DOI 10.1111/j.1752-1688.2010.00507.x
   Johnson LL, 2007, SCI TOTAL ENVIRON, V374, P342, DOI 10.1016/j.scitotenv.2006.11.051
   Kohler HR, 2013, SCIENCE, V341, P759, DOI 10.1126/science.1237591
   Kostow K. E., 1995, BIENNIAL REPORT STAT
   KREUTZWEISER DP, 1990, CAN J FISH AQUAT SCI, V47, P1387, DOI 10.1139/f90-158
   KREUTZWEISER DP, 1991, ARCH ENVIRON CON TOX, V20, P330, DOI 10.1007/BF01064398
   Labenia JS, 2007, MAR ECOL PROG SER, V329, P1, DOI 10.3354/meps329001
   Laetz CA, 2013, ENVIRON SCI TECHNOL, V47, P2925, DOI 10.1021/es305058y
   Laetz CA, 2009, ENVIRON HEALTH PERSP, V117, P348, DOI 10.1289/ehp.0800096
   Liess M, 1999, ENVIRON TOXICOL CHEM, V18, P1948, DOI 10.1897/1551-5028(1999)018<1948:LICAPR>2.3.CO;2
   LUGTHART GJ, 1990, FRESHWATER BIOL, V24, P417, DOI 10.1111/j.1365-2427.1990.tb00721.x
   Lydy MJ, 2004, ARCH ENVIRON CON TOX, V48, P49, DOI 10.1007/s00244-004-0056-6
   Mohr S, 2012, AQUAT TOXICOL, V110, P25, DOI 10.1016/j.aquatox.2011.11.016
   Moore A, 1996, J FISH BIOL, V48, P758, DOI 10.1006/jfbi.1996.0075
   MORGAN MJ, 1990, ENVIRON TOXICOL CHEM, V9, P489, DOI 10.1897/1552-8618(1990)9[489:EOFOTF]2.0.CO;2
   Naiman RJ, 2012, P NATL ACAD SCI USA, V109, P21201, DOI 10.1073/pnas.1213408109
   Nelson T.S., 2004, JUVENILE CHINOOK MIG
   [NRC] National Research Council, 2013, ASS RISKS END THREAT, P142
   Power M, 1999, J AQUATIC ECOSYSTEM, V6, P253
   PSCCTC, 2002, PAC SALM COMM JOINT
   PUSEY BJ, 1994, ECOTOX ENVIRON SAFE, V27, P221, DOI 10.1006/eesa.1994.1019
   Ratner S, 1997, CONSERV BIOL, V11, P879, DOI 10.1046/j.1523-1739.1997.95457.x
   RAVEN PJ, 1989, ENVIRON POLLUT, V59, P55, DOI 10.1016/0269-7491(89)90021-3
   Relyea RA, 2008, ECOL APPL, V18, P1728, DOI 10.1890/08-0454.1
   Rohr JR, 2006, TRENDS ECOL EVOL, V21, P606, DOI 10.1016/j.tree.2006.07.002
   Roni Philip, 1995, North American Journal of Fisheries Management, V15, P325, DOI 10.1577/1548-8675(1995)015<0325:GVISAA>2.3.CO;2
   Sandahl JF, 2005, ENVIRON TOXICOL CHEM, V24, P136, DOI 10.1897/04-195R.1
   Scholz NL, 2000, CAN J FISH AQUAT SCI, V57, P1911, DOI 10.1139/cjfas-57-9-1911
   Schulz R, 2004, J ENVIRON QUAL, V33, P419, DOI 10.2134/jeq2004.0419
   Schulz R, 2002, ENVIRON TOXICOL CHEM, V21, P2172, DOI 10.1002/etc.5620211021
   vandenBrink PJ, 1996, ENVIRON TOXICOL CHEM, V15, P1143, DOI 10.1897/1551-5028(1996)015<1143:EOTIDA>2.3.CO;2
   VANDENBRINK PJ, 2006, HUM ECOL RISK ASSESS, V12, P645, DOI DOI 10.1080/10807030500430559
   WALLACE JB, 1989, HYDROBIOLOGIA, V179, P135, DOI 10.1007/BF00007601
   WARD S, 1995, ECOTOX ENVIRON SAFE, V30, P2, DOI 10.1006/eesa.1995.1002
   Weatherley AH, 1995, PHYSL ECOLOGY PACIFI, P103
   Werner I, 2000, ENVIRON TOXICOL CHEM, V19, P215, DOI 10.1897/1551-5028(2000)019<0215:ICTTCD>2.3.CO;2
   Weston DP, 2012, ENVIRON TOXICOL CHEM, V31, P1579, DOI 10.1002/etc.1847
NR 57
TC 7
Z9 7
U1 0
U2 34
PU PUBLIC LIBRARY SCIENCE
PI SAN FRANCISCO
PA 1160 BATTERY STREET, STE 100, SAN FRANCISCO, CA 94111 USA
SN 1932-6203
J9 PLOS ONE
JI PLoS One
PD MAR 31
PY 2014
VL 9
IS 3
AR e92436
DI 10.1371/journal.pone.0092436
PG 13
WC Multidisciplinary Sciences
SC Science & Technology - Other Topics
GA AN8GP
UT WOS:000340842300001
PM 24686837
OA DOAJ Gold, Green Published
DA 2019-03-23
ER

PT J
AU Chary, M
   Park, EH
   McKenzie, A
   Sun, J
   Manini, AF
   Genes, N
AF Chary, Michael
   Park, Emily H.
   McKenzie, Andrew
   Sun, Julia
   Manini, Alex F.
   Genes, Nicholas
TI Signs & Symptoms of Dextromethorphan Exposure from YouTube
SO PLOS ONE
LA English
DT Article
ID ABUSE; DEXTRORPHAN; RECEPTOR
AB Detailed data on the recreational use of drugs are difficult to obtain through traditional means, especially for substances like Dextromethorphan (DXM) which are available over-the-counter for medicinal purposes. In this study, we show that information provided by commenters on YouTube is useful for uncovering the toxicologic effects of DXM. Using methods of computational linguistics, we were able to recreate many of the clinically described signs and symptoms of DXM ingestion at various doses, using information extracted from YouTube comments. Our study shows how social networks can enhance our understanding of recreational drug effects.
C1 [Chary, Michael; McKenzie, Andrew; Sun, Julia] Icahn Sch Med Mt Sinai, New York, NY USA.
   [Park, Emily H.] Rutgers New Jersey Med Sch, Newark, NJ USA.
   [Manini, Alex F.] Icahn Sch Med Mt Sinai, Div Med Toxicol, New York, NY USA.
   [Genes, Nicholas] Icahn Sch Med Mt Sinai, Dept Emergency Med, New York, NY 10029 USA.
RP Genes, N (reprint author), Icahn Sch Med Mt Sinai, Dept Emergency Med, New York, NY 10029 USA.
EM nicholas.genes@mountsinai.org
OI Chary, Michael/0000-0002-9000-1765; Sun, Julia/0000-0001-9768-4362
CR Anderson I, 2013, DEXTROMETHORPHAN ABU
   [Anonymous], 2011, J ADDICT DIS, V30, P243
   Ball JK, 2006, NEW DAWN REP, V32, P1
   Banerji S, 2001, AM J HEALTH-SYST PH, V58, P1811, DOI 10.1093/ajhp/58.19.1811
   Bobo WV, 2004, AM J EMERG MED, V22, P624, DOI 10.1016/j.ajem.2004.09.011
   Boyer EW, 2007, CYBERPSYCHOL BEHAV, V10, P1, DOI 10.1089/cpb.2006.9999
   Boyer EW, 2004, PEDIATR EMERG CARE, V20, P858, DOI 10.1097/01.pec.0000148039.14588.d0
   Bronstein AC, 2012, CLIN TOXICOL, V50, P911, DOI 10.3109/15563650.2012.746424
   Bryner JK, 2006, ARCH PEDIAT ADOL MED, V160, P1217, DOI 10.1001/archpedi.160.12.1217
   Casselman I, 2011, J ETHNOPHARMACOL, V138, P662, DOI 10.1016/j.jep.2011.07.065
   Chou YC, 1999, BRAIN RES, V821, P516, DOI 10.1016/S0006-8993(99)01125-7
   Daniulaityte R, 2012, DRUG ALCOHOL DEPENDE
   GINSKI MJ, 1994, PSYCHOPHARMACOLOGY, V114, P573, DOI 10.1007/BF02244987
   Lange JE, 2010, DRUG ALCOHOL DEPEN, V108, P138, DOI 10.1016/j.drugalcdep.2009.11.010
   Manning P, 2012, DRUGS ED PREVENTION, P1
   Miller G., 1990, INT J LEXICOGR, V3, P235, DOI DOI 10.1093/IJL/3.4.235
   Mitkov, 2002, OXFORD HDB COMPUTATI
   Murff HJ, 2011, JAMA-J AM MED ASSOC, V306, P848, DOI 10.1001/jama.2011.1204
   Murphy PN, 2011, HUM PSYCHOPHARM CLIN, V26, P460, DOI 10.1002/hup.1228
   Pham T, 2010, TECHNICAL REPORT
   Price LH, 2000, AM J PSYCHIAT, V157, P304, DOI 10.1176/appi.ajp.157.2.304
   RAMACHANDER G, 1977, J PHARM SCI, V66, P1047, DOI 10.1002/jps.2600660740
   SALTON G, 1975, COMMUN ACM, V18, P613, DOI 10.1145/361219.361220
   Substance Abuse and Mental Health Services Administration (SAMHSA), 2007, NSDUH REP MIS OV THE
   Trugenberger CA, 2013, BMC BIOINFORMATICS, V14, DOI 10.1186/1471-2105-14-51
   Turney PD, 2010, J ARTIF INTELL RES, V37, P141, DOI 10.1613/jair.2934
   Wilson MD, 2011, CLIN TOXICOL, V49, P409, DOI 10.3109/15563650.2011.585429
   Zack M, 2004, NEUROPSYCHOPHARMACOL, V29, P195, DOI 10.1038/sj.npp.1300333
NR 28
TC 7
Z9 7
U1 0
U2 6
PU PUBLIC LIBRARY SCIENCE
PI SAN FRANCISCO
PA 1160 BATTERY STREET, STE 100, SAN FRANCISCO, CA 94111 USA
SN 1932-6203
J9 PLOS ONE
JI PLoS One
PD FEB 12
PY 2014
VL 9
IS 2
AR e82452
DI 10.1371/journal.pone.0082452
PG 10
WC Multidisciplinary Sciences
SC Science & Technology - Other Topics
GA AA7FJ
UT WOS:000331262600002
PM 24533044
OA DOAJ Gold, Green Published
DA 2019-03-23
ER

PT S
AU Cano, AE
   Fernandez, M
   Alani, H
AF Cano, Amparo Elizabeth
   Fernandez, Miriam
   Alani, Harith
BE Aiello, LM
   McFarland, D
TI Detecting Child Grooming Behaviour Patterns on Social Media
SO SOCIAL INFORMATICS, SOCINFO 2014
SE Lecture Notes in Computer Science
LA English
DT Proceedings Paper
CT 6th International Conference on Social Informatics (SocInfo)
CY NOV 11-13, 2014
CL Barcelona, SPAIN
SP Microsoft Res, Facebook, Yahoo Labs, Stanford, Ctr Computat Soc Sci, Barcelona Media, SocialSensor, IEEE Special Tech Community Social Networking
DE children protection; online grooming; behavioural patterns
AB Online paedophile activity in social media has become a major concern in society as Internet access is easily available to a broader younger population. One common form of online child exploitation is child grooming, where adults and minors exchange sexual text and media via social media platforms. Such behaviour involves a number of stages performed by a predator (adult) with the final goal of approaching a victim (minor) in person. This paper presents a study of such online grooming stages from a machine learning perspective. We propose to characterise such stages by a series of features covering sentiment polarity, content, and psycho-linguistic and discourse patterns. Our experiments with online chatroom conversations show good results in automatically classifying chatlines into various grooming stages. Such a deeper understanding and tracking of predatory behaviour is vital for building robust systems for detecting grooming conversations and potential predators on social media.
C1 [Cano, Amparo Elizabeth; Fernandez, Miriam; Alani, Harith] Open Univ, Knowledge Media Inst, Milton Keynes, Bucks, England.
RP Cano, AE (reprint author), Open Univ, Knowledge Media Inst, Milton Keynes, Bucks, England.
EM amparo.canoi@open.ac.uk; m.fernandezi@open.ac.uk; h.alani@open.ac.uk
CR Argamon S, 2009, COMMUN ACM, V52, P119, DOI 10.1145/1461928.1461959
   Australian Institute of Criminology (AIC), 2013, TECHNICAL REPORT
   Australian Institute of Criminology (AIC), 2008, TECHNICAL REPORT
   Baker Collin F., 1998, P COLING ACL
   Bogdanova D, 2014, COMPUT SPEECH LANG, V28, P108, DOI 10.1016/j.csl.2013.04.007
   Chambers J. K., 2004, HDB LANGUAGE VARIATI
   Chang CC, 2011, ACM T INTEL SYST TEC, V2, DOI 10.1145/1961189.1961199
   Egan V., 2011, ANTISOCIAL BEHAV CAU, V20, P273
   Escalante H.J., 2013, P ACL
   Griffith G., 2007, TECHNICAL REPORT
   Gunning R. C., 1952, TECHNIQUE CLEAR WRIT
   Gupta Ashish, 2012, CORR
   HALL MA, 1998, THESIS U WAIKATO HAM
   Inches G., 2012, CLEF
   Kohavi R., 1995, P 14 IJCAI, V2
   Kontostathis A., 2009, P TEXT MIN WORKSH 20
   Kontostathis A., 2010, 1 INT WORKSH MIN SOC
   Lilley C., 2014, TECHNICAL REPORT
   Michalopoulos D., 2011, P IEEE S COMP COMM
   Nijman H., 2009, J SEX AGGRESS, V15, P319, DOI DOI 10.1080/13552600903195057
   O'Connell R, 2003, TECHNICAL REPORT
   Olson LN, 2007, COMMUN THEOR, V17, P231, DOI 10.1111/j.1468-2885.2007.00294.x
   Palmer T., 2004, TECHNICAL REPORT
   Pendar N, 2007, ICSC 2007: International Conference on Semantic Computing, Proceedings, P235, DOI 10.1109/ICSC.2007.32
   Pennebaker J.W., 2001, TECHNICAL REPORT
   Pennebaker James W., 2007, TECHNICAL REPORT
   Porter M. F., 1980, PROGRAM, V14
   Rowe M., 2014, P 2014 ACM C WEB SCI, P229
   Salzberg SL, 1997, DATA MIN KNOWL DISC, V1, P317, DOI 10.1023/A:1009752403260
   SCAMP Project, 2014, TECHNICAL REPORT
   Schneider N, 2010, CMULTI10001
   Toutanova K, 2000, PROCEEDINGS OF THE 2000 JOINT SIGDAT CONFERENCE ON EMPIRICAL METHODS IN NATURAL LANGUAGE PROCESSING AND VERY LARGE CORPORA, P63
   Wagner C., 2012, P 4 IEEE INT C SOC C
   Webster S., 2012, TECHNICAL REPORT
   Whittle H., 2013, UNIVERSAL J PSYCHOL, V1, P59, DOI DOI 10.13189/UJP.2013.010206
   Wolak J., 2006, TECHNICAL REPORT
NR 36
TC 7
Z9 7
U1 1
U2 15
PU SPRINGER-VERLAG BERLIN
PI BERLIN
PA HEIDELBERGER PLATZ 3, D-14197 BERLIN, GERMANY
SN 0302-9743
BN 978-3-319-13734-6; 978-3-319-13733-9
J9 LECT NOTES COMPUT SC
PY 2014
VL 8851
BP 412
EP 427
PG 16
WC Computer Science, Information Systems; Computer Science, Theory &
   Methods
SC Computer Science
GA BC7DH
UT WOS:000354775400030
DA 2019-03-23
ER

PT J
AU Dalabira, E
   Viennas, E
   Daki, E
   Komianou, A
   Bartsakoulia, M
   Poulas, K
   Katsila, T
   Tzimas, G
   Patrinos, GP
AF Dalabira, Eleni
   Viennas, Emmanouil
   Daki, Elisavet
   Komianou, Angeliki
   Bartsakoulia, Marina
   Poulas, Konstantinos
   Katsila, Theodora
   Tzimas, Giannis
   Patrinos, George P.
TI DruGeVar: An Online Resource Triangulating Drugs with Genes and Genomic
   Biomarkers for Clinical Pharmacogenomics
SO PUBLIC HEALTH GENOMICS
LA English
DT Article
DE Databases; Data interpretation; Data querying; Drug; Gene;
   Pharmacogenomics
AB Background/Aims: Pharmacogenomics aims to rationalize drug use by minimizing drug toxicity and/or by increasing drug efficacy. A large number of genomic markers have been correlated with variable drug responses and severity of adverse drug reactions. Although a number of these drugs bear pharmacogenomic information in their labels - approved by regulatory agencies - and comprehensive drug/gene lists exist online, information related to the respective pharmacogenomic biomarkers is currently missing from such lists. Methods: We extracted information from the published literature and online resources and developed DruGeVar (http://drugevar.genomicmedicinealliance.org), an online resource triangulating drugs with genes and pharmacogenomic biomarkers in an effort to build a comprehensive database that could serve clinical pharmacogenomics. Results and Conclusions: A user-friendly data querying and visualization interface allows users to formulate simple and complex queries. Such a database would be readily applicable as a stand-alone resource or a plug-in module for other databases. (C) 2014 S. Karger AG, Basel
C1 [Dalabira, Eleni; Daki, Elisavet; Komianou, Angeliki; Bartsakoulia, Marina; Poulas, Konstantinos; Katsila, Theodora; Patrinos, George P.] Univ Patras, Dept Pharm, Sch Hlth Sci, GR-26504 Patras, Greece.
   [Viennas, Emmanouil] Univ Patras, Fac Engn, Dept Comp Engn & Informat, GR-26504 Patras, Greece.
   [Tzimas, Giannis] Technol Educ Inst Western Greece, Dept Comp & Informat Engn, Patras, Greece.
RP Patrinos, GP (reprint author), Univ Patras, Dept Pharm, Sch Hlth Sci, Univ Campus Rion, GR-26504 Patras, Greece.
EM gpatrinos@upatras.gr
RI Katsila, Theodora/O-3228-2015
OI Katsila, Theodora/0000-0002-6263-4231; Tzimas,
   Giannis/0000-0002-4073-7256
FU European Commission [REG-POT] [FP285950]; European Commission
   [RD-Connect] [FP7304555]; Golden Helix Foundation [GHF_P1301]
FX This work was partly funded by the European Commission [REG-POT
   (FP285950) and RD-Connect (FP7304555)] and the Golden Helix Foundation
   (GHF_P1301) grants to G.P.P. This work was encouraged and coordinated by
   the Genomic Medicine Alliance Pharmacogenomics and Genome Informatics
   Working Groups and by the Global Genomic Medicine Collaborative
   Pharmacogenomics Working Group.
CR Bell Michael, 2010, SOA MODELING PATTERN
   Geogitsi M, 2011, PHARMACOGENOMICS, V12, P49, DOI [10.2217/pgs.10.169, 10.2217/PGS.10.169]
   Maliepaard M, 2013, NAT REV DRUG DISCOV, V12, P103, DOI 10.1038/nrd3931
   Papadopoulos P, 2014, NUCLEIC ACIDS RES, V42, pD1020, DOI 10.1093/nar/gkt1125
   Potamias G, 2014, OPEN BIOL, V4, DOI 10.1098/rsob.140071
   Thorn Caroline F, 2013, Methods Mol Biol, V1015, P311, DOI 10.1007/978-1-62703-435-7_20
   Vogel F., 1959, ERG INN MED KINDERHK, V12, P52, DOI DOI 10.1007/978-3-642-94744-5_2
   Weinshilboum R, 2003, NEW ENGL J MED, V348, P529, DOI 10.1056/NEJMra020021
NR 8
TC 7
Z9 7
U1 0
U2 0
PU KARGER
PI BASEL
PA ALLSCHWILERSTRASSE 10, CH-4009 BASEL, SWITZERLAND
SN 1662-4246
EI 1662-8063
J9 PUBLIC HEALTH GENOM
JI Pub. Health Genomics
PY 2014
VL 17
IS 5-6
BP 265
EP 271
DI 10.1159/000365895
PG 7
WC Genetics & Heredity; Public, Environmental & Occupational Health
SC Genetics & Heredity; Public, Environmental & Occupational Health
GA AW9NX
UT WOS:000346585400004
PM 25228099
DA 2019-03-23
ER

PT J
AU Hanckel, B
   Morris, A
AF Hanckel, Benjamin
   Morris, Alan
TI Finding community and contesting heteronormativity: queer young people's
   engagement in an Australian online community
SO JOURNAL OF YOUTH STUDIES
LA English
DT Article
DE queer; sexuality; internet; political participation; civic engagement
ID IDENTITIES; POLITICS; INTERNET; GAY
AB This study examines how queer young people in Australia are engaging in an online community to address their marginalisation and oppression. Drawing on an analysis of online forums and in-depth interviews with 14 participants, we use Durkheim's concept of egoism and the social model of disability to analyse the role and impact of the online community. The findings indicate that the community not only provides a sense of belonging for the participants and reduces their experiences of isolation, but also connects them to resources and networking opportunities that foster political participation. In this way, the online community operates as a space for young people to understand and potentially overcome their experiences of egoism and marginality. It helps them to reach the realisation that it is not them but the heteronormative 'society' that is the problem. In doing so, the online community provides young people with the emotional resources and social capital to do something to address their marginalisation.
C1 [Hanckel, Benjamin] Univ Technol Sydney, Fac Arts & Social Sci, Sydney, NSW 2007, Australia.
   [Morris, Alan] Univ Technol Sydney, Ctr Local Govt, Sydney, NSW 2007, Australia.
RP Hanckel, B (reprint author), Univ Technol Sydney, Fac Arts & Social Sci, Sydney, NSW 2007, Australia.
EM Benjamin.J.Hanckel@student.uts.edu.au
OI Morris, Alan/0000-0001-7652-5370; Hanckel, Benjamin/0000-0002-4324-9733
CR Alexander J., 2004, THEIR OWN WORDS LGBT
   Baym N. K., 2006, CRITICAL CYBERCULTUR, P79
   Bond B. J., 2009, OHIO COMMUNICATION J, V47, P233
   boyd d., 2011, NETWORKED SELF IDENT, P39, DOI DOI 10.4324/9780203876527
   Byrne DN, 2007, J COMPUT-MEDIAT COMM, V13, P319, DOI 10.1111/j.1083-6101.2007.00398.x
   Downing G, 2013, CHILD GEOGR, V11, P44, DOI 10.1080/14733285.2013.743280
   Durkheim E, 2005, SUICIDE STUDY SOCIOL
   Dyson S., 2003, DONT ASK DONT TELL H
   Epstein D., 1994, CHALLENGING LESBIAN, P197
   GIDDENS A, 1996, DEFENCE SOCIOLOGY
   Gray M., 2009, OUT COUNTRY YOUTH ME
   Gruszczynska A., 2006, PINK CURTAIN EVERYDA, P95
   Hammack PL, 2011, SEX RES SOC POLICY, V8, P162, DOI 10.1007/s13178-011-0060-3
   Hammack PL, 2009, J YOUTH ADOLESCENCE, V38, P867, DOI 10.1007/s10964-008-9342-3
   Harper G. W., 2009, STORY SEXUAL IDENTIT, P297, DOI [DOI 10.1093/ACPROF:OSO/9780195326789.003.0013, 10.1093/acprof:oso/9780195326789.003.0013]
   Harris A, 2009, AUST J POLIT SCI, V44, P327, DOI 10.1080/10361140902865308
   Herek GM, 2007, J SOC ISSUES, V63, P905, DOI 10.1111/j.1540-4560.2007.00544.x
   Hillier L, 2010, WRITING THEMSELVES 3
   HILLIER L, 2001, ITS JUST EASIER INTE
   Hillier L., 2007, SEXUALITIES, V10, P82, DOI DOI 10.1177/1363460707072956
   Hillier L, 2012, J LGBT YOUTH, V9, P225, DOI 10.1080/19361653.2012.684642
   Marciano A, 2011, YOUTH CULTURE NET CU, P222, DOI 10.4018/978-1-60960-209-3.ch013
   Markham  A., 2012, ETHICAL DECISION MAK
   Marletta D., 2009, REAL VIRTUAL CRITICA, P25
   McCormack M., 2012, DECLINING SIGNIFICAN
   McCormack M, 2010, SOCIOLOGY, V44, P843, DOI 10.1177/0038038510375734
   Meho LI, 2006, J AM SOC INF SCI TEC, V57, P1284, DOI 10.1002/asi.20416
   Munt Sally R., 2002, INT J SEXUALITY GEND, V7, P125, DOI DOI 10.1023/A:1015893016167
   Paradis E., VOICES LGBTQ STUDENT
   Pascoe CJ, 2011, SEX RES SOC POLICY, V8, P5, DOI 10.1007/s13178-011-0042-5
   Pratt R. J., 2006, GAY LESBIAN ISSUES P, V2, P12
   Savin-Williams R. C., 2005, NEW GAY TEENAGER
   Savin-Williams RC, 2001, J ADOLESCENCE, V24, P5, DOI 10.1006/jado.2000.0369
   Sharkey S, 2011, J MED ETHICS, V37, P752, DOI 10.1136/medethics-2011-100080
   Shaw DF, 1997, VIRTUAL CULTURE, P133
   Sulfridge R., 2012, THESIS WAYNE STATE U
   Thomas A., 2001, BRIT PSYCH SOC LESB
   Thomas B. S., 2002, THESIS U TEXAS
   Tregaskis C, 2002, DISABIL SOC, V17, P457, DOI 10.1080/09687590220140377
   UPIAS, 1976, FUND PRINC DIS
   Watson N, 1997, VIRTUAL CULTURE, P102
   WELLMAN B, 1979, AM J SOCIOL, V84, P1201, DOI 10.1086/226906
   Wellman B, 2001, INT J URBAN REGIONAL, V25, P227, DOI 10.1111/1468-2427.00309
   Willis P, 2012, CULT HEALTH SEX, V14, P1213, DOI 10.1080/13691058.2012.724087
NR 44
TC 7
Z9 7
U1 2
U2 19
PU ROUTLEDGE JOURNALS, TAYLOR & FRANCIS LTD
PI ABINGDON
PA 4 PARK SQUARE, MILTON PARK, ABINGDON OX14 4RN, OXFORDSHIRE, ENGLAND
SN 1367-6261
EI 1469-9680
J9 J YOUTH STUD
JI J. Youth Stud.
PY 2014
VL 17
IS 7
BP 872
EP 886
DI 10.1080/13676261.2013.878792
PG 15
WC Social Sciences, Interdisciplinary
SC Social Sciences - Other Topics
GA AN2XX
UT WOS:000340450400004
DA 2019-03-23
ER

PT J
AU Soriano, CRR
AF Reyes Soriano, Cheryll Ruth
TI Constructing collectivity in diversity: online political mobilization of
   a national LGBT political party
SO MEDIA CULTURE & SOCIETY
LA English
DT Article
DE cyberqueer; identity politics; LGBT; online media; political
   mobilization; social movement
ID QUEER; INTERNET; COMMUNITIES
AB The internet has opened up a space for discussions of queer sexuality and the interconnectivity made possible by internet technologies enables the active exchange of queer ideologies across distant spaces that facilitate the formation of 'queer counterpublics'. But how do cyberqueer movements form a collectivity amid the instability of individual and collective identities and the vulnerabilities and controls posed by new technology mediation? Through the case study of Ladlad, a lesbian, gay, bisexual, and transgender (LGBT) political party in the Philippines, this paper examines the role of online media in the construction of a queer movement. The article argues that the process of connectivity facilitated by online spaces creates nodes of identification, belonging, and support that symbolically form a collective site of resistance to sources of oppressive power for LGBTs.
C1 [Reyes Soriano, Cheryll Ruth] De La Salle Univ, Manila 1004, Philippines.
RP Soriano, CRR (reprint author), De La Salle Univ, Dept Commun, 2401 Taft Ave, Manila 1004, Philippines.
EM cheryll.soriano@dlsu.edu.ph
CR Alexander J, 2002, INT J SEXUALITY GEND, V7, P85, DOI DOI 10.1023/A:1015888915258
   Anderson B., 2006, IMAGINED COMMUNITIES
   Austria FA, 2007, PLARIDEL, V4, P47
   Austria Jr F, 2004, PLARIDEL, V1, P21
   Baym N., 2009, INTERNET INQUIRY CON
   boyd DM, 2007, J COMPUT-MEDIAT COMM, V13
   Butler J., 1990, GENDER TROUBLE FEMIN
   Butler Judith, 1993, BODIES MATTER DISCUR
   Campbell JE, 2005, NEW MEDIA SOC, V7, P663, DOI 10.1177/1461444805056011
   Castells M., 2010, INFORM AGE EC SOC CU, V2
   Dahlgren P., 2001, MEDIATED POLITICS CO, P33
   Dumdum O, 2010, ANN M INT COMM ASS S
   Fraser V, 2010, SEX RES SOC POLICY, V7, P30, DOI 10.1007/s13178-010-0006-1
   Friedman EJ, 2007, MEDIA CULT SOC, V29, P790, DOI 10.1177/0163443707080538
   Garcia J. N. C., 2008, PHILIPPINE GAY CULTU
   Garcia JNC, 2000, INTERASIA CULTURAL S, V1, P265
   Garcia L, 2008, MANILA BEAMS PRIDE D
   Giddens A, 1990, CONSEQUENCES MODERNI
   Gray ML, 2009, CRIT STUD MEDIA COMM, V26, P212, DOI 10.1080/15295030903015062
   Gross L, 2003, CONTESTING MEDIA POW, P259
   GROSS L, 2007, QUEER ONLINE MEDIA T, pR7
   Hodges A, 1974, GAY LIBERATION PAMPH
   Jelaca D, 2011, INT COMM ASS C BOST
   Kirsch M., 2000, QUEER THEORY SOCIAL
   Mayer Margit, 1995, CULTURAL POLITICS SO, P299
   McCann B, 2011, SOCIAL EPISTEMOLOGY, V25, P249
   Melucci Alberto, 1995, SOCIAL MOVEMENTS CUL, V4, P41
   Mitra R, 2010, J BROADCAST ELECTRON, V54, P163, DOI 10.1080/08838150903550485
   Nip J. Y. M., 2004, Information Communication & Society, V7, P23, DOI 10.1080/1369118042000208889
   Olson L, 2009, SPECTRA, V45, P3
   ORiordan Kate, 2007, QUEER ONLINE MEDIA T, V40, P13
   Philippine LGBT Crime Watch, 2012, DAT KILL LESB GAY BI
   Puar Jasbir, 2007, TERRORIST ASSEMBLAGE
   Pullen C., 2010, LGBT IDENTITY ONLINE, P1
   Rak J, 2005, BIOGRAPHY, V28, P166, DOI 10.1353/bio.2005.0037
   Ryan G. W., 2003, FIELD METHOD, V15, P85, DOI DOI 10.1177/1525822X02239569
   Sampan J, 2013, MANILA TIMES    0730
   Sedgwick E. K., 1990, EPISTEMOLOGY CLOSET
   Slagle RA, 2009, SPECTRA, V45, P1
   Snow David A., 1988, INT SOCIAL MOVEMENT, V1, P197
   Sunstein Cass R., 2006, INFOTOPIA MANY MINDS
   Thoreson RR, 2012, GLQ-J LESBIAN GAY ST, V18, P529, DOI 10.1215/10642684-1600725
   Umbac A, 2011, PHILIPPINE REPO 0708
   Vivienne S, 2012, J BROADCAST ELECTRON, V56, P362, DOI 10.1080/08838151.2012.705194
   Wakeford N, 2000, LESBIAN GAY STUDIES, P403
   Yin R. K., 2008, CASE STUDY RES DESIG
NR 46
TC 7
Z9 7
U1 0
U2 25
PU SAGE PUBLICATIONS LTD
PI LONDON
PA 1 OLIVERS YARD, 55 CITY ROAD, LONDON EC1Y 1SP, ENGLAND
SN 0163-4437
EI 1460-3675
J9 MEDIA CULT SOC
JI Media Cult. Soc.
PD JAN
PY 2014
VL 36
IS 1
BP 20
EP 36
DI 10.1177/0163443713507812
PG 17
WC Communication; Sociology
SC Communication; Sociology
GA AX0SH
UT WOS:000346661700002
DA 2019-03-23
ER

PT J
AU Szafran, AT
   Mancini, MA
AF Szafran, Adam T.
   Mancini, Michael A.
TI The myImageAnalysis Project: A Web-Based Application for High-Content
   Screening
SO ASSAY AND DRUG DEVELOPMENT TECHNOLOGIES
LA English
DT Article
ID ESTROGEN-RECEPTOR; NUCLEAR RECEPTOR; IMAGE-ANALYSIS; TRANSCRIPTION;
   MICROSCOPY; DYNAMICS; BIOLOGY; ASSAYS; ALPHA
AB A major challenge faced by screening centers developing image-based assays is the wide range of assays needed compared to the limited resources that are available to effectively analyze and manage them. To overcome this limitation, we have developed the web-based myImageAnalysis (mIA) application, integrated with an open database connectivity compliant database and powered by Pipeline Pilot (PLP) that incorporates dataset tracking, scheduling and archiving, image analysis, and data reporting. For system administrators, mIA provides automated methods for managing and archiving data. For the biologist, this application allows those without any programming or image analysis experience to quickly develop, validate, and share results of complex image-based assays. Further, the structure of the application within PLP allows those with experience in PLP programming to easily add additional analysis tools as required. The tools within mIA allow users to assess basic (cell count, protein per cell, protein subcellular localization) and more advanced (engineered cell lines analysis, cell toxicity) biological image-based assays that employ advanced statistics and provides key assay performance metrics.
C1 [Szafran, Adam T.; Mancini, Michael A.] Baylor Coll Med, Dept Mol & Cellular Biol, Houston, TX 77030 USA.
RP Mancini, MA (reprint author), Baylor Coll Med, BCM130,1 Baylor Plaza, Houston, TX 77030 USA.
EM mancini@bcm.edu
FU Diana Helis Henry Medical Research Foundation; Baylor College of
   Medicine; NIH [K12DK0083014]
FX The authors would like to thank the members of the Baylor College of
   Medicine Integrated Microscopy Core, Tim Moran, Ivana Mikic, and other
   Accelrys members for their help and input during the development of the
   mIA project, Maureen Mancini for help in development of the cell lines
   used, and Jeannie Zhong for the preparation of all samples used. This
   work was supported by the Diana Helis Henry Medical Research Foundation
   (M. A. M.) through its direct engagement in the continuous active
   conduct of medical research in conjunction with Baylor College of
   Medicine and the Cancer Program. A. T. S. is a K12 scholar supported by
   the NIH grant K12DK0083014, the multidisciplinary K12 Urologic Research
   (KURe) Career Development Program awarded to Dr. Dolores J. Lamb.
CR Allan C, 2012, NAT METHODS, V9, P245, DOI [10.1038/nmeth.1896, 10.1038/NMETH.1896]
   Amazit L, 2007, MOL CELL BIOL, V27, P6913, DOI 10.1128/MCB.01695-06
   Ashcroft FJ, 2011, GENE, V477, P42, DOI 10.1016/j.gene.2011.01.009
   Berno V, 2006, METHOD ENZYMOL, V414, P188, DOI 10.1016/s0076-6879(06)14011-2
   Berno V, 2008, PLOS ONE, V3, DOI 10.1371/journal.pone.0002286
   Bolt MJ, 2013, NUCLEIC ACIDS RES, V41, P4036, DOI 10.1093/nar/gkt100
   Carpenter AE, 2006, GENOME BIOL, V7, DOI 10.1186/gb-2006-7-10-r100
   Giuliano KA, 2010, J BIOMOL SCREEN, V15, P783, DOI 10.1177/1087057110376413
   Hartig SM, 2011, METHODS MOL BIOL, V776, P313, DOI 10.1007/978-1-61779-243-4_18
   Hartig SM, 2011, J CELL BIOL, V192, P55, DOI 10.1083/jcb.201004026
   Huang Y, 2007, J BIOL CHEM, V282, P34958, DOI 10.1074/jbc.M704548200
   Imai Y, 2013, PHYSIOL REV, V93, P481, DOI 10.1152/physrev.00008.2012
   Jones TR, 2008, BMC BIOINFORMATICS, V9, DOI 10.1186/1471-2105-9-482
   Kiger A A, 2003, J Biol, V2, P27, DOI 10.1186/1475-4924-2-27
   Kim JK, 2005, SCIENCE, V308, P1164, DOI 10.1126/science.1109267
   Knight AW, 2009, REGUL TOXICOL PHARM, V55, P188, DOI 10.1016/j.yrtph.2009.07.004
   Linkert M, 2010, J CELL BIOL, V189, P777, DOI 10.1083/jcb.201004104
   Lonard DM, 2012, NAT REV ENDOCRINOL, V8, P598, DOI 10.1038/nrendo.2012.100
   Marques-Gallego P, 2010, BMC BIOTECHNOL, V10, DOI 10.1186/1472-6750-10-43
   Mediwala SN, 2013, PROSTATE, V73, P267, DOI 10.1002/pros.22566
   Morelock MM, 2005, ASSAY DRUG DEV TECHN, V3, P483, DOI 10.1089/adt.2005.3.483
   Muller WG, 2001, J CELL BIOL, V154, P33, DOI 10.1083/jcb.200011069
   Peng HC, 2012, BIOINFORMATICS, V28, P1057, DOI 10.1093/bioinformatics/bts111
   Prasad K, 2012, J MED SYST, V36, P2621, DOI 10.1007/s10916-011-9737-7
   Sharp ZD, 2006, J CELL SCI, V119, P4365, DOI 10.1242/jcs.03264
   Stoter Martin, 2013, Methods Mol Biol, V986, P105, DOI 10.1007/978-1-62703-311-4_8
   Szafran AT, 2008, PLOS ONE, V3, DOI 10.1371/journal.pone.0003605
   Szafran AT, 2009, PLOS ONE, V9, pe8179
   Tabelow K, 2011, NEUROIMAGE, V55, P1686, DOI 10.1016/j.neuroimage.2011.01.013
   Westwick JK, 2011, METHODS MOL BIOL, V756, P61, DOI 10.1007/978-1-61779-160-4_3
NR 30
TC 7
Z9 7
U1 0
U2 2
PU MARY ANN LIEBERT, INC
PI NEW ROCHELLE
PA 140 HUGUENOT STREET, 3RD FL, NEW ROCHELLE, NY 10801 USA
SN 1540-658X
EI 1557-8127
J9 ASSAY DRUG DEV TECHN
JI ASSAY DRUG DEV. TECHNOL.
PD JAN-FEB
PY 2014
VL 12
IS 1
BP 87
EP 99
DI 10.1089/adt.2013.532
PG 13
WC Biochemical Research Methods; Pharmacology & Pharmacy
SC Biochemistry & Molecular Biology; Pharmacology & Pharmacy
GA AI6YT
UT WOS:000337025400007
PM 24547743
OA Green Published
DA 2019-03-23
ER

PT J
AU Cali, BE
   Coleman, JM
   Campbell, C
AF Cali, Billie E.
   Coleman, Jill M.
   Campbell, Catherine
TI Stranger Danger? Women's Self-Protection Intent and the Continuing
   Stigma of Online Dating
SO CYBERPSYCHOLOGY BEHAVIOR AND SOCIAL NETWORKING
LA English
DT Article
ID ROMANTIC RELATIONSHIPS; INTERNET; PERCEPTIONS; ATTITUDES; USERS; RISK
AB The present study examines the stigma associated with online relationship initiation and its relation to women's self-protective behavior. Self-protective behaviors are those an individual engages in to avoid becoming a victim of dating violence. Female participants from a Midwestern university (N=82) were asked to read scenarios describing a hypothetical date. In one scenario, the prospective date was only previously known through an online social networking site, while in the other scenario, the date was previously known through brief face-to-face interaction. After reading the scenario, participants rated the importance of engaging in self-protection behaviors if they were in the date situation being described. As we predicted, participants assigned greater importance to self-protective behavior after reading the online meeting scenario than the face-to-face scenario. This tendency was especially strong among participants who had never been on a date with someone they had met online.
C1 [Cali, Billie E.; Coleman, Jill M.; Campbell, Catherine] Roosevelt Univ, Dept Psychol, Chicago, IL 60605 USA.
RP Coleman, JM (reprint author), Roosevelt Univ, Dept Psychol, 18 S Michigan Ave, Chicago, IL 60605 USA.
EM jcoleman@roosevelt.edu
CR Anderson TL, 2005, CYBERPSYCHOL BEHAV, V8, P521, DOI 10.1089/cpb.2005.8.521
   Breitenbecher KH, 2008, J INTERPERS VIOLENCE, V23, P1095, DOI 10.1177/0886260507313974
   Burbary K., 2011, FACEBOOK DEMOGRAPHIC
   Couch D, 2007, HEALTH RISK SOC, V9, P275, DOI 10.1080/136985707071488936
   Doan TT, 2011, THESIS ROOSEVELT U
   Donn JE, 2002, CYBERPSYCHOL BEHAV, V5, P107, DOI 10.1089/109493102753770499
   Finkel EJ, 2012, SCI AM MIND, P26
   Finkel EJ, 2012, PSYCHOL SCI PUBL INT, V13, P3, DOI 10.1177/1529100612436522
   Gibbs JL, 2006, COMMUN RES, V33, P152, DOI 10.1177/009365020528536
   Henry-Waring M., 2008, INT J EMERGING TECHN, V6, P14
   Kim M, 2009, CYBERPSYCHOL BEHAV, V12, P445, DOI 10.1089/cpb.2008.0296
   KNOX D, 2001, COLL STUDENT J, V35, P158
   Madden M., 2006, ONLINE DATING
   Moore CD, 1999, J COLL STUDENT DEV, V40, P132
   Paumgarten Nick, 2011, NEW YORKER      0704, P36
   Perlis R, 2002, CYBERPSYCHOLOGY BEHA, V5, P43
   Rosenfeld MJ, 2012, AM SOCIOL REV, V77, P523, DOI 10.1177/0003122412448050
   Toma CL, 2008, PERS SOC PSYCHOL B, V34, P1023, DOI 10.1177/0146167208318067
NR 18
TC 7
Z9 7
U1 1
U2 34
PU MARY ANN LIEBERT, INC
PI NEW ROCHELLE
PA 140 HUGUENOT STREET, 3RD FL, NEW ROCHELLE, NY 10801 USA
SN 2152-2715
EI 2152-2723
J9 CYBERPSYCH BEH SOC N
JI Cyberpsychology Behav. Soc. Netw.
PD DEC 1
PY 2013
VL 16
IS 12
BP 853
EP 857
DI 10.1089/cyber.2012.0512
PG 5
WC Psychology, Social
SC Psychology
GA 274OM
UT WOS:000328615800001
PM 23849001
DA 2019-03-23
ER

PT J
AU Addington, LA
AF Addington, Lynn A.
TI Reporting and Clearance of Cyberbullying Incidents: Applying "Offline"
   Theories to Online Victims
SO JOURNAL OF CONTEMPORARY CRIMINAL JUSTICE
LA English
DT Article
DE cyberbullying; Uniform Crime Reporting Program; National Incident-Based
   Reporting System; National Crime Victimization Survey
ID SCHOOL; VIOLENCE
AB Cyberbullying continues to receive growing research attention, but much of this work focuses on prevalence estimates. Little is known about responses to these incidents. The present study relies on traditional theoretical explanations as a basis for modeling predictors for reporting to authorities and police clearance of cyberbullying using two national data sources. Initial support is obtained for the importance of incident seriousness and solvability characteristics for cyberbullying reporting and clearance. These findings suggest the utility of traditional theory to explain responses to cyberbullying, and also highlight a need for measures tailored to the cyber context to comprehensively test such models.
C1 Amer Univ, Dept Justice Law & Soc, Washington, DC 20016 USA.
RP Addington, LA (reprint author), Amer Univ, Dept Justice Law & Soc, 4400 Massachusetts Ave NW, Washington, DC 20016 USA.
EM adding@american.edu
CR Addington L. A., 2011, DIALOGUE BUREAU JUST
   Addington L. A., 2004, HOMICIDE STUDIES, V8, P1
   ADDINGTON LA, 2008, J CONT CRIMINAL JUST, V0024
   Addington LA, 2008, J QUANT CRIMINOL, V24, P205, DOI 10.1007/s10940-008-9043-9
   Allison P.D, 2002, MISSING DATA
   Baumer EP, 2002, CRIMINOLOGY, V40, P579, DOI 10.1111/j.1745-9125.2002.tb00967.x
   Biderman A. D., 1991, UNDERSTANDING CRIME
   Black D., 1976, BEHAV LAW
   Bosick SJ, 2012, J CRIM JUST, V40, P441, DOI 10.1016/j.jcrimjus.2012.05.001
   Bureau of Justice Statistics, NAT CRIM VICT SURV S
   Cyberbullying Research Center, 2013, STAT CYB LAWS
   *FED BUR INV, 1992, UN CRIM REP HDB
   Federal Bureau of Investigation, 2004, UN CRIM REP HDB
   Gottfredson M. R., 1988, DECISION MAKING CRIM
   Hay C., 2010, J CONTEMP CRIM JUST, V26, P130, DOI [10.1177/10439862209359557, DOI 10.1177/1043986209359557]
   Hinduja S., 2012, CYBERBULLYING PREVEN, P161
   Hinduja S, 2011, PREV SCH FAIL, V55, P71, DOI 10.1080/1045988X.2011.539433
   Holfeld B., 2012, CYBERBULLYING GLOBAL, P117, DOI DOI 10.1002/9781119954484.CH7
   Holt TJ, 2012, AM J CRIM JUSTICE, V37, P396, DOI 10.1007/s12103-011-9131-5
   Hong JS, 2012, AGGRESS VIOLENT BEH, V17, P311, DOI 10.1016/j.avb.2012.03.003
   Justice Research and Statistics Association, STAT NIBRS STAT
   Justice Research and Statistics Association, 50 LARG NIBRS AG
   Klinger DA, 1997, CRIMINOLOGY, V35, P277, DOI 10.1111/j.1745-9125.1997.tb00877.x
   Kowalski R. M., 2008, CYBER BULLYING BULLY
   Law DM, 2012, COMPUT HUM BEHAV, V28, P226, DOI 10.1016/j.chb.2011.09.004
   Lynch JP, 2007, CAMB STUD CRIMINOL, P297
   McQuade S, 2009, CYBER BULLYING PROTE
   Mishna F, 2009, CHILD YOUTH SERV REV, V31, P1222, DOI 10.1016/j.childyouth.2009.05.004
   Muschert GW, 2010, RES SOC PROBL PUBLIC, V17, P117, DOI 10.1108/S0196-1152(2010)0000017007
   National Archive of Criminal Justice Data, 2010, NAT INC BAS REP SYST
   National Conference of State Legislatures, CYB STAT
   Navarro JN, 2012, SOCIOL SPECTRUM, V32, P81, DOI 10.1080/02732173.2012.628560
   Parris L, 2012, YOUTH SOC, V44, P284, DOI 10.1177/0044118X11398881
   Patchin J. W, 2009, BULLYING SCHOOLYARD
   Patchin JW, 2011, YOUTH SOC, V43, P727, DOI 10.1177/0044118X10366951
   Patchin JW, 2012, CYBERBULLYING PREVEN, P13
   Qi L., 2012, CYBERBULLYING GLOBAL, P3
   Reyns BW, 2010, J CRIM JUST, V38, P998, DOI 10.1016/j.jcrimjus.2010.07.001
   Riedel M, 2008, SOCIOL COMPASS, V2, P1145, DOI 10.1111/j.1751-9020.2008.00130.x
   Roberts A, 2009, SOCIOL COMPASS, V3, P433, DOI 10.1111/j.1751-9020.2009.00209.x
   Slonje R, 2013, COMPUT HUM BEHAV, V29, P26, DOI 10.1016/j.chb.2012.05.024
   Stewart DM, 2011, PREV SCH FAIL, V55, P79, DOI 10.1080/1045988X.2011.539440
   Tokunaga RS, 2010, COMPUT HUM BEHAV, V26, P277, DOI 10.1016/j.chb.2009.11.014
   United States Department of Justice Office of Justice Programs Bureau of Justice Statistics, 2009, NAT CRIM VICT SURV S
   Unnever JD, 2004, AGGRESSIVE BEHAV, V30, P373, DOI 10.1002/ab.20030
   Vandebosch H, 2012, PSICOTHEMA, V24, P646
   Watkins AM, 2011, YOUTH VIOLENCE JUV J, V9, P333, DOI 10.1177/1541204011409069
   Wolak J, 2012, PEDIATRICS, V129, P4, DOI 10.1542/peds.2011-2242
   Xie M, 2012, J QUANT CRIMINOL, V28, P265, DOI 10.1007/s10940-011-9140-z
   Ybarra ML, 2004, CYBERPSYCHOL BEHAV, V7, P247, DOI 10.1089/109493104323024500
NR 50
TC 7
Z9 7
U1 0
U2 11
PU SAGE PUBLICATIONS INC
PI THOUSAND OAKS
PA 2455 TELLER RD, THOUSAND OAKS, CA 91320 USA
SN 1043-9862
EI 1552-5406
J9 J CONTEMP CRIM JUST
JI J. Contemp. Crim. Justice
PD NOV
PY 2013
VL 29
IS 4
SI SI
BP 454
EP 474
DI 10.1177/1043986213507399
PG 21
WC Criminology & Penology
SC Criminology & Penology
GA AW9LA
UT WOS:000346577400003
DA 2019-03-23
ER

PT J
AU Parkinson, S
   Bromfield, L
AF Parkinson, Samantha
   Bromfield, Leah
TI Recruiting young adults to child maltreatment research through Facebook:
   A feasibility study
SO CHILD ABUSE & NEGLECT
LA English
DT Article
DE Maltreatment; Prevalence; Community sample; Online social networking;
   Facebook; Young people
ID SOCIAL NETWORKING; SEXUAL-ABUSE; ADOLESCENTS; PREVALENCE
C1 [Parkinson, Samantha; Bromfield, Leah] Univ S Australia, Australian Ctr Child Protect, Adelaide, SA 5001, Australia.
RP Bromfield, L (reprint author), Univ S Australia, Australian Ctr Child Protect, GPO Box 2471, Adelaide, SA 5001, Australia.
RI Bromfield, Leah/F-4173-2013
OI Bromfield, Leah/0000-0002-4263-5878; Parkinson,
   Samantha/0000-0003-3597-1918
CR ABS, 2011, 8146 0 HOUS US INF T
   Balfe M, 2012, CIN-COMPUT INFORM NU, V30, P511, DOI 10.1097/NXN.0b013e31826e4fca
   Cawson P., 2000, CHILD MALTREATMENT U
   Chen JQ, 2004, CHILD ABUSE NEGLECT, V28, P1171, DOI 10.1016/j.chiabu.2004.07.003
   Dillman D.A., 2007, MAIL INTERNET SURVEY
   Elmore B., 2009, BAYLOR BUSINESS REV, V28, P25
   Facebook, 2011, CAMP COST BUDG
   Fenner Y, 2012, J MED INTERNET RES, V14, DOI 10.2196/jmir.1978
   Finkelhor D, 2010, ARCH PEDIAT ADOL MED, V164, P238, DOI 10.1001/archpediatrics.2009.283
   Goldsmith B., 2008, SOCIAL NETWORKING SI, pB2
   Gorey KM, 1997, CHILD ABUSE NEGLECT, V21, P391, DOI 10.1016/S0145-2134(96)00180-9
   Masson H, 2013, BRIT J SOC WORK, V43, P24, DOI 10.1093/bjsw/bcr168
   Price-Robertson R., 2010, DEV PRACTICE, V26, P12
   Radford L, 2011, CHILD ABUSE NEGLECT
   Robinson E., 2008, 2 AFRC
   Rogers Vickie L, 2009, Issues Ment Health Nurs, V30, P596, DOI 10.1080/01612840903003520
   Savage E, 2009, APPL NURS RES, V22, P63, DOI 10.1016/j.apnr.2007.03.003
   Scher CD, 2004, CHILD ABUSE NEGLECT, V28, P167, DOI 10.1016/j.chiabu.2003.09.012
   Steffens P., 2011, P AGSE ENTR RES EXCH
   Treadaway C., 2010, FACEBOOK MARKETING H
NR 20
TC 7
Z9 7
U1 0
U2 8
PU PERGAMON-ELSEVIER SCIENCE LTD
PI OXFORD
PA THE BOULEVARD, LANGFORD LANE, KIDLINGTON, OXFORD OX5 1GB, ENGLAND
SN 0145-2134
J9 CHILD ABUSE NEGLECT
JI Child Abuse Negl.
PD SEP
PY 2013
VL 37
IS 9
BP 716
EP 720
DI 10.1016/j.chiabu.2013.04.009
PG 5
WC Family Studies; Psychology, Social; Social Work
SC Family Studies; Psychology; Social Work
GA 226SG
UT WOS:000325055700015
PM 23768931
DA 2019-03-23
ER

PT J
AU Khan, B
   Alghathbar, K
   Khan, MK
   Alkelabi, A
   Alajaji, A
AF Khan, Bilal
   Alghathbar, Khaled
   Khan, Muhammad Khurram
   Alkelabi, Abdullah
   Alajaji, Abdulaziz
TI Cyber Security Using Arabic CAPTCHA Scheme
SO INTERNATIONAL ARAB JOURNAL OF INFORMATION TECHNOLOGY
LA English
DT Article
DE CAPTCHA; Arabic; automated-bots; cyber security; spam
ID SEGMENTATION; RECOGNITION
AB Bots are programs that crawl through the web site and make auto registrations. CAPTCHAs, using Latin script, are widely used to prevent automated bots from abusing online services on the World Wide Web. However, many of the existing English based CAPTCHAs have some inherent problems and cannot assure the security of these websites. This paper proposes a method that focuses on the use of Arabic script in the generation of CAPTCHA. The proposed scheme uses specific Arabic font types in CAPTCHA generation. Such CAPTCHA exploits the limitations of Arabic OCRs in reading Arabic text. The proposed scheme is beneficial in Arabic speaking countries and is very useful in protecting internet resources. A survey has been conducted to find the usability of the scheme, which was satisfactory. In addition, experiments were carried out to find the robustness of the scheme against OCR. The results were encouraging. Moreover, a comparative study of our CAPTCHA and Persian CAPTCHA scheme shows its advancement over Persian CAPTCHA.
C1 [Khan, Bilal; Alghathbar, Khaled; Khan, Muhammad Khurram] King Saud Univ, Ctr Excellence Informat Assurance, Riyadh 11451, Saudi Arabia.
   [Alghathbar, Khaled; Alkelabi, Abdullah; Alajaji, Abdulaziz] King Saud Univ, Dept Informat Syst, Riyadh 11451, Saudi Arabia.
RP Khan, B (reprint author), King Saud Univ, Ctr Excellence Informat Assurance, Riyadh 11451, Saudi Arabia.
RI KHAN, MUHAMMAD KHURRAM/E-4836-2014
OI KHAN, MUHAMMAD KHURRAM/0000-0001-6636-0533
CR Abdulla S, 2008, INT ARAB J INF TECHN, V5, P200
   AHN L., 2004, COMMUN ACM, V47, P57
   Ahn L. V., 2003, P C ADV CRYPT EUR, V2656, P294
   Al-Muhtaseb HA, 2008, SIGNAL PROCESS, V88, P2902, DOI 10.1016/j.sigpro.2008.06.013
   Al-shatnavi A., 2009, P INT C EL ENG INF M, P73
   Elson J, 2007, CCS'07: PROCEEDINGS OF THE 14TH ACM CONFERENCE ON COMPUTER AND COMMUNICATIONS SECURITY, P366
   Gupta A, 2009, 2009 IEEE INTERNATIONAL ADVANCE COMPUTING CONFERENCE, VOLS 1-3, P1286, DOI 10.1109/IADCC.2009.4809201
   Hindle A, 2008, WORK CONF REVERSE EN, P59, DOI 10.1109/WCRE.2008.35
   Lillibridge MD, 2001, US Patent, Patent No. [6,195,698, 6195698]
   Mori G, 2003, PROC CVPR IEEE, P134
   Moussaa S.B., 2010, J PATTERN RECOGNITIO, V31, P361
   Sattar SA, 2008, COMM COM INF SC, V20, P279
   Shirali-Shahreza MH, 2006, J UNIVERS COMPUT SCI, V12, P1783
   SHIROIE M, 2008, P IEEE POW EN SOC GE, P1
   Thomas AO, 2009, PATTERN RECOGN, V42, P3365, DOI 10.1016/j.patcog.2008.12.018
   Zheng LY, 2004, PATTERN RECOGN LETT, V25, P1723, DOI 10.1016/j.patrec.2004.06.015
NR 16
TC 7
Z9 7
U1 0
U2 3
PU ZARKA PRIVATE UNIV
PI ZARQA
PA COLLEGE COMPUTING & INFORMATION TECHNOLOGY, PO BOX 2000, ZARQA, 13110,
   JORDAN
SN 1683-3198
J9 INT ARAB J INF TECHN
JI Int. Arab J. Inf. Technol.
PD JAN
PY 2013
VL 10
IS 1
BP 76
EP 84
PG 9
WC Computer Science, Artificial Intelligence; Computer Science, Information
   Systems; Engineering, Electrical & Electronic
SC Computer Science; Engineering
GA 096TJ
UT WOS:000315426900010
DA 2019-03-23
ER

PT J
AU Ajay, D
   Sobhia, ME
AF Ajay, Dara
   Sobhia, M. Elizabeth
TI Identification of novel, less toxic PTP-LAR inhibitors using in silico
   strategies: pharmacophore modeling, SADMET-based virtual screening and
   docking
SO JOURNAL OF MOLECULAR MODELING
LA English
DT Article
DE Human leukocyte antigen-related phosphatase (PTP-LAR); Pharmacophore
   model; SADMET-based virtual screening; Docking; Derek toxicity studies
ID PROTEIN-TYROSINE-PHOSPHATASES; INSULIN-RECEPTOR; DRUG DISCOVERY;
   NERVOUS-SYSTEM; LIGAND DOCKING; RESISTANCE; DATABASE; DOMAINS;
   DEPHOSPHORYLATION; OVEREXPRESSION
AB Human leukocyte antigen-related (PTP-LAR) is a receptor-like transmembrane phosphatase and a potential target for diabetes, obesity and cancer. In the present study, a sequence of in silico strategies (pharmacophore mapping, a 3D database searching, SADMET screening, and docking and toxicity studies) was performed to identify eight novel nontoxic PTP-LAR inhibitors. Twenty different pharmacophore hypotheses were generated using two methods; the best (hypothesis 2) consisted of three hydrogen-bond acceptor (A), one ring aromatic (R), and one hydrophobic aliphatic (Z) features. This hypothesis was used to screen molecules from several databases, such as Specs, IBS, MiniMaybridge, NCI, and an in-house PTP inhibitor database. In order to overcome the general bioavailability problem associated with phosphatases, the hits obtained were filtered by Lipinski's rule of five and SADMET properties and validated by molecular docking studies using the available crystal structure 1LAR. These docking studies suggested the ligand binding pattern and interactions required for LAR inhibition. The docking analysis also revealed that sulfonylurea derivatives with an isoquinoline or naphthalene scaffold represent potential LAR drugs. The screening protocol was further validated using ligand pharmacophore mapping studies, which showed that the abovementioned interactions are indeed crucial and that the screened molecules can be presumed to possess potent inhibitory activities.
C1 [Ajay, Dara; Sobhia, M. Elizabeth] Natl Inst Pharmaceut Educ & Res NIPER, Dept Pharmacoinformat, Sas Nagar 160062, Punjab, India.
RP Sobhia, ME (reprint author), Natl Inst Pharmaceut Educ & Res NIPER, Dept Pharmacoinformat, Sas Nagar 160062, Punjab, India.
EM mesophia@niper.ac.in
OI DARA, AJAY/0000-0002-8279-3678
FU Department of Pharmaceuticals; Minister of Chemicals and Fertilizers;
   Department of Science and Technology (DST); Council of Scientific and
   Industrial Research (CSIR) New Delhi
FX The authors thank the Department of Pharmaceuticals, the Minister of
   Chemicals and Fertilizers, the Department of Science and Technology
   (DST), and the Council of Scientific and Industrial Research (CSIR) New
   Delhi for financial assistance.
CR *ACC INC, 2008, DISC STUD 2 1
   AHMAD F, 1995, J CLIN INVEST, V95, P2806, DOI 10.1172/JCI117985
   Ahmad F, 1997, J BIOL CHEM, V272, P448
   Aicher B, 1997, J CELL BIOL, V138, P681, DOI 10.1083/jcb.138.3.681
   Andersen JN, 2001, MOL CELL BIOL, V21, P7117, DOI 10.1128/MCB.21.21.7117-7136.2001
   Asante-Appiah E, 2003, AM J PHYSIOL-ENDOC M, V284, P663
   Beltran PJ, 2003, FRONT BIOSCI, V8, P87
   Bialy L, 2005, ANGEW CHEM INT EDIT, V44, P3814, DOI 10.1002/anie.200461517
   Bourdeau A, 2005, CURR OPIN CELL BIOL, V17, P203, DOI 10.1016/j.ceb.2005.02.001
   Burke TR, 1998, BIOPOLYMERS, V47, P225, DOI 10.1002/(SICI)1097-0282(1998)47:3<225::AID-BIP3>3.0.CO;2-O
   Chagnon MJ, 2004, BIOCHEM CELL BIOL, V82, P664, DOI 10.1139/O04-120
   COMBES RD, 1995, PESTIC SCI, V45, P179, DOI 10.1002/ps.2780450213
   Dewang PM, 2005, CURR MED CHEM, V12, P1
   Doddareddy MR, 2004, BIOORGAN MED CHEM, V12, P1605, DOI 10.1016/j.bmc.2004.01.034
   Elchebly M, 2000, J MOL MED-JMM, V78, P473, DOI 10.1007/s001090000141
   Friesner RA, 2006, J MED CHEM, V49, P6177, DOI 10.1021/jm051256o
   Goldstein BJ, 2002, J CLIN ENDOCR METAB, V87, P2474, DOI 10.1210/jc.87.6.2474
   Good AC, 2003, J MOL GRAPH MODEL, V22, P31, DOI 10.1016/S1093-3263(03)00124-4
   GREENE J, 1994, J CHEM INF COMP SCI, V34, P1297, DOI 10.1021/ci00022a012
   HASHIMOTO N, 1992, J BIOL CHEM, V267, P13811
   Herman H. M., 2000, NUCLEIC ACIDS RES, V28, P235
   Hoffman HE, 2005, J AM CHEM SOC, V127, P2824, DOI 10.1021/ja043378w
   Hunter T, 2000, CELL, V100, P113, DOI 10.1016/S0092-8674(00)81688-8
   Johnson KG, 2003, PHYSIOL REV, V83, P1, DOI 10.1152/physrev.00016.2002
   Kapetanovic IM, 2008, CHEM-BIOL INTERACT, V171, P165, DOI 10.1016/j.cbi.2006.12.006
   Kappert K, 2005, CARDIOVASC RES, V65, P587, DOI 10.1016/j.cardiores.2004.08.016
   Klebe G, 2006, DRUG DISCOV TODAY, V11, P580, DOI 10.1016/j.drudis.2006.05.012
   Kulas DT, 1996, J BIOL CHEM, V271, P748, DOI 10.1074/jbc.271.2.748
   KULAS DT, 1995, J BIOL CHEM, V270, P2435, DOI 10.1074/jbc.270.6.2435
   Li HF, 2009, EUR J MED CHEM, V44, P1240, DOI 10.1016/j.ejmech.2008.09.016
   Li LW, 2000, SEMIN IMMUNOL, V12, P75, DOI 10.1006/smim.2000.0209
   Ling Q, 2008, BIOORGAN MED CHEM, V16, P7399, DOI 10.1016/j.bmc.2008.06.014
   Lipinski CA, 2000, J PHARMACOL TOXICOL, V44, P235, DOI 10.1016/S1056-8719(00)00107-6
   Lipinski Christopher A, 2004, Drug Discov Today Technol, V1, P337, DOI 10.1016/j.ddtec.2004.11.007
   LONG A, 1995, TOXICOL IN VITRO, V9, P563, DOI 10.1016/0887-2333(95)00040-F
   Marchant CA, 2008, TOXICOL MECH METHOD, V18, P177, DOI 10.1080/15376510701857320
   MARTIN YC, 1992, J MED CHEM, V35, P2145, DOI 10.1021/jm00090a001
   McCain DF, 2004, J BIOL CHEM, V279, P14713, DOI 10.1074/jbc.M312488200
   McInnes C, 2007, CURR OPIN CHEM BIOL, V11, P494, DOI 10.1016/j.cbpa.2007.08.033
   Miscio G, 2004, J MOL MED, V82, P459, DOI 10.1007/s00109-004-0544-1
   Nam HJ, 1999, CELL, V97, P449, DOI 10.1016/S0092-8674(00)80755-2
   Oranit D, 2004, CURR MED CHEM, V11, P71
   Paul S, 2003, CELL MOL LIFE SCI, V60, P2465, DOI 10.1007/s00018-003-3123-7
   Phung TL, 1997, BIOCHEM BIOPH RES CO, V237, P367, DOI 10.1006/bbrc.1997.7142
   PULIDO R, 1995, P NATL ACAD SCI USA, V92, P11686, DOI 10.1073/pnas.92.25.11686
   Ren JM, 1998, DIABETES, V47, P493, DOI 10.2337/diabetes.47.3.493
   Sakkiah S, 2009, B KOREAN CHEM SOC, V30, P1153
   Schneidman-Duhovny D., 2006, FRONT MED CHEM, V3, P585
   Srinivasan R, 2006, ORG LETT, V8, P713, DOI 10.1021/ol052895w
   Stoker AW, 2005, J ENDOCRINOL, V185, P19, DOI 10.1677/joe.1.06069
   Stoker AW, 2001, CURR OPIN NEUROBIOL, V11, P95, DOI 10.1016/S0959-4388(00)00179-3
   STONE RL, 1994, J BIOL CHEM, V269, P31323
   Tabernero L, 2008, FEBS J, V275, P867, DOI 10.1111/j.1742-4658.2008.06251.x
   Tautz L, 2006, EXPERT OPIN THER TAR, V10, P157, DOI 10.1517/14728222.10.1.157
   Taylor RD, 2002, J COMPUT AID MOL DES, V16, P151, DOI 10.1023/A:1020155510718
   Tiganis T, 2007, BIOCHEM J, V402, P1, DOI 10.1042/BJ20061548
   Tonks NK, 2006, NAT REV MOL CELL BIO, V7, P833, DOI 10.1038/nrm2039
   Tripos Inc, 2004, SYB 7 0
   Tsujikawa K, 2001, MOL ENDOCRINOL, V15, P271, DOI 10.1210/me.15.2.271
   Vadivelan S, 2008, J MOL GRAPH MODEL, V26, P935, DOI 10.1016/j.jmgm.2007.07.002
   van de Waterbeemd H, 2003, NAT REV DRUG DISCOV, V2, P192, DOI 10.1038/nrd1032
   Ventura Juan-Jose, 2006, Clin Transl Oncol, V8, P153, DOI 10.1007/s12094-006-0005-0
   Verdonk ML, 2003, PROTEINS, V52, P609, DOI 10.1002/prot.10465
   Vintonyak VV, 2009, CURR OPIN CHEM BIOL, V13, P272, DOI 10.1016/j.cbpa.2009.03.021
   Voigt JH, 2001, J CHEM INF COMP SCI, V41, P702, DOI 10.1021/ci000150t
   Walters WP, 1998, DRUG DISCOV TODAY, V3, P160, DOI 10.1016/S1359-6446(97)01163-X
   Wang HY, 2008, BIOORG MED CHEM LETT, V18, P4972, DOI 10.1016/j.bmcl.2008.08.033
   Wiesmann C, 2004, NAT STRUCT MOL BIOL, V11, P730, DOI 10.1038/nsmb803
   Yang T, 2003, J NEUROSCI, V23, P3353
   Zabolotny JM, 2001, P NATL ACAD SCI USA, V98, P5187, DOI 10.1073/pnas.071050398
   Zavodszky MI, 2002, J COMPUT AID MOL DES, V16, P883, DOI 10.1023/A:1023866311551
   Zhang S, 2007, DRUG DISCOV TODAY, V12, P373, DOI 10.1016/j.drudis.2007.03.011
   Zhang WR, 1996, MOL ENDOCRINOL, V10, P575, DOI 10.1210/me.10.5.575
   Zhang ZY, 2005, BBA-PROTEINS PROTEOM, V1754, P100, DOI 10.1016/j.bbapap.2005.09.005
   Zhang ZY, 2003, ACCOUNTS CHEM RES, V36, P385, DOI 10.1021/ar020122r
   Zhang ZY, 2001, CURR OPIN CHEM BIOL, V5, P416, DOI 10.1016/S1367-5931(00)00223-4
   ZHANG ZY, 1994, BIOCHEMISTRY-US, V33, P15266, DOI 10.1021/bi00255a007
NR 77
TC 7
Z9 7
U1 0
U2 3
PU SPRINGER
PI NEW YORK
PA 233 SPRING ST, NEW YORK, NY 10013 USA
SN 1610-2940
J9 J MOL MODEL
JI J. Mol. Model.
PD JAN
PY 2012
VL 18
IS 1
BP 187
EP 201
DI 10.1007/s00894-011-1037-0
PG 15
WC Biochemistry & Molecular Biology; Biophysics; Chemistry,
   Multidisciplinary; Computer Science, Interdisciplinary Applications
SC Biochemistry & Molecular Biology; Biophysics; Chemistry; Computer
   Science
GA 871RX
UT WOS:000298756500017
PM 21523550
DA 2019-03-23
ER

PT J
AU Wager, NM
AF Wager, Nadia M.
TI Respondents' Experiences of Completing a Retrospective Web-Based, Sexual
   Trauma Survey: Does a History of Sexual Victimization Equate With Risk
   for Harm?
SO VIOLENCE AND VICTIMS
LA English
DT Article
DE web survey; research ethics; sexual victimization; cost-benefit
   analysis; informed consent
AB This study investigated respondents' experiences of completing a retrospective web-based survey exploring sexual revictimization. The original survey provided a link to a separate mixed-methods survey assessing the impact of participation. Of the original 481 respondents, 234 completed this follow-up survey. Eighty percent were female and 52% reported histories of sexual victimization (SV). Newman, Willard, Sinclair, and Kaloupek's (2001) Reactions to Research Participation Questionnaire was adapted to suit this web-based design, and several open-ended questions were included. The statistical analysis revealed that those who experienced SV reported higher levels of distress and personal benefit and were less likely to be inconvenienced by participation. However, higher levels of benefit did not always compensate for greater levels of distress, particularly for those with more recent and more extensive histories of SV. The thematic analysis of the qualitative responses is discussed and suggestions are offered for the design of more ethically sensitive research protocols and practices.
C1 Univ Bedfordshire, Dept Psychol, Fac Hlth & Social Sci, Luton LU1 3JU, Beds, England.
RP Wager, NM (reprint author), Univ Bedfordshire, Dept Psychol, Fac Hlth & Social Sci, Pk Sq, Luton LU1 3JU, Beds, England.
EM nadia.wager@beds.ac.uk
OI Wager, Nadia/0000-0002-4817-7556
CR CECI SJ, 1985, AM PSYCHOL, V40, P994, DOI 10.1037//0003-066X.40.9.994
   Martin J. L., 1999, TRAUMA MEMORY, P149
   NEWMAN E, 2001, ACCOUNT RES, V8, P27
   Newman E, 2006, J EMPIR RES HUM RES, V1, P29, DOI 10.1525/jer.2006.1.3.29
   Pennebaker J. W., 2004, WRITING HEAL GUIDED
   Rosenbaum Alan, 2006, Violence Vict, V21, P404, DOI 10.1891/vivi.21.4.404
   Schwerdtfeger KL, 2008, J EMPIR RES HUM RES, V3, P59, DOI 10.1525/jer.2008.3.1.59
   Wager N, 2012, SEX EDUC-SEX SOC LEA, V12, P331, DOI 10.1080/14681811.2011.615619
   Walker EA, 1997, GEN HOSP PSYCHIAT, V19, P403, DOI 10.1016/S0163-8343(97)00061-3
NR 9
TC 7
Z9 7
U1 0
U2 4
PU SPRINGER PUBLISHING CO
PI NEW YORK
PA 11 WEST 42ND STREET, NEW YORK, NY 10036 USA
SN 0886-6708
J9 VIOLENCE VICTIMS
JI Violence Vict.
PY 2012
VL 27
IS 6
BP 991
EP 1004
DI 10.1891/0886-6708.27.6.991
PG 14
WC Criminology & Penology
SC Criminology & Penology
GA 041SG
UT WOS:000311420900011
PM 23393958
DA 2019-03-23
ER

PT J
AU Yang, SC
AF Yang, Shu Ching
TI PATHS TO BULLYING IN ONLINE GAMING: THE EFFECTS OF GENDER, PREFERENCE
   FOR PLAYING VIOLENT GAMES, HOSTILITY, AND AGGRESSIVE BEHAVIOR ON
   BULLYING
SO JOURNAL OF EDUCATIONAL COMPUTING RESEARCH
LA English
DT Article
ID VIDEO GAMES; TURKISH ADOLESCENTS; ELECTRONIC GAMES; EXPOSURE; EMPATHY;
   TELEVISION; PROFILE
AB This study examined a sample of adolescent online game players and explored the relationships between their gender, preference for video games (VG), hostility, aggressive behavior, experiences of cyberbullying, and victimization. The path relationships among the variables were further validated with structure equation modeling. Among the respondents, 1,069 (86.77%) had played online games and these respondents were the subjects of this study. The analyses revealed a significant relationship among preference for VG, hostility, aggressive behavior, and cyberbullying among online garners. Preferences for VG were indirectly associated with cyberbullying via aggressive behavior. Moreover, the tendency toward hostility was indirectly associated with cyberbullying via victimization. Being a victim of eyberbullying was directly associated with both cyberbullying and aggressive behavior and indirectly associated with cyberbullying via aggressive behaviors.
C1 [Yang, Shu Ching] Natl Sun Yat Sen Univ, Kaohsiung 80424, Taiwan.
RP Yang, SC (reprint author), Natl Sun Yat Sen Univ, Grad Inst Educ, 70 Lien Hai Rd, Kaohsiung 80424, Taiwan.
EM shyang@mail.nsysu.edu.tw
CR AKAIKE H, 1987, PSYCHOMETRIKA, V52, P317, DOI 10.1007/BF02294359
   Anderson CA, 2000, J PERS SOC PSYCHOL, V78, P772, DOI 10.1037//0022-3514.78.4.772
   Anderson CA, 2004, J ADOLESCENCE, V27, P113, DOI 10.1016/j.adolescence.2003.10.009
   ANDERSON CA, 1986, PERS SOC PSYCHOL B, V12, P390, DOI 10.1177/0146167286124002
   Anderson CA, 2010, PSYCHOL BULL, V136, P151, DOI 10.1037/a0018251
   Aricak T, 2008, CYBERPSYCHOL BEHAV, V11, P253, DOI 10.1089/cpb.2007.0016
   Bandura A., 1986, SOCIAL FDN THOUGHT A
   Bandura A., 1989, ANN CHILD DEV, V6, P1, DOI DOI 10.1146/ANNUREV.PSYCH.52.1.1
   Bandura A, 1973, AGGRESSION SOCIAL LE
   Bartholow BD, 2005, PERS SOC PSYCHOL B, V31, P1573, DOI 10.1177/0146167205277205
   Beran T., 2005, Journal of Educational Computing Research, V32, P265, DOI 10.2190/8YQM-B04H-PG4D-BLLH
   Buchman D D, 1996, Child Today, V24, P12
   Calvete E, 2010, COMPUT HUM BEHAV, V26, P1128, DOI 10.1016/j.chb.2010.03.017
   CHAMBERS JH, 1987, J GENET PSYCHOL, V148, P499
   Chen YC, 2005, INTERNET RES, V15, P246, DOI 10.1108/10662240510602672
   Chiu SI, 2004, CYBERPSYCHOL BEHAV, V7, P571, DOI 10.1089/cpb.2004.7.571
   Colwell J, 2000, BRIT J PSYCHOL, V91, P295, DOI 10.1348/000712600161844
   CUDECK R, 1983, MULTIVAR BEHAV RES, V18, P147, DOI 10.1207/s15327906mbr1802_2
   Degaetano G., 1999, STOP TEACHING OUR KI
   Deheu F., 2008, CYBERPSYCHOL BEHAV, V11, P217
   Dill KE, 1998, AGGRESS VIOLENT BEH, V3, P407, DOI 10.1016/S1359-1789(97)00001-3
   DODGE KA, 1987, J PERS SOC PSYCHOL, V53, P1146, DOI 10.1037//0022-3514.53.6.1146
   Erdur-Baker O, 2007, J EUROASIAN ED RES, V27, P31
   Erdur-Baker O, 2010, NEW MEDIA SOC, V12, P109, DOI 10.1177/1461444809341260
   Espelage DL, 2003, CHILD DEV, V74, P205, DOI 10.1111/1467-8624.00531
   Funk JB, 2002, AGGRESSIVE BEHAV, V28, P134, DOI 10.1002/ab.90015
   Gentile DA, 2004, J ADOLESCENCE, V27, P5, DOI 10.1016/j.adolescence.2003.10.002
   GENTILE DA, 2003, VIOLENT VIDEO GAMES
   GERBNER G, 1976, J COMMUN, V26, P173
   Giumetti GW, 2007, J RES PERS, V41, P1234, DOI 10.1016/j.jrp.2007.02.005
   GRAYBILL D, 1987, PSYCHOLOGY, V24, P1
   Griffiths M, 1999, AGGRESS VIOLENT BEH, V4, P203, DOI 10.1016/S1359-1789(97)00055-4
   Gross ML, 2010, COMPUT HUM BEHAV, V26, P1259, DOI 10.1016/j.chb.2010.03.034
   Hindelang M. J., 1978, VICTIMS PERSONAL CRI
   Huesmann LR, 2010, PSYCHOL BULL, V136, P179, DOI 10.1037/a0018567
   Keith S., 2005, RECLAIMING CHILDREN, V13, P224
   Kowalski RM, 2007, J ADOLESCENT HEALTH, V41, pS22, DOI 10.1016/j.jadohealth.2007.08.017
   Krahe B, 2004, J ADOLESCENCE, V27, P53, DOI 10.1016/j.adolescence.2003.10.006
   Kronenberger WG, 2005, AGGRESSIVE BEHAV, V31, P201, DOI 10.1002/ab.20021
   Mason KL, 2008, PSYCHOL SCHOOLS, V45, P323, DOI 10.1002/pits.20301
   MCCLURE RF, 1985, PERCEPT MOTOR SKILL, V61, P285, DOI 10.2466/pms.1985.61.1.285
   Moessner C, 2007, TRENDS TUDES, V6, P1
   Nabuzoka D., 2003, ED PSYCHOL, V23, P307, DOI DOI 10.1080/0144341032000060147
   Nelson M., 2003, SCH BULLIES GOING HI
   PATCHIN JW, 2006, YOUTH VIOLENCE JUV J, V4, P148, DOI DOI 10.1177/1541204006286288
   Perkins H. W., 2003, SOCIAL NORMS APPROAC, P280
   Polman H, 2008, AGGRESSIVE BEHAV, V34, P256, DOI 10.1002/ab.20245
   Raskauskas J, 2007, DEV PSYCHOL, V43, P564, DOI 10.1037/0012-1649.43.3.564
   Rys GS, 1997, MERRILL PALMER QUART, V43, P87
   Schafer S, 1968, VICTIM HIS CRIMINAL
   SCHUTTE NS, 1988, J APPL SOC PSYCHOL, V18, P454, DOI 10.1111/j.1559-1816.1988.tb00028.x
   Shaffer D. R., 1994, SOCIAL PERSONALITY D
   Singer I. S., 1981, J CRIM LAW CRIM, V72, P779
   Smith PK, 2008, J CHILD PSYCHOL PSYC, V49, P376, DOI 10.1111/j.1469-7610.2007.01846.x
   Tahiroglu AY, 2008, CYBERPSYCHOL BEHAV, V11, P537, DOI 10.1089/cpb.2007.0165
   The Child Welfare League Foundation, 2007, REP CURR INV CHILDR
   Tokunaga RS, 2010, COMPUT HUM BEHAV, V26, P277, DOI 10.1016/j.chb.2009.11.014
   Topcu C, 2008, CYBERPSYCHOL BEHAV, V11, P643, DOI 10.1089/cpb.2007.0161
   Walrave M, 2011, CHILD SOC, V25, P59, DOI 10.1111/j.1099-0860.2009.00260.x
   Willard N., 2007, CYBER SAFE KIDS CYBE
   Williamson P. A., 1987, J APPLIED DEV PSYCHO, V8, P453, DOI [10.1016/0193-3973(87)90033-5, DOI 10.1016/0193-3973(87)90033-5]
   Wolfgang M. E., 1975, PATTERNS CRIMINAL HO
   Wolfgang M. E., 1977, VIOLENCE SCH PERSPEC, P35
   Ybarra ML, 2004, J CHILD PSYCHOL PSYC, V45, P1308, DOI 10.1111/j.1469-7610.2004.00328.x
   Zhen SJ, 2011, COMPUT HUM BEHAV, V27, P1675, DOI 10.1016/j.chb.2011.02.006
NR 65
TC 7
Z9 8
U1 1
U2 26
PU BAYWOOD PUBL CO INC
PI AMITYVILLE
PA 26 AUSTIN AVE, PO BOX 337, AMITYVILLE, NY 11701 USA
SN 0735-6331
J9 J EDUC COMPUT RES
JI J. Educ. Comput. Res.
PY 2012
VL 47
IS 3
BP 235
EP 249
DI 10.2190/EC.47.3.a
PG 15
WC Education & Educational Research
SC Education & Educational Research
GA 123GL
UT WOS:000317376300001
DA 2019-03-23
ER

PT J
AU Braten, S
AF Braten, Stein
TI Intersubjective participation: Virtual other movements in infants and
   adults
SO PSYCHE-ZEITSCHRIFT FUR PSYCHOANALYSE UND IHRE ANWENDUNGEN
LA German
DT Article
DE " Einfuhlung"; other-centred participation; primary intersubjectivity;
   mirror neurons
ID MIRROR NEURONS; HYPOTHESIS; CHILDREN; PAIN
AB Intersubjective participation: Virtual other movements in infants and adults. - In contrast to the egocentric point of departure for child development attributed by the Piagetian tradition, illustrations are given of newborns imitating and engaging in protodialogue with caregivers, and of prosocial behavior afforded by infants (11 months or older). An explanation is offered in terms of the virtual-other mechanism enabling altercentric participation in the other's movements, and with the likely support of mirror neurons. Circular re-enactment of care and abuse is accounted for in terms of learning by virtual-other participation - a capacity that is partly blocked in autism and in postnatal depression, but which supports higher-order layers of intersubjective capacities in typical individuals.
C1 [Braten, Stein] Univ Oslo, N-0316 Oslo, Norway.
RP Braten, S (reprint author), Holmenveien 68, N-0376 Oslo, Norway.
EM stein.braten@sosiologi.uio.no
CR AARTS M, 2002, MARTE MEO EIN HDB
   BATESON MC, 1975, ANN NY ACAD SCI, V263, P101, DOI 10.1111/j.1749-6632.1975.tb41575.x
   BEAUVOIR S, 1983, ZEREMONIE ABSCHIEDS
   BERK LE, 1989, CHILD DEV
   Bion W., 2002, MELANIE KLEIN HEUTE, P225
   Braten S, 2004, BEHAV BRAIN SCI, V27, P508
   Braten S, 2009, ADV CONSC RES, V76, P1
   Braten S, 2003, CULT PSYCHOL, V9, P261, DOI 10.1177/1354067X030093007
   Braten S, 1996, CHILDHOOD, V3, P449, DOI 10.1177/0907568296003004003
   Braten S., 2004, IMPULS, V58, P97
   Braten S., 1974, P 7 INT C CYB 1973, P327
   Braten S., 2003, SUBJEKTE GESELLSCHAF, P139
   BRATEN S, 1988, RATIONALITY COGNITIO, P205
   BRATEN S, 1994, S PREPR INT COMM EM
   Braten S., 2000, ESSAYS DIALOGUE INFA
   BRATEN S, 2007, P 7 INT C CYB 1973 N, P21
   Braten S., 2004, KOMMUNIKASJON SAMSPI
   BRATEN S, 1996, INFANTS DEMONSTRATE, P2
   Braten S, 1992, DIALOGICAL ALTERNATI, P77
   BRATEN S, 1988, NATURE COGNITION SYS, P187
   Braten S., 1993, MAKING LINKS CHILDRE, P25
   Braten Stein, 1998, INTERSUBJECTIVE COMM
   Briten S., 2007, BEING MOVED MIRROR N
   Bruner J., 1996, CULTURE ED
   CABASSI A, 2007, P 7 INT C CYB 1973 N, P255
   Decety J, 2008, NEUROPSYCHOLOGIA, V46, P2607, DOI 10.1016/j.neuropsychologia.2008.05.026
   Dornes M, 2002, FORUM PSYCHOANAL, V18, P303, DOI 10.1007/s00451-002-0128-z
   DORNES M, 2006, BIOL MENSCHLICHEN VE
   Eibl-Eibesfeldt I., 1997, BIOL MENSCHLICHEN VE
   Fadiga L., 2000, PREPR S MIRR NEUR EV, P9
   Falk D, 2004, BEHAV BRAIN SCI, V27, P526
   FERRARI PF, 2007, P 7 INT C CYB 1973 N, P73
   Fogassi L, 2005, SCIENCE, V308, P662, DOI 10.1126/science.1106138
   Fogel A., 2004, THEORIES INFANT DEV, P204
   FREUD A, 1987, ANSTALTSKINDER BERIC, V3
   FREUD A, 1920, GW, V13, P1
   Freud S., 1911, GW, V8, P230
   GEORGE C, 1979, CHILD DEV, V50, P306
   HARRIS PL, 1992, KIND GEFUHLE WIE SIC
   HOBSON P, 2007, INFANT BEHAV EVELOPM, V30, P267
   Hutchison WD, 1999, NAT NEUROSCI, V2, P403, DOI 10.1038/8065
   KUGIUMUTZAKIS G, 1985, THESIS U UPPSALA
   Liberman A. M., 1993, HASKINS LAB STATUS R, V113, P1
   LIPGEAR RM, 2003, ROOTS ORIGINS CONTEX
   MAHLER M, 1978, PSYCHISCHE GEBURT ME
   MELTZOFF AN, 1983, CHILD DEV, V54, P702, DOI 10.2307/1130058
   MERLEAUPONTY M, 1966, PHAOMENOLOGIE WAHRNE
   MURRAY L, 1991, INF MENTAL HLTH J, V12, P219, DOI 10.1002/1097-0355(199123)12:3<219::AID-IMHJ2280120308>3.0.CO;2-G
   OHTA M, 1987, J AUTISM DEV DISORD, V17, P45, DOI 10.1007/BF01487259
   PIAGET J, 1983, SPRECHEN DENKEN KIND
   RAMACHANDRAN VS, 2006, SCI AM, V295, P38
   RHEINGOLD HL, 1986, DEV ANTISOCIAL PROSO, P75, DOI DOI 10.1002/1098-2337(1988)14:3<225::AID-AB2480140308>3.0.CO;2-B
   Rizzolatti G, 1998, TRENDS NEUROSCI, V21, P188, DOI 10.1016/S0166-2236(98)01260-0
   Rizzolatti G, 1999, ARCH ITAL BIOL, V137, P85
   Savage-Rumbaugh E S, 1993, Monogr Soc Res Child Dev, V58, P1
   Smith A., 2010, THEORIE ETHISCHEN GE
   Stamenov M., 2002, MIRROR NEURONS EVOLU
   Stern D., 2005, GEGENWARTSMOMENT VER
   Stern DN, 1999, EARLY SOCIAL COGNITION, P67
   STERN DN, 2010, LEBENSERFAHRUNG SAUG, pR1
   Trevarthen C, 1978, ACTION GESTURE SYMBO, P183
   Trevarthen C., 1986, MOTOR DEV CHILDREN A, P209, DOI DOI 10.1007/978-94-009-4460-2_14
   Trevarthen C., 1998, CHILDREN AUTISM DIAG
   Trevarthen C., 1979, SPEECH, P227
   Trevarthen C, 1974, NEW SCI, V62, P230
   VANREES S, 1987, BORN TOO SOON KANGAR
   Vik K, 2009, INFANT MENT HEALTH J, V30, P287, DOI 10.1002/imhj.20215
   VYGOTKSIJ LS, 1969, DENKEN SPRECHEN
   Whiting B. B., 1988, CHILDREN DIFFERENT W
   Winnicott D. W., 1974, SPIEL KREATIVITAT, P10
   ZAHNWAXLER C, 1979, CHILD DEV, V50, P319, DOI 10.2307/1129406
   Zini M. T., 2004, ASSISTENTE SOCIALE P
NR 72
TC 7
Z9 7
U1 1
U2 11
PU KLETT-COTTA VERLAG
PI STUTTGART 1
PA ROTEBUHLSTRASSE 77, D-7004 9 STUTTGART 1, GERMANY
SN 0033-2623
J9 PSYCHE-Z PSYCHOANAL
JI Psyche-Z. Psychoanal. Ihre Anwendungen
PD SEP-OCT
PY 2011
VL 65
IS 9-10
BP 832
EP 861
PG 30
WC Psychology, Psychoanalysis
SC Psychology
GA 817EF
UT WOS:000294653400004
DA 2019-03-23
ER

PT J
AU Betz, CL
AF Betz, Cecily L.
TI Cyberbullying: The Virtual
SO JOURNAL OF PEDIATRIC NURSING-NURSING CARE OF CHILDREN & FAMILIES
LA English
DT Editorial Material
ID ADOLESCENTS; ADULTHOOD; CHILDHOOD; SUICIDE
EM clbetz@aol.com
CR Bullying Statistics, 2009, CYB BULL STAT
   Hinduja S., 2010, CYBERBULLYING GENDER
   Hinduja S., 2007, CYBERBULLYING SELF E
   Hinduja S., 2007, CYBERBULLYING SCI
   Hinduja S, 2010, ARCH SUICIDE RES, V14, P206, DOI 10.1080/13811118.2010.494133
   Hinduja Sameer, 2010, CYBERBULLYING OFFEND
   Klomek AB, 2010, CAN J PSYCHIAT, V55, P282, DOI 10.1177/070674371005500503
   Lenhart A, 2010, TEENS MOBILE PHONES
   O'Keeffe GS, 2011, PEDIATRICS, V127, P800, DOI 10.1542/peds.2011-0054
   Patchin J. W, 2009, BULLYING SCHOOLYARD
   Patchin JW, 2010, J SCHOOL HEALTH, V80, P614, DOI 10.1111/j.1746-1561.2010.00548.x
   Pew Internet and American Life Project, 2009, PEW INT PROJ D UNPUB
   Slonje R, 2008, SCAND J PSYCHOL, V49, P147, DOI 10.1111/j.1467-9450.2007.00611.x
   Sourander A, 2007, PEDIATRICS, V120, P397, DOI 10.1542/peds.2006-2704
   Sourander A, 2010, ARCH GEN PSYCHIAT, V67, P720, DOI 10.1001/archgenpsychiatry.2010.79
   Swartz MK, 2009, J PEDIATR HEALTH CAR, V23, P281, DOI 10.1016/j.pedhc.2009.06.005
   White House Conference on Bullying, 2011, OV CYB BULL
   Williams KR, 2007, J ADOLESCENT HEALTH, V41, pS14, DOI 10.1016/j.jadohealth.2007.08.018
NR 18
TC 7
Z9 7
U1 0
U2 12
PU ELSEVIER SCIENCE INC
PI NEW YORK
PA 360 PARK AVE SOUTH, NEW YORK, NY 10010-1710 USA
SN 0882-5963
J9 J PEDIATR NURS
JI J. Pediatr. Nurs.
PD AUG
PY 2011
VL 26
IS 4
BP 283
EP 284
DI 10.1016/j.pedn.2011.04.002
PG 2
WC Nursing; Pediatrics
SC Nursing; Pediatrics
GA 045OE
UT WOS:000311705300001
PM 21726776
DA 2019-03-23
ER

PT J
AU Doron, E
   Wool, A
AF Doron, Ehud
   Wool, Avishai
TI WDA: A Web farm Distributed Denial Of Service attack attenuator
SO COMPUTER NETWORKS
LA English
DT Article
DE Distributed Denial Of Service; Network security
ID DDOS ATTACKS; DEFENSE-MECHANISMS
AB Distributed Denial Of Service (DDoS) attacks are familiar threats to Internet users for more than 10 years. Such attacks are carried out by a "bot-net", an army of zombie hosts spread around the Internet, that overwhelm the bandwidth toward their victim Web server, by sending traffic upon command. This paper introduces WDA, a novel architecture to attenuate the DDoS attacker's bandwidth. WDA is especially designed to protect Web farms. WDA is asymmetric and only monitors and protects the uplink toward the Web farm, which is the typical bottleneck in DDoS attacks. Legitimate traffic toward Web farms is very distinctive since it is produced by humans using Web-browsing software. Specifically, such upload traffic has low volume, and more importantly, has long off times that correspond to human view time. WDA utilizes these properties of legitimate client traffic to distinguish it from attack traffic, which tends to be continuous and heavy. A key feature of WDA is in its use of randomized thresholds that trap and penalize deterministic zombie traffic that tries to mimic human client patterns. WDA's heart is WDAQ a novel active queue management mechanism aimed to prefer legitimate client traffic over attacker traffic. With WDA installed, the attacker traffic toward the victim is attenuated. Extensive simulation results show that WDA can defeat simple flooding attacks, and can attenuate the bandwidth usable by sophisticated WDA-aware attacks by orders of magnitude. As a consequence, the attacker must increase his "bot-net" size by the same factor, to compensate for the effects of WDA. Our simulations show that WDA can defend a typical Web farm from DDoS attacks launched by hundreds of thousands zombies, while keeping legitimate clients' service degradation under 10%. (C) 2011 Published by Elsevier B.V.
C1 [Doron, Ehud; Wool, Avishai] Tel Aviv Univ, Sch Elect Engn, Ramat Aviv, Israel.
RP Doron, E (reprint author), Tel Aviv Univ, Sch Elect Engn, Ramat Aviv, Israel.
EM ehudoron@eng.tau.ac.il; yash@acm.org
RI Wool, Avishai/K-6185-2013
OI Wool, Avishai/0000-0002-8371-4759
CR *ABR NETW, ARB PEAKFL SP DAT SH
   *ABR NETW, 2005, WORLDW ISP SEC REP
   BARFORD P, 1998, SIGMETRICS 98 PERFOR, P151
   Bellovin S. M., 2000, ICMP TRACEB IN PRESS
   Braden R., 1989, 1122 IETF RFC
   BREMLERBARR A, 2006, IWQOS
   CHOI HK, 1999, INT C NETW PROT ICNP, P327
   *CISC SYST, DEF DDOS ATT WHIT PA
   DORON E, 2010, WDA SOURCE CODE
   Douligeris C, 2004, COMPUT NETW, V44, P643, DOI 10.1016/j.comnet.2003.10.003
   FERGUSON P, 1998, 2267 IETF RFC
   Fielding R., 1999, 2616 IETF RFC
   GIL TM, 2001, P USENIX SEC S 2001
   *INT TRAFF REP, 2008, NETW OV
   Ioannidis J., 2002, NDSS
   Jung J, 2002, P 11 INT C WORLD WID, P293
   Kandula S., 2005, NSDI
   Keromytis AD, 2004, IEEE J SEL AREA COMM, V22, P176, DOI 10.1109/JSAC.2003.818807
   KIM Y, 2004, INFOCOM
   Kuzmanovic A., 2003, SIGCOMM 03, P75
   Li QM, 2005, IEEE INFOCOM SER, P1373
   Luo X, 2005, NDSS
   Mahajan R, 2002, ACM SIGCOMM COMP COM, V32, P62, DOI 10.1145/571697.571724
   MAHIMKAR A, 2007, 4 USENIX NSDI CAMBR
   *MAZ NETW, MAZ ENF PROD SHEET
   Mirkovic J, 2004, ACM SIGCOMM COMP COM, V34, P39, DOI 10.1145/997150.997156
   MIRKOVIC J, 2002, ICNP, P312
   Parekh AK, 1993, IEEE ACM T NETWORK, V1, P344, DOI 10.1109/90.234856
   Rajad M.A., 2006, IMC 06, P41
   Ranjan S., 2006, INFOCOM
   SEKAR V, LADS LARGE SCALE AUT
   SHERWOOD R, 2005, ACM C COMP COMM SEC, P383
   Srivatsa M, 2006, LECT NOTES COMPUT SC, V4290, P260
   Stavrou A, 2005, COMPUT NETW, V48, P781, DOI 10.1016/j.comnet.2005.01.005
   Stavrou A, 2004, LECT NOTES COMPUT SC, V3089, P120
   STAVROU A, 2005, NDSS
   Thomas R, 2003, DARPA INFORMATION SURVIVABILITY CONFERENCE AND EXPOSITION, VOL I, PROCEEDINGS, P14, DOI 10.1109/DISCEX.2003.1194869
   VASUDEVAN R, 2006, USENIX TECHN C
   WALFISH M, 2006, ACM SIGCOMM 2006 PIS
   Wang HN, 2003, IEEE T PARALL DISTR, V14, P873, DOI 10.1109/TPDS.2003.1233710
   WANG X, 2004, ACM C COMP COMM SEC, P257
   *WEBS, AV WEB PAG SIZ TRIPL
   Yaar A, 2005, IEEE INFOCOM SER, P1395
   Yaar A, 2004, P IEEE S SECUR PRIV, P130
   Yaar A, 2003, P IEEE S SECUR PRIV, P93, DOI 10.1109/SECPRI.2003.1199330
   YANG X, 2005, SIGCOMM 05 P 2005 C, P241
   NS2 NETWORK SIMULATO
NR 47
TC 7
Z9 7
U1 0
U2 4
PU ELSEVIER SCIENCE BV
PI AMSTERDAM
PA PO BOX 211, 1000 AE AMSTERDAM, NETHERLANDS
SN 1389-1286
EI 1872-7069
J9 COMPUT NETW
JI Comput. Netw.
PD APR 1
PY 2011
VL 55
IS 5
BP 1037
EP 1051
DI 10.1016/j.comnet.2010.05.001
PG 15
WC Computer Science, Hardware & Architecture; Computer Science, Information
   Systems; Engineering, Electrical & Electronic; Telecommunications
SC Computer Science; Engineering; Telecommunications
GA 744VG
UT WOS:000289122600001
DA 2019-03-23
ER

PT B
AU Moore, T
   Leontiadis, N
   Christin, N
AF Moore, Tyler
   Leontiadis, Nektarios
   Christin, Nicolas
GP ACM
TI Fashion Crimes: Trending-Term Exploitation on the Web
SO PROCEEDINGS OF THE 18TH ACM CONFERENCE ON COMPUTER & COMMUNICATIONS
   SECURITY (CCS 11)
LA English
DT Proceedings Paper
CT 18th ACM Conference on Computer and Communications Security (CCS)
CY OCT 17-21, 2011
CL Chicago, IL
SP Assoc Comp Machinery, ACM SIGSAC
DE Online crime; search engines; malware; advertisements
AB Online service providers are engaged in constant conflict with miscreants who try to siphon a portion of legitimate traffic to make illicit profits. We study the abuse of "trending" search terms, in which miscreants place links to malware-distributing or ad-filled web sites in web search and Twitter results, by collecting and analyzing measurements over nine months from multiple sources. We devise heuristics to identify ad-filled sites, report on the prevalence of malware and ad-filled sites in trending-term search results, and measure the success in blocking such content. We uncover collusion across offending domains using network analysis, and use regression analysis to conclude that both malware and ad-filled sites thrive on less popular, and less profitable trending terms. We build an economic model informed by our measurements and conclude that ad-filled sites and malware distribution may be economic substitutes. Finally, because our measurement interval spans February 2011, when Google announced changes to its ranking algorithm to root out low-quality sites, we can assess the impact of searchengine intervention on the profits miscreants can achieve.
C1 [Moore, Tyler] Wellesley Coll, Wellesley, MA 02181 USA.
   [Leontiadis, Nektarios; Christin, Nicolas] Carnegie Mellon Univ, Pittsburgh, PA 15213 USA.
RP Moore, T (reprint author), Wellesley Coll, Wellesley, MA 02181 USA.
EM tmoore@cs.wellesley.edu; leontiadis@cmu.edu; nicolasc@cmu.edu
OI Christin, Nicolas/0000-0002-2506-8031
FU CyLab at Carnegie Mellon under Army Research Office [DAAD19-02-1-0389];
   National Science Foundation under ITR award [CCF-0424422]
FX We thank our anonymous reviewers for helpful feedback on this paper.
   This research was partially supported by CyLab at Carnegie Mellon under
   grant DAAD19-02-1-0389 from the Army Research Office, and by the
   National Science Foundation under ITR award CCF-0424422 (TRUST).
CR Christin N., 2011, P FIN CRYPT 11 ST LU
   Christin N, 2010, PROCEEDINGS OF THE 17TH ACM CONFERENCE ON COMPUTER AND COMMUNICATIONS SECURITY (CCS'10), P15, DOI 10.1145/1866307.1866310
   COOPER GF, 1992, MACH LEARN, V9, P309, DOI 10.1007/BF00994110
   Cova M., 2010, P RAID 2010 OTT ON C
   Franklin J, 2007, CCS'07: PROCEEDINGS OF THE 14TH ACM CONFERENCE ON COMPUTER AND COMMUNICATIONS SECURITY, P375
   Grier C, 2010, PROCEEDINGS OF THE 17TH ACM CONFERENCE ON COMPUTER AND COMMUNICATIONS SECURITY (CCS'10), P27, DOI 10.1145/1866307.1866311
   Gyongyi Z., 2005, P 31 INT C VER LARG, P517
   Joachims T., 2005, P 28 ANN INT ACM SIG, P154, DOI DOI 10.1145/1076034.1076063
   John J., 2011, P USENIX SEC 11 SAN
   Kanich C, 2008, CCS'08: PROCEEDINGS OF THE 15TH ACM CONFERENCE ON COMPUTER AND COMMUNICATIONS SECURITY, P3
   Kohavi R., 1995, P 14 INT JOINT C ART, P1137
   Leontiadis N., 2011, P USENIX SEC 11 SAN
   Leskovec J., 2009, P ACM KDD 09 PAR FRA
   Levchenko K, 2011, P IEEE S SECUR PRIV, P431, DOI 10.1109/SP.2011.24
   Moore T., 2007, P APWG ECRIME 07 PIT
   Moore T., 2009, P FIN CRYPT 09 BARB, P256
   Moore T., 2009, P USENIX LEET 09 BOS
   Moore T., 2010, P FIN CRYPT 10 TEN S, P175
   Pearl J., 1985, P C COGNITIVE SCI SO, P329
   Provos N., 2007, P USENIX HOTBOTS 07
   Provos N., 2008, P USENIX SEC 08 SAN
   Rajab M. Abu, 2010, P USENIX LEET 10 SAN
   Schwarz B., 2010, GOOGLE ADWORDS CLICK
   Segal D, 2011, NY TIMES
   Segal D., 2010, NY TIMES
   Singha A., 2011, FINDING MORE HIGH QU
   Stone-Gross B., 2011, P ONL WEIS 2011
NR 27
TC 7
Z9 7
U1 0
U2 0
PU ASSOC COMPUTING MACHINERY
PI NEW YORK
PA 1515 BROADWAY, NEW YORK, NY 10036-9998 USA
BN 978-1-4503-1075-8
PY 2011
BP 455
EP 466
PG 12
WC Computer Science, Theory & Methods
SC Computer Science
GA BH1AB
UT WOS:000397423700041
DA 2019-03-23
ER

PT J
AU Dowdell, EB
   Bradley, PK
AF Dowdell, Elizabeth Burgess
   Bradley, Patricia K.
TI Risky Internet Behaviors: A Case Study of Online and Offline Stalking
SO JOURNAL OF SCHOOL NURSING
LA English
DT Article
DE media (TV, computer, Internet); screening/risk identification; violence;
   high school; qualitative research
ID ADOLESCENTS; YOUTH
AB Today's youth are more technologically savvy than any other generation possessing the ability to go online anytime. This increase in use of and access to technology has also provided adolescents with increasing opportunities to experience online relationships, which can place them in a vulnerable position and risk for harassment, bullying, stalking, exploitation, sexual solicitation, and victimization. A case study of a 15-year-old, 10th-grade girl who demonstrated characteristics of risky Internet and health risk behaviors and experienced online and offline stalking is presented along with tips for Internet Safety for school nurses, parents, and teachers are offered. In the diverse and complex health care settings of the 21st century, professionals are increasingly encountering risk situations defined by the technology being used by both victim and offender. Adolescents who form online relationships should be informed about the risks and rewards, just as the adults who interact with them should be.
C1 [Dowdell, Elizabeth Burgess; Bradley, Patricia K.] Villanova Univ, Coll Nursing, Villanova, PA 19085 USA.
RP Dowdell, EB (reprint author), Villanova Univ, Coll Nursing, Villanova, PA 19085 USA.
RI castro, teresa/G-2533-2011
OI castro, teresa/0000-0002-7148-9443
FU Villanova University College of Nursing
FX The author(s) disclosed receipt of the following financial support for
   the research and/or authorship of this article: Villanova University
   College of Nursing Research Development Grants program.
CR BAUM K, 2009, NCJ224527 US DEP JUS
   De Smet BD, 2006, ANN PHARMACOTHER, V40, P414, DOI 10.1345/aph.1G475
   Dowdell E. B., 2006, ISSUES COMPREHENSIVE, V29, P157, DOI DOI 10.1080/01460860600846925
   Dowdell EB, 2009, J SCH HLTH, V79, P547
   Lenhart A., 2007, TEENS SOCIAL MEDIA U
   Mitchell KJ, 2008, CHILD ABUSE NEGLECT, V32, P277, DOI 10.1016/j.chiabu.2007.04.015
   Subrahmanyam K, 2007, ADOLESCENCE, V42, P659
   U.S. Department of Health and Human Services, 2007, SURG GEN CALL ACT PR
   US Department of Health and Human Services, 2000, HLTH PEOPL 2010 UND
   Wolak J, 2003, J ADOLESCENCE, V26, P105, DOI 10.1016/S0140-1971(02)00114-8
   Wolak J, 2002, ADOLESCENCE, V37, P441
   Wolak J., 2006, NATL CTR MISSING EXP
NR 12
TC 7
Z9 7
U1 1
U2 29
PU SAGE PUBLICATIONS INC
PI THOUSAND OAKS
PA 2455 TELLER RD, THOUSAND OAKS, CA 91320 USA
SN 1059-8405
J9 J SCH NURS
JI J. Sch. Nurs.
PD DEC
PY 2010
VL 26
IS 6
BP 436
EP 442
DI 10.1177/1059840510380209
PG 7
WC Nursing
SC Nursing
GA 688IF
UT WOS:000284842300004
PM 20837745
DA 2019-03-23
ER

PT J
AU Finfgeld-Connett, D
AF Finfgeld-Connett, Deborah
TI Web-Based Treatment for Rural Women With Alcohol Problems
SO CIN-COMPUTERS INFORMATICS NURSING
LA English
DT Article
DE Alcohol abuse; Computer; Internet; Rural; Women; World Wide Web
ID PROBLEM DRINKERS; ABUSE; HELP
AB Alcohol abuse among women in rural areas is a concern, particularly because treatment is not readily accessible and women are highly susceptible to the ill effects of alcohol misuse. The Internet may offer a treatment delivery alternative for women who cannot easily take part in sex-focused programs that are located in urban centers. The purpose of this randomized study was to evaluate a 90-day Web-based treatment program for women in rural areas of Missouri with problem drinking habits. The online treatment program consisted of reference and decision-making modules, synchronous and asynchronous communication features, and the option to interact privately with the researcher. Preliminary findings relating to participant demographics, Web site use, and satisfaction are reported in this article. The enrolled participants (n = 46) had a mean (SD) age of 50 (11) years and were relatively well educated and, to a large extent, financially secure. Based on their Web site usage, participants appeared to prefer reading communiques over actively posting messages to the asynchronous bulletin board. In general, participants indicated satisfaction with the program, and 83% noted that they would recommend it to a friend.
C1 [Finfgeld-Connett, Deborah] Univ Missouri, Sinclair Sch Nursing, Columbia, MO 65211 USA.
RP Finfgeld-Connett, D (reprint author), Univ Missouri, Sinclair Sch Nursing S321, Columbia, MO 65211 USA.
EM finfgeldd@missouri.edu
OI Finfgeld-Connett, Deborah/0000-0002-2245-7226
FU NINR NIH HHS [R15 NR009198, R15 NR009198-01A1, 1R15NR009198-01A1]
CR Bandura A., 1997, SELF EFFICACY EXERCI
   Cunningham JA, 2008, PATIENT EDUC COUNS, V70, P193, DOI 10.1016/j.pec.2007.10.003
   DiClemente C. C., 2003, ADDICTION CHANGE ADD
   EYSENBACH G, J MED INTERNET RES, V7, pE11
   FALLOWS D, WOMEN MEN USE INTERN
   Finfgeld D L, 2000, J Psychosoc Nurs Ment Health Serv, V38, P32
   FINFGELD DL, 2002, J AM PSYCHIAT NURSES, V8, P37
   Green CA, 2006, ALCOHOL RES HEALTH, V29, P55
   Greenfield SF, 2007, DRUG ALCOHOL DEPEN, V86, P1, DOI 10.1016/j.drugalcdep.2006.05.012
   Hasin DS, 2007, ARCH GEN PSYCHIAT, V64, P830, DOI 10.1001/archpsyc.64.7.830
   HORRIGAN J, RURAL BROADBAND INTE
   Kadden R, 1995, NIH PUBLICATION
   Klaw E, 2000, J COMMUNITY PSYCHOL, V28, P535, DOI 10.1002/1520-6629(200009)28:5<535::AID-JCOP7>3.0.CO;2-0
   Koski-Jannes A, 2007, ADDICT BEHAV, V32, P533, DOI 10.1016/j.addbeh.2006.05.020
   Marlatt GA, 1998, HARM REDUCTION, P49
   MILLER WR, TREATMENT IMPROVEMEN, V35
   MONTI PM, 1989, TREATING ALCOHOL DEP
   *NAT I ALC AB ALC, NIH PUBL
   *NAT I ALC AB ALC, ALC AL ALC IMP WOM I
   Riper H, 2008, ADDICTION, V103, P218, DOI 10.1111/j.1360-0443.2007.02063.x
   *US BUR CENS, DAT SET CENS 2000 SU
   ZEITHAML V. A., 1990, DELIVERING QUALITY S
NR 22
TC 7
Z9 7
U1 0
U2 1
PU LIPPINCOTT WILLIAMS & WILKINS
PI PHILADELPHIA
PA TWO COMMERCE SQ, 2001 MARKET ST, PHILADELPHIA, PA 19103 USA
SN 1538-2931
EI 1538-9774
J9 CIN-COMPUT INFORM NU
JI CIN-Comput. Inform. Nurs.
PD NOV-DEC
PY 2009
VL 27
IS 6
BP 345
EP 353
DI 10.1097/NCN.0b013e3181bca64b
PG 9
WC Computer Science, Interdisciplinary Applications; Medical Informatics;
   Nursing
SC Computer Science; Medical Informatics; Nursing
GA 517HZ
UT WOS:000271605400001
PM 19901570
OA Green Accepted
DA 2019-03-23
ER

PT J
AU Jou, LJ
   Chen, WY
   Liao, CM
AF Jou, L. J.
   Chen, W. Y.
   Liao, C. M.
TI Online detection of waterborne bioavailable copper by valve daily
   rhythms in freshwater clam Corbicula fluminea
SO ENVIRONMENTAL MONITORING AND ASSESSMENT
LA English
DT Article
DE Clam; Corbicula fluminea; Valve daily rhythm; Bioavailability; Copper;
   Biological early warning system
ID BIOTIC LIGAND MODEL; CLOSURE RESPONSE; COMET ASSAY; BIVALVE; BEHAVIOR;
   METALS; ACCUMULATION; UNIONIDAE; MOVEMENT; TOXICITY
AB Freshwater clam Corbicula fluminea, a surrogate species in metal toxicity testing, is a promising bioindicator of impairment in aquatic ecosystems. Little is known, however, about the relationship between clam valve daily rhythmic response and metal bioavailability related to a metal biological early warning system (BEWS) design. The purpose of this study was to link biotic ligand model (BLM)-based bioavailability and valve daily rhythm in C. fluminea to design a biomonitoring system for online in situ detection of waterborne copper (Cu). We integrated the Hill-based dose-time-response function and the fitted daily rhythm function of valve closure into a constructed programmatic mechanism. The functional presentation of the present dynamic system was completely demonstrated by employing a LabVIEW graphic control program in a personal computer. We used site-specific effect concentration causing 10% of total valve closure response (EC10) as the detection threshold to implement the proposed C. fluminea-based Cu BEWS. Here our results show that the proposed C. fluminea-based BEWS could be deliberately synthesized to online in situ transmit rapidly the information on waterborne bioavailable Cu levels under various aquatic environmental conditions through monitoring the valve daily rhythmic changes. We suggested that the developed C. fluminea-based dynamic biomonitoring system could assist in developing technically defensible site-specific water quality criteria to promote more efficient uses in water resources for protection of species health in aquatic environments.
C1 [Chen, W. Y.; Liao, C. M.] Natl Taiwan Univ, Dept Bioenvironm Syst Engn, Taipei 10617, Taiwan.
   [Jou, L. J.] Natl Ilan Univ, Dept Biomechatron Engn, Ilan 260, Taiwan.
RP Liao, CM (reprint author), Natl Taiwan Univ, Dept Bioenvironm Syst Engn, Taipei 10617, Taiwan.
EM cmliao@ntu.edu.tw
CR BORCHERDING J, 1994, WATER SCI TECHNOL, V29, P199
   BYRNE RA, 1990, BIOL BULL, V178, P251, DOI 10.2307/1541826
   Cherry DS, 2006, FRESHWATER BIVALVE E, P285
   Curtis TM, 2000, MAR BIOL, V136, P837, DOI 10.1007/s002270000297
   DOHERTY FG, 1987, HYDROBIOLOGIA, V153, P159, DOI 10.1007/BF00006647
   DOHERTY FG, 1988, ENVIRON POLLUT, V51, P269, DOI 10.1016/0269-7491(88)90167-4
   ENGLUND V, 1994, ANN ZOOL FENN, V31, P257
   Fournier E, 2004, ENVIRON TOXICOL CHEM, V23, P1108, DOI 10.1897/02-604
   Heinonen J, 2003, ENVIRON TOXICOL CHEM, V22, P433, DOI 10.1897/1551-5028(2003)022<0433:SERBPA>2.0.CO;2
   HIGGINS PJ, 1980, J EXP MAR BIOL ECOL, V45, P229, DOI 10.1016/0022-0981(80)90060-X
   Jou LJ, 2006, ENVIRON POLLUT, V144, P172, DOI 10.1016/j.envpol.2005.12.032
   Kadar E, 2001, AQUAT TOXICOL, V55, P137, DOI 10.1016/S0166-445X(01)00183-7
   Le Pennec G, 2001, AQUAT TOXICOL, V53, P1, DOI 10.1016/S0166-445X(00)00163-6
   Liao CM, 2007, ENVIRON TOXICOL, V22, P295, DOI 10.1002/tox.20263
   Liao CM, 2005, ENVIRON POLLUT, V135, P41, DOI 10.1016/j.envpol.2004.10.015
   Lopez-Barea J, 1998, MUTAT RES-FUND MOL M, V399, P3, DOI 10.1016/S0027-5107(97)00262-5
   Markich SJ, 2003, ENVIRON TOXICOL, V18, P126, DOI 10.1002/tox.10109
   Mitchelmore CL, 1998, MUTAT RES-FUND MOL M, V399, P135, DOI 10.1016/S0027-5107(97)00252-2
   Narbonne JF, 1999, ECOTOX ENVIRON SAFE, V42, P1, DOI 10.1006/eesa.1998.1701
   Niyogi S, 2004, ENVIRON SCI TECHNOL, V38, P6177, DOI 10.1021/es0496524
   Ortmann C, 2003, J EXP BIOL, V206, P4167, DOI 10.1242/jeb.00656
   Paquin PR, 2002, COMP BIOCHEM PHYS C, V133, P3, DOI 10.1016/S1532-0456(02)00112-6
   PYNNONEN K, 1990, COMP BIOCHEM PHYS C, V97, P111, DOI 10.1016/0742-8413(90)90180-H
   Sluyts H, 1996, ENVIRON TOXICOL CHEM, V15, P1317, DOI 10.1897/1551-5028(1996)015<1317:ADNASF>2.3.CO;2
   Snoeyink Vernon L, 1980, WATER CHEM
   Tran D, 2003, ENVIRON TOXICOL CHEM, V22, P914, DOI 10.1897/1551-5028(2003)022<0914:EOPALO>2.0.CO;2
   Tran D, 2007, ENVIRON TOXICOL CHEM, V26, P1545, DOI 10.1897/06-390R1.1
   Tran Damien, 2004, Aquatic Toxicology (Amsterdam), V66, P333, DOI 10.1016/j.aquatox.2004.01.006
   Wildridge PJ, 1998, J GREAT LAKES RES, V24, P629, DOI 10.1016/S0380-1330(98)70850-0
   Wilson JT, 1998, MUTAT RES-FUND MOL M, V399, P87, DOI 10.1016/S0027-5107(97)00268-6
NR 30
TC 7
Z9 8
U1 0
U2 9
PU SPRINGER
PI DORDRECHT
PA VAN GODEWIJCKSTRAAT 30, 3311 GZ DORDRECHT, NETHERLANDS
SN 0167-6369
EI 1573-2959
J9 ENVIRON MONIT ASSESS
JI Environ. Monit. Assess.
PD AUG
PY 2009
VL 155
IS 1-4
BP 257
EP 272
DI 10.1007/s10661-008-0433-0
PG 16
WC Environmental Sciences
SC Environmental Sciences & Ecology
GA 469HL
UT WOS:000267887000021
PM 18607762
DA 2019-03-23
ER

PT J
AU Mahe, P
   Vert, JP
AF Mahe, Pierre
   Vert, Jean-Philippe
TI Virtual Screening with Support Vector Machines and Structure Kernels
SO COMBINATORIAL CHEMISTRY & HIGH THROUGHPUT SCREENING
LA English
DT Article
DE Virtual screening; graph kernels; support vector machines
ID NEURAL-NETWORK; GRAPH KERNELS; LEARNING TECHNIQUES; 2D FINGERPRINTS;
   DRUG-LIKENESS; CLASSIFICATION; PREDICTION; DESCRIPTORS; DESIGN; QSAR
AB Support vector machines and kernel methods have recently gained considerable attention in chemoinformatics. They offer generally good performance for problems of supervised classification or regression, and provide a flexible and computationally efficient framework to include relevant information and prior knowledge about the data and problems to be handled. In particular, with kernel methods molecules do not need to be represented and stored explicitly as vectors or fingerprints, but only to be compared to each other through a comparison function technically called a kernel. While classical kernels can be used to compare vector or fingerprint representations of molecules, completely new kernels were developed in the recent years to directly compare the 2D or 3D structures of molecules, without the need for an explicit vectorization step through the extraction of molecular descriptors. While still in their infancy, these approaches have already demonstrated their relevance on several toxicity prediction and structure-activity relationship problems.
C1 [Vert, Jean-Philippe] ParisTech, Ecole Mines Paris, Ctr Computat Biol, F-77305 Ontainebleau, France.
   [Mahe, Pierre] Xerox Res Ctr Europe, F-38240 Meylan, France.
RP Vert, JP (reprint author), ParisTech, Ecole Mines Paris, Ctr Computat Biol, 35 Rue St Honor, F-77305 Ontainebleau, France.
EM Jean-Philippe.Vert@mines-paristech.fr
OI Vert, Jean-Philippe/0000-0001-9510-8441
CR Aires-de-Sousa J, 2005, J COMB CHEM, V7, P298, DOI 10.1021/cc049961q
   Andrews S, 2002, EIGHTEENTH NATIONAL CONFERENCE ON ARTIFICIAL INTELLIGENCE (AAAI-02)/FOURTEENTH INNOVATIVE APPLICATIONS OF ARTIFICIAL INTELLIGENCE CONFERENCE (IAAI-02), PROCEEDINGS, P943
   Arimoto R, 2005, J BIOMOL SCREEN, V10, P197, DOI 10.1177/1087057104274091
   ARONSZAJN N, 1950, T AM MATH SOC, V68, P337
   Azencott CA, 2007, J CHEM INF MODEL, V47, P965, DOI 10.1021/ci600397p
   BLASCHKO MB, 2006, NIPS 2006 WORKSH LEA
   Bohm H., 2003, PROTEIN LIGAND INTER
   Borgwardt KM, 2005, Fifth IEEE International Conference on Data Mining, Proceedings, P74, DOI 10.1109/ICDM.2005.132
   Boser B. E., 1992, Proceedings of the Fifth Annual ACM Workshop on Computational Learning Theory, P144, DOI 10.1145/130385.130401
   Briem H, 2005, CHEMBIOCHEM, V6, P558, DOI 10.1002/cbic.200400109
   Brown RD, 1997, J CHEM INF COMP SCI, V37, P1, DOI 10.1021/ci960373c
   Brown RD, 1996, J CHEM INF COMP SCI, V36, P572, DOI 10.1021/ci9501047
   Burbidge R, 2001, COMPUT CHEM, V26, P5, DOI 10.1016/S0097-8485(01)00094-8
   Byvatov E, 2003, J CHEM INF COMP SCI, V43, P1882, DOI 10.1021/ci0341161
   Dietterich TG, 1997, ARTIF INTELL, V89, P31, DOI 10.1016/S0004-3702(96)00034-3
   Doniger S, 2002, J COMPUT BIOL, V9, P849, DOI 10.1089/10665270260518317
   Duffy N., 2001, ADV NEURAL INFORM PR, V14, P625
   Frohlich H, 2005, P 22 INT C MACH LEAR, P225
   Gartner T, 2003, LECT NOTES ARTIF INT, V2777, P129, DOI 10.1007/978-3-540-45167-9_11
   Gartner T., 2002, P 19 INT C MACH LEAR, P179
   GARTNER T, 2002, NIPS WORKSH UNR DAT
   GASTEIGER J, 2003, HDB CHEMOINFORMATICS
   Gillet VJ, 2003, J CHEM INF COMP SCI, V43, P338, DOI 10.1021/ci025592e
   Goulon A, 2007, SAR QSAR ENVIRON RES, V18, P141, DOI 10.1080/10629360601054313
   Hastie T, 2001, ELEMENTS STAT LEARNI
   Haussler D., 1999, UCSCCRL9910
   Helma C, 2004, J CHEM INF COMP SCI, V44, P1402, DOI 10.1021/ci034254q
   Horvath Tamas, 2004, P 10 ACM SIGKDD INT, P158, DOI DOI 10.1145/1014052.1014072
   Ivanciuc O, 1999, ANAL CHIM ACTA, V384, P271, DOI 10.1016/S0003-2670(98)00777-6
   Ivanciuc O., 2007, REV COMPUTATIONAL CH, V23, P291, DOI DOI 10.1002/9780470116449.CH6
   Kashima H., 2004, KERNEL METHODS COMPU, P155
   KASHIMA H, 2003, P 20 INT C MACH LEAR, P321
   King RD, 1996, P NATL ACAD SCI USA, V93, P438, DOI 10.1073/pnas.93.1.438
   Kramer S, 2002, SAR QSAR ENVIRON RES, V13, P509, DOI 10.1080/10629360290023340
   Lanckriet G. R. G., 2004, KERNEL METHODS COMPU, P231
   Leach A. R., 2003, INTRO CHEMOINFORMATI
   Leslie Christina, 2002, Pac Symp Biocomput, P564
   Lind P, 2003, J CHEM INF COMP SCI, V43, P1855, DOI 10.1021/ci034107s
   Lipinski CA, 2001, ADV DRUG DELIVER REV, V46, P3, DOI 10.1016/S0169-409X(00)00129-0
   Liu HX, 2004, J COMPUT AID MOL DES, V18, P389, DOI 10.1007/s10822-004-2722-1
   Liu HX, 2004, J CHEM INF COMP SCI, V44, P161, DOI 10.1021/ci034173u
   Lodhi H, 2002, J MACH LEARN RES, V2, P419, DOI 10.1162/153244302760200687
   Luan F, 2005, CHEM RES TOXICOL, V18, P198, DOI 10.1021/tx049782q
   Mahe P, 2005, J CHEM INF MODEL, V45, P939, DOI 10.1021/ci050039t
   MAHE P, 2006, CCSD00095488 HAL
   Mahe P, 2006, J CHEM INF MODEL, V46, P2003, DOI 10.1021/ci060138m
   Matter H, 1999, J CHEM INF COMP SCI, V39, P1211, DOI 10.1021/ci980185h
   McGregor MJ, 1999, J CHEM INF COMP SCI, V39, P569, DOI 10.1021/ci980159j
   MORGAN HL, 1965, J CHEM DOC, V5, P107, DOI 10.1021/c160017a018
   Muller KR, 2005, J CHEM INF MODEL, V45, P249, DOI 10.1021/ci049737o
   Pickett SD, 1996, J CHEM INF COMP SCI, V36, P1214, DOI 10.1021/ci960039g
   Ralaivola L, 2005, NEURAL NETWORKS, V18, P1093, DOI 10.1016/j.neunet.2005.07.009
   Ramon J., 2003, P 1 INT WORKSH MIN G, P65
   Saeh JC, 2005, J CHEM INF MODEL, V45, P1122, DOI 10.1021/ci049732r
   Scholkopf B, 2002, LEARNING KERNELS SUP
   Scholkopf B., 2004, KERNEL METHODS COMPU
   Shawe-Taylor J., 2004, KERNEL METHODS PATTE
   Swamidass SJ, 2005, BIOINFORMATICS, V21, pI359, DOI 10.1093/bioinformatics/bti1055
   Takaoka Y, 2003, J CHEM INF COMP SCI, V43, P1269, DOI 10.1021/ci0340431
   Tobita M, 2005, BIOORG MED CHEM LETT, V15, P2886, DOI 10.1016/j.bmcl.2005.03.080
   Vapnik V, 1998, STAT LEARNING THEORY
   VISHWANATHAN SVN, 2007, ADV NEUR INF P SYST, V19
   Weston J, 2003, BIOINFORMATICS, V19, P764, DOI 10.1093/bioinformatics/btg054
   Willett P, 2006, DRUG DISCOV TODAY, V11, P1046, DOI 10.1016/j.drudis.2006.10.005
   Yamanishi Y, 2007, BIOINFORMATICS, V23, P1211, DOI 10.1093/bioinformatics/btm090
NR 65
TC 7
Z9 7
U1 0
U2 12
PU BENTHAM SCIENCE PUBL LTD
PI SHARJAH
PA EXECUTIVE STE Y-2, PO BOX 7917, SAIF ZONE, 1200 BR SHARJAH, U ARAB
   EMIRATES
SN 1386-2073
EI 1875-5402
J9 COMB CHEM HIGH T SCR
JI Comb. Chem. High Throughput Screen
PD MAY
PY 2009
VL 12
IS 4
BP 409
EP 423
DI 10.2174/138620709788167926
PG 15
WC Biochemical Research Methods; Chemistry, Applied; Pharmacology &
   Pharmacy
SC Biochemistry & Molecular Biology; Chemistry; Pharmacology & Pharmacy
GA 452FP
UT WOS:000266525900008
PM 19442068
DA 2019-03-23
ER

PT J
AU Chua, CEH
AF Chua, Cecil Eng Huang
TI Why Do Virtual Communities Regulate Speech?
SO COMMUNICATION MONOGRAPHS
LA English
DT Article
DE Virtual Communities; Moderation; Censorship; Hate Speech; Regulation
ID MEDIATED COMMUNICATION-SYSTEMS; COLLECTIVE IDENTITY;
   CONCEPTUAL-FRAMEWORK; ONLINE COMMUNITIES; MOVEMENTS; MOBILIZATION;
   MECHANISMS; DISCOURSE; POLITICS
AB Virtual community research argues that regulations restricting the kinds of speech in a virtual community decrease the utility to members. However, many virtual communities enact regulations on speech within the virtual community. This research explores the contradiction through a cross-case analysis of virtual communities. It explains the contradiction between research and practice using the theory of collective identity. Communication is important for creating collective identity in virtual communities. However, multiple collective identities can arise. When one collective identity within a virtual community defines itself as adversarial to another, silencing speech emerges as adversarial collective identity creates enduring noise and flames. When the target collective identity creates formal regulations suppressing the adversarial collective identity, communication to foster the target collective identity emerges.
C1 Nanyang Technol Univ, Nanyang Business Sch, Informat Technol & Operat Management Dept, Singapore 639798, Singapore.
RP Chua, CEH (reprint author), Nanyang Technol Univ, Nanyang Business Sch, Informat Technol & Operat Management Dept, Singapore 639798, Singapore.
EM aehchua@ntu.edu.sg
RI Chua, Cecil/F-3332-2012
CR Adams J, 2005, SOC FORCES, V84, P759, DOI 10.1353/sof.2006.0001
   Aiken M, 2000, INFORM MANAGE, V37, P95, DOI 10.1016/S0378-7206(99)00036-1
   Alonzo M, 2004, DECIS SUPPORT SYST, V36, P205, DOI 10.1016/S0167-9236(02)00190-2
   [American Psychiatric Association Association AP], 1994, DIAGN STAT MAN MENT
   Andrews D, 2002, INT J ELECTRON COMM, V6, P9, DOI 10.1080/10864415.2002.11044239
   Ardichvili A., 2003, Journal of Knowledge Management, V7, P64, DOI 10.1108/13673270310463626
   Armstrong A, 1996, HARVARD BUS REV, V74, P134
   Ashmore RD, 2004, PSYCHOL BULL, V130, P80, DOI 10.1037/0033-2909.130.1.80
   Axelrod Robert, 1984, EVOLUTION COOPERATIO
   Bacon J, 1999, QUALITATIVE SOCIOLOG, V22, P141
   BAKER P, 2001, J COMPUTER MEDIATED, V7, P4
   Bernstein M, 2005, ANNU REV SOCIOL, V31, P47, DOI 10.1146/annurev.soc.29.010202.100054
   Brown AD, 2002, BRIT J MANAGE, V13, P141, DOI 10.1111/1467-8551.00228
   CAMPBELL T, 2004, INTERNET TROLL UNPUB
   Castelfranchi C, 2002, INT J ELECTRON COMM, V6, P55
   CHUA CEH, 2004, IEEE COMPUT, V37, P23
   Cohen J., 1988, STAT POWER ANAL BEHA
   Cothrel J., 1999, Journal of Knowledge Management, V3, P54, DOI 10.1108/13673279910259394
   Dibbell J., 1993, VILLAGE VOICE, V38
   Donath J., 1998, COMMUNITIES CYBERSPA, P27
   Dutton WH, 1996, MEDIA CULT SOC, V18, P269, DOI 10.1177/016344396018002006
   Fulbrook M, 2002, HIST GERMANY 1918 20
   GODWIN M, 1994, WIRED            JUN, V2
   Goodman PS, 1998, MIS QUART, V22, P417, DOI 10.2307/249550
   GREENHILL A, 2002, 8 AM C INF SYST DALL
   Hardy C, 2005, ACAD MANAGE REV, V30, P58, DOI 10.5465/AMR.2005.15281426
   Herring S, 2002, INFORM SOC, V18, P371, DOI 10.1080/01972240290108186
   Herring SC, 1999, INFORM SOC, V15, P151, DOI 10.1080/019722499128466
   HILTZ SR, 1990, MANAGE SCI, V36, P739, DOI 10.1287/mnsc.36.6.739
   HILTZ SR, 1985, COMMUN ACM, V28, P680, DOI 10.1145/3894.3895
   Honeycutt C, 2005, J COMPUT-MEDIAT COMM, V10
   Kahai S. S., 1999, Journal of Management Information Systems, V16, P165
   Klein HK, 1999, MIS QUART, V23, P67, DOI 10.2307/249410
   Koh J, 2003, INT J ELECTRON COMM, V8, P75, DOI 10.1080/10864415.2003.11044295
   KOH J, 2001, 22 INT C INF SYST NE
   KOLLOCK P, 1996, DESIGN PRINCIPLES ON
   Kozinets RV, 2004, J CONSUM RES, V31, P691, DOI 10.1086/425104
   Kuzel A. J., 1992, DOING QUALITATIVE RE, V3, P31
   Lamont M, 2002, ANNU REV SOCIOL, V28, P167, DOI 10.1146/annurev.soc.28.110601.141107
   LANDIS JR, 1977, BIOMETRICS, V33, P79
   Lehman R. S., 1988, STAT RES DESIGN BEHA
   Mason J., 1996, QUALITATIVE RES
   Miles M. B., 1994, QUALITATIVE DATA ANA
   Myers MD, 1999, COMMUN AIS, V2, P2
   Ogden DC, 2003, J LEISURE RES, V35, P213
   Ostrom E., 1990, GOVERNING COMMONS EV
   Pfaff S, 1996, SOC FORCES, V75, P91, DOI 10.2307/2580758
   Phillips D. J., 1996, Information Society, V12, P39, DOI 10.1080/019722496129693
   Polletta F, 2001, ANNU REV SOCIOL, V27, P283, DOI 10.1146/annurev.soc.27.1.283
   Polletta F., 1998, QUALITATIVE SOCIOLOG, V21, P419, DOI DOI 10.1023/A:1023332410633
   Poor N, 2005, J COMPUT-MEDIAT COMM, V10, DOI 10.1111/j.1083-6101.2005.tb00241.x
   Ray R, 1999, ANNU REV SOCIOL, V25, P47, DOI 10.1146/annurev.soc.25.1.47
   REINIG BA, 1998, J MANAGE INFORM SYST, V14, P45
   Rheingold H, 1993, VIRTUAL COMMUNITY HO
   Rothaermel FT, 2001, J MANAGE, V27, P297, DOI 10.1016/S0149-2063(01)00093-9
   Simon B, 2001, AM PSYCHOL, V56, P319, DOI 10.1037//0003-066X.56.4.319
   SLAGLE RA, 1995, WESTERN J COMM, V59, P85, DOI 10.1080/10570319509374510
   Stanoevska-Slabeva K, 2002, INT J ELECTRON COMM, V6, P71
   STERNBERG J, 2000, MED EC ASS NEW YORK
   Strauss A., 1990, BASICS QUALITATIVE R
   Suleiman R, 2002, J SOC PSYCHOL, V142, P753, DOI 10.1080/00224540209603934
   Suler J.R., 1998, CYBERPSYCHOLOGY BEHA, V1, P275, DOI DOI 10.1089/CPB.1998.1.275
   Tajfel H, 1981, HUMAN GROUPS SOCIAL
   Toothaker L. E., 1993, MULTIPLE COMP PROCED
   Triandafyllidou A, 2003, J LANG POLIT, V2, P205, DOI DOI 10.1075/JLP.2.2.02TRI
   Turner J. C, 1987, REDISCOVERING SOCIAL
   Van Aelst P., 2002, Information Communication & Society, V5, P465, DOI 10.1080/1369118022000028142
   Wasko MM, 2000, J STRATEGIC INF SYST, V9, P155
   Weiss M, 2003, SEMIOTICA, V145, P151
   Williams RL, 2000, SLOAN MANAGE REV, V41, P81
   Yin R., 1984, CASE STUDY RES DESIG
NR 71
TC 7
Z9 7
U1 1
U2 11
PU ROUTLEDGE JOURNALS, TAYLOR & FRANCIS LTD
PI ABINGDON
PA 4 PARK SQUARE, MILTON PARK, ABINGDON OX14 4RN, OXFORDSHIRE, ENGLAND
SN 0363-7751
J9 COMMUN MONOGR
JI Commun. Monogr.
PY 2009
VL 76
IS 2
BP 234
EP 261
AR PII 911167363
DI 10.1080/03637750902828420
PG 28
WC Communication
SC Communication
GA 445AW
UT WOS:000266023000005
DA 2019-03-23
ER

PT S
AU Chua, HF
   Polk, T
   Welsh, R
   Liberzon, I
   Strecher, V
AF Chua, Hannah Faye
   Polk, Thad
   Welsh, Robert
   Liberzon, Israel
   Strecher, Victor
BE Wiederhold, BK
   Riva, G
TI Neural Responses to Elements of a Web-Based Smoking Cessation Program
SO ANNUAL REVIEW OF CYBERTHERAPY AND TELEMEDICINE 2009: ADVANCED
   TECHNOLOGIES IN THE BEHAVIORAL, SOCIAL AND NEUROSCIENCES
SE Studies in Health Technology and Informatics
LA English
DT Article; Book Chapter
DE Addiction; substance abuse; smoking; internet; neuroimaging
AB An increasing number of smokers are obtaining information from the web to help them quit smoking. In this study, we examined how smokers process different types of messages similar to those from a web-based smoking cessation program: personalization/feedback ("Jane, you are a 23-year old female smoker"), motivational ("if you quit smoking, you could save $1200 a year"), and instructional ("When you feel angry, talk to someone instead of smoking") messages. Using functional magnetic resonance imaging, smokers were exposed to the messages. On a later session, participants completed an online tailored smoking cessation program and started on a 10-week course of nicotine patch. Results show that participants indeed process the messages differently, activating brain regions associated with self-related processing (personalization/feedback), anticipated reward processing (motivational messages) and rules processing (instructional messages). This research is relevant for advancing web-based tailored interventions for substance use.
C1 [Chua, Hannah Faye; Polk, Thad; Welsh, Robert; Liberzon, Israel; Strecher, Victor] Univ Michigan, Ann Arbor, MI 48109 USA.
RP Chua, HF (reprint author), Univ Michigan, Ann Arbor, MI 48109 USA.
FU NIDA NIH HHS [R21 DA024429-03, R21 DA024429-02]
CR Chua HF, 2009, BIOL PSYCHIAT, V65, P165, DOI 10.1016/j.biopsych.2008.08.030
   Dijkstra A, 2005, HEALTH EDUC RES, V20, P527, DOI 10.1093/her/cyh014
   Donohue SE, 2008, J COGNITIVE NEUROSCI, V20, P694, DOI 10.1162/jocn.2008.20042
   FOX S, 2007, HLTH INFORM ONLINE
   Knutson B, 2005, J NEUROSCI, V25, P4806, DOI 10.1523/JNEUROSCI.0642-05.2005
   LANCASTER T, 2002, COCHRANE DB SYST REV, V3, P1118
   Noar SM, 2007, PSYCHOL BULL, V133, P673, DOI 10.1037/0033-2909.133.4.673
   Ruiter RAC, 2006, HEALTH PSYCHOL, V25, P300, DOI 10.1037/0278-6133.25.3.300
   Strecher VJ, 2006, NICOTINE TOB RES, V8, pS95, DOI 10.1080/14622200601039444
   Strecher VJ, 1999, PATIENT EDUC COUNS, V36, P107, DOI 10.1016/S0738-3991(98)00128-1
NR 10
TC 7
Z9 7
U1 0
U2 1
PU IOS PRESS
PI AMSTERDAM
PA NIEUWE HEMWEG 6B, 1013 BG AMSTERDAM, NETHERLANDS
SN 0926-9630
BN 978-1-60750-017-9
J9 STUD HEALTH TECHNOL
PY 2009
VL 144
BP 174
EP 178
DI 10.3233/978-1-60750-017-9-174
PG 5
WC Psychology, Clinical; Computer Science, Cybernetics; Computer Science,
   Interdisciplinary Applications; Health Policy & Services; Psychology;
   Psychology, Social
SC Psychology; Computer Science; Health Care Sciences & Services
GA BKZ13
UT WOS:000269659900041
PM 19592758
DA 2019-03-23
ER

PT J
AU Larson, MJ
   Amodeo, M
   Storti, SA
   Steketee, G
   Blitzman, G
   Smith, L
AF Larson, Mary Jo
   Amodeo, Maryann
   Storti, Susan A.
   Steketee, Gail
   Blitzman, Geri
   Smith, Lauren
TI A Novel CBT Web Course for the Substance Abuse Workforce: Community
   Counselors' Perceptions
SO SUBSTANCE ABUSE
LA English
DT Article
DE Cognitive-behavioral therapy; evaluation of prototype module; substance
   abuse counselors; Web-based course
ID COGNITIVE-BEHAVIORAL THERAPY; STRATEGIES; NETWORK
AB This article describes (a) a Web-based course for substance abuse counselors on cognitive behavioral therapy (CBT), and (b) the evaluation of a prototype module from the Web-based course to determine the feasibility of the e-learning program for a community-based counselor audience. The course is part of a unique study that trains counselor-supervisor teams to increase the transfer of learned skills to the agency. Following curriculum design, the authors sought counselor reactions to the prototype module on strengths/limitations of the design, functionality, and effectiveness. Results showed that counselors learned new information, found this format effective compared to other training, and wanted to complete a full CBT Web course. Counselors' evaluation led to content and technology changes: the authors added and segmented material aimed at the advanced, more theoretically oriented counselor, and housed these topics behind an "advanced concept" graphics button; added seven screens to accommodate text broken into smaller units; and increased the difficulty of the end-of-module quiz.
C1 [Larson, Mary Jo; Smith, Lauren] New England Res Inst Inc, Watertown, MA USA.
   [Amodeo, Maryann] Boston Univ, Sch Social Work, Ctr Addict Res & Serv, Boston, MA 02215 USA.
   [Storti, Susan A.] Synergy Enterprises, Cranston, RI USA.
   [Blitzman, Geri] New England Growth Associates, Watertown, MA USA.
RP Larson, MJ (reprint author), Brandeis Univ, Heller Sch, Inst Behav Hlth, MS035,415 South St, Waltham, MA 02454 USA.
EM larson@brandeis.edu
FU National Institute on Drug Abuse [R01 DA016929]
FX Funding for this research was provided by the National Institute on Drug
   Abuse, grant number R01 DA016929, project officer Cecelia McNamara
   Spitznas, PhD.
CR *ADD TECHN CTR, 2004, CHANG BOOK BLUEPR TE
   BALDWIN TT, 1988, PERS PSYCHOL, V41, P63, DOI 10.1111/j.1744-6570.1988.tb00632.x
   Bohlin R. M., 1993, Journal of Educational Technology Systems, V22, P3
   BROWN BS, 2000, EMERGENT ISSUES FIEL, P345
   CARROLL K, 1998, NATL I DRUG ABUSE TH, V1
   Carroll KM, 2002, J SUBST ABUSE TREAT, V23, P73, DOI 10.1016/S0740-5472(02)00255-6
   Crits-Christoph P, 1998, J CONSULT CLIN PSYCH, V66, P484, DOI 10.1037/0022-006X.66.3.484
   Dodgen CE, 2000, SUBSTANCE USE DISORD
   Gunderson Erik W, 2006, Subst Abus, V27, P39, DOI 10.1300/J465v27n03_06
   HAGBERG S, 2000, EVALUATION ON LINE L
   Hall B., 2000, E LEARNING ENTERPRIS
   Hall MN, 2000, SOC WORK, V45, P141, DOI 10.1093/sw/45.2.141
   Kadden R, 1992, PROJECT MATCH MONOGR, V3
   Kanten-McCoy R, 1997, J AM MED INFORM ASSN, P864
   Keller John M., 1987, J INSTRUCTIONAL DEV, V10, P2, DOI DOI 10.1007/BF02905780
   Knowles M., 2005, ADULT LEARNER
   Kolb D. A., 1984, EXPT LEARNING EXPERI
   Lamb S., 1998, BRIDGING GAP PRACTIC
   LAUDERDALE M, 1999, PROFESSION DEV INT J, V2, P10
   LIESE BS, 1997, SUBSTANCE ABUSE COMP, P467
   McPherson TL, 2006, AM J HEALTH PROMOT, V20, P396, DOI 10.4278/0890-1171-20.6.396
   Miller WR, 2006, J SUBST ABUSE TREAT, V31, P25, DOI 10.1016/j.jsat.2006.03.005
   Monti P. M., 2002, TREATING ALCOHOL DEP
   Morgenstern J, 2001, PSYCHOL ADDICT BEHAV, V15, P83, DOI 10.1037/0893-164X.15.2.83
   Pacifici C, 2006, CHILD YOUTH SERV REV, V28, P1329, DOI 10.1016/j.childyouth.2006.02.003
   Sholomskas DE, 2005, J CONSULT CLIN PSYCH, V73, P106, DOI 10.1037/0022.006X.73.1.106
   Simpson D. D., 1997, TREATING DRUG ABUSER, P41
   Sternberg RJ, 1997, AM PSYCHOL, V52, P1030, DOI 10.1037/0003-066X.52.10.1030
   Valente TW, 1999, ANN AM ACAD POLIT SS, V566, P55, DOI 10.1177/0002716299566001005
   Weingardt K. R., 2005, Journal of Technology in Human Services, V23, P259, DOI 10.1300/J017v023n03_07
   Weingardt Kenneth R, 2006, Subst Abus, V27, P19, DOI 10.1300/J465v27n03_04
NR 31
TC 7
Z9 7
U1 0
U2 3
PU ROUTLEDGE JOURNALS, TAYLOR & FRANCIS LTD
PI ABINGDON
PA 4 PARK SQUARE, MILTON PARK, ABINGDON OX14 4RN, OXFORDSHIRE, ENGLAND
SN 0889-7077
J9 SUBST ABUS
JI Subst. Abus.
PY 2009
VL 30
IS 1
BP 26
EP 39
DI 10.1080/08897070802611741
PG 14
WC Substance Abuse
SC Substance Abuse
GA 668WO
UT WOS:000283304800003
PM 19197779
OA Green Accepted
DA 2019-03-23
ER

PT J
AU de Almeida, SP
   Garcia-Mijares, M
   Silva, MTA
AF Pereira de Almeida, Stella
   Garcia-Mijares, Miriam
   Araujo Silva, Maria Teresa
TI Patterns of Ecstasy Use and Associated Harm: Results of a Brazilian
   Online Survey
SO SUBSTANCE USE & MISUSE
LA English
DT Article
DE MDMA; ecstasy; harm reduction; Internet; web survey; psychotropic drugs;
   drug abuse prevention
ID PARTY DRUG-USE; YOUNG-ADULTS; 3,4-METHYLENEDIOXYMETHAMPHETAMINE MDMA;
   CLUB DRUGS; AUSTRALIA; EPIDEMIOLOGY; DEPENDENCE; RISK; ADOLESCENTS;
   PERCEPTIONS
AB The aim of this study was to gather information about ecstasy users in Brazil, particularly on issues related to risks associated to the use of the drug, so as to offer a basis to prevention projects. A total of 1,140 Brazilian ecstasy users answered an online questionnaire from August 2004 to February 2005. Participants were predominantly young single heterosexual well-educated males from upper economical classes. A categorical regression with optimal scaling (CATREG) was performed to identify the risks associated with ecstasy use. "Pills taken in life" had a significant correlation with every investigated risk, particularly ecstasy dependence, unsafe sex, and polydrug use. "Gender," "sexual orientation," and "socioeconomic class" were not predictive of risk behavior. The Internet proved to be a useful tool for data collection. Given the recent increase in ecstasy availability in Brazil, a first prevention campaign directed toward the drug is urgent. At least in a preliminary Brazilian intervention, the campaign must be conducted at night leisure places, mainly frequented by youngsters from upper socioeconomic classes. The results do not call for information material with specific targets, such as gender or sexual orientation. The study's limitations have been noted.
C1 [Pereira de Almeida, Stella] Univ Sao Paulo, Inst Psicol, PSE, Dept Expt Psychol, Sao Paulo, Brazil.
RP de Almeida, SP (reprint author), Univ Sao Paulo, Inst Psicol, PSE, Dept Expt Psychol, Av Prof Mello Moraes 1721-B1 A,05508-900 Cidade U, Sao Paulo, Brazil.
EM stella@usp.br
RI Garcia-Mijares, Miriam/H-9015-2012
OI Garcia-Mijares, Miriam/0000-0002-8023-5445
FU CAPES; CNPq [500129/2003-7]
FX This research was supported by CAPES (Ph. D. fellowship to SPA) and CNPq
   (grant 500129/2003-7).
CR Allott K, 2006, DRUG ALCOHOL DEPEN, V82, P168, DOI 10.1016/j.drugalcdep.2005.09.009
   Almeida P, 1991, CRITERIO ABA ABIPEME
   ALMEIDA S.P., 2005, SUBST USE MISUSE, V40, P395
   ALMEIDA SP, 2003, REV BRAS PSIQUIATR, V25, P11
   Baggott MJ, 2002, J PSYCHOACTIVE DRUGS, V34, P145, DOI 10.1080/02791072.2002.10399949
   Banta-Green C, 2005, SUBST USE MISUSE, V40, P1295, DOI 10.1081/JA-200066793
   Barrett SP, 2005, SUBST USE MISUSE, V40, P1525, DOI 10.1081/JA-200066866
   Battisti MC, 2006, J PSYCHOACTIVE DRUGS, V38, P13, DOI 10.1080/02791072.2006.10399823
   Beamish P. W., 2006, Asia Pacific Journal of Management, V23, P29, DOI 10.1007/s10490-006-6114-z
   Bellis MA, 2003, ADDICTION, V98, P1713, DOI 10.1111/j.1360-0443.2003.00554.x
   Britt GC, 2005, SUBST USE MISUSE, V40, P1189, DOI 10.1081/JA-200066730
   CARLINI EA, 2002, PRIMEIRO LEVANTAMENT
   CARUSO M, 2005, REV ISTO E, V1853, P53
   *CETIC, 2006, PESQ USO TECN INF CO
   Chinet L, 2007, PHARMACOL BIOCHEM BE, V86, P284, DOI 10.1016/j.pbb.2006.07.025
   Copeland J, 2006, ADDICT BEHAV, V31, P367, DOI 10.1016/j.addbeh.2005.05.025
   Cottler LB, 2001, HUM PSYCHOPHARM CLIN, V16, P599, DOI 10.1002/hup.343
   DEALMEIDA MIM, 2005, REV INSIGHT INTELIGE, V29, P52
   Degenhardt L, 2004, ADDICTION, V99, P187, DOI 10.1046/j.1360-0443.2003.00622.x
   El-Mallakh Rif S, 2007, Ann Clin Psychiatry, V19, P45, DOI 10.1080/10401230601163592
   Fendrich M, 2005, SUBST USE MISUSE, V40, P1179, DOI 10.1081/JA-200066999
   Foreman DM, 2005, ARCH DIS CHILD, V90, P245, DOI 10.1136/adc.2003.039826
   Gamma A, 2005, DRUG ALCOHOL DEPEN, V77, P185, DOI 10.1016/j.drugalcdep.2004.08.014
   Goldenberg V, 2002, ADM POLICY MENT HLTH, V29, P201, DOI 10.1023/A:1015187324925
   Gouzoulis-Mayfrank E, 2006, J PSYCHOPHARMACOL, V20, P188, DOI 10.1177/0269881106059939
   Green AR, 2004, PSYCHOPHARMACOLOGY, V173, P264, DOI 10.1007/s00213-003-1725-2
   Gunter TD, 2006, SUBST USE MISUSE, V41, P1277, DOI 10.1080/10826080600754876
   *IBGE, 2005, AC INT POSS TEL MOV
   Jager G, 2007, PSYCHOPHARMACOLOGY, V193, P403, DOI 10.1007/s00213-007-0792-1
   Kinner SA, 2006, DRUG ALCOHOL REV, V25, P445, DOI 10.1080/09595230600876705
   Lee SJ, 2003, J ADDICT DIS, V22, P47, DOI 10.1300/J069v22n04_05
   Levy KB, 2005, SUBST USE MISUSE, V40, P1427, DOI 10.1081/JA-200066810
   Logan BK, 2001, J FORENSIC SCI, V46, P1426
   Lyvers M, 2006, DRUG ALCOHOL REV, V25, P269, DOI 10.1080/09595230600657758
   Maxwell JC, 2005, SUBST USE MISUSE, V40, P1203, DOI 10.1081/JA-200066736
   McCaughan JA, 2005, SUBST USE MISUSE, V40, P1503, DOI 10.1081/JA-200066830
   McElrath K, 2005, SUBST USE MISUSE, V40, P1461, DOI 10.1081/JA-200066814
   Meulman J., 1998, OPTIMAL SCALING METH
   *NAT ED, 2004, NATURE, V429, P113
   *NIDA, 2002, NIDA NOTES, V16, P1
   Nutt D, 2006, J PSYCHOPHARMACOL, V20, P315, DOI 10.1177/0269881106064592
   Parrott AC, 2006, J PSYCHOPHARMACOL, V20, P147, DOI 10.1177/026988110603268
   Parrott AC, 2005, J PSYCHOPHARMACOL, V19, P71, DOI 10.1177/0269881105048900
   Pentney AR, 2001, J PSYCHOACTIVE DRUGS, V33, P213, DOI 10.1080/02791072.2001.10400568
   Pluddemann A, 2004, SUBST USE MISUSE, V39, P87, DOI 10.1081/JA-120027767
   Quadrello T, 2005, Eur J Ageing, V2, P200, DOI 10.1007/s10433-005-0004-y
   Schifano F, 2004, PSYCHOPHARMACOLOGY, V173, P242, DOI 10.1007/s00213-003-1730-5
   Scholey AB, 2004, ADDICT BEHAV, V29, P743, DOI 10.1016/j.addbeh.2004.02.022
   SILVEIRA AC, 2005, INVESTIMENTO TECNOLO
   Theall KP, 2006, AIDS BEHAV, V10, P169, DOI 10.1007/s10461-005-9059-1
   Topp L, 1999, DRUG ALCOHOL DEPEN, V55, P105, DOI 10.1016/S0376-8716(99)00002-2
   Tossmann P, 2001, EUR ADDICT RES, V7, P2, DOI 10.1159/000050709
   *UNODC, 2006, 1 UNODC, P142
   von Sydow K, 2002, DRUG ALCOHOL DEPEN, V66, P147, DOI 10.1016/S0376-8716(01)00195-8
   Weir E, 2000, CAN MED ASSOC J, V162, P1843
   White B, 2006, ADDICT BEHAV, V31, P137, DOI 10.1016/j.addbeh.2005.04.003
NR 56
TC 7
Z9 7
U1 0
U2 16
PU TAYLOR & FRANCIS INC
PI PHILADELPHIA
PA 325 CHESTNUT ST, SUITE 800, PHILADELPHIA, PA 19106 USA
SN 1082-6084
J9 SUBST USE MISUSE
JI Subst. Use Misuse
PY 2009
VL 44
IS 14
BP 2014
EP 2027
DI 10.3109/10826080902848566
PG 14
WC Substance Abuse; Psychiatry; Psychology
SC Substance Abuse; Psychiatry; Psychology
GA 545PO
UT WOS:000273748500004
PM 20001692
DA 2019-03-23
ER

PT J
AU Micheletti, C
   Lovato, T
   Critto, A
   Pastres, R
   Marcomini, A
AF Micheletti, Christian
   Lovato, Tomas
   Critto, Andrea
   Pastres, Roberto
   Marcomini, Antonio
TI Spatially distributed ecological risk for fish of a coastal food web
   exposed to dioxins
SO ENVIRONMENTAL TOXICOLOGY AND CHEMISTRY
LA English
DT Article
DE ecological risk assessment; polychlorobiphenyls;
   polychlorodibenzo-p-dioxin/furans; bioaccumulation model; internal
   no-effect concentration
ID LAGOON-OF-VENICE; DIBENZO-P-DIOXINS; ORGANIC-CHEMICALS; BIOACCUMULATION
   MODEL; AQUATIC ECOSYSTEMS; TROPHIC NETWORK; LAKE-ONTARIO; PCBS; PCDD/FS;
   FLUXES
AB The ecological risk posed by 2,3,7,8-polychlorodibenzo-p-dioxins and furans (PCDD/Fs) and dioxin-like polychlorobiphenyl (PCB) congeners to five edible fish species of the aquatic food web of Venice Lagoon, Italy, was estimated by applying a state-of the-art kinetic bioaccumulation model. Site-specific data were used to define a representative food web. The experimental data set for model validation and application included PCB and PCDD/F congener concentrations in sediments, in water, and in five organisms (both invertebrates and fish). The spatial distribution of risk was evaluated by dividing the lagoon into six homogeneous areas, and for each area, sediment, water, and organism dioxins concentrations were calculated. The bioaccumulation model was calibrated for both nonmetabolizing and metabolizing congeners, the metabolic elimination rates of which were estimated. The model validation showed an acceptable bioaccumulation estimation, evaluated using the model bias parameter. The calibrated model was applied to the six areas of the lagoon to estimate the fish predicted exposure concentration as 2,3,7,8-tetrachlorodibenzo-p-dioxin toxicity equivalents from sediment concentration. Internal no-effect concentrations were calculated for each fish species from literature data. Risk was estimated by applying the hazard quotient (HQ) approach, obtaining the ecological risk for each fish species on the basis of 90 and 99% protection levels, in each of the six lagoon areas. The sediment dioxins concentration does not pose a significant risk to the selected fish species at the 90% protection target (HQ < 1), whereas risk is significant (HQ > 1) at the 99% protection target. Risk results were higher near the Porto Marghera industrial district, Italy, and in lagoon zones characterized by a low water-exchange rate and freshwater basin inputs.
C1 [Micheletti, Christian; Critto, Andrea; Marcomini, Antonio] Univ Ca Foscari Venice, Dept Environm Sci, I-30123 Venice, Italy.
   [Lovato, Tomas; Pastres, Roberto] Univ Ca Foscari Venice, Dept Phys Chem, I-30123 Venice, Italy.
RP Marcomini, A (reprint author), Univ Ca Foscari Venice, Dept Environm Sci, Calle Larga S Marta 2137, I-30123 Venice, Italy.
EM marconi@unive.it
OI Critto, Andrea/0000-0001-8868-9057
CR Arnot JA, 2004, ENVIRON TOXICOL CHEM, V23, P2343, DOI 10.1897/03-438
   Carrer S, 2005, ECOL MODEL, V184, P83, DOI 10.1016/j.ecolmodel.2004.11.019
   Carrer S, 1999, ECOL MODEL, V124, P193, DOI 10.1016/S0304-3800(99)00161-1
   Carrer S, 2000, ECOL MODEL, V126, P201, DOI 10.1016/S0304-3800(00)00266-0
   Critto A, 2005, ENVIRON INT, V31, P1094, DOI 10.1016/j.envint.2005.05.046
   Cucco A, 2006, ECOL MODEL, V193, P34, DOI 10.1016/j.ecolmodel.2005.07.043
   Dalla Valle M, 2003, CHEMOSPHERE, V51, P603, DOI 10.1016/S0045-6535(03)00048-1
   European Commission, 2001, COMM STRAT DIOX FUR
   Facca C, 2002, ESTUAR COAST SHELF S, V54, P773, DOI 10.1006/ecss.2001.0848
   GOBAS FAPC, 1993, ECOL MODEL, V69, P1, DOI 10.1016/0304-3800(93)90045-T
   Gobas FAPC, 1998, ENVIRON SCI TECHNOL, V32, P2442, DOI 10.1021/es980022+
   Guerzoni S, 2004, CHEMOSPHERE, V54, P1309, DOI 10.1016/S0045-6535(03)00249-2
   Hendriks AJ, 2005, ENVIRON SCI TECHNOL, V39, P3226, DOI 10.1021/es048442o
   Jones DS, 1999, ENVIRON TOXICOL CHEM, V18, P599, DOI 10.1897/1551-5028(1999)018<0599:ERAIAL>2.3.CO;2
   Libralato S, 2002, MAR ECOL-P S Z N I, V23, P228, DOI 10.1111/j.1439-0485.2002.tb00022.x
   Mackay D, 2000, ENVIRON POLLUT, V110, P375, DOI 10.1016/S0269-7491(00)00162-7
   MACKAY D, 1992, ILLUSTRATED HDB PHYS
   MCCARTY LS, 1993, ENVIRON SCI TECHNOL, V27, P1719
   Micheletti C, 2007, ENVIRON INT, V33, P45, DOI 10.1016/j.envint.2006.06.023
   Micheletti C, 2004, ENVIRON TOXICOL CHEM, V23, P1575, DOI 10.1897/03-331
   Morrison HA, 1999, CAN J FISH AQUAT SCI, V56, P1389, DOI 10.1139/cjfas-56-8-1389
   Niimi AJ, 1996, SCI TOTAL ENVIRON, V192, P123, DOI 10.1016/S0048-9697(96)05306-5
   Pranovi F, 2003, MAR BIOL, V143, P393, DOI 10.1007/s00227-003-1072-1
   *PROV VEN, 1998, PIAN GEST RIS AL LAG
   Seth R, 1999, ENVIRON SCI TECHNOL, V33, P2390, DOI 10.1021/es980893j
   Sfriso A, 2005, ENVIRON INT, V31, P983, DOI 10.1016/j.envint.2005.05.008
   Sorokin PY, 2004, HYDROBIOLOGIA, V523, P71, DOI 10.1023/B:HYDR.0000033096.14267.43
   Sorokin PY, 2002, HYDROBIOLOGIA, V487, P1, DOI 10.1023/A:1022939426396
   Steevens JA, 2005, INTEGR ENVIRON ASSES, V1, P142, DOI 10.1897/IEAM_2004a-014.1
   SUTER GW, 2000, ECOLOGICAL RISK ASSE
   SWACKHAMER DL, 1993, ENVIRON TOXICOL CHEM, V12, P831, DOI 10.1897/1552-8618(1993)12[831:BOPBAK]2.0.CO;2
   *US ARM CORPS ENG, 2007, ENV RES EFF DAT ERED
   *US ENV PROT AG, 2002, 9285610 OSWER OFF EM
   *US ENV PROT AG, 2000, BIOACC TEST INT PURP
   *US ENV PROT AG, 2004, EPA600RO4079 US EPA
   *US EPA, 1998, FPA630R95002E US EPA
   Van den Berg M, 1998, ENVIRON HEALTH PERSP, V106, P775, DOI 10.1289/ehp.98106775
   van der Linde A, 2001, CHEMOSPHERE, V44, P423, DOI 10.1016/S0045-6535(00)00213-7
   *VEN WAT AUTH, 2002, MON ACQ LAG VEN
   Venice Water Authority, 1999, MAPP INQ FOND LAG
   Wenning R, 2000, CHEMOSPHERE, V40, P1179, DOI 10.1016/S0045-6535(99)00367-7
   Zuliani A, 2005, ENVIRON INT, V31, P929, DOI 10.1016/j.envint.2005.05.004
NR 42
TC 7
Z9 7
U1 1
U2 21
PU SOC ENVIRONMENTAL TOXICOLOGY & CHEMISTRY-SETAC
PI PENSACOLA
PA 1010 N 12TH AVE, PENSACOLA, FL 32501-3367 USA
SN 0730-7268
J9 ENVIRON TOXICOL CHEM
JI Environ. Toxicol. Chem.
PD MAY
PY 2008
VL 27
IS 5
BP 1217
EP 1225
DI 10.1897/07-162.1
PG 9
WC Environmental Sciences; Toxicology
SC Environmental Sciences & Ecology; Toxicology
GA 289OL
UT WOS:000255063700027
PM 18419177
DA 2019-03-23
ER

PT J
AU Dalgarno, P
AF Dalgarno, Phil
TI Buying Ayahuasca and other entheogens online: A word of caution
SO ADDICTION RESEARCH & THEORY
LA English
DT Article
DE ayahuasca; monoamine oxidase inhibitor; dimethyltryptamine;
   beta-carboline; adverse reaction
AB Since the mid 1990's a number of publications have appeared in the UK and Europe and stimulated interest in a number of psychoactive plants native to South and Central America that had previously been relatively obscure outside of their places of origin. While information describing the effects of these together with extraction techniques was widely available, the plants themselves remained difficult to source until the proliferation of online "headshops" trading in legal alternatives to controlled drugs. The main aim of this study was to assess users' own experience of accessibility of information available from online suppliers of these drugs. An online survey was carried out via relevant websites where the participants were users of such and such drugs. Measurements were done by semi-structured online interview. It was concluded that none of the online dealers provided any instruction regarding safety issues such as possible toxicity, methods of ingestion or possible interactions with other substances. Therefore, while the practice is legal, there remain larger ethical and moral questions to be addressed.
C1 Glasgow Caledonian Univ, Dept Psychol, Ctr Behav Aspects Hlth & Dis, Glasgow G4 0BA, Lanark, Scotland.
RP Dalgarno, P (reprint author), Glasgow Caledonian Univ, Dept Psychol, Ctr Behav Aspects Hlth & Dis, City Campus,Cowcaddens Rd, Glasgow G4 0BA, Lanark, Scotland.
EM pda@gcal.ac.uk
CR Ciprian-Ollivier J, 1997, SCHIZOPHR RES, V28, P257, DOI 10.1016/S0920-9964(97)00116-3
   *CORN U POIS PLANT, 2005, TOX AG PLANTS
   *ER, 1999, AY BAS
   GILLIN J C, 1976, Psychopharmacology Bulletin, V12, P12
   MCCABE BJ, 1986, J AM DIET ASSOC, V86, P1059
   OTT J, 1993, PHARMACOTHEON ENTHEO
   Ott J., 1994, AYAHUASCA ANALOGUES
   Shulgin A, 1997, TIHKAL CONTINUATION
   Strassman R, 2001, DMT SPIRIT MOL
   ZARKOV G, 1985, NOTES UNDERGROUND, V7, P1
NR 10
TC 7
Z9 7
U1 0
U2 5
PU TAYLOR & FRANCIS LTD
PI ABINGDON
PA 2-4 PARK SQUARE, MILTON PARK, ABINGDON OR14 4RN, OXON, ENGLAND
SN 1606-6359
EI 1476-7392
J9 ADDICT RES THEORY
JI Addict. Res. Theory
PD FEB
PY 2008
VL 16
IS 1
BP 1
EP 4
DI 10.1080/16066350701663672
PG 4
WC Substance Abuse; Social Issues
SC Substance Abuse; Social Issues
GA 273QQ
UT WOS:000253947200001
DA 2019-03-23
ER

PT J
AU Lieberman, DZ
   Massey, SH
AF Lieberman, Daniel Z.
   Massey, Suena H.
TI Pathways to change: The effect of a Web application on treatment
   interest
SO AMERICAN JOURNAL ON ADDICTIONS
LA English
DT Article
ID FAMILY TREE QUESTIONNAIRE; ALCOHOL-CONSUMPTION; SEEKING TREATMENT;
   PROBLEM DRINKERS; USE DISORDERS; RELIABILITY; DEPENDENCE; DRINKING;
   HEALTH; ABUSE
AB Most individuals with drinking problems do not receive treatment, generally because they do not perceive the need for it. It is difficult to access this population of problem drinkers in order to encourage treatment-seeking. A Web-based program was written, designed to increase motivation for change. The program guided non-treatment-seekers through a multi-stage assessment and provided them with feedback. The level of interest in treatment was measured pre- and post-intervention. Compared to baseline, after the intervention, significantly more individuals rated themselves very interested in participating in some form of traditional treatment (19% vs. 28%), and their focus on a specific modality increased.
C1 [Lieberman, Daniel Z.; Massey, Suena H.] George Washington Univ, Sch Med, Dept Psychiat & Behav Sci, Washington, DC USA.
RP Lieberman, DZ (reprint author), 2150 Penn Ave,NW Rm 8-421, Washington, DC 20037 USA.
EM dlieberman@mfa.gwu.edu
OI Lieberman, Daniel/0000-0002-9095-0450
CR Babor T. F., 1992, ALCOHOL USE DISORDER
   Babor TF, 1989, ALCOHOL HEALTH RES W, V13, P371
   BANNENBERG AFI, 1992, J SUBST ABUSE TREAT, V9, P59, DOI 10.1016/0740-5472(92)90011-C
   Capoccia VA, 2007, JT COMM J QUAL PATIE, V33, P95, DOI 10.1016/S1553-7250(07)33011-0
   Carey KB, 2001, J STUD ALCOHOL, V62, P79, DOI 10.15288/jsa.2001.62.79
   CONIGRAVE KM, 1995, ADDICTION, V90, P1349, DOI 10.1046/j.1360-0443.1995.901013496.x
   CUNNINGHAM JA, 1993, ADDICT BEHAV, V18, P347, DOI 10.1016/0306-4603(93)90036-9
   Dawson DA, 2006, ADDICTION, V101, P824, DOI 10.1111/j.1360-0443.2006.01433.x
   Fallows D., 2005, WOMEN MEN USE INTERN
   Fisk D, 2006, AM J DRUG ALCOHOL AB, V32, P479, DOI 10.1080/00952990600754006
   Frank JB, 1998, MED CLIN N AM, V82, P359, DOI 10.1016/S0025-7125(05)70611-8
   Freyer J, 2007, DRUG ALCOHOL DEPEN, V87, P210, DOI 10.1016/j.drugalcdep.2006.08.018
   Glanz J, 2002, ALCOHOL CLIN EXP RES, V26, P1047, DOI 10.1097/01.ALC.0000019741.65567.1C
   GOMBERG ESL, 1993, J NERV MENT DIS, V181, P211
   Hingson RW, 2006, PEDIATRICS, V118, pE755, DOI 10.1542/peds.2006-0223
   Humphreys K, 2002, ADDICTION, V97, P126, DOI 10.1046/j.1360-0443.2002.00004.x
   HUPKENS CLH, 1993, ADDICTION, V88, P1391, DOI 10.1111/j.1360-0443.1993.tb02026.x
   Katz EC, 2007, J ADDICT DIS, V26, P81, DOI 10.1300/J069v26n02_10
   Lieberman DZ, 2005, AM J ADDICTION, V14, P155, DOI 10.1080/10550490590924818
   MANN RE, 1985, DRUG ALCOHOL DEPEN, V15, P61, DOI 10.1016/0376-8716(85)90030-4
   Marlatt G A, 1997, NIDA Res Monogr, V165, P44
   Miller W. R., 2002, MOTIVATIONAL INTERVI
   Miller WR, 1996, PSYCHOL ADDICT BEHAV, V10, P81, DOI 10.1037/0893-164X.10.2.81
   MILLER WR, 1988, BEHAV PSYCHOTHER, V16, P251, DOI 10.1017/S0141347300014129
   MILLER WR, 1992, STAGES CHANGE READIN
   Perlis TE, 2004, ADDICTION, V99, P885, DOI 10.1111/j.1360-0443.2004.00740.x
   Prochaska JO, 1997, AM J HEALTH PROMOT, V12, P38, DOI 10.4278/0890-1171-12.1.38
   Richman WL, 1999, J APPL PSYCHOL, V84, P754, DOI 10.1037/0021-9010.84.5.754
   ROSENSTOCK IM, 1966, MILBANK FUND Q, V44, P94, DOI 10.2307/3348967
   *SAMHSA, 2006, RES 2005 NAT SURV DR
   SAUNDERS JB, 1993, ADDICTION, V88, P791, DOI 10.1111/j.1360-0443.1993.tb02093.x
   Saunders SM, 2006, J SUBST ABUSE TREAT, V30, P261, DOI 10.1016/j.jsat.2006.01.003
   Smith R, 2003, BRIT MED J, V326, P238, DOI 10.1136/bmj.326.7383.238
   *US DEP HHS, 1997, 9 SPEC REP US C ALC
   VOGELSPROTT M, 1985, DRUG ALCOHOL DEPEN, V16, P251, DOI 10.1016/0376-8716(85)90049-3
NR 35
TC 7
Z9 7
U1 0
U2 1
PU WILEY
PI HOBOKEN
PA 111 RIVER ST, HOBOKEN 07030-5774, NJ USA
SN 1055-0496
EI 1521-0391
J9 AM J ADDICTION
JI Am. J. Addict.
PY 2008
VL 17
IS 4
BP 265
EP 270
DI 10.1080/10550490802138525
PG 6
WC Substance Abuse
SC Substance Abuse
GA 323TJ
UT WOS:000257471000002
PM 18612880
DA 2019-03-23
ER

PT J
AU Finfigeld-Connett, D
AF Finfigeld-Connett, Deborah
TI Web-based treatment for problem drinking
SO JOURNAL OF PSYCHOSOCIAL NURSING AND MENTAL HEALTH SERVICES
LA English
DT Article
AB Interest in Web-based interventions to curtail hazardous drinking has increased in recent years. Emerging research findings suggest that Web-based interventions may help reduce alcohol abuse, especially among college students and women. At the same time, it may be difficult for marginalized individuals and those in rural areas to access the Internet. Nurses are encouraged to help clients evaluate alcohol intervention Web sites to identify the best treatment options. Additional research is recommended to determine the efficacy of online alcohol treatment services.
C1 [Finfigeld-Connett, Deborah] Univ Missouri, Sinclair Sch Nursing, Columbia, MO 65211 USA.
RP Finfigeld-Connett, D (reprint author), Univ Missouri, Sinclair Sch Nursing S321, Columbia, MO 65211 USA.
EM finfgeldD@missouri.edu
OI Finfgeld-Connett, Deborah/0000-0002-2245-7226
FU NINR NIH HHS [1R15NR009198-01A1]
CR Allen JP, 1997, J STUD ALCOHOL, V58, P7
   Chiauzzi E, 2005, J AM COLL HEALTH, V53, P263, DOI 10.3200/JACH.53.6.263-274
   Cloud R.N., 2001, ALCOHOL TREAT Q, V19, P23, DOI DOI 10.1300/J020V19N02_
   Cunningham JA, 2005, ADDICT BEHAV, V30, P1517, DOI 10.1016/j.addbeh.2005.03.003
   Cunningham JA, 2000, J STUD ALCOHOL, V61, P794, DOI 10.15288/jsa.2000.61.794
   FINFGELD DL, 2002, J AM PSYCHIAT NURSES, V8, P37
   Gustafson DH, 1999, AM J PREV MED, V16, P1, DOI 10.1016/S0749-3797(98)00108-1
   Haack MR, 2005, J ADDICT NURS, V16, P41, DOI 10.1080/10884600590917183
   Health on the Net Foundation, 1997, HON COD COND MED HLT
   Hester RK, 2005, J SUBST ABUSE TREAT, V28, P159, DOI 10.1016/j.jsat.2004.12.002
   Hester RK, 1997, J CONSULT CLIN PSYCH, V65, P686, DOI 10.1037/0022-006X.65.4.686
   Kypri K, 2004, ADDICTION, V99, P1410, DOI 10.1111/j.1360-0443.2004.00847.x
   Kypri K, 2005, PREV MED, V41, P761, DOI 10.1016/j.ypmed.2005.07.010
   Lieberman DZ, 2005, AM J ADDICTION, V14, P155, DOI 10.1080/10550490590924818
   Linke S, 2004, ALCOHOL ALCOHOLISM, V39, P29, DOI 10.1093/alcalc/agh004
   Marlatt GA, 1998, HARM REDUCTION, P49
   MILLER WR, 1999, DHHS PUBLICATION
   Moore MJ, 2005, J AM COLL HEALTH, V54, P38, DOI 10.3200/JACH.54.1.38-44
   Postel MG, 2005, AM J PSYCHIAT, V162, P2393, DOI 10.1176/appi.ajp.162.12.2393
   Saitz R, 2004, PREV MED, V39, P969, DOI 10.1016/j.ypmed.2004.04.011
   Walters ST, 2005, ALCOHOL CLIN EXP RES, V29, P270, DOI 10.1097/01.ALC.0000153543.03339.81
   West DM, 2003, HARV INT J PRESS-POL, V8, P104, DOI 10.1177/1081180X02251050
NR 22
TC 7
Z9 7
U1 0
U2 0
PU SLACK INC
PI THOROFARE
PA 6900 GROVE RD, THOROFARE, NJ 08086 USA
SN 0279-3695
EI 1938-2413
J9 J PSYCHOSOC NURS MEN
JI J. Psychosoc. Nurs. Ment. Health Serv.
PD SEP
PY 2006
VL 44
IS 9
BP 20
EP 27
PG 8
WC Nursing
SC Nursing
GA V59LL
UT WOS:000204018100009
PM 16989328
DA 2019-03-23
ER

PT J
AU Hatoum, OA
   Binion, DG
   Phillips, SA
   O'Loughlin, C
   Komorowski, RA
   Gutterman, DD
   Otterson, MF
AF Hatoum, OA
   Binion, DG
   Phillips, SA
   O'Loughlin, C
   Komorowski, RA
   Gutterman, DD
   Otterson, MF
TI Radiation induced small bowel "web'' formation is associated with
   acquired microvascular dysfunction
SO GUT
LA English
DT Article
ID NONSTEROIDAL ANTIINFLAMMATORY DRUGS; ENDOTHELIAL PROGENITOR CELLS;
   GASTROINTESTINAL-TRACT; INTESTINE; DISEASE; THERAPY; INJURY
AB Background and aims: Radiation therapy of abdominal and pelvic solid tumours results in late intestinal toxicity of a severe nature in approximately 5% of cases. These manifestations may include ischaemia and stricture formation, which may present as "webs''. These webs are likely to play a role in the pathogenesis of recurrent bowel obstruction. The mechanisms of microvascular injury to the bowel in the setting of radiation have not been defined. We hypothesised that microvascular dysfunction with impaired vasodilation to acetylcholine (Ach) would be an acquired pathophysiological abnormality in radiation and "web'' formation.
   Methods: A 40 year old patient treated with radiation, two years previously, for an anal squamous cell cancer presented with recurrent small bowel obstruction. "Webs'' in the distal ileum were detected using wireless capsule endoscopy, after small bowel barium radiographs failed to demonstrate a lesion. Following resection, freshly isolated 50-150 mu m diameter arterioles from the "web'' and adjacent normal calibre bowel were analysed with histology and microvessel physiological studies.
   Results: After constriction (30-50%) with endothelin, dilation to graded doses of Ach (10(-9)-10(-4) M) was observed in vessels dissected from the stricture and the adjacent normal calibre area. Ach dilation was reduced in vessels from "web'' (mean diameter 7 (2)%; n = 3, p<0.01) compared with the adjacent unaffected bowel (mean diameter 85 (5)%). Dihydroethidine and dichlorofluorescein diacetate intravital staining demonstrated increased reactive oxygen species production in microvessels from "web'' compared with adjacent normal calibre bowel. Histology from the strictured bowel demonstrated narrowing of the arterial lumen due to intimal and muscularis propria fibrosis, with endothelial preservation.
   Conclusions: External radiation is associated with acquired microvascular endothelial dysfunction and "web'' formation in the small bowel.
C1 Med Coll Wisconsin, Div Cardiovasc Med, Milwaukee, WI 53226 USA.
   Med Coll Wisconsin, Div Gastroenterol & Hepatol, Milwaukee, WI 53226 USA.
   Med Coll Wisconsin, Dept Pathol, Milwaukee, WI 53226 USA.
   Med Coll Wisconsin, Froedtert Mem Lutheran Hosp, Div Cardiovasc Med, Milwaukee, WI 53226 USA.
   Med Coll Wisconsin, Zablocki VA Med Ctr, Milwaukee, WI 53226 USA.
   Med Coll Wisconsin, Froedtert Mem Lutheran Hosp, Dept Surg, Milwaukee, WI 53226 USA.
RP Hatoum, OA (reprint author), Med Coll Wisconsin, Div Cardiovasc Med, Milwaukee, WI 53226 USA.
EM ohatoum@mail.mcw.edu
RI Gutterman, David/L-6767-2017
OI Gutterman, David/0000-0003-2814-7867
CR ALLISON MC, 1992, NEW ENGL J MED, V327, P749, DOI 10.1056/NEJM199209103271101
   Benov L, 1998, FREE RADICAL BIO MED, V25, P826, DOI 10.1016/S0891-5849(98)00163-4
   BERTHRONG M, 1986, WORLD J SURG, V10, P155, DOI 10.1007/BF01658133
   BJARNASON I, 1993, GASTROENTEROLOGY, V104, P1832, DOI 10.1016/0016-5085(93)90667-2
   BRICK IB, 1955, ARCH INTERN MED, V96, P26, DOI 10.1001/archinte.1955.04430010040004
   COIA LR, 1995, INT J RADIAT ONCOL, V31, P1213, DOI 10.1016/0360-3016(94)00419-L
   COX JD, 1986, WORLD J SURG, V10, P171, DOI 10.1007/BF01658134
   FAJARDO LF, 1988, PATHOL ANNU, V23, P297
   GREEN N, 1975, CANCER, V35, P1633, DOI 10.1002/1097-0142(197506)35:6<1633::AID-CNCR2820350624>3.0.CO;2-H
   Hatoum OA, 2003, GASTROENTEROLOGY, V125, P58, DOI 10.1016/S0016-5085(03)00699-1
   Hristov M, 2003, TRENDS CARDIOVAS MED, V13, P201, DOI 10.1016/S1050-1738(03)00077-X
   Hristov M, 2003, ARTERIOSCL THROM VAS, V23, P1185, DOI 10.1161/01.ATV.0000073832.49290.B5
   LANG J, 1988, J CLIN PATHOL, V41, P516, DOI 10.1136/jcp.41.5.516
   LUCAROTTI ME, 1991, DIS COLON RECTUM, V34, P865, DOI 10.1007/BF02049698
   Miura H, 1998, CIRC RES, V83, P501, DOI 10.1161/01.RES.83.5.501
   Otterson ME, 2004, SURGERY, V136, P854, DOI 10.1016/j.surg.2004.06.023
   RUBIN P, 1973, MED RAD BIOL, P160
NR 17
TC 7
Z9 7
U1 0
U2 0
PU BMJ PUBLISHING GROUP
PI LONDON
PA BRITISH MED ASSOC HOUSE, TAVISTOCK SQUARE, LONDON WC1H 9JR, ENGLAND
SN 0017-5749
EI 1468-3288
J9 GUT
JI Gut
PD DEC
PY 2005
VL 54
IS 12
BP 1797
EP 1800
DI 10.1136/gut.2005.073734
PG 4
WC Gastroenterology & Hepatology
SC Gastroenterology & Hepatology
GA 983ND
UT WOS:000233238300025
PM 16127018
OA Bronze, Green Published
DA 2019-03-23
ER

PT J
AU Kalichman, M
AF Kalichman, M
TI Use and abuse of the Internet for teaching research ethics - Commentary
   on "Misconceptions and realities about teaching online"
SO SCIENCE AND ENGINEERING ETHICS
LA English
DT Editorial Material
DE instruction; pedagogy; responsible conduct of research; training; web
C1 Univ Calif San Diego, Res Eth Program, La Jolla, CA 92093 USA.
RP Kalichman, M (reprint author), Univ Calif San Diego, Res Eth Program, La Jolla, CA 92093 USA.
EM kalichman@ucsd.edu
FU NIAID NIH HHS [K01 AI01591]
CR Sieber JE, 2005, SCI ENG ETHICS, V11, P329, DOI 10.1007/s11948-005-0002-7
NR 1
TC 7
Z9 7
U1 0
U2 3
PU OPRAGEN PUBLICATIONS
PI GUILDFORD
PA PO BOX 54, GUILDFORD GU1 2YF, SURREY, ENGLAND
SN 1353-3452
J9 SCI ENG ETHICS
JI Sci. Eng. Ethics
PD JUL
PY 2005
VL 11
IS 3
BP 341
EP 345
DI 10.1007/s11948-005-0003-6
PG 5
WC Ethics; Engineering, Multidisciplinary; History & Philosophy Of Science;
   Multidisciplinary Sciences; Philosophy
SC Social Sciences - Other Topics; Engineering; History & Philosophy of
   Science; Science & Technology - Other Topics; Philosophy
GA 965FC
UT WOS:000231934700003
PM 16190275
DA 2019-03-23
ER

PT J
AU Bolliger, S
   Thali, M
   Jackowski, C
   Aghayev, E
   Dirnhofer, R
   Sonnenschein, MT
AF Bolliger, S
   Thali, M
   Jackowski, C
   Aghayev, E
   Dirnhofer, R
   Sonnenschein, MT
TI Postmortem non-invasive virtual autopsy: Death by hanging in a car
SO JOURNAL OF FORENSIC SCIENCES
LA English
DT Article
DE forensic science; virtual autopsy; non-invasive autopsy; hanging in a
   car; MRI; CT; postmortem; strangulation
ID MULTISLICE COMPUTED-TOMOGRAPHY; RESONANCE-IMAGING MRI; SPIRAL CT; BODY;
   EXPERIENCE; RADIOLOGY; INJURIES; NECROPSY; VICTIMS; TRAUMA
AB A body was found behind a car with a noose tied around its neck, the other end of the rope tied to a tree. Apparently the man committed suicide by driving away with the noose tied around his neck and was dragged out of the car through the open hatchback. Postmortem multislice-computed tomography (MSCT) and magnetic resonance imaging (MRI) indicated that the cause of death was cerebral hypoxia due to classic strangulation by hanging, and not due to a brainstem lesion because of a hang-man fracture as would be expected in such a dynamic situation. Furthermore, the MRI displayed intramuscular haemorrhage, bleeding into the clavicular insertions of the sternocleidomastoid muscles and subcutaneous neck tissue. We conclude that MSCT and MRI are useful instruments with an increased value compared with 2D radiographs to augment the external findings of bodies when an autopsy is refused. But further postmortem research and comparing validation is needed.
C1 Univ Bern, Inst Forens Med, IRM, CH-3012 Bern, Switzerland.
   Univ Bern, Dept Diagnost Radiol Inselspital, CH-3010 Bern, Switzerland.
RP Bolliger, S (reprint author), Univ Bern, Inst Forens Med, IRM, Buehlstr 20, CH-3012 Bern, Switzerland.
EM bolliger@irm.unibe.ch
CR AGHAYEV E, 2004, IN PRESS NEURORADIOL
   Balfe DM, 1998, RADIOLOGY, V207, P561, DOI 10.1148/radiology.207.3.9609873
   Bisset R, 1998, BRIT MED J, V317, P1450, DOI 10.1136/bmj.317.7170.1450
   Bisset RAL, 2002, BRIT MED J, V324, P1423, DOI 10.1136/bmj.324.7351.1423
   BROGDON BG, 1998, FORENSIC RADIOLOGY
   Brookes JAS, 1996, LANCET, V348, P1139, DOI 10.1016/S0140-6736(96)02287-8
   Calhoun PS, 1999, RADIOGRAPHICS, V19, P745, DOI 10.1148/radiographics.19.3.g99ma14745
   DONCHIN Y, 1994, J TRAUMA, V37, P552, DOI 10.1097/00005373-199410000-00006
   Farkash U, 2000, J TRAUMA, V48, P303, DOI 10.1097/00005373-200002000-00018
   Feigin G, 1999, AM J FOREN MED PATH, V20, P128, DOI 10.1097/00000433-199906000-00004
   Fuchs T, 2000, EUR J RADIOL, V36, P69, DOI 10.1016/S0720-048X(00)00269-2
   HARRIS LS, 1991, FORENSIC SCI INT, V50, P179, DOI 10.1016/0379-0738(91)90149-D
   Hawnaur J, 1999, BRIT MED J, V319, P168, DOI 10.1136/bmj.319.7203.168
   Hu H, 1999, MED PHYS, V26, P5, DOI 10.1118/1.598470
   ISERSON KV, 1984, ANN EMERG MED, V13, P179, DOI 10.1016/S0196-0644(84)80609-5
   Iwase H, 1998, FORENSIC SCI INT, V94, P9, DOI 10.1016/S0379-0738(98)00055-3
   JACKOWSKI C, 2004, IN PRESS J FORENSIC
   JACKOWSKI C, 2004, IN PRESS FORENSIC SC
   KALENDER W, 2000, COMPUTER TOMOGRAPHY
   KALENDER WA, 1990, RADIOLOGY, V176, P181, DOI 10.1148/radiology.176.1.2353088
   KEIL W, 1995, INT J LEGAL MED, V108, P140, DOI 10.1007/BF01844825
   Niermeijer MF, 1997, LANCET, V349, P56, DOI 10.1016/S0140-6736(05)62190-3
   Nikolic S, 2003, AM J FOREN MED PATH, V24, P179, DOI 10.1097/01.PAF.0000069550.31660f5
   Patriquin L, 2001, J MAGN RESON IMAGING, V13, P277, DOI 10.1002/1522-2586(200102)13:2<277::AID-JMRI1040>3.0.CO;2-W
   Shiotani S, 2004, FORENSIC SCI INT, V139, P39, DOI 10.1016/j.forsciint.2003.09.016
   THALI M, 2003, RADIOLGOICAL ATLAS A, P289
   Thali M. J., 2003, FORENSIC MED CLIN PA, P731
   Thali MJ, 2003, FORENSIC SCI INT, V138, P8, DOI 10.1016/S0379-0738(03)00225-1
   Thali MJ, 2003, J FORENSIC SCI, V48, P386
   Thali MJ, 2002, J FORENSIC SCI, V47, P1326
   Udupa JK, 1999, RADIOGRAPHICS, V19, P783, DOI 10.1148/radiographics.19.3.g99ma13783
   WALLACE SK, 1994, RADIOLOGY, V193, P263, DOI 10.1148/radiology.193.1.8090904
   YEN K, 2004, IN PRESS J FORENSIC
NR 33
TC 7
Z9 7
U1 0
U2 3
PU AMER SOC TESTING MATERIALS
PI W CONSHOHOCKEN
PA 100 BARR HARBOR DR, W CONSHOHOCKEN, PA 19428-2959 USA
SN 0022-1198
J9 J FORENSIC SCI
JI J. Forensic Sci.
PD MAR
PY 2005
VL 50
IS 2
BP 455
EP 460
PG 6
WC Medicine, Legal
SC Legal Medicine
GA 904II
UT WOS:000227488900026
PM 15813559
DA 2019-03-23
ER

PT J
AU Pai, VS
   Wang, LM
   Park, KS
   Pang, RM
   Peterson, L
AF Pai, VS
   Wang, LM
   Park, KS
   Pang, RM
   Peterson, L
TI The dark side of the Web: An open proxy's view
SO ACM SIGCOMM COMPUTER COMMUNICATION REVIEW
LA English
DT Article
AB With the advent of large-scale, wide-area networking testbeds, researchers can deploy long-running services that interact with other resources on the Web. While such interaction can easily attract clients and traffic, our experience suggests that projects accepting outside input and interacting with outside resources must carefully consider the avenues for abuse of such services. The CoDeeN Content Distribution Network, deployed on PlanetLab, uses a network of caching Web proxy servers to intelligently distribute and cache requests from a potentially large client population. Due to CoDeeN's non-commercial nature, content is not pushed/advertised by content providers, but instead is pulled by clients who have configured their browsers to use CoDeeN.
   In effect, CoDeeN is one of the largest "open" proxy networks in the world; and therefore draws unwanted attention from malicious users. This paper discusses our experiences with undesirable traffic on CoDeeN, the mechanisms we developed to curtail it, and the future directions for such work. We believe that this work provides a safe alternative to open proxies and will encourage others to deploy similar systems. Some of the security mechanisms we are developing are suitable for ISPs to deploy on their own networks to detect misbehaving customers before problems arise. Finally, other research projects that allow "open" access to Web resources may face similar situations, and may be able to adopt similar mechanisms.
C1 Princeton Univ, Dept Comp Sci, Princeton, NJ 08544 USA.
RP Pai, VS (reprint author), Princeton Univ, Dept Comp Sci, Princeton, NJ 08544 USA.
RI Park, KyoungSoo/C-2076-2011
CR CHANKHUNTHOD A, 1996, USENIX ANN TECHN C, P153
   KARGER D, 1999, P 8 INT WORLD WID WE
   Rabinovich M, 1998, COMPUT NETWORKS ISDN, V30, P2253, DOI 10.1016/S0169-7552(98)00249-9
   TAN PN, 2001, INT J DATA MINING KN
   Tewari R, 1999, INT CON DISTR COMP S, P273, DOI 10.1109/ICDCS.1999.776529
   WANG LM, 2002, P 5 S OP SYST DES IM
   WOLMAN A, 1999, S OP SYST PRINC, P16
NR 7
TC 7
Z9 7
U1 0
U2 2
PU ASSOC COMPUTING MACHINERY
PI NEW YORK
PA 2 PENN PLAZA, STE 701, NEW YORK, NY 10121-0701 USA
SN 0146-4833
EI 1943-5819
J9 ACM SIGCOMM COMP COM
JI ACM SIGCOMM Comp. Commun. Rev.
PD JAN
PY 2004
VL 34
IS 1
BP 57
EP 62
DI 10.1145/972374.972385
PG 6
WC Computer Science, Information Systems
SC Computer Science
GA 805BO
UT WOS:000220342000011
DA 2019-03-23
ER

PT J
AU Pretty, IA
   Pretty, RJ
   Rothwell, BR
   Sweet, D
AF Pretty, IA
   Pretty, RJ
   Rothwell, BR
   Sweet, D
TI The reliability of digitized radiographs for dental identification: A
   web-based study
SO JOURNAL OF FORENSIC SCIENCES
LA English
DT Article
DE forensic science; forensic dentistry; reliability; validity; examiner
   agreement; identification
ID ODONTOLOGICAL IDENTIFICATION; CATEGORICAL DATA; HUMAN REMAINS;
   VALIDATION; VICTIMS; CROATIA
AB In the era of Daubert and other judicial rulings pertaining to the acceptability of forensic evidence, it is increasingly important that experts are able to testify that their methods have been scientifically tested and that error rates and other factors relating to reliability have been published. The purpose of this study was to determine the reliability of digitized radiographic comparisons for the purposes of dental identification. Participants with various forensic backgrounds and experience levels were passively recruited to the website. Ten forensic identification cases composed of antemortem and postmortem dental radiographs were supplied to examiners using a bespoke website. Participants responded to the cases on two occasions after a one-month washout interval using the ABFO conclusion levels for forensic identifications. A total of 115 first attempts and 87 matched second attempts were received. Of the total responses, 72% were dentally trained respondents who had completed at least one forensic identification case: of these. 38% were experienced forensic dentists who had completed more than 25 identifications. Data relating to accuracy, intra- and inter-examiner agreement, and the effect of case difficulty are presented. Mean accuracy was 85.5% for all cases, with the experienced forensic dentists obtaining a 91% success rate. The inter-examiner agreement on the negative identification cases was classified as poor. The data suggest that dental identifications resulting from the comparison of postmortem and antemortem radiographs are valid, accurate, and reliable when undertaken by experienced odontologists.
C1 Univ Liverpool, Dept Clin Dent Sci, Liverpool, Merseyside, England.
   Northumbria Univ, Dept Comp Sci, Newcastle Upon Tyne NE1 8ST, Tyne & Wear, England.
   Univ Washington, Seattle, WA 98195 USA.
   Bur Legal Dent, Vancouver, BC, Canada.
RP Pretty, IA (reprint author), Univ Liverpool, Dept Clin Dent Sci, Liverpool, Merseyside, England.
CR ANDERSEN L, 1995, INT J LEGAL MED, V107, P229, DOI 10.1007/BF01245479
   Atkinson SA, 1998, MED SCI LAW, V38, P34, DOI 10.1177/002580249803800106
   Brkic H, 1997, INT J LEGAL MED, V110, P47, DOI 10.1007/s004140050029
   Brkic H, 2000, INT J LEGAL MED, V114, P19, DOI 10.1007/s004149900130
   DAILEY JC, 1987, MIL MED, V152, P179
   Delattre VF, 2000, J FORENSIC SCI, V45, P589
   Fleiss J, 1986, DESIGN ANAL CLIN EXP
   KOCH GG, 1977, BIOMETRICS, V33, P133, DOI 10.2307/2529309
   Kogon SL, 1996, J FORENSIC SCI, V41, P230
   LANDIS JR, 1977, BIOMETRICS, V33, P159, DOI 10.2307/2529310
   Lewis C, 2002, J FORENSIC SCI, V47, P536
   MACLEAN DF, 1994, J FORENSIC SCI, V39, P1195
   McGivney J, 2001, Dent Clin North Am, V45, P309
   Pretty IA, 2001, J FORENSIC SCI, V46, P1385
   Pretty IA, 2001, BRIT DENT J, V190, P359, DOI 10.1038/sj.bdj.4800972a
   PRETTY IA, 2000, COMPREHENSIVE EXAMIN
   Sholl SA, 2001, FORENSIC SCI INT, V115, P165, DOI 10.1016/S0379-0738(00)00305-4
   Titsas A, 1999, J Forensic Odontostomatol, V17, P44
NR 18
TC 7
Z9 7
U1 0
U2 0
PU AMER SOC TESTING MATERIALS
PI W CONSHOHOCKEN
PA 100 BARR HARBOR DR, W CONSHOHOCKEN, PA 19428-2959 USA
SN 0022-1198
J9 J FORENSIC SCI
JI J. Forensic Sci.
PD NOV
PY 2003
VL 48
IS 6
BP 1325
EP 1330
PG 6
WC Medicine, Legal
SC Legal Medicine
GA 740LZ
UT WOS:000186405000019
PM 14640280
DA 2019-03-23
ER

PT J
AU HAVENS, KE
AF HAVENS, KE
TI PELAGIC FOOD-WEB STRUCTURE IN ACIDIC ADIRONDACK MOUNTAIN, NEW-YORK,
   LAKES OF VARYING HUMIC CONTENT
SO CANADIAN JOURNAL OF FISHERIES AND AQUATIC SCIENCES
LA English
DT Article
ID COMMUNITY STRUCTURE; ALUMINUM; ZOOPLANKTON; TOXICITY; FISH;
   ACIDIFICATION; RESPONSES
AB Pelagic food web models were constructed for 28 acidic (pH < 5.0) Adirondack Mountain lakes, and multiple regression analyses were done to quantify relationships between abiotic variables (DOC, monomeric Al, total P, and H+ concentrations and lake area) and three food web attributes (number of species, number of links, and links per species) Regression models contained log DOC and H+ as significant predictors of food web structure.  The models explained over 35% of the variation in species, links and links per species; most of the variation was explained by log DOC.  Species, links and links per species increased as DOC increased from <2 to roughly 4 mg . L-1.  At higher DOC levels, the food web attributes reached plateaus at 35 species, 120 links, and 4 links per species.  The results support the view that in acidic lakes, DOC ameliorates the toxic effects of Al, so that above a saturating DOC level of approximately 4 mg . L-1, Al-sensitive biota can exist in acid waters.  Hence, food webs of high DOC acid lakes are larger and more complex than their low DOC counterparts.
C1 KENT STATE UNIV,DEPT BIOL SCI,KENT,OH 44242.
   KENT STATE UNIV,WATER RESOURCES RES INST,KENT,OH 44242.
CR BAKER JP, 1980, ECOLOGICAL IMPACT AC, P292
   BAKER JP, 1990, NAPAP13 NAT AC PREC
   BOGDAN KG, 1984, P NATL ACAD SCI-BIOL, V81, P6427, DOI 10.1073/pnas.81.20.6427
   DRISCOLL CT, 1980, NATURE, V284, P161, DOI 10.1038/284161a0
   FREDA J, 1990, CAN J FISH AQUAT SCI, V47, P217, DOI 10.1139/f90-024
   HAVENS K, 1985, J PLANKTON RES, V7, P207, DOI 10.1093/plankt/7.2.207
   HAVENS KE, 1993, CAN J FISH AQUAT SCI, V50, P149, DOI 10.1139/f93-017
   HAVENS KE, 1993, IN PRESS OIKOS, V68
   Linthurst R.A., 1986, EPA600486007A
   LOCKE A, 1992, ECOLOGY, V73, P903, DOI 10.2307/1940167
   MARTINEZ ND, 1991, ECOL MONOGR, V61, P367, DOI 10.2307/2937047
   MCCAHON CP, 1989, ARCH ENVIRON CON TOX, V18, P233, DOI 10.1007/BF01056208
   NEVILLE CM, 1985, CAN J FISH AQUAT SCI, V42, P2004, DOI 10.1139/f85-248
   SCOTT WB, 1973, FISH RES BOARD CAN B, V184
   SIEGFRIED CA, 1989, FIELD SURVEYS BIOTA
   SPRULES WG, 1988, ECOLOGY, V69, P418, DOI 10.2307/1940440
   SPRY DJ, 1991, ENVIRON POLLUT, V71, P243, DOI 10.1016/0269-7491(91)90034-T
   Sutherland J., 1989, FIELD SURVEYS BIOTA
NR 18
TC 7
Z9 7
U1 0
U2 4
PU NATL RESEARCH COUNCIL CANADA
PI OTTAWA
PA RESEARCH JOURNALS, MONTREAL RD, OTTAWA ON K1A 0R6, CANADA
SN 0706-652X
J9 CAN J FISH AQUAT SCI
JI Can. J. Fish. Aquat. Sci.
PD DEC
PY 1993
VL 50
IS 12
BP 2688
EP 2691
DI 10.1139/f93-292
PG 4
WC Fisheries; Marine & Freshwater Biology
SC Fisheries; Marine & Freshwater Biology
GA NF419
UT WOS:A1993NF41900017
DA 2019-03-23
ER

PT J
AU Van Ouytsel, J
   Ponnet, K
   Walrave, M
AF Van Ouytsel, Joris
   Ponnet, Koen
   Walrave, Michel
TI Cyber Dating Abuse Victimization Among Secondary School Students From a
   Lifestyle-Routine Activities Theory Perspective
SO JOURNAL OF INTERPERSONAL VIOLENCE
LA English
DT Article
DE cyber dating abuse; dating violence; controlling behavior;
   lifestyle-routine activities theory
ID VIOLENCE; ADOLESCENT; TEENS
[truncated: 2,432,942 more chars]
