# Supplementary material for: Mapping online hate: A scientometric analysis on research trends and hotspots in research on online hate
Source: PLoS One. 2019 Sep 26;14(9):e0222194. doi: 10.1371/journal.pone.0222194 (PMC6763199; doi:10.1371/journal.pone.0222194)
Supplement: S1 Dataset — (ZIP) [file pone.0222194.s001.zip › savedrecs (3).txt]

FN Clarivate Analytics Web of Science
VR 1.0
PT S
AU Gupta, S
   Gupta, BB
AF Gupta, Shashank
   Gupta, B. B.
BE Viswanathan, C
   Kumar, RS
TI Enhanced XSS Defensive Framework for Web Applications Deployed in the
   Virtual Machines of Cloud Computing Environment
SO INTERNATIONAL CONFERENCE ON EMERGING TRENDS IN ENGINEERING, SCIENCE AND
   TECHNOLOGY (ICETEST - 2015)
SE Procedia Technology
LA English
DT Proceedings Paper
CT 4th International Conference on Emerging Trends in Engineering, Science
   and Technology (ICETEST)
CY DEC 09-11, 2015
CL Trichur, INDIA
SP Govt Engn Coll Trichur
DE Cloud Computing; Cloud Security; Virtual Machines; Cross-Site Scripting
   (XSS) Worms; URI Links
AB To thwart the virtual machines from being a victim of XSS attacks on the cloud computing environment, this paper presents an enhanced XSS defensive methodology for the cloud platforms. This framework initially scans the HTTP requests for the embedded URI links that points towards the links of external JS files and which may contain malicious XSS payload. Our design also explores the HTTP response for extracting the script content and compares this content with the script content retrieved from the URI links. Any resemblance observed in both these extracted set of scripts would be considered as malicious XSS worm. The testing and evaluation of our framework was done on tested bed of real world web applications by injecting the XSS attack payloads on their vulnerable injection points. Evaluation results revealed that our framework detects the XSS attack vectors with fewer rates of false negatives and false positives. (C) 2016 The Authors. Published by Elsevier Ltd.
C1 [Gupta, Shashank; Gupta, B. B.] Natl Inst Technol Kurukshetra, Dept Comp Engn, Thanesar 136119, Haryana, India.
RP Gupta, S (reprint author), Natl Inst Technol Kurukshetra, Dept Comp Engn, Thanesar 136119, Haryana, India.
EM shashank.csit@gmail.com
RI Gupta, Brij/A-1155-2016
OI Gupta, Brij/0000-0003-4929-4698
CR Ahmed T, TRIGRAM ALGORITHM
   Bates D., 2010, P 19 INT C WORLD WID, P91, DOI DOI 10.1145/1772690.1772701
   FLANAGAN D, 2001, JAVASCRIPT DEFINITIV
   Gundy MV, 2009, P 16 ANN NETW DISTR
   Gupta B. B., 2015, SECURED COMMUNICATIO, V11, P118
   Gupta S, 2014, IGI GLOBALS ADV INFO, P174, DOI DOI 10.4018/978-1-4666-6559-0.CH008
   Gupta S., 2016, SECURITY COMMUNICATI
   Gupta S, 2015, INT J SYSTEM ASSURAN
   Gupta S, 2015, P 12 ACM INT C COMP
   Gupta S, 2012, INT J COMPUTER APPL, V60, P28
   Gupta S. K., 2015, ARAB J SCI ENG, P1
   Gupta Shashank, 2012, INT J ADV COMPUTER R, P49
   Mather T., 2009, CLOUD SECURITY PRIVA
   Mozilla Corporation, SAM OR POL JAVASCRIP
   Pelizzi R., 2012, P 7 ACM S INF COMP C
   Rsnake, 2008, XSS CHEAT SHEET
   Saxena P, 2011, PROCEEDINGS OF THE 18TH ACM CONFERENCE ON COMPUTER & COMMUNICATIONS SECURITY (CCS 11), P601
   Tiwari A, 2015, PROCEDIA COMPUT SCI, V70, P610, DOI 10.1016/j.procs.2015.10.050
   Venkatakrishnan V, 2009, P 30 IEEE S SEC PRIV
   Wurzinger P, 2009, 2009 ICSE WORKSHOP ON SOFTWARE ENGINEERING FOR SECURE SYSTEMS, P33, DOI 10.1109/IWSESS.2009.5068456
NR 20
TC 3
Z9 3
U1 0
U2 0
PU ELSEVIER SCIENCE BV
PI AMSTERDAM
PA SARA BURGERHARTSTRAAT 25, PO BOX 211, 1000 AE AMSTERDAM, NETHERLANDS
SN 2212-0173
J9 PROC TECH
PY 2016
VL 24
BP 1595
EP 1602
DI 10.1016/j.protcy.2016.05.152
PG 8
WC Computer Science, Interdisciplinary Applications; Engineering,
   Multidisciplinary
SC Computer Science; Engineering
GA BG2TW
UT WOS:000387696400209
OA Other Gold
DA 2019-03-23
ER

PT J
AU Hicks, JF
   Le Clair, B
   Berry, S
AF Hicks, Janet Froeschle
   Le Clair, Brian
   Berry, Stephan
TI Using Solution-Focused Dramatic Empathy Training to Eliminate
   Cyber-Bullying
SO JOURNAL OF CREATIVITY IN MENTAL HEALTH
LA English
DT Article
DE Cyber-bullies; dramatic empathy training; solution-focused brief therapy
ID MIDDLE SCHOOL STUDENTS; YOUTH; PREVALENCE; BEHAVIOR; TRAITS
AB Cyber-bullying has become an unfortunate reality suffered by thousands of students and appears to have become part of the landscape of adolescent communication patterns. This article describes the evolving dimensions of teen cyber-bullying that-may have escaped the awareness of concerned adults, discusses the changing nature of cyber-bullying, and outlines a group program aimed at reducing aggressive behaviors among youth who cyber-bully others. The program is geared toward middle school students and uses drama, empathy training, and solution-focused brief therapy as part of the intervention. The benefits and rationale for using this program, along with specific program details, are discussed.
C1 [Hicks, Janet Froeschle; Le Clair, Brian] Texas Tech Univ, Dept Educ Psychol & Leadership, Lubbock, TX 79409 USA.
   [Berry, Stephan] Troy Univ, Troy, AL USA.
RP Hicks, JF (reprint author), Texas Tech Univ, 18th & Flint,MS 41071, Lubbock, TX 79409 USA.
EM janet.froeschle@ttu.edu
CR [Anonymous], 2015, WHAT AR EM AN
   Bannink R, 2014, PLOS ONE, V9, DOI 10.1371/journal.pone.0094026
   Berg I. K, 2002, INTERVIEWING SOLUTIO
   Berg I. K., 1994, FAMILY BASED SERVICE
   Bhat CS, 2008, AUST J GUID COUNS, V18, P53, DOI 10.1375/ajgc.18.1.53
   Cassidy W, 2013, SCHOOL PSYCHOL INT, V34, P575, DOI 10.1177/0143034313479697
   Chibbaro J., 2007, PROFESSIONAL SCH COU, V11, P65, DOI DOI 10.5330/PSC.N.2010-11.65
   De Shazer S., 1994, WORDS WERE ORIGINALL
   Frick PJ, 2008, J CHILD PSYCHOL PSYC, V49, P359, DOI 10.1111/j.1469-7610.2007.01862.x
   Froeschle J. G., 2006, J SCH COUNSELING, V4
   Gingerich WJ, 2000, FAM PROCESS, V39, P477, DOI 10.1111/j.1545-5300.2000.39408.x
   HALL KR, 2006, PROFESSIONAL SCH COU, V9, P231, DOI DOI 10.5330/PRSC.9.3.X31Q53P75855721P
   Harris A, 2013, SLATE            JUN
   Haynie DL, 2001, J EARLY ADOLESCENCE, V21, P29, DOI 10.1177/0272431601021001002
   Hicks J. G., 2015, COUNSELING TODAY, V57, P48
   Hicks J. G., 2015, EMPOWERING CYBERBULL
   Hinduja S., 2007, J SCH VIOLENCE, V6, P89, DOI DOI 10.1300/J202V06N03_06
   Holfeld B, 2015, CAN J SCH PSYCHOL, V30, P116, DOI 10.1177/0829573514556853
   Holfeld B, 2012, J EDUC COMPUT RES, V46, P395, DOI 10.2190/EC.46.4.e
   Jolliffe D, 2006, AGGRESSIVE BEHAV, V32, P540, DOI 10.1002/ab.20154
   Juvenon J., 2008, J SCH HLTH, V78, P495
   Kowalski RM, 2007, J ADOLESCENT HEALTH, V41, pS22, DOI 10.1016/j.jadohealth.2007.08.017
   Langos C, 2012, CYBERPSYCH BEH SOC N, V15, P285, DOI 10.1089/cyber.2011.0588
   Li Q, 2006, SCHOOL PSYCHOL INT, V27, P157, DOI 10.1177/0143034306064547
   Madov N., 2015, ADVERTISINGAGE  1022
   Mishna F, 2014, CHILD YOUTH SERV REV, V44, P341, DOI 10.1016/j.childyouth.2014.04.010
   Mitsopoulou E, 2015, AGGRESS VIOLENT BEH, V21, P61, DOI 10.1016/j.avb.2015.01.007
   Modecki KL, 2014, J ADOLESCENT HEALTH, V55, P602, DOI 10.1016/j.jadohealth.2014.06.007
   Nansel TR, 2001, JAMA-J AM MED ASSOC, V285, P2094, DOI 10.1001/jama.285.16.2094
   Nartgun S. S., 2015, INT ONLINE J ED SCI, V7, P10, DOI 10.15345/iojes.2015.03.018
   Olweus D., 1993, MENTAL DISORDER CRIM, P317
   Pelfrey WV, 2014, J YOUTH STUD, V17, P397, DOI 10.1080/13676261.2013.830702
   Pepler DJ, 2006, AGGRESSIVE BEHAV, V32, P376, DOI 10.1002/ab.20136
   POWELL MD, 2010, THE AMERICAN JOURNAL, V38, P189, DOI DOI 10.1080/01926180902961662
   Rafaeli S., 2004, P 37 HAW INT C SYST
   Rice E, 2015, AM J PUBLIC HEALTH, V105, pE66, DOI 10.2105/AJPH.2014.302393
   Seslowsky E., 2013, THE MASH        0307
   Slovak K., 2014, SCH SOCIAL WORK J, V39, P1
   Tirza N., 2014, J YOUTH ADOLESCENCE, V44, P637, DOI [10.1007/s10964-014-0135-6, DOI 10.1007/S10964-014-0135-6]
   Vandebosch H., 2009, DEV PSYCHOL, V43, P267
   Wojcik J., 2015, BUSINESS INSIGHTS ES
   Ybarra ML, 2006, PEDIATRICS, V118, pE1169, DOI 10.1542/peds.2006-0815
NR 42
TC 3
Z9 3
U1 0
U2 8
PU ROUTLEDGE JOURNALS, TAYLOR & FRANCIS LTD
PI ABINGDON
PA 2-4 PARK SQUARE, MILTON PARK, ABINGDON OX14 4RN, OXON, ENGLAND
SN 1540-1383
EI 1540-1391
J9 J CREAT MENT HEALTH
JI J. Creat. Ment. Health
PY 2016
VL 11
IS 3-4
BP 378
EP 390
DI 10.1080/15401383.2016.1172533
PG 13
WC Psychology, Clinical
SC Psychology
GA EG5BF
UT WOS:000391057500012
DA 2019-03-23
ER

PT J
AU Horsti, K
AF Horsti, Karina
TI VISIBILITY WITHOUT VOICE: MEDIA WITNESSING IRREGULAR MIGRANTS IN BBC
   ONLINE NEWS JOURNALISM
SO AFRICAN JOURNALISM STUDIES
LA English
DT Article
DE Europe-Africa border; immigration; media conflict; media witnessing;
   news frame; news images; online journalism
ID IMMIGRATION; VICTIMS
AB In the analysis of journalistic representation of irregular migration to Europe, rather little attention is given to the variation of modes and genres of journalism. Most studies focus on text in 'old media' and the news genre. This article analyses affordances of different modalities and genres of online journalism in framing irregular migrants. Media framing in BBC online news coverage of a mediatised conflict in Spain, defined as a ` migration crisis', is analysed with multimodal social semiotics. While mediation makes global audiences witness tragedies at Europe's borders and online journalism affords more voice and deliberation for migrant sources, the frames of threat and victim dominate the news stories. Frames that depict migrants as surviving heroes who provide for their families emerge in feature genres.
C1 [Horsti, Karina] Univ Jyvaskyla, Dept Social Sci & Philosophy, SF-40351 Jyvaskyla, Finland.
RP Horsti, K (reprint author), Univ Jyvaskyla, Dept Social Sci & Philosophy, SF-40351 Jyvaskyla, Finland.
EM karina.horsti@jyu.fi
OI Horsti, Karina/0000-0002-3700-6380
CR Aiello G., 2006, J VISUAL LITERACY, V2, P89
   Balbanova E., 2010, EUROPEAN J COMMUNICA, V4, P382
   Balibar E., 2002, POLITICS OTHER SCENE
   Beckett C., 2008, COMMUNICATION CULTUR, V1, P92, DOI DOI 10.1111/J.1753-9137.2007.00010.X
   Brune Y, 2004, NYHETER FRAN GRANSEN
   Charteris-Black J, 2006, DISCOURSE SOC, V17, P563, DOI 10.1177/0957926506066345
   Chouliaraki L., 2006, SPECTATORSHIP SUFFER
   Clandestino Project, 2009, UND MIGR COUNT UNC D
   Coleman R, 2010, DOING NEWS FRAMING A, P233
   Cottle S., 2006, MEDIATIZED CONFLICT
   Dal Lago A., 1999, TIEDE JA EDISTYS, V4, P265
   Ellis J., 2000, SEEING THINGS TELEVI
   ENTMAN RM, 1993, J COMMUN, V43, P51, DOI 10.1111/j.1460-2466.1993.tb01304.x
   Erjavec K., 2003, J ETHN MIGR STUD, V1, P83
   Frontex, 2007, FRONTEX
   Frosh P, 2008, MEDIA WITNESSING: TESTIMONY IN THE AGE OF MASS COMMUNICATION, P1
   Gabrielatos C, 2008, J ENGL LINGUIST, V36, P5, DOI 10.1177/0075424207311247
   Gitlin T., 1980, WHOLE WORLD IS WATCH
   Hall Stuart, 1997, REPRESENTATION CULTU, P223
   Horsti K, 2013, JOURNALISM, V14, P78, DOI 10.1177/1464884912473895
   Horsti K, 2008, JAVNOST-PUBLIC, V15, P41, DOI 10.1080/13183222.2008.11008981
   Innes AJ, 2010, INT RELAT, V24, P456, DOI 10.1177/0047117810385882
   Kress G, 2010, MULTIMODALITY SOCIAL
   Leudar I, 2008, DISCOURSE SOC, V19, P187, DOI 10.1177/0957926507085952
   Lynch J., 2012, MEDIA TERRORISM GLOB, P271
   Mezzadra S, 2012, THEOR CULT SOC, V29, P58, DOI 10.1177/0263276412443569
   Moore K, 2013, MEDIA CULT SOC, V35, P348, DOI 10.1177/0163443712472090
   Nordberg C, 2004, J ETHN MIGR STUD, V4, P717
   Peters JD, 2008, MEDIA WITNESSING: TESTIMONY IN THE AGE OF MASS COMMUNICATION, P23
   Shaw IS, 2012, HUMAN RIGHTS JOURNALISM: ADVANCES IN REPORTING DISTANT HUMANITARIAN INTERVENTIONS, P1
   Van Gorp B., 2005, EUROPEAN J COMMUNICA, V4, P484
NR 31
TC 3
Z9 3
U1 0
U2 4
PU ROUTLEDGE JOURNALS, TAYLOR & FRANCIS LTD
PI ABINGDON
PA 2-4 PARK SQUARE, MILTON PARK, ABINGDON OX14 4RN, OXON, ENGLAND
SN 2374-3670
EI 2374-3689
J9 AFR JOURNAL STUD
JI Afr. Journal. Stud.
PY 2016
VL 37
IS 1
BP 1
EP 20
DI 10.1080/23743670.2015.1084585
PG 20
WC Communication
SC Communication
GA DO3LR
UT WOS:000377683600001
DA 2019-03-23
ER

PT J
AU Jansen, J
   Leukfeldt, R
AF Jansen, Jurjen
   Leukfeldt, Rutger
TI Phishing and Malware Attacks on Online Banking Customers in the
   Netherlands: A Qualitative Analysis of Factors Leading to Victimization
SO INTERNATIONAL JOURNAL OF CYBER CRIMINOLOGY
LA English
DT Article
DE Online Banking Fraud; Phishing; Malware; Customer Behaviour; Protection
   Motivation Theory; Routine Activity Theory
ID ROUTINE ACTIVITY THEORY; PROTECTION MOTIVATION THEORY
AB This paper explores factors that may explain online banking fraud victimization. The routine activity approach and protection motivation theory are used as theoretical lenses for this study. Based on 30 semi-structured interviews with phishing and malware victims, we found that suitable target factors from the routine activity approach have a marginal influence on victimization. About a third of the respondents were aware of the scam that they fell victim to prior to the incident. Most respondents had taken measures to protect themselves against online banking fraud. However, phishing victims were negligent and gave security codes to fraudsters. Several respondents reported having insufficient knowledge and skills regarding the safety and security of online banking and finding it difficult to assess to what extent protective measures help them to safeguard against fraudulent attacks. The results suggest, in line with the literature, that everyone is susceptible to some degree to online banking fraud victimization. From a customer perspective, both awareness of fraudulent schemes and training in how to apply protective measures are critical in keeping online banking safe and secure. Future research is needed to assess how customers can be trained to effectively mitigate phishing scams and whether customers are the right unit of analysis to target with interventions for combating malware attacks.
C1 [Jansen, Jurjen; Leukfeldt, Rutger] NHL Univ Appl Sci, Open Univ, Police Acad, NL-8900 CB Leeuwarden, Netherlands.
RP Jansen, J (reprint author), NHL Univ Appl Sci, Open Univ, Police Acad, NL-8900 CB Leeuwarden, Netherlands.
EM j.jansen@nhl.nl; E.R.Leukfeldt@nhl.nl
FU Dutch banking sector; Police Academy; Dutch National Police
FX This study is part of the Dutch Research Program on Safety and Security
   of Online Banking. This program is funded by the Dutch banking sector
   (represented by the Dutch Banking Association), the Police Academy, and
   the Dutch National Police. We would like to thank the respondents for
   telling their stories and our liaison officers at the Dutch National
   Police and Fraud Helpdesk for establishing the first contact with the
   interview participants.
CR ANDERSEN R, 2007, P PAYM SYST RES CONF, V4484, P1
   Anderson KB, 2006, J PUBLIC POLICY MARK, V25, P160, DOI 10.1509/jppm.25.2.160
   APWG, 2015, PHISH ACT TRENDS REP
   Bossler AM, 2009, INT J CYBER CRIMINOL, V3, P400
   Brown J. S., 1989, EDUC RES, V18, P32, DOI DOI 10.3102/0013189X018001032
   Choi KS, 2008, INT J CYBER CRIMINOL, V1, P308
   COHEN LE, 1979, AM SOCIOL REV, V44, P588, DOI 10.2307/2094589
   Crossler RE, 2013, COMPUT SECUR, V32, P90, DOI 10.1016/j.cose.2012.09.010
   Davinson N, 2014, INT J HUM-COMPUT ST, V72, P154, DOI 10.1016/j.ijhcs.2013.10.003
   Einspruch EL, 2007, RESUSCITATION, V74, P476, DOI 10.1016/j.resuscitation.2007.01.030
   Harrell E, 2012, VICTIMS IDENTITY THE
   Hong J, 2012, COMMUN ACM, V55, P74, DOI 10.1145/2063176.2063197
   Hutchings A., 2009, CURRENT ISSUES CRIMI, V20, P433
   Jansen J., 2015, P 5 WORKSH SOC ASP S, P25
   Jansen J., 2015, P 9 INT S HUM ASP IN, P120
   Jansson K, 2013, BEHAV INFORM TECHNOL, V32, P584, DOI 10.1080/0144929X.2011.632650
   Kumaraguru P, 2010, ACM T INTERNET TECHN, V10, DOI 10.1145/1754393.1754396
   Lastdrager E. E., 2014, CRIME SCI, V3, P1, DOI DOI 10.1186/S40163-014-0009-Y
   Leukfeldt E. R., 2015, International Journal of Advanced Studies in Computer Science and Engineering, V4, P26
   Leukfeldt ER, 2014, CYBERPSYCH BEH SOC N, V17, P551, DOI 10.1089/cyber.2014.0008
   Leukfeldt ER, 2016, DEVIANT BEHAV, V37, P263, DOI 10.1080/01639625.2015.1012409
   Milne S, 2000, J APPL SOC PSYCHOL, V30, P106, DOI 10.1111/j.1559-1816.2000.tb02308.x
   Ngo FT, 2011, INT J CYBER CRIMINOL, V5, P773
   NVB [Dutch Banking Association], 2013, POS PAP ROND ONL BET
   Pratt TC, 2010, J RES CRIME DELINQ, V47, P267, DOI 10.1177/0022427810365903
   Reyns BW, 2011, CRIM JUSTICE BEHAV, V38, P1149, DOI 10.1177/0093854811421448
   Ritchie J., 2014, QUALITATIVE RES PRAC
   ROGERS RW, 1975, J PSYCHOL, V91, P93, DOI 10.1080/00223980.1975.9915803
   Stol W. P., CRIME LAW S IN PRESS
   Sutton M., 2009, ENCY VICTIMOLOGY CRI
   van Wilsem J, 2011, EUR J CRIMINOL, V8, P115, DOI 10.1177/1477370810393156
   Vishwanath A, 2011, DECIS SUPPORT SYST, V51, P576, DOI 10.1016/j.dss.2011.03.002
   Wilsem van J. A., 2011, EUROPEAN SOCIOLOGIC, V29, P168
   Yar M, 2005, EUROPEAN J CRIMINOLO, V4, P407, DOI DOI 10.1177/147737080556056
NR 34
TC 3
Z9 3
U1 0
U2 7
PU K JAISHANKAR
PI TAMIL NADU
PA DEPT CRIMINOLOGY & CRIMINAL JUSTICE, MANONMANIAM SUNDARANAR UNIV,
   THIRUNELVELI, TAMIL NADU, 627 012, INDIA
SN 0974-2891
J9 INT J CYBER CRIMINOL
JI Int. J. Cyber. Criminol.
PD JAN-JUN
PY 2016
VL 10
IS 1
BP 79
EP 91
DI 10.5281/zenodo.58523
PG 13
WC Criminology & Penology
SC Criminology & Penology
GA FI6WH
UT WOS:000412137000005
OA DOAJ Gold
DA 2019-03-23
ER

PT J
AU Rayner, M
   Webb, T
   Webb, H
AF Rayner, Mike
   Webb, Tom
   Webb, Hayley
TI The Occurrence of Referee Abuse in Rugby Union: Evidence and Measures
   Through an Online Survey
SO INTERNATIONAL JOURNAL OF SPORT MANAGEMENT RECREATION AND TOURISM
LA English
DT Article
DE referee; abuse; retention
AB Many national governing bodies are experiencing difficulties retaining referees at the grass roots level, especially young referees (Warner, Tingle & Kellett, 2013). Abuse and aggression from players and spectators are the most commonly given reasons for referees leaving. Without consideration of the development, nurturing and management needs of the referee there could be a decline in the participation numbers within the sport. This research paper used an online questionnaire to explore the levels of abuse that rugby union referees are subjected to in the counties of Dorset, Wiltshire, Somerset and Hampshire. The results indicated that referees from various levels on the Rugby Football Union's referee continuum were subjected to a significant level of abuse. The sources of this abuse ranged from the players, coaches and spectators. Furthermore, the research illustrates that the referees believe that there has been an erosion of the, core values. of rugby union specifically indicating a decline in the enjoyment factor of officiating within rugby union and its effect on the retention of referees.
C1 [Rayner, Mike; Webb, Tom; Webb, Hayley] Univ Portsmouth, Dept Sport & Exercise Sci, Spinnaker Bldg Cambridge Rd, Portsmouth PO1 2ER, Hants, England.
RP Rayner, M (reprint author), Univ Portsmouth, Dept Sport & Exercise Sci, Spinnaker Bldg Cambridge Rd, Portsmouth PO1 2ER, Hants, England.
EM mike.rayner@port.ac.uk
OI Rayner, Michael/0000-0001-7793-8687; Webb, Tom/0000-0003-1216-5307
CR Ackery AD, 2012, CLIN J SPORT MED, V22, P86, DOI 10.1097/JSM.0b013e3182342b69
   Chiafullo C. M., 1998, SETON HALL J SPORT L, V8, P201
   Collins T., 2009, SOCIAL HIST RUGBY UN
   Dell C., 2016, Soccer and Society, V17, P109
   Dunning E., 2005, BARBARIANS GENTLEMEN
   Guenther KM, 2009, QUAL RES, V9, P411, DOI 10.1177/1468794109337872
   Harris J, 2010, GLOB CULT SPORT, P1, DOI 10.1057/9780230289710
   Hsieh HF, 2005, QUAL HEALTH RES, V15, P1277, DOI 10.1177/1049732305276687
   Kellett P., 2007, SPORT MANAGEMENT REV, V10, P209, DOI DOI 10.1016/S1441-3523(07)70012-8
   Kitson R., 2013, GUARDIAN
   Knight M., 2009, LINES SPIRIT S AFRIC
   Moore N., 2000, HOW TO DO RES
   Patton M, 2002, QUALITATIVE SOCIAL W, V1, P261, DOI [10.1177/1473325002001003636, DOI 10.1177/1473325002001003636]
   Rainey D., 1999, J SPORT BEHAV, V22, P105
   Rainey D., 1998, J SPORT BEHAV, V17, P148
   Sayre S., 2010, ENTERTAINMENT SOC IN
   Silverman D., 1999, DOING QUALITATIVE RE
   Simmons P., 2006, ANZCA EMPOWERMENT CR
   Smith J., 2009, INTERPRETATIVE PHENO
   Van Krieken R., 2012, CELEBRITY SOC
   Warner S, 2013, J SPORT MANAGE, V27, P316, DOI 10.1123/jsm.27.4.316
NR 21
TC 3
Z9 3
U1 1
U2 3
PU INT JOURNAL SPORT MANAGEMENT RECREATION & TOURISM
PI OTTAWA
PA INT JOURNAL SPORT MANAGEMENT RECREATION & TOURISM, OTTAWA, 00000, CANADA
SN 1791-874X
J9 INT J SPORT MANAG RE
JI Int. J. Sport Manag. Recreat. Tour.
PY 2016
VL 21
IS D
BP 66
EP 81
DI 10.5199/ijsmart-1791-874X-21d
PG 16
WC Hospitality, Leisure, Sport & Tourism
SC Social Sciences - Other Topics
GA DR0LD
UT WOS:000379598100001
OA Bronze
DA 2019-03-23
ER

PT J
AU Son, JE
   Lee, SH
   Cho, EY
   Kim, HW
AF Son, Jung-Eun
   Lee, So-Hyun
   Cho, Eun-Young
   Kim, Hee-Woong
TI Examining online citizenship behaviours in social network sites: a
   social capital perspective
SO BEHAVIOUR & INFORMATION TECHNOLOGY
LA English
DT Article
DE Social network site; online prosocial behaviour; citizenship behaviour;
   social capital theory; customer value
ID KNOWLEDGE CONTRIBUTION; VIRTUAL COMMUNITY; FACEBOOK; TRUST; TECHNOLOGY;
   INTERNET; EXCHANGE; MODEL; USAGE; MEDIA
AB As users have flocked to social network sites (SNSs), these sites have gained tremendous scale and concomitant social influence. This growth has come at the cost of social disruption caused by the posting of abusive comments and rumours that turn out to be false. To combat these negative phenomena, this study proposes SNS citizenship behaviour and examines it from the perspective of social capital theory. This study further examines how the key characteristics of SNS in terms of the concept of customer value affect social capital development in an SNS context. The test results explain that the structural, relational, and cognitive dimensions of social capital have significant direct and indirect effects on the SNS citizenship behaviour. These findings also explain that four key characteristics (exploration, communication support, playfulness, and responsiveness) of SNS affect the three dimensions of social capital. This study contributes to the literature in its establishment of the concept of SNS citizenship behaviour and examines it from the social capital theory perspective. Its findings have practical implications through its guidance on how to develop SNS features and manage these sites for the citizenship behaviour of their users, which are achievements for the harmonious and effective functioning of SNS.
C1 [Son, Jung-Eun; Lee, So-Hyun; Cho, Eun-Young; Kim, Hee-Woong] Yonsei Univ, Grad Sch Informat, Seoul, South Korea.
   [Son, Jung-Eun] Korea Inst Human Resources Dev Sci & Technol, Seoul, South Korea.
RP Kim, HW (reprint author), Yonsei Univ, Grad Sch Informat, Seoul, South Korea.
EM kimhw@yonsei.ac.kr
FU Ministry of Education of the Republic of Korea; National Research
   Foundation of Korea [NRF-2015S1A3A2046711]; Yonsei University
   Future-leading Research Initiative [2015-22-0053]
FX This work was supported by the Ministry of Education of the Republic of
   Korea and the National Research Foundation of Korea
   (NRF-2015S1A3A2046711). This work was also supported (in part) by the
   Yonsei University Future-leading Research Initiative of 2015
   (2015-22-0053).
CR Adler PS, 2002, ACAD MANAGE REV, V27, P17, DOI 10.2307/4134367
   Aluri A, 2015, INT J CONTEMP HOSP M, V27, P670, DOI 10.1108/IJCHM-09-2013-0415
   ANDERSON JC, 1988, PSYCHOL BULL, V103, P411, DOI 10.1037/0033-2909.103.3.411
   Armstrong A, 1996, HARVARD BUS REV, V74, P134
   Ba SL, 2002, MIS QUART, V26, P243, DOI 10.2307/4132332
   Bastiaensens S, 2014, COMPUT HUM BEHAV, V31, P259, DOI 10.1016/j.chb.2013.10.036
   Bauer TN, 1996, ACAD MANAGE J, V39, P1538, DOI 10.2307/257068
   Bennett S., 2014, PINTEREST TWITTER FA
   Bernoff J, 2008, MIT SLOAN MANAGE REV, V49, P36
   Blau P. M., 1964, EXCHANGE POWER SOCIA
   Bolino MC, 2002, ACAD MANAGE REV, V27, P505, DOI 10.2307/4134400
   Carroll M., 2015, UH STUDY LINKS FACEB
   Chen M.J., 2010, INT J ELECT BUS MANA, V8, P195
   Chiu CM, 2006, DECIS SUPPORT SYST, V42, P1872, DOI 10.1016/j.dss.2006.04.001
   Chiu CM, 2015, INT J INFORM MANAGE, V35, P504, DOI 10.1016/j.ijinfomgt.2015.04.009
   Chou TY, 2013, INFORM MANAGE-AMSTER, V50, P105, DOI 10.1016/j.im.2013.02.002
   Chow WS, 2008, INFORM MANAGE-AMSTER, V45, P458, DOI [10.1016/j.im.2008.06.007, 10.1016/j.im.2008-06.007]
   Cicourel A. V., 1973, COGNITIVE SOCIOLOGY
   Coleman J, 1990, FDN SOCIAL THEORY
   COLEMAN JS, 1988, AM J SOCIOL, V94, pS95, DOI 10.1086/228943
   Cook K. S., 2014, HDB SOCIAL PSYCHOL I, P207
   Davenport SW, 2014, COMPUT HUM BEHAV, V32, P212, DOI 10.1016/j.chb.2013.12.011
   Doney PM, 1997, J MARKETING, V61, P35, DOI 10.2307/1251829
   Ellison N., 2006, J COMPUT-MEDIAT COMM, V12, P1143, DOI DOI 10.1111/J.1083-6101.2007.00367.X
   Ellison N. B., 2013, OXFORD HDB INTERNET, P151, DOI DOI 10.1093/OXFORDHB/9780199589074.001.0001
   Ellison NB, 2014, NEW MEDIA SOC, V16, P1104, DOI 10.1177/1461444814543998
   Ellison NB, 2014, J COMPUT-MEDIAT COMM, V19, P855, DOI 10.1111/jcc4.12078
   Fulk J, 2013, J COMPUT-MEDIAT COMM, V19, P20, DOI 10.1111/jcc4.12033
   Gefen D., 2000, COMMUNICATIONS ASS I, V4, P2
   Gibbs C, 2015, INT J CONTEMP HOSP M, V27, P170, DOI 10.1108/IJCHM-05-2013-0194
   GRANOVETTER M, 1985, AM J SOCIOL, V91, P481, DOI 10.1086/228311
   Hagel J, 1999, HARVARD BUS REV, V77, P133
   Hair JF, 1998, MULTIVARIATE ANAL
   Hampton Keith, 2003, CITY COMMUNITY, V2, P277, DOI DOI 10.1046/J.1535-6841.2003.00057.X
   Harden G., 2010, P 16 AM C INF SYST L
   Hemetsberger A, 2002, ADV CONSUM RES, V29, P354
   Hogg MA, 2000, ACAD MANAGE REV, V25, P121, DOI 10.2307/259266
   Hsu JSC, 2013, INFORM MANAGE-AMSTER, V50, P415, DOI 10.1016/j.im.2013.06.001
   Inkpen AC, 2005, ACAD MANAGE REV, V30, P146, DOI 10.5465/AMR.2005.15281445
   Iskoujina Z, 2015, J KNOWL MANAG, V19, P791, DOI 10.1108/JKM-10-2014-0446
   Joe SW, 2008, CYBERPSYCHOL BEHAV, V11, P367, DOI 10.1089/cpb.2007.0109
   Johnston K, 2013, BEHAV INFORM TECHNOL, V32, P24, DOI 10.1080/0144929X.2010.550063
   Jones GR, 1998, ACAD MANAGE REV, V23, P531, DOI 10.5465/AMR.1998.926625
   Kaplan AM, 2010, BUS HORIZONS, V53, P59, DOI 10.1016/j.bushor.2009.09.003
   Katz J., 2002, SOCIAL CONSEQUENCE I
   Keil M, 2000, MIS QUART, V24, P299, DOI 10.2307/3250940
   Kietzmann JH, 2011, BUS HORIZONS, V54, P241, DOI 10.1016/j.bushor.2011.01.005
   Kim H. W., 2015, ASIA PACIFIC J INFOR, V25, P211
   Kim H. W., 2004, J ASSOC INF SYST, V5, P392
   Kim HW, 2012, INFORM SYST RES, V23, P1232, DOI 10.1287/isre.1110.0411
   Koh J, 2003, INT J ELECTRON COMM, V8, P75, DOI 10.1080/10864415.2003.11044295
   KONOVSKY MA, 1994, ACAD MANAGE J, V37, P656, DOI 10.2307/256704
   Kramer NC, 2014, SOCIETIES, V4, P785, DOI 10.3390/soc4040785
   Kwan GCE, 2013, COMPUT HUM BEHAV, V29, P16, DOI 10.1016/j.chb.2012.07.014
   Lee SH, 2015, COMMUN ACM, V58, P74, DOI 10.1145/2739042
   Lin KY, 2011, CYBERPSYCH BEH SOC N, V14, P565, DOI 10.1089/cyber.2010.0472
   Lin KY, 2011, COMPUT HUM BEHAV, V27, P1152, DOI 10.1016/j.chb.2010.12.009
   Liu J, 2015, BEHAV INFORM TECHNOL, V34, P363, DOI 10.1080/0144929X.2014.937458
   Marsh S., 2012, CYBERBULLYING I GOT
   Mathwick C, 2001, J RETAILING, V77, P39, DOI 10.1016/S0022-4359(00)00045-2
   McWilliam CL, 2000, PATIENT EDUC COUNS, V39, P191, DOI 10.1016/S0738-3991(99)00040-3
   Mohnen SM, 2015, SOC INDIC RES, V121, P195, DOI 10.1007/s11205-014-0632-8
   Nahapiet J, 1998, ACAD MANAGE REV, V23, P242, DOI 10.2307/259373
   Narayan D, 1997, VOICE POOR POVERTY S
   Nielsen, 2011, STAT MED SOC MED REP
   Organ D., 1988, ORG CITIZENSHIP BEHA
   Organ D. W., 2006, ORG CITIZENSHIP BEHA
   ORGAN DW, 1989, J APPL PSYCHOL, V74, P157, DOI 10.1037/0021-9010.74.1.157
   Paxton P, 1999, AM J SOCIOL, V105, P88, DOI 10.1086/210268
   Podsakoff PM, 2000, J MANAGE, V26, P513, DOI 10.1177/014920630002600306
   Poortinga W, 2012, HEALTH PLACE, V18, P286, DOI 10.1016/j.healthplace.2011.09.017
   Preacher KJ, 2008, BEHAV RES METHODS, V40, P879, DOI 10.3758/BRM.40.3.879
   Putnam R. D., 1993, AM PROSPECT      SPR, V13
   PUTNAM RD, 1995, RESPONSIVE COMMUNITY, V5, P18
   Putnam RD, 2000, BOWLING ALONE COLLAP
   Quan-Haase A., 2002, INTERNET EVERYDAY LI, DOI 10.1002/9780470774298.ch10
   Rintamaki T, 2006, INT J RETAIL DISTRIB, V34, P6, DOI 10.1108/09590550610642792
   Sharma A, 1999, PSYCHOL MARKET, V16, P141, DOI 10.1002/(SICI)1520-6793(199903)16:2<141::AID-MAR5>3.3.CO;2-#
   SHETH JN, 1991, J BUS RES, V22, P159, DOI 10.1016/0148-2963(91)90050-8
   Steinfield C, 2008, J APPL DEV PSYCHOL, V29, P434, DOI 10.1016/j.appdev.2008.07.002
   Sun YQ, 2012, INFORM SYST RES, V23, P1195, DOI 10.1287/isre.1120.0421
   Tappin S, 2014, FACEBOOK VS TWITTER
   Tsai WP, 1998, ACAD MANAGE J, V41, P464, DOI 10.2307/257085
   Turner J. C, 1987, REDISCOVERING SOCIAL
   Utz S, 2015, SOCIETIES, V5, P420, DOI 10.3390/soc5020420
   Vitak J, 2014, SOCIETIES, V4, P561, DOI 10.3390/soc4040561
   Wasko MM, 2005, MIS QUART, V29, P35
   Wellman B, 2001, AM BEHAV SCI, V45, P436, DOI 10.1177/00027640121957286
   Yao CY, 2015, TOTAL QUAL MANAG BUS, V26, P619, DOI 10.1080/14783363.2013.865918
   Ye H. J., 2014, ELECTRON COMMER R A, V14, P34
   Yi MY, 2003, INT J HUM-COMPUT ST, V59, P431, DOI 10.1016/S0171-5819(03)00114-9
   Yong LM, 2011, KNOWL MANAG E-LEARN, V3, P682
   Yu CP, 2007, INFORM MANAGE-AMSTER, V44, P321, DOI 10.1016/j.im.2007.03.002
   ZEITHAML VA, 1988, J MARKETING, V52, P2, DOI 10.2307/1251446
   Zhang LX, 2012, CYBERPSYCH BEH SOC N, V15, P312, DOI 10.1089/cyber.2011.0615
   Zhao L, 2012, DECIS SUPPORT SYST, V53, P825, DOI 10.1016/j.dss.2012.05.019
   Zhao XS, 2010, J CONSUM RES, V37, P197, DOI 10.1086/651257
   Zucker L. G., 1986, RES ORGAN BEHAV, V8, P53
NR 98
TC 3
Z9 3
U1 6
U2 32
PU TAYLOR & FRANCIS LTD
PI ABINGDON
PA 2-4 PARK SQUARE, MILTON PARK, ABINGDON OR14 4RN, OXON, ENGLAND
SN 0144-929X
EI 1362-3001
J9 BEHAV INFORM TECHNOL
JI Behav. Inf. Technol.
PY 2016
VL 35
IS 9
BP 730
EP 747
DI 10.1080/0144929X.2016.1143032
PG 18
WC Computer Science, Cybernetics; Ergonomics
SC Computer Science; Engineering
GA DS5GS
UT WOS:000380810300005
DA 2019-03-23
ER

PT J
AU Starr, M
AF Starr, Marlo
TI Beyond Machine Dreams: Zen, Cyber-, and Transnational Feminisms in Ruth
   Ozeki's A Tale for the Time Being
SO MERIDIANS-FEMINISM RACE TRANSNATIONALISM
LA English
DT Article
AB In Ruth Ozeki's 2013 novel A Tale for the Time Being, sixteen-year-old Nao faces severe bullying and sexual violence at her new school in Japan. Seeking escape, she experiments with different identities, turning first to the Internet and then later to Zen Buddhist practices. These approaches appeal to her because they allow her to transcend the bounds of her physical body, but she soon finds these experiences limiting in other ways.
   Intervening in discourses about the liberating potentials of cyber- and Buddhist feminisms, Ozeki's novel explores how experiences of disembodiment are empowering in some ways and inhibiting in others. This article argues that A Tale for the Time Being critiques philosophies that strive for social liberation by denying physicality and introduces a model of feminism that balances material and bodily experiences with ideas of equality that emerge from cyber-, Buddhist, and transnational feminist projects.
C1 [Starr, Marlo] Emory Univ, English, Atlanta, GA 30322 USA.
RP Starr, M (reprint author), Emory Univ, English, Atlanta, GA 30322 USA.
CR Associated Press (AP), 2015, THE NATIONAL
   Becker B, 2000, LEONARDO, V33, P361, DOI 10.1162/002409400552838
   Black Shameem, 2004, MERIDIANS FEMINISM R, V5, P226
   BOUCHER S, 1988, TURNING WHEEL AM WOM
   Byrne Jean, 2012, FEM THEOL, V21, P180
   Daniels J., 2009, WOMENS STUDIES Q, V37, P101, DOI DOI 10.1353/WSQ.0.0158
   Faure B, 2003, BUDDHISMS, P1
   Gross Rita, 1981, BUDDHIST CHRISTIAN S, V1, P73
   Gross Rita, 2005, SHAMBHALA SUN
   Hansen Mark, 2006, BODIES CODE INTERFAC
   Haraway D., 1985, SIMIANS CYBORGS WOME
   Kaplan Karen, 1999, INTRO WOMAN NATION N
   Lowy D., 2007, JAPANESE NEW WOMAN I
   Martin Julia, 1996, MONSTERS GODDESSES C
   Nakamura Lisa, 2002, RACE ETHNICITY IDENT
   Ozeki Ruth, 2013, TALE TIME BEING
   Palumbo-Liu David, 2014, ANGELES REV BOOKS
   Raicho Hiratsuka, 1912, SEITO, V2, P133
   Scharzbaum Lisa, 2013, NY TIMES
   Seagar Richard Hughes, 2012, BUDDHISM AM
   Stewart S., 1993, LONGING NARRATIVES M
   Toffoletti K., 2007, CYBORGS BARBIE DOLLS
   Turkle S., 2011, ALONE TOGETHER WHY W
   Turkle S., 1995, LIFE SCREEN IDENTITY
   Wajcman J, 2006, LABOUR IND, V16, P7, DOI 10.1080/10301763.2006.10669327
NR 25
TC 3
Z9 3
U1 1
U2 1
PU INDIANA UNIV PRESS
PI BLOOMINGTON
PA 601 N MORTON STREET, BLOOMINGTON, IN 47404-3797 USA
SN 1536-6936
EI 1547-8424
J9 MERIDIANS
JI Meridians
PY 2016
VL 13
IS 2
BP 99
EP 122
DI 10.2979/meridians.13.2.06
PG 24
WC Women's Studies
SC Women's Studies
GA VB9TI
UT WOS:000424621500006
DA 2019-03-23
ER

PT J
AU Curran, GM
   Woo, SM
   Hepner, KA
   Lai, WP
   Kramer, TL
   Drummond, KL
   Weingardt, K
AF Curran, Geoffrey M.
   Woo, Stephanie M.
   Hepner, Kimberly A.
   Lai, Wen Pin
   Kramer, Teresa L.
   Drummond, Karen L.
   Weingardt, Ken
TI Training Substance Use Disorder Counselors in Cognitive Behavioral
   Therapy for Depression: Development and Initial Exploration of an Online
   Training Program
SO JOURNAL OF SUBSTANCE ABUSE TREATMENT
LA English
DT Article
DE Substance use disorder; Depression; Psychotherapy; Implementation;
   Training; Internet
ID EMPIRICALLY SUPPORTED TREATMENTS; PRACTICING PSYCHOLOGISTS; ADDICTION
   COUNSELORS; ANXIETY DISORDERS; ABUSE TREATMENT; IMPLEMENTATION;
   DISSEMINATION; CARE; STRATEGIES; PREFERENCES
AB Introduction: Evidence based psychotherapies (EBPs) remain underutilized. Models for EBP training and implementation that are cost-effective, minimally disruptive, and sufficiently flexible are needed. Internet-based technology is a promising platform, but questions remain about how this technology can address the barriers to implementation. We developed and examined the implementation of an online training for the Building Recovery by Improving Goals, Habits, and Thoughts (BRIGHT) intervention a manualized, sixteen-session group depression treatment for individuals with substance use disorders (SUDs). We explored the feasibility of replacing in-person BRIGHT training with a self-paced, online training.
   Methods: A highly partnered and iterative process was followed to translate the written BRIGHT manual and associated didactic training materials into a media rich, interactive, and detailed (12-16 h) online training. Subsequently, 8 volunteer counselors across 7 Veterans' Affairs SUD programs completed the training. Semi-structured interviews focused on the counselors' experiences and their plans for implementing BRIGHT groups. A template approach, using a mixture of deductive and inductive coding, was used for data analyses.
   Findings: The most important barrier to completing training was a lack of protected time. Most counselors were not afforded protected time and reported a sometimes frustrating and fragmented training experience. Many used personal time at work and at home to complete the work. Facilitators to completing the training included positive reactions/attitudes towards the training modules, supervisor support, counselor dedication, and strong beliefs supporting providing services for depression. Many counselors were also concerned about the feasibility of fitting 16 group sessions (2 h each) into their program's clinical schedule, but many had devised potential solutions or "work-arounds" to accommodate or approximate the recommended treatment course (e.g., using lunch times, reducing some content/exercises).
   Conclusion: This work contributes to the literature on implementation of complex EBPs and addresses the strengths and limitations of web-based technologies in supporting the implementation of EBPs. Published by Elsevier Inc.
C1 [Curran, Geoffrey M.; Drummond, Karen L.] Cent Arkansas Vet Healthcare Syst, North Little Rock, AR 72144 USA.
   [Woo, Stephanie M.] Pepperdine Univ, Grad Sch Educ & Psychol, Dept Psychol, Malibu, CA 90263 USA.
   [Hepner, Kimberly A.] RAND Corp, Santa Monica, CA 90401 USA.
   [Lai, Wen Pin; Weingardt, Ken] VA Palo Alto Healthcare Syst, Menlo Pk, CA 94025 USA.
   [Curran, Geoffrey M.; Kramer, Teresa L.; Drummond, Karen L.] Univ Arkansas Med Sci, Dept Psychiat, Little Rock, AR 72205 USA.
RP Curran, GM (reprint author), Univ Arkansas Med Sci, Dept Psychiat, 4301 West Markham Ave, Little Rock, AR 72205 USA.
EM currangeoffreym@uams.edu; stephanie.woo@pepperdine.edu; hepner@rand.org;
   wenpin.lai@va.gov; kramerteresal@uams.edu; kldrummond@uams.edu;
   ken.weingardt@va.gov
OI Hepner, Kimberly/0000-0003-0767-5871
FU VA QUERI program [SDP 07-219]; VA Operations
FX The VA QUERI program funded the research study (SDP 07-219, awarded to
   Dr. Curran, principal investigator) and VA Operations funded the
   development of the training prototypes, including all of the video
   content. In the QUERI Program, QUERI researchers collaborate with VA
   policy and practice leaders, clinicians, and operations staff to
   implement evidence-based practices into routine clinical care while
   studying the implementation process and creating generalizable
   knowledge. This study represents a collaborative effort between VA
   QUERI, VA Operations, and the RAND Corporation.
CR Aarons GA, 2014, IMPLEMENT SCI, V9, DOI 10.1186/1748-5908-9-45
   Alvidrez J, 1999, GEN HOSP PSYCHIAT, V21, P340, DOI 10.1016/S0163-8343(99)00038-9
   Bernard HR, 2006, RES METHODS ANTHR QU
   Biegel DE, 2003, RES SOCIAL WORK PRAC, V13, P531, DOI 10.1177/1049731503253358
   Brody DS, 1997, J GEN INTERN MED, V12, P403, DOI 10.1046/j.1525-1497.1997.00070.x
   Charmaz K, 2006, CONSTRUCTING GROUNDE
   Chorpita BF, 2002, CLIN PSYCHOL-SCI PR, V9, P165, DOI 10.1093/clipsy/9.2.165
   Crabtree B. F., 1992, DOING QUALITATIVE RE
   Curran GM, 2005, JT COMM J QUAL PATIE, V31, P700, DOI 10.1016/S1553-7250(05)31091-9
   Demakis JG, 2000, MED CARE S1, V38, P117
   Dick W, 1996, SYSTEMIC DESIGN INST
   Dwight-Johnson M, 2000, J GEN INTERN MED, V15, P527, DOI 10.1046/j.1525-1497.2000.08035.x
   Foa EB, 2013, PSYCHOL SCI PUBL INT, V14, P65, DOI 10.1177/1529100612468841
   Garner BR, 2009, J SUBST ABUSE TREAT, V36, P376, DOI 10.1016/j.jsat.2008.08.004
   Gotham HJ, 2006, PROF PSYCHOL-RES PR, V37, P606, DOI 10.1037/0735-7028.37.6.606
   Gunter RW, 2010, CLIN PSYCHOL REV, V30, P194, DOI 10.1016/j.cpr.2009.11.001
   Hepner KA, 2011, ADM POLICY MENT HLTH, V38, P313, DOI 10.1007/s10488-011-0359-7
   Institute of Medicine, 1998, MAN MAN CAR QUAL IMP
   Institute of Medicine, 2005, I MED QUAL CHASM SER
   Jameson JP, 2009, COMMUNITY MENT HLT J, V45, P463, DOI 10.1007/s10597-009-9230-7
   Jaycox Lisa H, 2003, Ment Health Serv Res, V5, P109, DOI 10.1023/A:1023233612022
   King N, 1998, QUALITATIVE METHODS
   Kitson A, 1998, QUAL HEALTH CARE, V7, P149, DOI 10.1136/qshc.7.3.149
   Knudsen HK, 2010, J SUBST ABUSE TREAT, V38, P212, DOI 10.1016/j.jsat.2009.12.002
   Kobak KA, 2013, PSYCHOTHERAPY, V50, P235, DOI 10.1037/a0030568
   Lewis CC, 2011, ADM POLICY MENT HLTH, V38, P324, DOI 10.1007/s10488-011-0348-x
   Lundgren L, 2011, ADDICT BEHAV, V36, P630, DOI 10.1016/j.addbeh.2011.01.003
   McQueen L, 2004, J AM MED INFORM ASSN, V11, P339, DOI 10.1197/jamia.M1499
   Miles M. B., 1994, QUALITATIVE DATA ANA
   NICE, 2009, TREATM MAN DEPR AD C
   Patterson-Silver Wolf DA, 2012, RES SOCIAL WORK PRAC, V22, P665, DOI DOI 10.1177/1049731512448934
   Rakovshik SG, 2010, CLIN PSYCHOL REV, V30, P496, DOI 10.1016/j.cpr.2010.03.004
   Rieckmann TR, 2009, J BEHAV HEALTH SER R, V36, P407, DOI 10.1007/s11414-008-9122-6
   Riley WT, 2007, PROF PSYCHOL-RES PR, V38, P44, DOI 10.1037/0735-7028.38.1.44
   Rogers EM, 2002, ADDICT BEHAV, V27, P989, DOI 10.1016/S0306-4603(02)00300-3
   SANDERS MR, 2005, CHILD ADOLESCENT MEN, V10, P158, DOI DOI 10.1111/J.1475-3588.2005.00367.X
   Sanderson WC, 2003, BEHAV MODIF, V27, P290, DOI 10.1177/0145445503027003002
   Shafran R, 2009, BEHAV RES THER, V47, P902, DOI 10.1016/j.brat.2009.07.003
   Sholomskas DE, 2005, J CONSULT CLIN PSYCH, V73, P106, DOI 10.1037/0022.006X.73.1.106
   Stetler C. B., 2011, IMPLEMENT SCI, V6, P1, DOI [10.1186/1748-5908-6-99, DOI 10.1186/1748-5908-6-99]
   Stewart RE, 2007, J CLIN PSYCHOL, V63, P267, DOI 10.1002/jclp.20347
   Stewart RE, 2012, PROF PSYCHOL-RES PR, V43, P100, DOI 10.1037/a0025694
   Watkins KE, 2001, PSYCHIATR SERV, V52, P1062, DOI 10.1176/appi.ps.52.8.1062
   Watkins KE, 2004, AM J DRUG ALCOHOL AB, V30, P749, DOI 10.1081/ADA-200037538
   Weingardt KR, 2009, J SUBST ABUSE TREAT, V37, P219, DOI 10.1016/j.jsat.2009.01.002
   Weingardt KR, 2004, CLIN PSYCHOL-SCI PR, V11, P313, DOI 10.1093/clipsy/bph087
   Woo SM, 2013, COGN BEHAV PRACT, V20, P232, DOI 10.1016/j.cbpra.2012.03.004
   Young AS, 2001, ARCH GEN PSYCHIAT, V58, P55, DOI 10.1001/archpsyc.58.1.55
NR 48
TC 3
Z9 3
U1 1
U2 21
PU PERGAMON-ELSEVIER SCIENCE LTD
PI OXFORD
PA THE BOULEVARD, LANGFORD LANE, KIDLINGTON, OXFORD OX5 1GB, ENGLAND
SN 0740-5472
J9 J SUBST ABUSE TREAT
JI J. Subst. Abus. Treat.
PD NOV
PY 2015
VL 58
BP 33
EP 42
DI 10.1016/j.jsat.2015.05.008
PG 10
WC Psychology, Clinical; Substance Abuse
SC Psychology; Substance Abuse
GA CS8BZ
UT WOS:000362312000005
PM 26219680
DA 2019-03-23
ER

PT J
AU Oshri, A
   Himelboim, I
   Kwon, JA
   Sutton, TE
   Mackillop, J
AF Oshri, Assaf
   Himelboim, Itai
   Kwon, Josephine A.
   Sutton, Tara E.
   Mackillop, James
TI Childhood Physical and Sexual Abuse and Social Network Patterns on
   Social Media: Associations With Alcohol Use and Problems Among Young
   Adult Women
SO JOURNAL OF STUDIES ON ALCOHOL AND DRUGS
LA English
DT Article
ID COLLEGE-STUDENTS; SUBSTANCE USE; DRINKING; MALTREATMENT; FACEBOOK;
   DELINQUENCY; ADOLESCENCE; SYMPTOMS; PATHWAYS; MODEL
AB Objective: The aim of the present study was to examine the links between severities of child abuse (physical vs. sexual), and alcohol use versus problems via social media (Facebook) peer connection structures. Method: A total of 318 undergraduate female students at a public university in the United States reported severity of child abuse experiences and current alcohol use and problems. Social network data were obtained directly from the individuals' Facebook network. Results: Severity of childhood physical abuse was positively linked to alcohol use and problems via eigenvector centrality, whereas severity of childhood sexual abuse was negatively linked to alcohol use and problems via clustering coefficient. Conclusions: Childhood physical and sexual abuse were linked positively and negatively, respectively, to online social network patterns associated with alcohol use and problems. The study suggests the potential utility of these online network patterns as risk indices and ultimately using social media as a platform for targeted preventive interventions.
C1 [Oshri, Assaf; Kwon, Josephine A.] Univ Georgia, Youth Dev Lab, Dept Human Dev & Family Sci, Athens, GA 30602 USA.
   [Himelboim, Itai] Univ Georgia, Dept Advertising & Publ Relat, Athens, GA 30602 USA.
   [Sutton, Tara E.] Univ Georgia, Dept Sociol, Athens, GA 30602 USA.
   [Mackillop, James] McMaster Univ, St Josephs Healthcare Hamilton, Peter Boris Ctr Addict Res, Hamilton, ON, Canada.
RP Oshri, A (reprint author), Youth Dev Lab, 403 Sanford Dr,208 Family Sci Ctr, Athens, GA 30602 USA.
EM oshria@uga.edu
OI Sutton, Tara E./0000-0002-7877-0975
FU College of Family and Consumer Sciences at University of Georgia;
   National Institutes of Health [P30 DA027827]; Peter Boris Chair in
   Addictions Research
FX This work was supported by a seed grant from the College of Family and
   Consumer Sciences at the University of Georgia (to the Youth Development
   Lab directed by Assaf Oshri), National Institutes of Health Grant P30
   DA027827 (to James MacKillop), and the Peter Boris Chair in Addictions
   Research (to James MacKillop).
CR Allen JP, 2012, CHILD DEV, V83, P337, DOI 10.1111/j.1467-8624.2011.01682.x
   Babor T. F, 2001, ALCOHOL USE DISORDER
   Berkman LF, 2000, SOC SCI MED, V51, P843, DOI 10.1016/S0277-9536(00)00065-4
   Bernstein D. P., 1998, CHILDHOOD TRAUMA QUE
   Borgatti SP, 2005, SOC NETWORKS, V27, P55, DOI 10.1016/j.socnet.2004.11.008
   Burk WJ, 2012, J STUD ALCOHOL DRUGS, V73, P89, DOI 10.15288/jsad.2012.73.89
   Cicchetti D, 2011, DEV PSYCHOPATHOL, V23, P1125, DOI 10.1017/S0954579411000599
   COOPER ML, 1995, J PERS SOC PSYCHOL, V69, P990, DOI 10.1037//0022-3514.69.5.990
   DeMartini KS, 2012, PSYCHOL ASSESSMENT, V24, P954, DOI 10.1037/a0028519
   Dishion TJ, 2002, DEV PSYCHOL, V38, P480, DOI 10.1037//0012-1649.38.4.480
   Dumas TM, 2014, ALCOHOL CLIN EXP RES, V38, P1100, DOI 10.1111/acer.12314
   Egeland B., 2002, CHILDRENS SERVICES S, V5, P249, DOI DOI 10.1207/S15326918CS0504_2
   Ennett ST, 2008, PREV SCI, V9, P88, DOI 10.1007/s11121-008-0087-8
   Ennett ST, 2008, CHILD DEV, V79, P1777, DOI 10.1111/j.1467-8624.2008.01225.x
   Feiring C, 2000, Child Maltreat, V5, P311, DOI 10.1177/1077559500005004003
   Feiring C, 2007, CHILD MALTREATMENT, V12, P220, DOI 10.1177/1077559507301840
   Ham LS, 2005, ADDICT BEHAV, V30, P127, DOI 10.1016/j.addbeh.2004.04.018
   Haynie DL, 2001, AM J SOCIOL, V106, P1013, DOI 10.1086/320298
   Hu LT, 1999, STRUCT EQU MODELING, V6, P1, DOI 10.1080/10705519909540118
   Hussong AM, 2003, J ABNORM CHILD PSYCH, V31, P413, DOI 10.1023/A:1023843618887
   Jones DJ, 2013, J ABNORM CHILD PSYCH, V41, P139, DOI 10.1007/s10802-012-9656-1
   Kalpidou M, 2011, CYBERPSYCH BEH SOC N, V14, P183, DOI 10.1089/cyber.2010.0061
   Kim J, 2006, CHILD DEV, V77, P624, DOI 10.1111/j.1467-8624.2006.00894.x
   Kim J, 2010, J CHILD PSYCHOL PSYC, V51, P706, DOI 10.1111/j.1469-7610.2009.02202.x
   MacCallum RC, 1996, PSYCHOL METHODS, V1, P130, DOI 10.1037//1082-989X.1.2.130
   MacKinnon D. P, 2008, INTRO STAT MEDIATION
   Manago AM, 2012, DEV PSYCHOL, V48, P369, DOI 10.1037/a0026338
   Muthen L. K., 2008, MPLUS VERSION 7 0 CO
   Pempek TA, 2009, J APPL DEV PSYCHOL, V30, P227, DOI 10.1016/j.appdev.2008.12.010
   Read JP, 2003, PSYCHOL ADDICT BEHAV, V17, P13, DOI 10.1037/0893-164X.17.1.13
   Reinert DF, 2007, ALCOHOL CLIN EXP RES, V31, P185, DOI 10.1111/j.1530-0277.2006.00295.x
   Salzinger S, 2007, CHILD MALTREATMENT, V12, P208, DOI 10.1177/1077559507301839
   Shin SH, 2009, AM J ADDICTION, V18, P226, DOI 10.1080/10550490902786959
   Teunissen HA, 2012, ALCOHOL CLIN EXP RES, V36, P1257, DOI 10.1111/j.1530-0277.2011.01728.x
   The Social Media Research Foundation, 2010, NODEXL FREE OP NETW
   Trickett P. K, 2011, SOCIAL DEV RELATIONS, P403
   Trickett PK, 2011, J RES ADOLESCENCE, V21, P3, DOI 10.1111/j.1532-7795.2010.00711.x
   Wasserman S., 1999, SOCIAL NETWORK ANAL
   Westgate EC, 2014, J STUD ALCOHOL DRUGS, V75, P390, DOI 10.15288/jsad.2014.75.390
NR 39
TC 3
Z9 3
U1 1
U2 23
PU ALCOHOL RES DOCUMENTATION INC CENT ALCOHOL STUD RUTGERS UNIV
PI PISCATAWAY
PA C/O DEIRDRE ENGLISH, 607 ALLISON RD, PISCATAWAY, NJ 08854-8001 USA
SN 1937-1888
EI 1938-4114
J9 J STUD ALCOHOL DRUGS
JI J. Stud. Alcohol Drugs
PD NOV
PY 2015
VL 76
IS 6
BP 845
EP 851
DI 10.15288/jsad.2015.76.845
PG 7
WC Substance Abuse; Psychology
SC Substance Abuse; Psychology
GA CW2DQ
UT WOS:000364801700003
PM 26562592
OA Green Published
DA 2019-03-23
ER

PT J
AU Cheng, RH
   Leung, RKK
   Chen, Y
   Pan, YD
   Tong, Y
   Li, ZF
   Ning, LW
   Ling, XFB
   He, JK
AF Cheng, Ronghai
   Leung, Ross Ka-Kit
   Chen, Yao
   Pan, Yidan
   Tong, Yin
   Li, Zhoufang
   Ning, Luwen
   Ling, Xuefeng B.
   He, Jiankui
TI Virtual Pharmacist: A Platform for Pharmacogenomics
SO PLOS ONE
LA English
DT Article
ID PERSONAL GENOME; GENETIC-VARIATION; SEQUENCING DATA; VARIANTS; MEDICINE
AB We present Virtual Pharmacist, a web-based platform that takes common types of high-throughput data, namely microarray SNP genotyping data, FASTQ and Variant Call Format (VCF) files as inputs, and reports potential drug responses in terms of efficacy, dosage and toxicity at one glance. Batch submission facilitates multivariate analysis or data mining of targeted groups. Individual analysis consists of a report that is readily comprehensible to patients and practioners who have basic knowledge in pharmacology, a table that summarizes variants and potential affected drug response according to the US Food and Drug Administration pharmacogenomic biomarker labeled drug list and PharmGKB, and visualization of a gene-drug-target network. Group analysis provides the distribution of the variants and potential affected drug response of a target group, a sample-gene variant count table, and a sample-drug count table. Our analysis of genomes from the 1000 Genome Project underlines the potentially differential drug responses among different human populations. Even within the same population, the findings from Watson's genome highlight the importance of personalized medicine. Virtual Pharmacist can be accessed freely at http://www.sustc-genome.org.cn/vp or installed as a local web server. The codes and documentation are available at the GitHub repository (https://github.com/VirtualPharmacist/vp). Administrators can download the source codes to customize access settings for further development.
C1 [Cheng, Ronghai; Chen, Yao; Pan, Yidan; Tong, Yin; Li, Zhoufang; Ning, Luwen; He, Jiankui] South Univ Sci & Technol China, Dept Biol, Shenzhen, Peoples R China.
   [Leung, Ross Ka-Kit] Chinese Univ Hong Kong, Div Genom & Bioinformat, Hong Kong, Hong Kong, Peoples R China.
   [Ling, Xuefeng B.] Stanford Univ, Dept Surg, Stanford, CA 94305 USA.
RP He, JK (reprint author), South Univ Sci & Technol China, Dept Biol, Shenzhen, Peoples R China.
EM hejk@sustc.edu.cn
FU National Natural Science Foundation of China [31200688, 81470136]
FX This study is supported by National Natural Science Foundation of China
   (Grant No. 31200688 and 81470136).
CR Aleman A, 2014, NUCLEIC ACIDS RES
   Altshuler DM, 2012, NATURE, V491, P56, DOI 10.1038/nature11632
   Ashley EA, 2010, LANCET, V375, P1525, DOI 10.1016/S0140-6736(10)60452-7
   Capriotti E, 2012, BRIEF BIOINFORM, V13, P495, DOI 10.1093/bib/bbr070
   Dalton R, 2006, NATURE, V443, P258, DOI 10.1038/443258a
   Dondorp WJ, 2013, EUR J HUM GENET, V21, pS6, DOI 10.1038/ejhg.2013.73
   Ginsburg GS, 2009, TRANSL RES, V154, P277, DOI 10.1016/j.trsl.2009.09.005
   Hunter DJ, 2008, NEW ENGL J MED, V358, P105, DOI 10.1056/NEJMp0708162
   Juan LR, 2014, NUCLEIC ACIDS RES, V42, pW192, DOI 10.1093/nar/gku361
   Kaplun A, 2015, PHARMACOGENOMICS J
   Karczewski KJ, 2012, PAC S BIOCOMPUT
   Knox C, 2011, NUCLEIC ACIDS RES, V39, pD1035, DOI 10.1093/nar/gkq1126
   Li H, 2009, BIOINFORMATICS, V25, P2078, DOI 10.1093/bioinformatics/btp352
   Li H, 2009, BIOINFORMATICS, V25, P1754, DOI 10.1093/bioinformatics/btp324
   Liu CC, 2014, NUCLEIC ACIDS RES, V42, pW137, DOI 10.1093/nar/gku412
   Mardis ER, 2010, GENOME MED, V2, DOI 10.1186/gm205
   McKenna A, 2010, GENOME RES, V20, P1297, DOI 10.1101/gr.107524.110
   Relling MV, 2011, CLIN PHARMACOL THER, V89, P464, DOI 10.1038/clpt.2010.279
   Sana ME, 2011, BIOINFORMATICS, V27, P9, DOI 10.1093/bioinformatics/btq603
   Sconce EA, 2005, BLOOD, V106, P2329, DOI 10.1182/blood-2005-03-1108
   Service RF, 2006, SCIENCE, V311, P1544, DOI 10.1126/science.311.5767.1544
   Sherry ST, 2001, NUCLEIC ACIDS RES, V29, P308, DOI 10.1093/nar/29.1.308
   Shetty AC, 2010, BMC BIOINFORMATICS, V11, DOI 10.1186/1471-2105-11-471
   Sulakhe D, 2014, NUCLEIC ACIDS RES, V42, pW473, DOI 10.1093/nar/gku517
   Wang K, 2012, J MED GENETICS
   Wang K, 2010, NUCLEIC ACIDS RES, V38, DOI 10.1093/nar/gkq603
   Wang LW, 2011, NEW ENGL J MED, V364, P1144, DOI 10.1056/NEJMra1010600
   Wheeler DA, 2008, NATURE, V452, P872, DOI 10.1038/nature06884
   Whirl-Carrillo M, 2012, CLIN PHARMACOL THER, V92, P414, DOI 10.1038/clpt.2012.96
NR 29
TC 3
Z9 3
U1 3
U2 16
PU PUBLIC LIBRARY SCIENCE
PI SAN FRANCISCO
PA 1160 BATTERY STREET, STE 100, SAN FRANCISCO, CA 94111 USA
SN 1932-6203
J9 PLOS ONE
JI PLoS One
PD OCT 23
PY 2015
VL 10
IS 10
AR e0141105
DI 10.1371/journal.pone.0141105
PG 11
WC Multidisciplinary Sciences
SC Science & Technology - Other Topics
GA CU1VG
UT WOS:000363309200061
PM 26496198
OA DOAJ Gold, Green Published
DA 2019-03-23
ER

PT J
AU Li, J
   Ma, L
   Xu, L
   Shi, Z
AF Li, Jian
   Ma, Li-yun
   Xu, Li
   Shi, Zhi-guo
TI A novel two-dimensional liquid-chromatography method for online
   prediction of the toxicity of transformation products of benzophenones
   after water chlorination
SO ANALYTICAL AND BIOANALYTICAL CHEMISTRY
LA English
DT Article
DE Benzophenones; Chlorination; Two-dimensional liquid chromatography;
   Toxicity simulation; Biochromatography
ID BIOPARTITIONING MICELLAR CHROMATOGRAPHY; UV FILTERS; AQUEOUS
   CHLORINATION; SILICA MICROSPHERES; PERMEABLE COMPOUNDS;
   MASS-SPECTROMETRY; SKIN PERMEABILITY; ORGANIC-COMPOUNDS; DRUG
   ABSORPTION; SURFACE WATERS
AB Benzophenone-type UV filters (BPs) are ubiquitous in the environment. Transformation products (TPs) of BPs with suspected toxicity are likely to be produced during disinfection of water by chlorination. To quickly predict the toxicity of TPs, in this study, a novel two-dimensional liquid-chromatography (2D-LC) method was established in which the objective of the first dimension was to separate the multiple components of the BPs sample after chlorination, using a reversed-phase liquid-chromatography mode. A biochromatographic system, i.e. bio-partitioning micellar chromatography with the polyoxyethylene (23) lauryl ether aqueous solution as the mobile phase, served as the second dimension to predict the toxicity of the fraction from the first dimension on the basis of the quantitative retention-activity relationships (QRARs) model. Six BPs, namely 2,4-dihydroxybenzophenone, oxybenzone, 4-hydroxybenzophenone, 2-hydroxy-4-methoxybenzophenone-5-sulfonic acid, 2,2'-dihydroxy-4,4'-dimethoxybenzophenone and 2,2'-dihydroxy-4-methoxybenzophenone, were the target analytes subjected to chlorination. The products of these BPs after chlorination were directly injected to the 2D-LC system for analysis. The results indicated that most TPs may be less toxic than their parent chemicals, but some may be more toxic, and that intestinal toxicity of TPs may be more obvious than blood toxicity. The proposed method is time-saving, high-throughput, and reliable, and has great potential for predicting toxicity or bioactivity of unknown and/or known components in a complex sample.
C1 [Li, Jian; Ma, Li-yun; Xu, Li] Huazhong Univ Sci & Technol, Tongji Sch Pharm, Wuhan 430030, Peoples R China.
   [Shi, Zhi-guo] Wuhan Univ, Dept Chem, Wuhan 430072, Peoples R China.
RP Shi, Z (reprint author), Wuhan Univ, Dept Chem, Wuhan 430072, Peoples R China.
EM shizg@whu.edu.cn
FU Program for New Century Excellent Talents in University [NCET-12-0213];
   Ministry of Education of China; Fundamental Research Funds for the
   Central Universities [2015TS135]
FX The authors gratefully acknowledge the financial support of this
   research by the Program for New Century Excellent Talents in University
   (No. NCET-12-0213), Ministry of Education of China and the Fundamental
   Research Funds for the Central Universities (No. 2015TS135).
CR Alexander AJ, 2009, J CHROMATOGR A, V1216, P1338, DOI 10.1016/j.chroma.2008.12.063
   Balmer ME, 2005, ENVIRON SCI TECHNOL, V39, P953, DOI 10.1021/es040055r
   Bermudez-Saldana JM, 2005, J CHROMATOGR A, V1063, P153, DOI 10.1016/j.chroma.2004.11.074
   Buth JM, 2007, ENVIRON SCI TECHNOL, V41, P6228, DOI 10.1021/es070606o
   Deborde M, 2008, WATER RES, V42, P13, DOI 10.1016/j.watres.2007.07.025
   DellaGreca M, 2009, CHEMOSPHERE, V74, P730, DOI 10.1016/j.chemosphere.2008.09.067
   Dugo P, 2008, J CHROMATOGR A, V1184, P353, DOI 10.1016/j.chroma.2007.06.074
   Escuder-Gilabert L, 2003, J CHROMATOGR B, V797, P21, DOI 10.1016/S1570-0232(03)00606-8
   FRENCH JE, 1992, TOXIC REP SER, V21, P1
   Greenhough S, 2010, TOXICOLOGY, V278, P250, DOI 10.1016/j.tox.2010.07.012
   Hansch C, 2004, BIOORGAN MED CHEM, V12, P3391, DOI 10.1016/j.bmc.2003.11.037
   Hu ZX, 2009, CHROMATOGRAPHIA, V69, P637, DOI 10.1365/s10337-008-0873-2
   Kupper T, 2006, WATER RES, V40, P2603, DOI 10.1016/j.watres.2006.04.012
   Liu Q, 2014, J ENVIRON SCI-CHINA, V26, P440, DOI 10.1016/S1001-0742(13)60411-8
   Maijo I, 2013, ELECTROPHORESIS, V34, P374, DOI 10.1002/elps.201200267
   Martinez-Pla JJ, 2004, J CHROMATOGR A, V1047, P255, DOI 10.1016/j.chroma.2004.07.011
   Molero-Monfort M, 2001, J CHROMATOGR B, V753, P225, DOI 10.1016/S0378-4347(00)00546-6
   Molero-Monfort M, 2000, J CHROMATOGR A, V870, P1, DOI 10.1016/S0021-9673(99)01067-5
   Negreira N, 2008, J CHROMATOGR A, V1178, P206, DOI 10.1016/j.chroma.2007.11.057
   Negreira N, 2012, ANAL CHIM ACTA, V743, P101, DOI 10.1016/j.aca.2012.07.016
   Poiger T, 2004, CHEMOSPHERE, V55, P951, DOI 10.1016/j.chemosphere.2004.01.012
   Quinones-Torrelo C, 2001, BIOMED CHROMATOGR, V15, P31, DOI 10.1002/bmc.24
   Scott CW, 2013, TOXICOL LETT, V219, P49, DOI 10.1016/j.toxlet.2013.02.020
   Shi ZG, 2008, MICROPOR MESOPOR MAT, V116, P701, DOI 10.1016/j.micromeso.2008.05.010
   Siroka Z, 2013, POL J VET SCI, V16, P181, DOI 10.2478/pjvs-2013-0027
   Stoll DR, 2007, J CHROMATOGR A, V1168, P3, DOI 10.1016/j.chroma.2007.08.054
   Suzuki T, 2005, TOXICOL APPL PHARM, V203, P9, DOI 10.1016/j.taap.2004.07.005
   TERNES T, 2004, ENVIRON SCI TECHNOL, V38, P392, DOI DOI 10.1021/ES040639T
   Tiwari AK, 2011, THERIOGENOLOGY, V76, P197, DOI 10.1016/j.theriogenology.2010.12.027
   Wang SR, 2010, J CHROMATOGR SCI, V48, P134, DOI 10.1093/chromsci/48.2.134
   Wei JX, 2009, J CHROMATOGR A, V1216, P7388, DOI 10.1016/j.chroma.2009.04.066
   Xiao M, 2013, WATER RES, V47, P6223, DOI 10.1016/j.watres.2013.07.043
   Yang X, 2004, ENVIRON SCI TECHNOL, V38, P4995, DOI 10.1021/es049580g
   Yin CR, 2013, ANAL CHIM ACTA, V804, P321, DOI 10.1016/j.aca.2013.10.040
   ZEIGER E, 1987, ENVIRON MOL MUTAGEN, V9, P1, DOI 10.1002/em.2860090602
   Zhang C, 2012, J CHROMATOGR A, V1233, P78, DOI 10.1016/j.chroma.2012.02.013
   Zhang N, 2009, CHROMATOGRAPHIA, V70, P685, DOI 10.1365/s10337-009-1251-4
   Zhu T, 2012, INSTRUM SCI TECHNOL, V40, P78, DOI 10.1080/10739149.2011.651667
NR 38
TC 3
Z9 3
U1 5
U2 51
PU SPRINGER HEIDELBERG
PI HEIDELBERG
PA TIERGARTENSTRASSE 17, D-69121 HEIDELBERG, GERMANY
SN 1618-2642
EI 1618-2650
J9 ANAL BIOANAL CHEM
JI Anal. Bioanal. Chem.
PD AUG
PY 2015
VL 407
IS 20
BP 6137
EP 6148
DI 10.1007/s00216-015-8789-9
PG 12
WC Biochemical Research Methods; Chemistry, Analytical
SC Biochemistry & Molecular Biology; Chemistry
GA CN4AS
UT WOS:000358371200026
PM 26048057
DA 2019-03-23
ER

PT J
AU Rooney, T
AF Rooney, Tonya
TI Shame and the virtual gaze: Supporting children's encounters in online
   worlds
SO EMOTION SPACE AND SOCIETY
LA English
DT Article
DE Shame; Childhood; Virtual worlds; Social media; Surveillance;
   Cyberbullying
AB As the virtual gaze of another becomes an increasingly prevalent feature in children's lives, this paper aims to explore some of the emotional complexities of the emerging physical/virtual landscape of children's experience. Based on an analysis of the emotion of shame, the paper explores the new challenges that children face both now and in the future in their virtual encounters and relations with others. It is argued that virtual spaces bring new dimensions to emotional experience, at times making it more difficult to realise the productive potential of shame. This is because the gaze or imagined gaze of another, as invoiced through the experience of shame, occurs in conditions of uncertainty, has no boundaries and may arise at any time in the future. These insights are significant if we are to support children in building a capacity to restore the self and be resilient in these new spaces of social encounter. (C) 2015 Elsevier Ltd. All rights reserved.
C1 Australian Cathol Univ, Watson, ACT 2602, Australia.
RP Rooney, T (reprint author), Australian Cathol Univ, Watson, ACT 2602, Australia.
EM tonya.rooney@acu.edu.au
OI Rooney, Tonya/0000-0003-1722-6009
CR Ahmed S, 2004, CULTURAL POLITICS EM
   Bingham N., 2000, CHILDRENS GEOGRAPHIE
   Burleigh N., 2013, ROLLING STONES ONLIN
   Fung H, 1999, ETHOS, V27, P180, DOI 10.1525/eth.1999.27.2.180
   Hamilton M., 2013, CONVERSATION
   Holloway D., 2013, ZERO 8 YOUNG CHILDRE
   Hughes Z., 2014, HUFFINGTON POST
   Jenks C, 2005, CHILDHOOD
   Kind S., 2013, GLOB STUD CHILD, V3, P427, DOI DOI 10.2304/GSCH.2013.3.4.427
   KOSKELA H, 2004, SURVEILLANCE SOC, V2, P199
   Kowalski R., 2012, CYBERBULLLYING BULLY
   Lee N., 2001, CHILDHOOD SOC GROWIN
   Li Q., 2012, CYBERBULLYING GLOBAL
   Livingstone S, 2012, CHILDREN, RISK AND SAFETY ON THE INTERNET: RESEARCH AND POLICY CHALLENGES IN COMPARATIVE PERSPECTIVE, P1, DOI 10.1332/policypress/9781847428837.001.0001
   Livingstone S, 2008, NEW MEDIA SOC, V10, P393, DOI 10.1177/1461444808089415
   Marsh J, 2010, J EARLY CHILD RES, V8, P23, DOI 10.1177/1476718X09345406
   Mishna F, 2009, CHILD YOUTH SERV REV, V31, P1222, DOI 10.1016/j.childyouth.2009.05.004
   Nussbaum M. C., 2001, UPHEAVALS THOUGHT IN
   Plowman L., 2010, GROWING TECHNOLOGY Y
   Probyn E., 2005, BLUSH FACES SHAME
   Prout A., 2005, FUTURE CHILDHOOD INT
   Regan P, 2010, SURVEILL SOC, V8, P151
   Rooney T., 2012, GLOB STUD CHILD, V2, P331, DOI DOI 10.2304/GSCH.2012.2.4.331
   Sibary S., 2014, DAILY MAIL
   Solove Daniel J., 2007, FUTURE REPUTATION GO
   Travis Alan, 2014, GUARDIAN
   Uprichard E, 2008, CHILD SOC, V22, P303, DOI 10.1111/j.1099-0860.2007.001
   Valentine G, 2003, CHILDRENS GEOGRAPHIE, V1, P37, DOI DOI 10.1080/14733280302186
   Warfield K., 2014, IM C BERL
   Whitson JR, 2013, SURVEILL SOC, V11, P163
   Williams B, 1993, SHAME NECESSITY
   Wilson SL, 2015, CURR EYE RES, P1
NR 32
TC 3
Z9 3
U1 1
U2 10
PU ELSEVIER SCI LTD
PI OXFORD
PA THE BOULEVARD, LANGFORD LANE, KIDLINGTON, OXFORD OX5 1GB, OXON, ENGLAND
SN 1755-4586
EI 1878-0040
J9 EMOT SPACE SOC
JI Emot. Space Soc.
PD AUG
PY 2015
VL 16
SI SI
BP 21
EP 27
DI 10.1016/j.emospa.2015.06.003
PG 7
WC Geography; Social Sciences, Interdisciplinary
SC Geography; Social Sciences - Other Topics
GA CS1YA
UT WOS:000361863600006
DA 2019-03-23
ER

PT J
AU Nilan, P
   Burgess, H
   Hobbs, M
   Threadgold, S
   Alexander, W
AF Nilan, Pam
   Burgess, Haley
   Hobbs, Mitchell
   Threadgold, Steven
   Alexander, Wendy
TI Youth, Social Media, and Cyberbullying Among Australian Youth: "Sick
   Friends"
SO SOCIAL MEDIA + SOCIETY
LA English
DT Article
DE cyberbullying; social media; youth
ID GENDER
AB Cyberbullying is a relatively recent phenomenon that can have significant consequences for young people's wellbeing due to the specific technological affordances of social media. To date, research into cyberbullying has been largely quantitative; thus, it often elides the complexity of the issue. Moreover, most studies have been "top down," excluding young people's views. Our qualitative research findings suggest that young people engage in cyberbullying to accrue social benefits over peers and to manage social pressures and anxiety, while cultural conventions in gender performance see girls engage differently in cyberbullying. We conclude that cyberbullying, like offline bullying, is a socially constructed behavior that provides both pleasure and pain.
C1 [Nilan, Pam; Threadgold, Steven] Univ Newcastle, Sociol, Callaghan, NSW, Australia.
   [Burgess, Haley] Univ Newcastle, Univ Dr, Callaghan, NSW 2308, Australia.
   [Alexander, Wendy] Univ Newcastle, English & Creat Writing, Callaghan, NSW, Australia.
   [Hobbs, Mitchell] Univ Sydney, Media & Commun, Sydney, NSW 2006, Australia.
RP Nilan, P (reprint author), Univ Newcastle, Univ Dr, Callaghan, NSW 2308, Australia.
EM Pamela.Nilan@newcastle.edu.au
OI Threadgold, Steven/0000-0003-2443-9619
CR Asselin Marilyn E, 2003, J Nurses Staff Dev, V19, P99, DOI 10.1097/00124645-200303000-00008
   Bauman S, 2013, J ADOLESCENCE, V36, P341, DOI 10.1016/j.adolescence.2012.12.001
   Berriman L, 2015, J YOUTH STUD, V18, P583, DOI 10.1080/13676261.2014.992323
   BOURDIEU P, 1992, THEOR CULT SOC, V9, P37, DOI 10.1177/026327692009001003
   BOURDIEU P, 1978, SOC SCI INFORM, V17, P819, DOI 10.1177/053901847801700603
   Bourdieu P, 1992, INVITATION REFLEXIVE
   Bourdieu P, 1986, HDB THEORY RES SOCIO, P241, DOI DOI 10.1002/9780470755679.CH15
   Bourdieu P., 1984, DISTINCTION
   Bourdieu Pierre, 1993, SOCIOLOGY QUESTION
   boyd d, 2009, HANGING OUT MESSING, P79
   Boyd danah, 2010, NETWORKED SELF IDENT, P39
   boyd dm, 2014, ITS COMPLICATED SOCI
   Brannick T, 2007, ORGAN RES METHODS, V10, P59, DOI 10.1177/1094428106289253
   Buckingham D, 2006, Digital Generations: Children, Young People, and New Media, P1
   Burns S, 2010, J PRIM PREV, V31, P209, DOI 10.1007/s10935-010-0218-4
   Connell R. W., 1995, MASCULINITIES
   Cote JE, 2002, IDENTITY FORMATION A
   Currie DH, 2007, BRIT J SOCIOL EDUC, V28, P23, DOI 10.1080/01425690600995974
   Denzin N. K., 2005, SAGE HDB QUALITATIVE
   Drew P., 2006, TALK INTERACTION SOC
   Englander E., 2009, INT J CONT SOCIOLOGY, V46, P213
   Erdur-Baker O, 2010, NEW MEDIA SOC, V12, P109, DOI 10.1177/1461444809341260
   Hemphill S., 2014, J ADOLESCENT HLTH
   Hutzell KL, 2012, YOUTH VIOLENCE JUV J, V10, P370, DOI 10.1177/1541204012438926
   Ito M., 2009, HANGING OUT MESSING
   Kofoed J, 2012, DISCOURSE-ABINGDON, V33, P5, DOI 10.1080/01596306.2012.632157
   Kowalski RM, 2013, J ADOLESCENT HEALTH, V53, pS13, DOI 10.1016/j.jadohealth.2012.09.018
   Lapidot-Lefler N, 2015, SOC PSYCHOL EDUC, V18, P1, DOI 10.1007/s11218-014-9280-8
   Levy N., 2012, BERKMAN CTR RES PUBL, V2012-17
   Li Q, 2006, SCHOOL PSYCHOL INT, V27, P157, DOI 10.1177/0143034306064547
   Livingstone S, 2008, NEW MEDIA SOC, V10, P393, DOI 10.1177/1461444808089415
   Low S, 2013, PSYCHOL VIOLENCE, V3, P39, DOI 10.1037/a0030308
   Mishna F, 2014, CHILD YOUTH SERV REV, V44, P341, DOI 10.1016/j.childyouth.2014.04.010
   Nilan P., 1991, GENDER ED, V3, P163
   Olweus D., 2012, EUROPEAN J DEV PSYCH, V9, P1
   Papacharissi Z., 2010, NETWORKED SELF IDENT, P304
   Papacharissi Zizi, 2014, AFFECTIVE PUBLICS SE
   Patchin JW, 2006, YOUTH VIOLENCE JUV J, V4, P148, DOI [10.1177/1541204006286288, DOI 10.1177/1541204006286288]
   Perloff RM, 2014, SEX ROLES, V71, P363, DOI 10.1007/s11199-014-0384-6
   Price M., 2010, Youth Studies Australia, V29, P51
   Ringrose J, 2008, BRIT J SOCIOL EDUC, V29, P509, DOI 10.1080/01425690802263668
   Schippers M, 2007, THEOR SOC, V36, P85, DOI 10.1007/s11186-007-9022-4
   Skeggs B, 1997, FORMATIONS CLASS GEN
   Slonje R, 2013, COMPUT HUM BEHAV, V29, P26, DOI 10.1016/j.chb.2012.05.024
   Smith P. K, 2013, CYBERBULLYING NEW ME, P3
   Smith PK, 2012, HANDBOOK OF SCHOOL VIOLENCE AND SCHOOL SAFETY: INTERNATIONAL RESEARCH AND PRACTICE, 2ND EDITION, P93
   Sondergaard DM, 2012, BRIT J SOCIOL EDUC, V33, P355, DOI 10.1080/01425692.2012.662824
   Tapscott D, 1998, GROWING DIGITAL RISE
   Tokunaga RS, 2010, COMPUT HUM BEHAV, V26, P277, DOI 10.1016/j.chb.2009.11.014
   Vandebosch H, 2009, NEW MEDIA SOC, V11, P1349, DOI 10.1177/1461444809341263
   Wang J, 2009, J ADOLESCENT HEALTH, V45, P368, DOI 10.1016/j.jadohealth.2009.03.021
   Wegge D, 2014, COMMUNICATIONS-GER, V39, P415, DOI 10.1515/commun-2014-0019
   Weinstein EC, 2016, NEW MEDIA SOC, V18, P391, DOI 10.1177/1461444814543989
   Ybarra ML, 2004, J CHILD PSYCHOL PSYC, V45, P1308, DOI 10.1111/j.1469-7610.2004.00328.x
NR 54
TC 3
Z9 3
U1 2
U2 2
PU SAGE PUBLICATIONS LTD
PI LONDON
PA 1 OLIVERS YARD, 55 CITY ROAD, LONDON EC1Y 1SP, ENGLAND
SN 2056-3051
J9 SOC MEDIA SOC
JI Soc. Med. Soc.
PD JUL-DEC
PY 2015
VL 1
IS 2
AR UNSP 2056305115604848
DI 10.1177/2056305115604848
PG 12
WC Communication
SC Communication
GA VF7AJ
UT WOS:000443451100013
OA DOAJ Gold
DA 2019-03-23
ER

PT J
AU Choi, YJ
   Lee, JH
AF Choi, Yoon Jung
   Lee, Jang-Han
TI The effect of virtual covert sensitization on reducing alcohol craving
   in heavy social drinkers
SO VIRTUAL REALITY
LA English
DT Article
DE Covert sensitization; Virtual reality; Alcohol craving; Implicit
   cognition; Eye movement
ID IMPLICIT ASSOCIATION TEST; ATTENTIONAL BIAS; STROOP PARADIGM; LIGHT
   DRINKERS; DEPENDENCE; REALITY; CUES; AVERSION; SMOKERS; COGNITIONS
AB Covert sensitization is an imagery-based aversive treatment for decreasing craving and inducing aversion toward abused substances. In the present study, we used virtual reality to enhance the effects of covert sensitization. The aim was to verify the effectiveness of virtual covert sensitization treatment in reducing heavy social drinkers' alcohol craving. The explicit and implicit measurements included a self-report questionnaire, alcohol-Implicit Association Test, eye-tracking test, and alcohol-Stroop test. To determine the baseline, we measured the alcohol craving in heavy social drinkers (N = 20) and light drinkers (N = 20). Furthermore, virtual covert sensitization treatment was administered to each participant for 10 min. Afterward, the same measurements as at baseline were repeated. Despite the one-time nature of the administered treatment, our results confirm the effectiveness of virtual covert sensitization based on the participants' changed implicit craving and explicit, self-reported craving. Therefore, virtual covert sensitization may be an effective intervention technique for alcohol addiction treatment.
C1 [Choi, Yoon Jung; Lee, Jang-Han] Chung Ang Univ, Dept Psychol, Seoul 156756, South Korea.
RP Lee, JH (reprint author), Chung Ang Univ, Dept Psychol, 221 Heukseok Dong, Seoul 156756, South Korea.
EM choiyj2010@hanmail.net; clipsy@cau.ac.kr
FU Basic Science Research Program through the National Research Foundation
   of Korea (NRF) - Ministry of Education, Science and Technology
   [2012-R1A1A2-008215]
FX This research was supported by Basic Science Research Program through
   the National Research Foundation of Korea (NRF) funded by the Ministry
   of Education, Science and Technology (No. 2012-R1A1A2-008215).
CR ANANT SS, 1967, CAN PSYCHOLOG-PSYCHO, VA  8, P19, DOI 10.1037/h0083124
   Anderson PL, 2001, B MENNINGER CLIN, V65, P78, DOI 10.1521/bumc.65.1.78.18713
   Anton RF, 1999, ALCOHOL RES HEALTH, V23, P165
   ASHEM B, 1968, BEHAV RES THER, V6, P7, DOI 10.1016/0005-7967(68)90034-X
   Bordnick PS, 2008, ADDICT BEHAV, V33, P743, DOI 10.1016/j.addbeh.2007.12.010
   Bradley BP, 2003, PSYCHOL ADDICT BEHAV, V17, P66, DOI 10.1037/0893-164X.17.1.66
   CAUTELA JR, 1967, PSYCHOL REP, V20, P459, DOI 10.2466/pr0.1967.20.2.459
   Cho S, 2008, CYBERPSYCHOL BEHAV, V11, P302, DOI 10.1089/cpb.2007.0149
   Cox WM, 1999, DRUG ALCOHOL DEPEN, V55, P85, DOI 10.1016/S0376-8716(98)00186-0
   Draine S. C, 2004, INQUISIT 2 0 50401 C
   Greenwald AG, 1998, J PERS SOC PSYCHOL, V74, P1464, DOI 10.1037//0022-3514.74.6.1464
   Greenwald AG, 2003, J PERS SOC PSYCHOL, V85, P197, DOI 10.1037/0022-3514.85.2.197
   Houben K, 2007, ALCOHOL ALCOHOLISM, V42, P301, DOI 10.1093/alcalc/agm015
   Howard MO, 2001, AM J DRUG ALCOHOL AB, V27, P561, DOI 10.1081/ADA-100104519
   Kearney AJ, 2006, COGN BEHAV PRACT, V13, P167, DOI 10.1016/j.cbpra.2006.02.002
   Kraft T, 2005, CONT HYPN, V22, P202, DOI 10.1002/ch.10
   Lusher J, 2004, DRUG ALCOHOL DEPEN, V75, P225, DOI 10.1016/j.drugalcdep.2004.03.004
   Maiano C, 2011, COMPUT HUM BEHAV, V27, P169, DOI 10.1016/j.chb.2010.07.020
   Maria C, 2008, EAT BEHAV, V9, P303, DOI [10.1016/j.eatbeh.2007.10.008, DOI 10.1016/J.EATBEH.2007.10.008]
   MEHRABIAN A, 1978, PSYCHOL REP, V43, P803, DOI 10.2466/pr0.1978.43.3.803
   Mogg K, 2003, ADDICTION, V98, P825, DOI 10.1046/j.1360-0443.2003.00392.x
   Mogg K, 2002, J PSYCHOPHARMACOL, V16, P385, DOI 10.1177/026988110201600416
   Oh MK, 1999, J KOREAN ACAD FAMILY, V20, P1152
   Ostafin BD, 2008, BEHAV RES THER, V46, P1210, DOI 10.1016/j.brat.2008.08.003
   Parks GA, 2001, INT HDB ALCOHOL DEPE, P557
   Pieters S, 2010, ADDICT BEHAV, V35, P471, DOI 10.1016/j.addbeh.2009.12.022
   Riva G, 1999, J BEHAV THER EXP PSY, V30, P221, DOI 10.1016/S0005-7916(99)00018-X
   ROBINSON TE, 1993, BRAIN RES REV, V18, P247, DOI 10.1016/0165-0173(93)90013-P
   Rosenberg H, 2009, CLIN PSYCHOL REV, V29, P519, DOI 10.1016/j.cpr.2009.06.002
   Ryan F, 2002, ADDICT BEHAV, V27, P471, DOI 10.1016/S0306-4603(01)00183-6
   Sanchez-Vives MV, 2005, NAT REV NEUROSCI, V6, P332, DOI 10.1038/nrn1651
   SAUNDERS JB, 1993, ADDICTION, V88, P791, DOI 10.1111/j.1360-0443.1993.tb02093.x
   Smith JW, 1997, J ADDICT DIS, V16, P5, DOI 10.1300/J069v16n01_02
   SMITH JW, 1993, J SUBST ABUSE TREAT, V10, P359, DOI 10.1016/0740-5472(93)90021-S
   TIFFANY ST, 1990, PSYCHOL REV, V97, P147, DOI 10.1037//0033-295X.97.2.147
   TIFFANY ST, 2000, ADDICTION, V95, P145, DOI DOI 10.1080/09652140050111717
   Townshend JM, 2001, PSYCHOPHARMACOLOGY, V157, P67
   Whitworth AB, 1996, LANCET, V347, P1438, DOI 10.1016/S0140-6736(96)91682-7
   Wiers RW, 2007, PHARMACOL BIOCHEM BE, V86, P263, DOI 10.1016/j.pbb.2006.09.021
   Wiers RW, 2006, CURR DIR PSYCHOL SCI, V15, P292, DOI 10.1111/j.1467-8721.2006.00455.x
   Wiers RW, 2002, J ABNORM PSYCHOL, V111, P648, DOI 10.1037//0021-843X.111.4.648
   Williams JMG, 1996, PSYCHOL BULL, V120, P3, DOI 10.1037/0033-2909.120.1.3
NR 42
TC 3
Z9 3
U1 5
U2 30
PU SPRINGER LONDON LTD
PI LONDON
PA 236 GRAYS INN RD, 6TH FLOOR, LONDON WC1X 8HL, ENGLAND
SN 1359-4338
EI 1434-9957
J9 VIRTUAL REAL-LONDON
JI Virtual Real.
PD JUN
PY 2015
VL 19
IS 2
BP 111
EP 117
DI 10.1007/s10055-015-0264-6
PG 7
WC Computer Science, Interdisciplinary Applications; Computer Science,
   Software Engineering; Imaging Science & Photographic Technology
SC Computer Science; Imaging Science & Photographic Technology
GA CJ9MO
UT WOS:000355826700004
DA 2019-03-23
ER

PT J
AU Wang, J
   Zhang, M
   Yang, XL
   Long, KP
   Xu, M
AF Wang Jin
   Zhang Min
   Yang Xiaolong
   Long Keping
   Xu Me
TI HTTP-sCAN: Detecting HTTP-Flooding Attack by Modeling Multi-Features of
   Web Browsing Behavior from Noisy Web-Logs
SO CHINA COMMUNICATIONS
LA English
DT Article
DE IP network; DDoS; relative entropy; cluster algorithm
AB HTTP-flooding attack disables the victimized web server by sending a large number of HTTP Get requests. Recent research tends to detect HTTP-flooding with the anomaly-based approaches, which detect the HTTP-flooding by modeling the behavior of normal web surfers. However, most of the existing anomaly-based detection approaches usually cannot filter the web-crawling traces from unknown searching bots mixed in normal web browsing logs. These web-crawling traces can bias the base-line profile of anomaly-based schemes in their training phase, and further degrade their detection performance. This paper proposes a novel web-crawling traces-tolerated method to build baseline profile, and designs a new anomaly-based HTTP-flooding detection scheme (abbr. HTTP-sCAN). The simulation results show that HTTP-sCAN is immune to the interferences of unknown web-crawling traces, and can detect all HTTP-flooding attacks.
C1 [Wang Jin; Zhang Min; Yang Xiaolong; Long Keping] Univ Sci & Technol Beijing, Sch Comp & Commun Engn, Beijing 100083, Peoples R China.
   [Xu Me] Univ Elect Sci & Technol China, Sch Commun & Informat Engineer, Res Ctr Opt Internet & Mobile Informat Network, Chengdu 611731, Peoples R China.
   [Wang Jin] Chengdu Univ, Network Ctr, Chengdu 610106, Sichuan Provinc, Peoples R China.
RP Yang, XL (reprint author), Univ Sci & Technol Beijing, Sch Comp & Commun Engn, Beijing 100083, Peoples R China.
EM yangxl@ustb.edu.cn
FU National Key Basic Research Program of China (973 program)
   [2012CB315905]; National Natural Science Foundation of China [61172048,
   61100184, 60932005, 61201128]; Fundamental Research Funds for the
   Central Universities [ZYGX2011J007]
FX The authors would like to thank the reviewers for their detailed reviews
   and constructive comments, which have helped improve the quality of this
   paper. This work was supported by National Key Basic Research Program of
   China (973 program) under Grant No. 2012CB315905; and National Natural
   Science Foundation of China under grants 61172048, 61100184, 60932005
   and 61201128; the Fundamental Research Funds for the Central
   Universities under Grant No ZYGX2011J007
CR BEITOLLAHI H, 2012, 3 INT C AMB SYST NET
   Cao Jin, 2010, IEEE INFOCOM, p211~215
   Cover Thomas M., 2006, ELEMENTS INFORM THEO
   CRAIG L, 2010, NANOG50
   Ester M, 1996, P 2 INT C KNOWL DISC, P226
   HUANG J, 2010, HT 10 JUN 13 16 TOR
   JUNG J., 2002, P INT WORLD WID WEB, P252
   KOEHL A, 2012, WWW 2012 APR 16 20 L
   LEE, 2011, EURASIP J WIREL COMM, V2011, P50
   LIU Jiahui, 2010, IUI 10 FEBR 7 10 HON
   Oikonomou G., 2009, P IEEE INT C COMM DR, P1
   Rajab MA, 2007, HOTBOTS 07 P 1 C 1 W
   Ranjan S, 2009, IEEE ACM T NETWORK, V17, P26, DOI 10.1109/TNET.2008.926503
   Sheng WEN, P 4 INT C NETW SYST, P247
   SRIVATSA M., 2008, ACM T WEB, V2
   Stevanovic D, 2013, APPL SOFT COMPUT, V13, P698, DOI 10.1016/j.asoc.2012.08.028
   Wang J, 2011, PALGR MAC SER GLOB, P1
   Wedig S., 2006, P 12 ACM SIGKDD INT
   Xie Y, 2009, IEEE ACM T NETWORK, V17, P15, DOI 10.1109/TNET.2008.925628
   Xie Y, 2009, IEEE ACM T NETWORK, V17, P54, DOI 10.1109/TNET.2008.923716
   Xuan Y, 2010, IEEE T PARALL DISTR, V21, P1203, DOI 10.1109/TPDS.2009.147
   Yatagai T., 2007, P IEEE PAC RIM C COM, P232
   Yu J, 2010, IET COMMUN, V4, P1952, DOI 10.1049/iet-com.2009.0809
   YU Shui, IEEE INF 2011 SHANGH
   YU Shui, 2011, IEEE INFOCOM
NR 25
TC 3
Z9 3
U1 1
U2 17
PU CHINA INST COMMUNICATIONS
PI BEIJING
PA NO 13 WEST CHANG AN AVENUE, BEIJING, 00000, PEOPLES R CHINA
SN 1673-5447
J9 CHINA COMMUN
JI China Commun.
PD FEB
PY 2015
VL 12
IS 2
BP 118
EP 128
DI 10.1109/CC.2015.7084407
PG 11
WC Telecommunications
SC Telecommunications
GA CD9MH
UT WOS:000351421900012
DA 2019-03-23
ER

PT J
AU Inkster, N
AF Inkster, Nigel
TI Cyber Attacks in La-La Land
SO SURVIVAL
LA English
DT Article
AB Hollywood has not been slow to exploit the cinematic potential of cyber attacks. Now it has become the victim of one.
C1 IISS, London, England.
RP Inkster, N (reprint author), IISS, London, England.
CR [Anonymous], 2013, UN GROUP GOV EXP LON
   [Anonymous], 2014, YONHAP          0709
   [Anonymous], 2014, BBC
   [Anonymous], 2014, CNN             1219
   [Anonymous], 2014, REUTERS
   [Anonymous], 2014, KCNA            1221
   [Anonymous], 2014, KOREAN CENTRAL 0625
   Bond Shannon., 2014, FINANCIAL TIMES
   Bremmer Ian, 2014, LINKEDIN PULSE  1223
   Carroll Ward, 2007, DEFENSETECH     1224
   Choe Sang-Hun, 2014, NY TIMES
   Clarke Richard A., 2010, CYBER WAR NEXT THREA, P27
   Duk-ki Kim, 2012, NAVAL WAR COLL REV, V65, P67
   Feakin Tobias, 2013, INT J KOREAN REUNIFI, V22, P73
   Giles K., 2012, 2012 4 INT C CYB CON
   Harris Mark, 2014, 5 CAME BACK STORY HO
   IISS, 2011, MIL BAL 2011, P30
   Kim Tong-Hyung, 2014, ASS PRESS       1223
   Koppes C. R, 1990, HOLLYWOOD GOES WAR P
   Lee Jean H., 2011, HUFFINGTON POST
   Libicki Martin, 2010, COMMUNICATION   0912
   McCurry Justin, 2014, GUARDIAN
   Perlez J, 2014, NY TIMES
   Peterson Josh, 2013, DAILY CALLER    0405
   Phelps T. M., 2015, LOS ANGELES TIMES
   Ripley Will, 2014, CNN             1224
   Rogers Marc, 2014, MARCS SECURITY 1221
   Ryall J, 2014, TELEGRAPH
   Sang-ho Song, 2014, KOREA HERALD    0727
   Sanger David, 2014, NY TIMES
   Saunders F. S., 2000, WHO PAID PIPER CIA C
   Schearf Daniel, 2013, VOICE AM        1121, P28
   Shaw Lucas, 2014, BLOOMBERG
   Strohm Chris, 2014, BLOOMBERG
   Vanderweff Todd, 2014, VOX             1228
NR 35
TC 3
Z9 3
U1 1
U2 1
PU ROUTLEDGE JOURNALS, TAYLOR & FRANCIS LTD
PI ABINGDON
PA 4 PARK SQUARE, MILTON PARK, ABINGDON OX14 4RN, OXFORDSHIRE, ENGLAND
SN 0039-6338
EI 1468-2699
J9 SURVIVAL
JI Survival
PD JAN 2
PY 2015
VL 57
IS 1
BP 105
EP 116
DI 10.1080/00396338.2015.1008301
PG 12
WC International Relations; Political Science
SC International Relations; Government & Law
GA CA6OE
UT WOS:000349033300007
DA 2019-03-23
ER

PT S
AU Akatyev, N
   James, JI
AF Akatyev, Nikolay
   James, Joshua I.
BE James, JI
   Breitinger, F
TI Cyber Peacekeeping
SO DIGITAL FORENSICS AND CYBER CRIME, ICDF2C 2015
SE Lecture Notes of the Institute for Computer Sciences Social Informatics
   and Telecommunications Engineering
LA English
DT Proceedings Paper
CT 7th International ICST Conference on Digital Forensics and Cyber Crime
   (ICDF2C)
CY OCT 06-08, 2015
CL Seoul, SOUTH KOREA
SP JETCO, DUZON, Hallym Univ, Coll Int Studies, Digital Forens Investigat Res Lab, Korean Digital Forens Soc, ICST
DE Cyber peacekeeping; Cyber conflicts; Cyber war; Cyberspace safe layer;
   International relations in cyberspace; Stability and security;
   Information clearinghouse
AB Until now, many works have focused on attempting to define cyber warfare, as well as appropriate response leading to conflict escalation. Instead, this paper proposes a comprehensive definition of Cyber Peacekeeping motivated by prior research on peacekeeping, cyber conflict and warfare, and international relations in cyberspace. Cyber Peacekeeping works to promote online safety and security, which assists in both physical and cyber conflict cessation, and helps protect cyber civilians from becoming either victims or participants in cyber conflicts. This work defines key terms of cyber peacekeeping, as well as its scope and goals in relation to conflict prevention, mitigation, aftermath containment and cleanup. We then propose a potential organizational structure of Cyber Peacekeeping to support its defined roles and functions. Through a case study of a notable past cyber conflict, examples of practical cyber peacekeeping are shown, as well as the roles that peacekeeping could have played in such conflicts.
C1 [Akatyev, Nikolay] Seoul Tech Soc, Seoul, South Korea.
   [James, Joshua I.] Hallym Univ, Digital Forens Invest Res Lab, Chunchon, South Korea.
RP Akatyev, N (reprint author), Seoul Tech Soc, Seoul, South Korea.
EM nikolay.akatyev@gmail.com; joshua@cybercrimetech.com
RI James, Joshua I./B-8082-2018
OI James, Joshua I./0000-0003-0148-4732
CR Al-Marashi I., 2015, ALJAZEERA
   Allen P. D., 2003, MIL REV, V83, P52
   [Anonymous], 2014, EMARKETER
   Bayo O. A., 2012, J ALTERN PERSPECT SO, V3, P19
   Bellamy Alex J., 2010, UNDERSTANDING PEACEK
   Boo H.-W., 2012, INT J KOREAN UNIFICA, V21, P85
   Bronk C, 2014, HACKS GAS ENERGY CYB
   Cahill T. P., 2003, P 2003 IEEE WORKSH I, P100
   Chang Y., 2011, STRATEG INSIGHTS, V10, P25
   Cole J. Michael, 2013, THE DIPLOMAT
   Das SK, 2012, HANDBOOK ON SECURING CYBER-PHYSICAL CRITICAL INFRASTRUCTURE: FOUNDATIONS AND CHALLENGES, P1
   Farwell J., 2013, NATL INTEREST
   Hathaway OA, 2012, FACULTY SCHOLARSHIP
   Kleffner J. K., 2013, INT LAW STUD, V89, P1
   Kulikova A., 2015, RUSSIA DIRECT
   Lynn WJ, 2010, FOREIGN AFF, V89, P97
   Melzer Nils, 2011, CYBERWARFARE INT LAW
   Rehman S., 2013, USNEWS
   Sartre Patrice, 2011, MAKING UN PEACEKEEPI
   Schmitt Michael N, 2013, TALLINN MANUAL INT L
NR 20
TC 3
Z9 3
U1 0
U2 3
PU SPRINGER
PI NEW YORK
PA 233 SPRING STREET, NEW YORK, NY 10013, UNITED STATES
SN 1867-8211
BN 978-3-319-25512-5; 978-3-319-25511-8
J9 L N INST COMP SCI SO
PY 2015
VL 157
BP 126
EP 139
DI 10.1007/978-3-319-25512-5_10
PG 14
WC Computer Science, Interdisciplinary Applications; Computer Science,
   Theory & Methods; Criminology & Penology
SC Computer Science; Criminology & Penology
GA BE2QY
UT WOS:000369892100010
DA 2019-03-23
ER

PT J
AU Fornells-Ambrojo, M
   Freeman, D
   Slater, M
   Swapp, D
   Antley, A
   Barker, C
AF Fornells-Ambrojo, Miriam
   Freeman, Daniel
   Slater, Mel
   Swapp, David
   Antley, Angus
   Barker, Chris
TI How Do People with Persecutory Delusions Evaluate Threat in a Controlled
   Social Environment? A Qualitative Study Using Virtual Reality
SO BEHAVIOURAL AND COGNITIVE PSYCHOTHERAPY
LA English
DT Article
DE Paranoia; persecutory delusions; safety behaviours; cognitive behaviour
   therapy for psychosis; virtual reality
ID PUBLIC SPEAKING ANXIETY; EXPOSURE THERAPY; 1ST-EPISODE PSYCHOSIS;
   URBAN-ENVIRONMENT; COGNITIVE MODEL; SPIDER PHOBIA; IDEATION;
   SCHIZOPHRENIA; PARANOIA; STATE
AB Background: Environmental factors have been associated with psychosis but there is little qualitative research looking at how the ongoing interaction between individual and environment maintains psychotic symptoms. Aims: The current study investigates how people with persecutory delusions interpret events in a virtual neutral social environment using qualitative methodology. Method: 20 participants with persecutory delusions and 20 controls entered a virtual underground train containing neutral characters. Under these circumstances, people with persecutory delusions reported similar levels of paranoia as non-clinical participants. The transcripts of a post-virtual reality interview of the first 10 participants in each group were analysed. Results: Thematic analyses of interviews focusing on the decision making process associated with attributing intentions of computer-generated characters revealed 11 themes grouped in 3 main categories (evidence in favour of paranoid appraisals, evidence against paranoid appraisals, other behaviour). Conclusions: People with current persecutory delusions are able to use a range of similar strategies to healthy volunteers when making judgements about potential threat in a neutral environment that does not elicit anxiety, but they are less likely than controls to engage in active hypothesis-testing and instead favour experiencing "affect" as evidence of persecutory intention.
C1 [Fornells-Ambrojo, Miriam; Slater, Mel; Swapp, David; Antley, Angus; Barker, Chris] UCL, London WC1E 7HB, England.
   [Freeman, Daniel] Univ Oxford, Oxford OX1 2JD, England.
   [Slater, Mel] Univ Barcelona, ICREA, E-08007 Barcelona, Spain.
RP Fornells-Ambrojo, M (reprint author), UCL, Res Dept Clin Educ & Hlth Psychol, 1-19 Torrington Pl, London WC1E 7HB, England.
EM miriam.fornells-ambrojo@ucl.ac.uk
RI Freeman, Daniel/C-6851-2009; Barker, Chris/C-2193-2008; UBneuro,
   UBneuro/U-8656-2017; Slater, Mel/M-5210-2014
OI Freeman, Daniel/0000-0002-2541-2197; Barker, Chris/0000-0002-9268-9356;
   Swapp, David/0000-0002-9335-8663; Slater, Mel/0000-0002-6223-0050
FU Medical Research Council [G0902308]; ICREA
CR ABELSON RP, 1981, AM PSYCHOL, V36, P715, DOI 10.1037/0003-066X.36.7.715
   BALDWIN MW, 1992, PSYCHOL BULL, V112, P461, DOI 10.1037/0033-2909.112.3.461
   BEBBINGTON P, 1995, INT J METHOD PSYCH, V5, P11
   Beck A.T., 1976, COGNITIVE THERAPY EM
   Bentall RP, 2008, SCHIZOPHRENIA BULL, V34, P1012, DOI 10.1093/schbul/sbn103
   Bentall RP, 2001, CLIN PSYCHOL REV, V21, P1143, DOI 10.1016/S0272-7358(01)00106-4
   BENTALL RP, 1994, BEHAV RES THER, V32, P331, DOI 10.1016/0005-7967(94)90131-7
   BENTALL RP, 1991, BRIT J CLIN PSYCHOL, V30, P13, DOI 10.1111/j.2044-8260.1991.tb00915.x
   Birchwood M, 2003, BRIT J PSYCHIAT, V182, P373, DOI 10.1192/bjp.182.5.373
   Carlin AS, 1997, BEHAV RES THER, V35, P153, DOI 10.1016/S0005-7967(96)00085-X
   Chadwick P., 1996, COGNITIVE THERAPY DE
   Chisholm B, 2006, BRIT J CLIN PSYCHOL, V45, P545, DOI 10.1348/014466505X90136
   Collip I, 2011, PSYCHOL MED, V41, P911, DOI 10.1017/S0033291710001558
   Creswell J. W, 1998, QUALITATIVE INQUIRY
   Cruz-Neira C., 1993, Computer Graphics Proceedings, P135
   DEPAUW KW, 1988, BRIT J PSYCHIAT, V152, P91, DOI 10.1192/bjp.152.1.91
   Difede J, 2002, CYBERPSYCHOL BEHAV, V5, P529, DOI 10.1089/109493102321018169
   Dudley REJ, 1997, BRIT J CLIN PSYCHOL, V36, P575, DOI 10.1111/j.2044-8260.1997.tb01262.x
   Ellett L, 2008, SCHIZOPHR RES, V99, P77, DOI 10.1016/j.schres.2007.10.027
   Elliott R, 1999, BRIT J CLIN PSYCHOL, V38, P215, DOI 10.1348/014466599162782
   Emmelkamp PMG, 2002, BEHAV RES THER, V40, P509, DOI 10.1016/S0005-7967(01)00023-7
   Evans J.S.B., 1996, RATIONALITY REASONIN
   Fiske ST, 1991, SOCIAL COGNITION
   Fornells-Ambrojo M, 2008, SCHIZOPHR RES, V104, P228, DOI 10.1016/j.schres.2008.05.013
   Freeman D, 2005, J NERV MENT DIS, V193, P309, DOI 10.1097/01.nmd.0000161686.53245.70
   Freeman D, 2004, J CONSULT CLIN PSYCH, V72, P671, DOI 10.1037/0022-006X.72.4.671
   Freeman D, 2003, J NERV MENT DIS, V191, P509, DOI 10.1097/01.nmd.0000082212.83842.fe
   Freeman D, 2002, BRIT J CLIN PSYCHOL, V41, P331, DOI 10.1348/014466502760387461
   Freeman D, 2005, BRIT J PSYCHIAT, V186, P427, DOI 10.1192/bjp.186.5.427
   Freeman D, 2000, BRIT J CLIN PSYCHOL, V39, P407, DOI 10.1348/014466500163400
   Freeman D, 2006, OVERCOMING PARANOID
   Freeman D, 2008, SCHIZOPHRENIA BULL, V34, P605, DOI 10.1093/schbul/sbn020
   Freeman D, 2008, BRIT J PSYCHIAT, V192, P258, DOI 10.1192/bjp.bp.107.044677
   Freeman D, 2007, CLIN PSYCHOL REV, V27, P425, DOI 10.1016/j.cpr.2006.10.004
   Freeman D, 2007, J NERV MENT DIS, V195, P781, DOI 10.1097/NMD.0b013e318145a0a9
   Freeman D, 2007, BEHAV RES THER, V45, P89, DOI 10.1016/j.brat.2006.01.014
   Freeman D, 2012, PSYCHIAT RES, V197, P119, DOI 10.1016/j.psychres.2011.12.031
   Freeman D, 2010, J ABNORM PSYCHOL, V119, P83, DOI 10.1037/a0017514
   Garau M, 2005, PRESENCE-TELEOP VIRT, V14, P104, DOI 10.1162/1054746053890242
   Garcia-Palacios A, 2002, BEHAV RES THER, V40, P983, DOI 10.1016/S0005-7967(01)00068-7
   Garety PA, 2005, J ABNORM PSYCHOL, V114, P373, DOI 10.1037/0021-843X.114.3.373
   Garety PA, 2001, PSYCHOL MED, V31, P189
   Gilbert P., 1992, DEPRESSION EVOLUTION
   GINSBERG JP, 2003, APPL NEUROPSYCHOL, V10, P182, DOI DOI 10.1207/S15324826AN1003_08
   Gracie A, 2007, ACTA PSYCHIAT SCAND, V116, P280, DOI 10.1111/j.1600-0447.2007.01011.x
   Index of Multiple Deprivation, 2004, SUMM
   Joffe H, 2004, RES METHODS CLIN HLT
   Kapur S, 2003, AM J PSYCHIAT, V160, P13, DOI 10.1176/appi.ajp.160.1.13
   KAY SR, 1987, SCHIZOPHRENIA BULL, V13, P261, DOI 10.1093/schbul/13.2.261
   Kirkbride JB, 2007, SOC PSYCH PSYCH EPID, V42, P438, DOI 10.1007/s00127-007-0193-0
   Krijn M, 2004, CLIN PSYCHOL REV, V24, P259, DOI 10.1016/j.cpr.2004.04.001
   Lincoln TM, 2010, SCHIZOPHRENIA BULL, V36, P1140, DOI 10.1093/schbul/sbp029
   Link B., 1994, VIOLENCE MENTAL DISO
   McGuire L, 2001, J ABNORM PSYCHOL, V110, P259, DOI 10.1037/0021-843X.110.2.259
   Melo SS, 2006, PSYCHOL PSYCHOTHER-T, V79, P271, DOI 10.1348/147608305X52856
   MIROWSKY J, 1983, AM SOCIOL REV, V48, P228, DOI 10.2307/2095107
   Morse J. M., 1994, HDB QUALITATIVE RES, P220
   Pedersen CB, 2001, ARCH GEN PSYCHIAT, V58, P1039, DOI 10.1001/archpsyc.58.11.1039
   Pertaub DP, 2002, PRESENCE-TELEOP VIRT, V11, P68, DOI 10.1162/105474602317343668
   Peters E, 2004, SCHIZOPHRENIA BULL, V30, P1005, DOI 10.1093/oxfordjournals.schbul.a007116
   Peters E, 1999, BRIT J CLIN PSYCHOL, V38, P83, DOI 10.1348/014466599162683
   Peters ER, 1999, SCHIZOPHRENIA BULL, V25, P553, DOI 10.1093/oxfordjournals.schbul.a033401
   Powers MB, 2008, J ANXIETY DISORD, V22, P561, DOI 10.1016/j.janxdis.2007.04.006
   QSR International, 2006, QSR INT CRYST REP
   Raune D, 2006, PSYCHOL MED, V36, P221, DOI 10.1017/S003329170500615X
   Rothbaum BO, 2000, J CONSULT CLIN PSYCH, V68, P1020, DOI 10.1037//0022-006X.68.6.1020
   SCHNEIDER DJ, 1973, PSYCHOL BULL, V79, P294, DOI 10.1037/h0034496
   Sharpley M, 2001, BRIT J PSYCHIAT, V178, pS60, DOI 10.1192/bjp.178.40.s60
   Slater M, 2006, CYBERPSYCHOL BEHAV, V9, P627, DOI 10.1089/cpb.2006.9.627
   Sloman SA, 1996, PSYCHOL BULL, V119, P3, DOI 10.1037/0033-2909.119.1.3
   So SHW, 2008, AUST NZ J PSYCHIAT, V42, P879, DOI 10.1080/00048670802345466
   Spielberger CD, 1983, MANUAL STATE TRAIT A
   Stanovich KE, 2000, BEHAV BRAIN SCI, V23, P645, DOI 10.1017/S0140525X00003435
   Stopa L., 2012, BEHAV COGN PSYCHOTH, V13, P1
   Sundquist K, 2004, BRIT J PSYCHIAT, V184, P293, DOI 10.1192/bjp.184.4.293
   SWANSON JW, 1996, CRIMINAL BEHAV MENTA, V0006
   Teasdale J.D., 1993, AFFECT COGNITION CHA
   Thewissen V, 2011, BRIT J CLIN PSYCHOL, V50, P178, DOI 10.1348/014466510X508677
   Valmaggia LR, 2007, BRIT J PSYCHIAT, V191, pS63, DOI 10.1192/bjp.191.51.s63
   Van Os J, 2004, BRIT J PSYCHIAT, V184, P287, DOI 10.1192/bjp.184.4.287
   Wallach HS, 2009, BEHAV MODIF, V33, P314, DOI 10.1177/0145445509331926
   Waller H, 2011, J BEHAV THER EXP PSY, V42, P414, DOI 10.1016/j.jbtep.2011.03.001
   Weiser M, 2007, BRIT J PSYCHIAT, V191, P320, DOI 10.1192/bjp.bp.106.031328
NR 83
TC 3
Z9 3
U1 1
U2 29
PU CAMBRIDGE UNIV PRESS
PI NEW YORK
PA 32 AVENUE OF THE AMERICAS, NEW YORK, NY 10013-2473 USA
SN 1352-4658
EI 1469-1833
J9 BEHAV COGN PSYCHOTH
JI Behav. Cognit. Psychther.
PD JAN
PY 2015
VL 43
IS 1
BP 89
EP 107
DI 10.1017/S1352465813000830
PG 19
WC Psychology, Clinical
SC Psychology
GA CA7QS
UT WOS:000349112800008
PM 24103196
DA 2019-03-23
ER

PT J
AU Marchionni, D
AF Marchionni, Doreen
TI ONLINE STORY COMMENTING An experimental test of conversational
   journalism and trust
SO JOURNALISM PRACTICE
LA English
DT Article
DE conversational journalism; conversational news; interactive journalism;
   participatory journalism; story comments; user comments
AB Story comments offer a form of citizen engagement on news sites potentially important to democratic discourse. Yet few issues vex newsrooms more because of abusive rants, often from unnamed sources. This controlled experiment set out to test the "conversationalness" of commenting, using newly identified variables that theoretically measure the concept of journalism as a conversation. The study also tested whether commenting might help with reader trust. The data show that commenting's best indicators of conversation are perceived friendliness and social presence. But comments do not appear to help with journalism's most important values of perceived credibility and expertise.
C1 [Marchionni, Doreen] Sasquatch Media Consulting DBA, Tacoma, WA 98401 USA.
RP Marchionni, D (reprint author), Sasquatch Media Consulting DBA, Tacoma, WA 98401 USA.
EM Doreen@sasquatchmedia.com
CR Althen G, 1992, COMMUNICATION Q, V40, P413, DOI DOI 10.1080/01463379209369859
   Anderson AA, 2014, J COMPUT-MEDIAT COMM, V19, P373, DOI 10.1111/jcc4.12009
   Anderson R., 1996, CONVERSATION JOURNAL
   Binns A, 2012, JOURNAL PRACT, V6, P547, DOI 10.1080/17512786.2011.648988
   Briggs Mark, 2013, JOURNALISM NEXT PRAC
   Burnham Lola, 2010, ANN M ASS ED JOURN M
   Carey J., 1992, KETTERING REV    WIN, P9
   Chung DS, 2008, J COMPUT-MEDIAT COMM, V13, P658, DOI 10.1111/j.1083-6101.2008.00414.x
   Chung Deborah S., 2009, NEWSPAPER RES J, V30, P72, DOI DOI 10.1177/073953290903000108
   Garko MG, 1992, MANAGEMENT COMMUNICA, V5, P289
   GAZIANO C, 1986, JOURNALISM QUART, V63, P451, DOI 10.1177/107769908606300301
   Hamman Brian, 2006, THESIS
   Hermida Alfred, 2012, ANN M INT S ONL JOUR
   Hovland C.I., 1953, COMMUNICATION PERSUA
   Ingram Mathew, 2009, NIEMAN JOURNALI 0918
   Jarvis Jeff, 2010, BUZZMACHINE     0323
   King Katie, 2008, NIEMAN REPORTS, V62, P11
   Kovach B, 2007, ELEMENTS JOURNALISM
   Kunelius R, 2001, JOURNALISM STUD, V2, P31, DOI DOI 10.1080/14616700120021793
   Marchionni Doreen, 2013, STUDIES MEDIA COMMUN, V1, P119, DOI 10.11114/smc.v1i2.260
   Marchionni Doreen, JOURNALISM IN PRESS
   Marchionni DM, 2013, COMMUN THEOR, V23, P131, DOI 10.1111/comt.12007
   Mark Deuze, 2007, JOURNALISM PRACTICE, V1, P322, DOI DOI 10.1080/17512780701504864
   McCroskey J.C., 1975, HUMAN COMMUNICATION, V1, P323, DOI DOI 10.1111/J.1468-2958.1975.TB00281.X
   Merritt Davis, 1998, ASSESSING PUBLIC JOU, P36
   MEYER P, 1988, JOURNALISM QUART, V65, P567, DOI 10.1177/107769908806500301
   NEWHAGEN J, 1989, JOURNALISM QUART, V66, P277, DOI 10.1177/107769908906600202
   Nielsen C, 2012, NEWSPAPER RES J, V33, P86, DOI DOI 10.1177/073953291203300107
   Nip J, 2006, JOURNALISM STUD, V7, P212, DOI DOI 10.1080/14616700500533528
   Nip JYM, 2008, JOURNAL PRACT, V2, P179, DOI 10.1080/17512780801999352
   NORTON RW, 1977, COMMUN RES, V4, P257, DOI 10.1177/009365027700400302
   Perloff R. M., 2003, DYNAMICS PERSUASION
   RAFAELI Sh, 1988, ADV COMMUNICATION SC, P110
   Reader B, 2012, J MASS COMMUN Q, V89, P495, DOI 10.1177/1077699012447923
   Rosenberry J., 2011, NEWSPAPER RES J, V32, P6
   Rosenberry J, 2005, NEWSPAPER RES J, V26, P61
   Santana A., 2011, NEWSPAPER RES J, V32, P66, DOI DOI 10.1177/073953291103200306
   Schultz T, 1999, J COMPUT-MEDIAT COMM, V5, DOI [10.1111/j.1083-6101.1999.tb00331.x, DOI 10.1111/J.1083-6101.1999.TB00331.X]
   Singer JB, 2011, PARTICIPATORY JOURNA
   Tabachnick B. G., 2007, USING MULTIVARIATE S
   Tamborini Ron, 2005, ANN M INT COMM ASS N
   Thorson E., 2006, NEEDS BASED THEORY R
   WACKMAN DB, 1973, AM BEHAV SCI, V16, P537, DOI 10.1177/000276427301600405
   Wang Chunyan, 2012, ANN M KDD 12 BEIJ AU
   Wise K, 2006, J COMPUT-MEDIAT COMM, V12, P24, DOI 10.1111/j.1083-6101.2006.00313.x
NR 45
TC 3
Z9 3
U1 0
U2 1
PU ROUTLEDGE JOURNALS, TAYLOR & FRANCIS LTD
PI ABINGDON
PA 2-4 PARK SQUARE, MILTON PARK, ABINGDON OX14 4RN, OXON, ENGLAND
SN 1751-2786
EI 1751-2794
J9 JOURNAL PRACT
JI Journal. Pract.
PY 2015
VL 9
IS 2
BP 230
EP 249
DI 10.1080/17512786.2014.938943
PG 20
WC Communication
SC Communication
GA V15NA
UT WOS:000214554100008
DA 2019-03-23
ER

PT J
AU Okoiye, OE
   Anayochi, NN
   Onah, AT
AF Okoiye, O. Emmanuel
   Anayochi, Nwoga N.
   Onah, A. Thompson
TI Moderating Effect of Cyber Bullying on the Psychological Well-Being of
   In-School Adolescents in Benin Edo State Nigeria
SO EUROPEAN JOURNAL OF SUSTAINABLE DEVELOPMENT
LA English
DT Article
DE Adolescent; Cyber Bullying; Self-esteem; Self-concept; Self-efficacy;
   Benin and Nigeria
AB This study adopted a descriptive survey research design of ex-post factor type to determine the moderating effect of cyber bullying on the psychological well-being of in-school adolescents in Benin Edo State Nigeria. Simple random sampling technique was used to select 300 in-school adolescents from fifteen randomly selected secondary schools in Benin Edo state. Four instruments used were: Cyber Bullying Prevalence Questionnaire (CBPQ) (alpha= 0.84); Rosenberg's self-esteem scale (RSE) (alpha= 0.88); Self-Concept Clarity Scale: (alpha= 0.88) and General Self-Efficacy (GSE) scale (alpha= 0.90). Two research questions were answered and three hypotheses tested at 0.05 level of significance. Data were analysed using Pearson Product Moment Correlation and Multiple Regression. The measures of association between the variables identified in the study revealed that there was significant relationship between the variables (self-esteem, self-concept, self-efficacy and cyber bullying). The study produced an F-Ratio (3/296) = 10.451which implies that the consequence of cyber bullying has impact on in-school adolescent's self-esteem, self-concept and self-efficacy. Also, self-esteem correlate with cyber bullying of-in school adolescents, r (298) =.289, p<.05. Likewise, self-concept correlates significantly with cyber bullying of in-school adolescents, r (298) =.457, p<.05. Furthermore, self-efficacy correlate significantly with cyber bullying of in-school adolescents, r (298) =.261, p<.05. Therefore, it is recommended that adolescents should be taught moral instructions in school as it would help them be of good character and develop the ability to negotiate relationships positively with significant other in the society.
C1 [Okoiye, O. Emmanuel; Anayochi, Nwoga N.; Onah, A. Thompson] Alvan Ikoku Fed Coll Educ, Dept Educ Psychol G&C, Owerri 08036075402, Imo State, Nigeria.
RP Okoiye, OE (reprint author), Alvan Ikoku Fed Coll Educ, Dept Educ Psychol G&C, Owerri 08036075402, Imo State, Nigeria.
CR Bandura A., 1997, SELF EFFICACY EXERCI
   Beaty LA, 2008, ADOLESCENCE, V43, P1
   Beran T., 2005, Journal of Educational Computing Research, V32, P265, DOI 10.2190/8YQM-B04H-PG4D-BLLH
   Campbell JD, 1996, J PERS SOC PSYCHOL, V70, P141, DOI 10.1037/0022-3514.70.6.1114
   Hawker DSJ, 2000, J CHILD PSYCHOL PSYC, V41, P441, DOI 10.1111/1469-7610.00629
   Hinduja S, 2010, ARCH SUICIDE RES, V14, P206, DOI 10.1080/13811118.2010.494133
   Juvonen J, 2008, J SCHOOL HEALTH, V78, P496, DOI 10.1111/j.1746-1561.2008.00335.x
   Keith S., 2005, RECLAIMING CHILDREN, V13, P224
   Lazuras L., 2012, C CYB AD BOL 20 FEBR
   Mesch GS, 2009, CYBERPSYCHOL BEHAV, V12, P387, DOI 10.1089/cpb.2009.0068
   National Crime Prevention Council, 2010, STOP CYB IT STARTS F
   Palmeri J. M., 2013, CYBERBULLICIDE CYBER
   Parada R. H., 2005, AUSTR ASS RES ED C P
   Raskauskas J, 2007, DEV PSYCHOL, V43, P564, DOI 10.1037/0012-1649.43.3.564
   Rigby K, 2003, CAN J PSYCHIAT, V48, P583, DOI 10.1177/070674370304800904
   Rosenberg M., 1965, SOC ADOLESCENT SELF
   Schwarzer R, 1995, MEASURES HLTH PSYCHO, V1, P35
   Sourander A, 2010, ARCH GEN PSYCHIAT, V67, P720, DOI 10.1001/archgenpsychiatry.2010.79
NR 18
TC 3
Z9 3
U1 5
U2 13
PU EUROPEAN CENTER SUSTAINABLE DEVELOPMENT
PI ROME
PA VIA DEI FIORI 34, ROME, 00172, ITALY
SN 2239-5938
EI 2239-6101
J9 EUR J SUSTAIN DEV
JI Eur. J. Sustain. Dev.
PY 2015
VL 4
IS 1
BP 109
EP 118
PG 10
WC Environmental Sciences
SC Environmental Sciences & Ecology
GA CO3NJ
UT WOS:000359064500011
DA 2019-03-23
ER

PT S
AU Pranoto, H
   Gunawan, FE
   Soewito, B
AF Pranoto, Hady
   Gunawan, Fergyanto E.
   Soewito, Benfano
BE Budiharto, W
TI Logistic Models for Classifying Online Grooming Conversation
SO INTERNATIONAL CONFERENCE ON COMPUTER SCIENCE AND COMPUTATIONAL
   INTELLIGENCE (ICCSCI 2015)
SE Procedia Computer Science
LA English
DT Proceedings Paper
CT 1st International Conference on Computer Science and Computational
   Intelligence (ICCSCI)
CY AUG 24-26, 2015
CL Bina Nusantara Univ, Jakarta, INDONESIA
SP Bina Nusantara Univ, Sch Comp Sci
HO Bina Nusantara Univ
DE binary logistic model; grooming conversation; Sexual offender; Automatic
   Classification
AB This work intends to establish a logistic mathematical model to classify whether an online conversation is or is not a grooming conversation. This work is important for a number of reasons: the increasing number of the Internet users across the globe, the increasing number of social media, increasing in the number and types of crime on the Internet, and the crime of sexual abuse in children impacts both physically and physiologically. Online grooming is the most reported suspected Internet activities in 2009-2010 according to Child Exploitation and Online Protection, which is a part of the UK's Home Office Serious Organized Crime agency. Around 160 online script conversations are analyzed to determine characteristics of a grooming conversation. Those scripts are obtained randomly from http://www.perverted-justice.com and www.literotika.com. The characteristics are divided into 20 types. The scripts are divided into two sets: 100 scripts for the training set and 59 scripts for the testing set. As the results, five most relevant grooming characteristics are identified from the paired t-test, and a logistic model is established on this basis. The model is evaluated using the testing data set, and the results show that the model has relatively good performance with 95% accuracy, 96% true positive, 4% false positive, 93% true negative, and 7% false negative. (C) 2015 The Authors. Published by Elsevier B.V.
C1 [Pranoto, Hady; Gunawan, Fergyanto E.; Soewito, Benfano] Bina Nusantara Univ, Binus Grad Programs, Jakarta 11530, Indonesia.
RP Gunawan, FE (reprint author), Bina Nusantara Univ, Binus Grad Programs, Jl Kebon Jeruk Raya 27, Jakarta 11530, Indonesia.
EM fgunawan@binus.edu
CR Andrews DA, 2010, PSYCHOLOGY OF CRIMINAL CONDUCT, 5TH EDITION, P1
   Cruise TK, 2010, PSYCHOL HELPING CHIL
   Elzinga P., 2012, EUR INT SEC INF C EU, P242
   Gauz M. J., 2014, THESIS
   Gupta A., 2012, ARXIV12084324
   Herkov M., WHAT IS SEXUAL ADDIC
   Institute of Health Economics, 2010, SEX EXPL CHILDR YOUT
   Kontostathis A., 2010, TEXT MINING APPL THE, P150
   Lanning K. V., 2010, CHILD MOLESTERS BEHA
   McGhee I, 2011, INT J ELECTRON COMM, V15, P103, DOI 10.2753/JEC1086-4415150305
   O'Connel R, 2014, TECHNICAL REPORT
   Welner M., 2010, CHILD SEXUAL ABUSE 6
   Wollis M. A., 2011, RES REPORT
NR 13
TC 3
Z9 3
U1 0
U2 5
PU ELSEVIER SCIENCE BV
PI AMSTERDAM
PA SARA BURGERHARTSTRAAT 25, PO BOX 211, 1000 AE AMSTERDAM, NETHERLANDS
SN 1877-0509
J9 PROCEDIA COMPUT SCI
PY 2015
VL 59
BP 357
EP 365
DI 10.1016/j.procs.2015.07.536
PG 9
WC Computer Science, Artificial Intelligence; Computer Science, Theory &
   Methods
SC Computer Science
GA BD5EW
UT WOS:000361371500044
OA Other Gold
DA 2019-03-23
ER

PT J
AU Sezer, B
   Yilmaz, R
   Yilmaz, FGK
AF Sezer, Baris
   Yilmaz, Ramazan
   Yilmaz, Fatma Gizem Karaoglan
TI Cyber bullying and teachers' awareness
SO INTERNET RESEARCH
LA English
DT Article
DE Computer security; Internet research; Children; Cyber bullying;
   Teachers' awareness; Teachers' responsibility
ID PRESERVICE TEACHERS; SELF-EFFICACY; VICTIMIZATION; SCHOOL; ADOLESCENTS;
   INFORMATION; COMPUTER; STUDENTS
AB Purpose - The purpose of this paper is to determine the awareness levels of teachers with regard to cyber bullying. In line with this purpose, the extent of awareness levels of teachers in general, regarding the issue of personal cyber security in their daily lives and the precautions that can be taken in this context have been measured.
   Design/methodology/approach - Survey method is used in this study. The participants of this research were 184 teachers working at various provinces in Turkey during 2012-2013 academic year. A scale was used in this study.
   Findings - The findings of the study reveal that the teachers in the sample group of the study have an average level of awareness on cyber bullying, in general. According to the findings of the study, based on branch, gender and frequency of internet use, there are statistically significant differences among teachers' awareness levels on cyber bullying.
   Research limitations/implications - The data collection tool used for the study is a self-report scale and it is restricted to determining the awareness levels of teachers with respect to personal cyber security within the context of cyber bullying awareness and the precautions that need to be taken in this respect.
   Practical implications - The data obtained from the study, the authors have conducted, can contribute to updating in-service and pre-service educational contents developed for teachers and prospective teachers, by providing insight for the policy makers.
   Originality/value - It is believed that this research will contribute to the literature. On the other hand, this study will guide the policy makers/implementers in Turkey, as well.
C1 [Sezer, Baris] Hacettepe Univ, Dept Med Educ & Informat, Ankara, Turkey.
   [Yilmaz, Ramazan; Yilmaz, Fatma Gizem Karaoglan] Bartin Univ, Dept Comp Educ & Instruct Technol, Bartin, Turkey.
RP Sezer, B (reprint author), Hacettepe Univ, Dept Med Educ & Informat, Ankara, Turkey.
EM barissezer13@hotmail.com
CR Akbulut Y, 2010, EDUC TECHNOL SOC, V13, P192
   Akcaoglu M., 2008, THESIS MIDDLE E TU A
   Aoyama I, 2011, MULTICULTURAL ED TEC, V7, P92, DOI [10.1108/17504971111142637, DOI 10.1108/17504971111142637]
   Aricak T, 2008, CYBERPSYCHOL BEHAV, V11, P253, DOI 10.1089/cpb.2007.0016
   Ayas T, 2011, INT ONLINE J ED SCI, V3, P619
   Aydogan D., 2009, P 18 UL EG BIL KUR O
   Bamford A., 2005, CLASSROOM, V25, P1
   Bauman S, 2005, SCHOOL PSYCHOL INT, V26, P428, DOI 10.1177/0143034305059019
   Beale A., 2007, CLEARING HOUSE J ED, V81, P8, DOI DOI 10.3200/TCHS.81.1.8-12
   Beran T., 2005, Journal of Educational Computing Research, V32, P265, DOI 10.2190/8YQM-B04H-PG4D-BLLH
   Birgin O, 2010, PROCD SOC BEHV, V2, P1588, DOI 10.1016/j.sbspro.2010.03.241
   Bradshaw CP, 2007, SCHOOL PSYCHOL REV, V36, P361
   Brotheridge CM, 2013, TEAM PERFORM MANAG, V19, P185, DOI 10.1108/TPM-07-2012-0023
   Chen YC, 2005, INTERNET RES, V15, P246, DOI 10.1108/10662240510602672
   Chibbaro J., 2007, PROFESSIONAL SCH COU, V11, P65, DOI DOI 10.5330/PSC.N.2010-11.65
   Dake JA, 2003, J SCHOOL HEALTH, V73, P173, DOI 10.1111/j.1746-1561.2003.tb03599.x
   Eden S., 2012, BRIT J EDUC TECHNOL, V44, P1036
   Erdur-Baker O., 2007, EURASIAN J EDUC RES, V27, P31
   Grigg DW, 2012, J AGGRESS CONFL PEAC, V4, P202, DOI 10.1108/17596591211270699
   Hinduja S, 2010, ARCH SUICIDE RES, V14, P206, DOI 10.1080/13811118.2010.494133
   Hugl U, 2011, INTERNET RES, V21, P384, DOI 10.1108/10662241111158290
   Jiang QL, 2014, INTERNET RES, V24, P2, DOI 10.1108/IntR-01-2013-0004
   Karadag E., 2006, PAMUKKALE U EGITIM F, V19, P45
   Karasar N, 2008, BILIMSEL ARASTIRMA Y
   Keith S., 2005, RECLAIMING CHILDREN, V13, P224
   Korkut E, 2008, HACET U EGITIM FAK, P178
   KOWALSKI R, 2005, ANN M AM PSYCH ASS W
   Kowalski R. M., 2008, CYBER BULLYING BULLY
   Kowalski RM, 2012, CUT TECHNOL HIGH ED, V5, P293, DOI 10.1108/S2044-9968(2012)0000005016
   Li Q., 2008, CANADIAN J LEARNING, V34, P75
   Li Q, 2007, AUSTRALAS J EDUC TEC, V23, P435
   Limber S. P., 2002, P ED FOR AD HLTH YOU
   Mason KL, 2008, PSYCHOL SCHOOLS, V45, P323, DOI 10.1002/pits.20301
   Migliore ET, 2003, INTERV SCH CLIN, V38, P172
   PATCHIN JW, 2006, YOUTH VIOLENCE JUV J, V4, P148, DOI DOI 10.1177/1541204006286288
   Raskauskas J, 2007, DEV PSYCHOL, V43, P564, DOI 10.1037/0012-1649.43.3.564
   Sahinaslan E., 2009, P AK BIL KUR FEBR 11
   Shariff S, 2007, INT J CYBER CRIMINOL, V1, P76
   Sheriff S., 2005, J EDUC, P467
   Singh A., 2009, TEACHERS PERCEPTIONS
   Spears B. A., 2009, ED TECHNOLOGY SOLUTI, V31, P48
   Sprague J., 2012, ADV LEARNING BEHAV D, V25, P217
   Summak M. S., 2010, WORLD C ED SCI WCES
   Tanrikulu T., 2011, SIBER ZORBALIK DUYAR
   Tanrikulu T., 2013, TRAKYA U EGITIM FAKU, V3, P38
   Tettegah S. Y., 2006, ADV ED ADM, V8, P17
   Usluel YK, 2007, LIBR INFORM SCI RES, V29, P92, DOI 10.1016/j.lisr.2007.01.003
   Williams K, 2007, J ADOLESCENT HEALTH, V41, P14, DOI DOI 10.1016/J.JADOHEALTH.2007.08.018
   Wolak J, 2007, J ADOLESCENT HEALTH, V41, P51, DOI DOI 10.1016/J.JADOHEALTH.2007.08.019
   Yazicioglu Y., 2004, SPSS UYGULAMALI BILI
   Ybarra ML, 2004, J CHILD PSYCHOL PSYC, V45, P1308, DOI 10.1111/j.1469-7610.2004.00328.x
   Yenilmez Y, 2013, EGIT BILIM, V38, P420
NR 52
TC 3
Z9 4
U1 9
U2 36
PU EMERALD GROUP PUBLISHING LIMITED
PI BINGLEY
PA HOWARD HOUSE, WAGON LANE, BINGLEY BD16 1WA, W YORKSHIRE, ENGLAND
SN 1066-2243
J9 INTERNET RES
JI Internet Res.
PY 2015
VL 25
IS 4
BP 674
EP 687
DI 10.1108/IntR-01-2014-0023
PG 14
WC Business; Computer Science, Information Systems; Telecommunications
SC Business & Economics; Computer Science; Telecommunications
GA CO3KH
UT WOS:000359055600008
DA 2019-03-23
ER

PT J
AU Sinclair, R
   Duval, K
   Fox, E
AF Sinclair, Roberta
   Duval, Kristin
   Fox, Emily
TI Strengthening Canadian Law Enforcement and Academic Partnerships in the
   Area of Online Child Sexual Exploitation: The Identification of Shared
   Research Directions
SO CHILD & YOUTH SERVICES
LA English
DT Article
DE police stress; Virtual Global Taskforce; child pornography; child
   pornography offenders; child sexual exploitation; online child sexual
   exploitation
AB This article outlines the law enforcement response to online child sexual exploitation and identifies two key areas of research that would benefit from an academic focus-the link between online and offline child sexual exploitation offending, and the psychological health and wellness of online child sexual exploitation investigation employees. While there are several areas in need of research, these two areas demonstrate a unique opportunity for collaborative work. Also highlighted is a joint international research partnership among law enforcement, practitioners and academia that demonstrates the benefits of linking academic research interests with the practical needs of law enforcement. Last, are several suggestions for operationally relevant collaborative research in this area. Such opportunities bring together various areas of expertise, which will advance our understanding of the needs of victims, and improve victim support services.
C1 [Sinclair, Roberta; Duval, Kristin; Fox, Emily] Carleton Univ, Inst Criminol & Criminal Justice, B750 Loeb Bldg,1125 Colonel Dr, Ottawa, ON K1S 5BG, Canada.
RP Sinclair, R (reprint author), Carleton Univ, Inst Criminol & Criminal Justice, B750 Loeb Bldg,1125 Colonel Dr, Ottawa, ON K1S 5BG, Canada.
EM roberta.sinclair@rcmp-grc.gc.ca
CR Abdollahi K., 2002, J FORENSIC PSYCHOL P, V2, P1
   Anshel MH, 2000, CRIM JUSTICE BEHAV, V27, P375, DOI 10.1177/0093854800027003006
   AVG Technologies, 2014, AVG DIG DIAR 2014
   Babchishin KM, 2011, SEX ABUSE-J RES TR, V23, P92, DOI 10.1177/1079063210370708
   Blanchard R, 2007, SEX ABUSE-J RES TR, V19, P285, DOI 10.1007/s11194-007-9049-0
   Bokelberg GA, STRESS ASS INV UNPUB
   Bouhours B., 2011, VIRTUAL GLOBAL TASKF
   Bourke M. L., 2013, SEXUAL ABUSE J RES T
   Bourke ML, 2009, J FAM VIOLENCE, V24, P183, DOI 10.1007/s10896-008-9219-y
   Bulmer W., 2010, UNPUB
   Burns C. M., 2007, THESIS
   Burns C. M., 2008, TRAUMATOLOGY, V14, P20, DOI DOI 10.1177/1534765608319082
   Buschman J, 2010, J SEX AGGRESS, V16, P197, DOI 10.1080/13552601003690518
   Calder M. C., 2004, CHILD SEXUAL ABUSE I, P1
   CALHOUN LG, 1990, OMEGA-J DEATH DYING, V20, P265, DOI 10.2190/QDY6-6PQC-KQWV-5U7K
   Chouliara Z, 2009, COUNS PSYCHOTHER RES, V9, P47, DOI 10.1080/14733140802656479
   Cohen-Almagor R, 2013, HOWARD J CRIMINAL JU, V52, P190, DOI DOI 10.1111/HOJO.12006
   Edelmann RJ, 2010, J FORENSIC PSYCHI PS, V21, P481, DOI 10.1080/14789940903540792
   Eke AW, 2011, LAW HUMAN BEHAV, V35, P466, DOI 10.1007/s10979-010-9252-2
   Elliott IA, 2009, SEX ABUSE-J RES TR, V21, P76, DOI 10.1177/1079063208326929
   FREUDENBERGER HJ, 1975, PSYCHOTHER-THEOR RES, V12, P73, DOI 10.1037/h0086411
   Ghahramanlou M, 2000, Int J Emerg Ment Health, V2, P229
   Gottschalk P., 2011, J EMERGING TRENDS CO, V2, P447
   Hanson RK, 1998, J CONSULT CLIN PSYCH, V66, P348, DOI 10.1037/0022-006X.66.2.348
   Holt TJ, 2012, J CRIME JUSTICE, V35, P35, DOI 10.1080/0735648X.2011.631401
   Holt TJ, 2011, J CONTEMP CRIM JUST, P230, DOI 10.1177/1043986211405899
   Ipsos Reid, 2012, IPS CAN INT REID REP
   Jung S., 2012, J SEX AGGRESS, V19, P1
   Kloess JA, 2014, TRAUMA VIOLENCE ABUS, V15, DOI 10.1177/1524838013511543
   Kohan A, 2002, J PSYCHOL, V136, P307, DOI 10.1080/00223980209604158
   Kong R., 2003, JURISTAT, V23
   Kop N, 1999, WORK STRESS, V13, P326, DOI 10.1080/02678379950019789
   Krause M., 2009, FBI LAW ENFORCEMENT, V78, P20
   Krause M, 2009, J POLICE CRIM PSYCHO, V24, P22, DOI 10.1007/s11896-008-9033-8
   Long ML, 2013, SEX ABUSE-J RES TR, V25, P370, DOI 10.1177/1079063212464398
   Loughlin J., 2009, CHILD LURING INTERNE
   MacEachern AD, 2011, INT J OCCUP SAF ERGO, V17, P329, DOI 10.1080/10803548.2011.11076898
   Marie-Vincent Foundation, 2011, SURV QUEB PAR INT US
   Martin J, 2016, BRIT J SOC WORK, V46, P372, DOI 10.1093/bjsw/bcu116
   McCarthy JA, 2010, J SEX AGGRESS, V16, P181, DOI 10.1080/13552601003760006
   Merdian HL, 2013, J SEX AGGRESS, V19, P121, DOI 10.1080/13552600.2011.611898
   NUTTER DE, 1993, J SEX MARITAL THER, V19, P77
   Parsons J.C.W, 2004, THESIS
   PENDLETON M, 1989, CRIM JUSTICE BEHAV, V16, P196, DOI 10.1177/0093854889016002005
   Perez LM, 2010, J POLICE CRIM PSYCHO, V25, P113, DOI 10.1007/s11896-010-9066-7
   Powell M. B., 2014, TRAUMATOLOGY, V20, P32, DOI [10.1037/h0099378, DOI 10.1037/H0099378]
   Powell M, 2015, J POLICE CRIM PSYCHO, V30, P103, DOI 10.1007/s11896-014-9148-z
   Powell MB, 2014, POLICING, V37, P543, DOI 10.1108/PIJPSM-08-2013-0080
   Quayle E, 2014, COMPUT HUM BEHAV, V39, P368, DOI 10.1016/j.chb.2014.07.005
   REISER M, 1984, PROF PSYCHOL-RES PR, V15, P315, DOI 10.1037/0735-7028.15.3.315
   Salston M, 2003, J TRAUMA STRESS, V16, P167, DOI 10.1023/A:1022899207206
   Saunders A, 2003, THESIS
   Schaufeli W.B., 1998, BURNOUT COMPANION ST
   Sciadas G, 2002, DIGITAL DIVIDE CANAD
   Serapiglia M., 2007, THREAT CHILDREN POSE
   Seto MC, 2005, SEX ABUSE-J RES TR, V17, P201, DOI 10.1007/s11194-005-4605-y
   Seto MC, 2015, LAW HUMAN BEHAV, V39, P416, DOI 10.1037/lhb0000128
   Shelby RA, 2001, J INTERPERS VIOLENCE, V16, P1205, DOI 10.1177/088626001016011006
   Sherriff L., 2004, CHILD PORN SUSPECT S
   Sinclair R., 2010, IT ENABLED SEXUAL EX
   Sinclair R., 2005, INTERNET BASED SEXUA
   Steeves V., 2014, YOUNG CANADIANS WIRE
   Taylor A., 2006, CANADIAN J POLICE  S, V4, P223
   te Brake H., 2014, FACT SHEET DEV SELF
   Tehrani N., 2011, MANAGING TRAUMA WORK
   Toch H., 2002, STRESS IN POLICING
   Updegraff JA, 2000, LOSS TRAUMA GEN CLOS, P3
   Webb L, 2007, SEX ABUSE-J RES TR, V19, P449, DOI 10.1007/s11194-007-9063-2
   Weesepoel D., 2013, PSYCHOL RESILIENCE W
   Whelpton J., 2012, THESIS
   Wiese L., 2003, SA J IND PSYCHOL, V29, P71, DOI DOI 10.4102/SAJIP.V29I4.124
   Williams R, 2013, DEVIANT BEHAV, V34, P135, DOI 10.1080/01639625.2012.707550
   Wolak J., 2009, WORK EXPOSURE CHILD
   Wolak J., 2005, CHILD PORNOGRAPHY PO
   Wolak J, 2011, SEX ABUSE-J RES TR, V23, P22, DOI 10.1177/1079063210372143
   Woody H, 2005, PROFESSIONAL PSYCHOL, V36, P525
   Wortley R, 2012, INTERNET CHILD PORNO
NR 77
TC 3
Z9 3
U1 1
U2 3
PU ROUTLEDGE JOURNALS, TAYLOR & FRANCIS LTD
PI ABINGDON
PA 2-4 PARK SQUARE, MILTON PARK, ABINGDON OX14 4RN, OXON, ENGLAND
SN 0145-935X
EI 1545-2298
J9 CHILD YOUTH SERV
JI Child Youth Serv.
PY 2015
VL 36
IS 4
SI SI
BP 345
EP 364
DI 10.1080/0145935X.2015.1096588
PG 20
WC Social Work
SC Social Work
GA V0E7I
UT WOS:000216160500006
DA 2019-03-23
ER

PT J
AU Wong, MA
   Frank, R
   Allsup, R
AF Wong, Meghan A.
   Frank, Richard
   Allsup, Russell
TI The supremacy of online white supremacists - an analysis of online
   discussions by white supremacists
SO INFORMATION & COMMUNICATIONS TECHNOLOGY LAW
LA English
DT Article
DE white supremacy; online forum; content analysis
AB A content analysis was conducted on five different white supremacist online forums to observe the discourse and types of activities occurring within. In addition, web link analysis was conducted on the forums to identify the presence of external links being posted and discussed by members. We found that members used the forums primarily for information provision, recruitment and networking. Based on these results, we discuss the implications that online hate speech have within offline settings, and the affects these activities have on Canadian citizens in light of the recent repeal of section 13 of the Canadian Human Rights Act (1985), the primary tool in Canada with which to deal with hate speech and other activities observed. The insights extracted from this research have provided novel insight into the sentiments and activities of the white supremacist movement online, a relatively unexplored venue of hate speech and propaganda online.
C1 [Wong, Meghan A.; Frank, Richard; Allsup, Russell] Simon Fraser Univ, Sch Criminol, Int CyberCrime Res Ctr, Burnaby, BC V5A 1S6, Canada.
RP Frank, R (reprint author), Simon Fraser Univ, Sch Criminol, Int CyberCrime Res Ctr, Burnaby, BC V5A 1S6, Canada.
EM rfrank@sfu.ca
CR Abel DavidSchwab, 1998, THE RACIST NEXT DOOR
   Adams J, 2005, SOC FORCES, V84, P759, DOI 10.1353/sof.2006.0001
   [Anonymous], WHY ML KING HOLIDAY
   Benjamin D, 2005, NEXT ATTACK FAILURE
   Black Don, STORMFRONT
   Bowman-Grieve, 2006, ISAIJ, V19, P9
   Bowman-Grieve L, 2009, STUD CONFL TERROR, V32, P989, DOI 10.1080/10576100903259951
   Bowman-Grieve Lorraine, 2009, STUDIES CONFLICT TER, V32, P990
   BURRIS V., 2000, SOCIOL FOCUS, V33, P215, DOI DOI 10.1080/00380237.2000.10571166
   Burris Val, 2000, SOCIOL FOCUS, V33, P216
   Caiani M, 2009, S EUR SOC POLIT, V14, P273, DOI 10.1080/13608740903342491
   Daniels Jessie, 2009, CYBER RACISM WHITE S, p[188, 968]
   de Koster Willem, 2008, Information Communication & Society, V11, P1155, DOI 10.1080/13691180802266665
   De Koster Willem, 2008, INFORM COMMUNICATION, V11, P1156
   DeKoster, 2005, INTELLIGENT SYSTEMS, V20, P44
   Duffy M. E., 2003, J COMMUNICATION INQU, V27, P291, DOI DOI 10.1177/0196859903252850
   Duffy Margaret E., 2003, JCI, V27, P309
   Fair C Christine, 2004, MILITANT RECRUITMENT
   Frank Leo M., 1913 L FRANK CASE TR
   Garland Brett, 2011, CRIMINAL JUSTICE REV, V36, P500
   Garland Brett, 2011, CRIMINAL JUSTICE REV, V36, P498
   GERSTENFELD P. B., 2003, ANAL SOCIAL ISSUES P, V3, P29, DOI DOI 10.1111/J.1530-2415.2003.00013.X
   Gerstenfeld Phyllis B., 2003, ANAL SOCIAL ISSUES P, V3, P41
   Green DP, 1998, J QUANT CRIMINOL, V14, P263, DOI 10.1023/A:1023082329639
   Hale W Chris, 2012, CRIMINAL JUSTICE STU, V25, P343
   Hara N, 2005, J INF SCI, V31, P503, DOI 10.1177/0165551505057013
   Hara Noriko, 2005, JIS, V31, P508
   Jeffcoat, 2013, NEW HERCULES MOVIE N
   KIM, 2012, THE WHIT HOL
   King Jr Martin Luther, TRUE HIST EXAMINATIO
   League Anti-Defamation, VISUAL DATABASE EXTR
   Levin B, 2002, AM BEHAV SCI, V45, P958, DOI 10.1177/0002764202045006004
   Linder Alex, 2009, HITLER
   Linder Alex, 2008, THE HOLOCAUST
   Mahoney Kathleen, 2009, WAKE FOREST LAW REV, V44, P321
   Reid E, 2007, MOBILIZATION, V12, P177
   Schafer J.A., 2002, J CRIMINAL JUSTICE P, V9, P69
   Schafer JA, 2002, JCJPC, V9, P70
   Smith Nick, 2008, TOP 10 REASONS WHY H
   Stallion Silver, 2011, CANADAS MOST WANTED
   Stormy, 2013, NEW HERCULES MOVIE N
   Thompson K., 2001, SATJSCP, V45, P32
   Waltman Michael, 2011, COMMUNICATION HATE, V9, P27
   Whine M, 1997, GOVERNANCE CYBERSPAC, P210
NR 44
TC 3
Z9 3
U1 1
U2 5
PU ROUTLEDGE JOURNALS, TAYLOR & FRANCIS LTD
PI ABINGDON
PA 2-4 PARK SQUARE, MILTON PARK, ABINGDON OX14 4RN, OXON, ENGLAND
SN 1360-0834
EI 1469-8404
J9 INF COMMUN TECHNOL L
JI Inf. Commun. Technol. Law
PY 2015
VL 24
IS 1
BP 41
EP 73
DI 10.1080/13600834.2015.1011845
PG 33
WC Law
SC Government & Law
GA V70GV
UT WOS:000211496000003
DA 2019-03-23
ER

PT J
AU Abbott, JAM
   Klein, B
   McLaren, S
   Austin, DW
   Molloy, M
   Meyer, D
   McLeod, B
AF Abbott, Jo-Anne M.
   Klein, Britt
   McLaren, Suzanne
   Austin, David W.
   Molloy, Mari
   Meyer, Denny
   McLeod, Bronte
TI Out & Online; effectiveness of a tailored online multi-symptom mental
   health and wellbeing program for same-sex attracted young adults: study
   protocol for a randomised controlled trial
SO TRIALS
LA English
DT Article
DE eHealth; eMental health; Same-sex attraction; Young adults; Sexual
   orientation; Wellbeing; Mental health; Randomised controlled trial;
   Intervention; Cognitive behaviour therapy
ID DEPRESSIVE SYMPTOMS; PANIC DISORDER; GAY; MINORITY; HELP; VICTIMIZATION;
   YOUTH; PREVENTION; SUICIDE; ANXIETY
AB Background: Same-sex attracted young adults have been found to experience higher rates of mental health problems and greater difficulties in accessing specialist mental health care services compared to their heterosexual peers. Internet-based mental health interventions have the potential to be more engaging and accessible to young adults compared to those delivered face-to-face. However, they are rarely inclusive of lesbian women and gay men. Thus, the current study aims to evaluate the effectiveness of an online mental health and wellbeing program, Out & Online (www.outandonline.org.au), in comparison to a wait-list control group, for reducing anxiety and depressive symptoms in same-sex attracted young adults aged between 18 and 25 years.
   Methods/Design: We are recruiting, through media and community organisations, 200 same-sex attracted young adults with anxiety and/or depressive symptoms and mild to moderate psychological distress (Kessler-10 score between 16 to 21). Participants will be randomly allocated to the intervention (the online program) or the wait-list control group based on a permuted blocked randomisation method to allow for stratification by gender. Participants in the intervention group will receive a tailored program for up to three types of mental health difficulties simultaneously. The primary outcome of anxiety and/or depressive symptoms, and secondary outcomes related to psychological distress, wellbeing and health behaviour will be measured at pre-intervention (0 week), post-intervention (8 weeks) and at a 3-month follow-up (20 weeks).
   Discussion: This online mental health and wellbeing program will be one of the first online interventions to be designed specifically to be relevant for same-sex attracted individuals. If the program is found to be effective it will improve access to specialist same-sex attracted-relevant mental health services for young adults and will facilitate wellbeing outcomes for these individuals. This program will also be a significant development in the delivery of tailored interventions that target multiple types of mental health conditions simultaneously.
C1 [Abbott, Jo-Anne M.; Klein, Britt] Swinburne Univ Technol, Natl eTherapy Ctr, Brain & Psychol Sci Res Ctr, Fac Hlth Arts & Design, Hawthorn, Vic 3122, Australia.
   [Klein, Britt] Federat Univ Australia, Sch Hlth Sci & Psychol, DVC Res & Innovat Portfolio, Ballarat, Vic, Australia.
   [Klein, Britt] Federat Univ Australia, Collaborat Res Network, Ballarat, Vic, Australia.
   [Klein, Britt] Australian Natl Univ, Natl Inst Mental Hlth Res, Canberra, ACT, Australia.
   [McLaren, Suzanne; Molloy, Mari] Federat Univ Australia, Sch Hlth Sci & Psychol, Fac Hlth, Ballarat, Vic, Australia.
   [Austin, David W.] Deakin Univ, Fac Hlth, Sch Psychol, Burwood, Vic, Australia.
   [Meyer, Denny; McLeod, Bronte] Swinburne Univ Technol, Fac Hlth Arts & Design, Hawthorn, Vic 3122, Australia.
   [Abbott, Jo-Anne M.] Swinburne Univ Technol, Natl eTherapy Ctr, Fac Hlth Arts & Design, Hawthorn, Vic 3122, Australia.
RP Abbott, JAM (reprint author), Swinburne Univ Technol, Natl eTherapy Ctr, Brain & Psychol Sci Res Ctr, Fac Hlth Arts & Design, Hawthorn, Vic 3122, Australia.
EM jmabbott@swin.edu.au
RI Austin, David/H-4645-2017
OI Austin, David/0000-0002-1296-3555; /0000-0003-2912-8043; McLaren,
   Suzanne/0000-0002-4121-2320
FU beyondblue Victorian Centre of Excellence in Depression, Anxiety and
   Related Disorders; National eTherapy Centre, Swinburne University of
   Technology; beyondblue
FX This study is primarily funded by beyondblue Victorian Centre of
   Excellence in Depression, Anxiety and Related Disorders, with some
   additional funding from the National eTherapy Centre, Swinburne
   University of Technology. We thank the following people who contributed
   to program development: Ms Gemma DeMarco, Jacqueline Baulch, Amy
   Williamson, Eric O, Shane Byron, Andrew Smith, Claire Young, Lucian
   Chaffey, and Robert Shaw. Prof Michael Kyrios contributed as an
   investigator to the protocol that was submitted to and funded by
   beyondblue.
CR Abbott J-A, 2009, ELECT J APPL PSYCHOL, V5, P89, DOI DOI 10.7790/EJAP.V5I1.145
   Almeida J, 2009, J YOUTH ADOLESCENCE, V38, P1001, DOI 10.1007/s10964-009-9397-9
   Australian Bureau of Statistics, 2014, HOUS US INF TECHN AU
   Australian Bureau of Statistics, 2011, AUSTR SOC TRENDS JUN
   Balsam KF, 2005, J CONSULT CLIN PSYCH, V73, P477, DOI 10.1037/0022-006X.73.3.477
   Bos HMW, 2008, DEV PSYCHOL, V44, P59, DOI 10.1037/0012-1649.44.1.59
   Burton CM, 2013, J YOUTH ADOLESCENCE, V42, P394, DOI 10.1007/s10964-012-9901-5
   Calear AL, 2010, MED J AUSTRALIA, V192, pS12
   CASS VC, 1979, J HOMOSEXUAL, V4, P219, DOI 10.1300/J082v04n03_01
   Clarke Greg, 2009, Cognitive Behaviour Therapy, V38, P222, DOI 10.1080/16506070802675353
   Connor KM, 2000, BRIT J PSYCHIAT, V176, P379, DOI 10.1192/bjp.176.4.379
   D'Augelli AR, 2006, J INTERPERS VIOLENCE, V21, P1462, DOI 10.1177/0886260506293482
   Diener E, 1985, J PERS SOC PSYCHOL, V57, P1069
   Elze D. E., 2003, CHILDREN SCH, V25, P225, DOI DOI 10.1093/CS/25.4.225
   Faul F, 2007, BEHAV RES METHODS, V39, P175, DOI 10.3758/BF03193146
   FISCHER EH, 1995, J COLL STUDENT DEV, V36, P368
   Foa EB, 2002, PSYCHOL ASSESSMENT, V14, P485, DOI 10.1037//1040-3590.14.4.485
   Furukawa TA, 2003, PSYCHOL MED, V33, P357, DOI 10.1017/S0033291702006700
   Galliher RV, 2004, J YOUTH ADOLESCENCE, V33, P235, DOI 10.1023/B:JOYO.0000025322.11510.9d
   GERRITS RS, 2007, AUST E J ADV MENTAL, V6, P6
   Gonsiorek J. C, 1993, PSYCHOL PERSPECTIVES, P469
   Griffiths KM, 2007, AUST J RURAL HEALTH, V15, P81, DOI 10.1111/j.1440-1584.2007.00859.x
   Griffiths KM, 2010, MED J AUSTRALIA, V192, pS4
   Hatzenbuehler ML, 2012, SOC SCI MED, V75, P1184, DOI 10.1016/j.socscimed.2012.05.030
   Herek GM, 2009, J COUNS PSYCHOL, V56, P32, DOI 10.1037/a0014672
   Huebner DM, 2004, AM J PUBLIC HEALTH, V94, P1200, DOI 10.2105/AJPH.94.7.1200
   Igartua Karine J, 2003, Can J Commun Ment Health, V22, P15
   Kessler RC, 2003, ARCH GEN PSYCHIAT, V60, P184, DOI 10.1001/archpsyc.60.2.184
   Keyes C. L., 2005, ADOLESCENT FAMILY HL, V4, P3, DOI DOI 10.1007/S11205-005-5550-3
   King M, 2008, BMC PSYCHIATRY, V8, DOI 10.1186/1471-244X-8-70
   Kiropoulos LA, 2008, J ANXIETY DISORD, V22, P1273, DOI 10.1016/j.janxdis.2008.01.008
   Klein B, 2010, E J APPL PSYCHOL, V6, P27, DOI DOI 10.7790/EJAP.V6I1.184
   Klein B, 2010, J ANXIETY DISORD, V24, P635, DOI 10.1016/j.janxdis.2010.04.005
   Kosciw J., 2012, 2011 NATL SCH CLIMAT
   Lau M A, 2010, OXFORD GUIDE LOW INT, P559
   Leonard W, 2003, HLTH SEXUAL DIVERSIT
   Lewis RJ, 2003, J SOC CLIN PSYCHOL, V22, P716, DOI 10.1521/jscp.22.6.716.22932
   Lintvedt OK, 2013, CLIN PSYCHOL PSYCHOT, V20, P10, DOI 10.1002/cpp.770
   MARKS IM, 1979, BEHAV RES THER, V17, P263, DOI 10.1016/0005-7967(79)90041-X
   Marks IM, 2007, HANDS HELP COMPUTER
   Marshal MP, 2011, J ADOLESCENT HEALTH, V49, P115, DOI 10.1016/j.jadohealth.2011.02.005
   Newcomb ME, 2010, CLIN PSYCHOL REV, V30, P1019, DOI 10.1016/j.cpr.2010.07.003
   OLSON ED, 1995, SUICIDE LIFE-THREAT, V25, P35, DOI 10.1111/j.1943-278X.1995.tb00488.x
   Quinn K T, 2003, Rural Remote Health, V3, P222
   Rozbroj T, 2014, J MED INTERNET RES, V16, P84, DOI 10.2196/jmir.3529
   Russell ST, 2001, AM J PUBLIC HEALTH, V91, P1276, DOI 10.2105/AJPH.91.8.1276
   Safren S., 2006, SEXUAL ORIENTATION M, P55, DOI DOI 10.1037/11261-003
   SAWYER MG, 2000, MENTAL HLTH YOUNG PE
   Shandley K, 2010, HEALTH EDUC RES, V25, P563, DOI 10.1093/her/cyq002
   Shear MK, 1997, AM J PSYCHIAT, V154, P1571, DOI 10.1176/ajp.154.11.1571
   Shidlo A, 1994, LESBIAN GAY PSYCHOL, P176, DOI DOI 10.4135/9781483326757.N10
   Spitzer RL, 1999, JAMA-J AM MED ASSOC, V282, P1737, DOI 10.1001/jama.282.18.1737
   Spitzer RL, 2006, ARCH INTERN MED, V166, P1092, DOI 10.1001/archinte.166.10.1092
   Szymanski DM, 2001, MEAS EVAL COUNS DEV, V34, P27
   TROIDEN RR, 1979, PSYCHIATRY, V42, P362, DOI 10.1080/00332747.1979.11024039
   Van Voorhees BW, 2009, J COGN BEHAV PSYCHOT, V9, P1
   van Wormer K, 2003, ADOLESCENCE, V38, P409
   WALLSTON KA, 1994, J PERS ASSESS, V63, P534, DOI 10.1207/s15327752jpa6303_10
   Weathers FW, 2001, DEPRESS ANXIETY, V13, P132, DOI 10.1002/da.1029
   Wichstrom L, 2003, J ABNORM PSYCHOL, V112, P144, DOI 10.1037/0021-843X.112.1.144
   Willging CE, 2006, PSYCHIAT SERV, V57, P871, DOI 10.1176/appi.ps.57.6.871
   Williams T, 2005, J YOUTH ADOLESCENCE, V34, P471, DOI 10.1007/s10964-005-7264-x
   Wojtowicz M, 2013, J MED INTERNET RES, V15, DOI 10.2196/jmir.2323
NR 63
TC 3
Z9 3
U1 2
U2 24
PU BMC
PI LONDON
PA CAMPUS, 4 CRINAN ST, LONDON N1 9XW, ENGLAND
SN 1745-6215
J9 TRIALS
JI Trials
PD DEC 23
PY 2014
VL 15
AR 504
DI 10.1186/1745-6215-15-504
PG 9
WC Medicine, Research & Experimental
SC Research & Experimental Medicine
GA AY9EW
UT WOS:000347853500001
PM 25534310
OA DOAJ Gold, Green Published, Green Accepted
DA 2019-03-23
ER

PT J
AU Knox, EG
AF Knox, Emily Goldberg
TI The Slippery Slope of Material Support Prosecutions: Social Media
   Support to Terrorists
SO HASTINGS LAW JOURNAL
LA English
DT Article
AB On September 21, 2013, a group of al-Shabaab gunmen attacked the Westgate Shopping Mall in Nairobi, Kenya, killing nearly seventy civilians. In conjunction with this attack, al-Shabaab's media wing, HSM Press, launched a public relations campaign on Twitter claiming responsibility for the attack, posting live information and pictures, and taunting Kenyan and global security forces with threats of future action. More recently, the Islamic State of Iraq and the Levant's social media campaign has drawn much international attention. This Note discusses whether the U.S. government could successfully pursue material support to terrorist charges against social media companies for allowing designated foreign terrorist organizations to use their services and, if so, the constitutional and policy implications.
C1 Univ Calif Hastings Coll Law, San Francisco, CA 94102 USA.
RP Knox, EG (reprint author), Univ Calif Hastings Coll Law, San Francisco, CA 94102 USA.
CR Abrams Norman, 2005, J NATL SEC L POLY, V1, P5
   Abrams Norman, 2005, J NATL SECURITY L PO, V1, P28
   Adelsberg Sam, 2013, HARV NATL SEC J, V4, P290
   Adelsberg Sam, 2013, HARV NATL SEC J, V4, P282
   Allen N., 2010, TELEGRAPH
   Anderson Donna, 2012, INFOWARS COM
   Andrews Natalie, 2014, WALL ST J
   [Anonymous], 1993, WEBSTERS THIRD NEW I, P2075
   [Anonymous], 2006, AM CIVIL LIBERTIES U
   [Anonymous], 2009, BLACKS LAW DICTIONAR
   [Anonymous], HOW CONTENT ID WORKS
   [Anonymous], 1993, WEBSTERS THIRD NEW I, P640
   [Anonymous], LOCALIZATION TRANSLA
   [Anonymous], THE TWITTER RULES
   [Anonymous], 2012, TWITTER
   [Anonymous], ISLAMIC MAGHREB
   [Anonymous], 1993, WEBSTERS THIRD NEW I, P470
   [Anonymous], FREEDOM ON THE NET 2
   [Anonymous], 2013, BBC NEWS
   BARNETT DAVID, 2013, LONG WAR J
   Bergen P., 2013, CNN
   Berger J.M., 2013, FOREIGN POLICY MAG
   Berger J. M., 2013, FOREIGN POLICY
   Berger J.M., 2013, TWITTER
   Berger J. M., 2014, ATLANTIC
   Bob Yonah Jeremy, 2013, JERUSALEM POST
   Brown George, 2012, HARV NATL SEC J, V4, P25
   Brown George, 2012, HARV NATL SEC J, V4, P1
   Browne Gareth, 2014, GULF NEWS
   Bureau of Counterterrorism, FOREIGN TERRORIST OR
   BUREAU OF COUNTERTERRORISM U.S. DEP'T OF STATE, 2012, U S DEPT OF STATE CO, p[256, 264]
   BUREAU OF COUNTERTERRORISM U.S. DEP'T OF STATE, 2013, U S DEPT OF STATE CO, P244
   Butler D., 2014, REUTERS
   Chesney RM, 2005, HARVARD J LEGIS, V42, P1
   Chesney Robert M., 2005, HARV J ON LEGIS, V42, P13
   CHESSER ZACHARY, 2012, GOVERNMENTAL AFFAIRS, P5
   Cole D, 2010, NEW YORK REV BOOKS, V57, P80
   Cole D, 2009, CALIF LAW REV, V97, P693
   Cole David, 2009, CALIF LAW REV, V97, P723
   Cole David, 2012, N Y REV OF BOOKS
   Cole David, 2010, NEW YORK REV BOOKS, V57, P81
   Corbin A, 1952, CORBIN ON CONTRACTS
   DEP'T OF HOMELAND SEC, 2011, ANALYSTS DESKTOP BIN, P20
   DOYLE CHARLES, 2010, U S C
   DOYLE CHARLES, 2010, U S C
   Eskridge Jr William N., 1990, STANFORD LAW REV, V42, P359
   ESKRIDGE WN, 1990, STANFORD LAW REV, V42, P321, DOI 10.2307/1228963
   Farmer B, 2011, TELEGRAPH
   Gettleman Jeffrey, 2011, N Y TIMES, pA5
   Gilsinan Kathy, 2014, ATLANTIC
   Greenwald Glenn, 2011, SALON
   Hail Marie, 2014, DAILY PRESS BRIEFING
   Halper D., 2012, WEEKLY STANDARD
   Hoffman Bruce, 2006, INSIDE TERRORISM, P173
   HOMELAND SEC. COUNCIL, 2007, NATIONAL STRATEGY FO, P21
   Katz Rita, 2014, JIHAD ON YOUTUBE
   Kjuka D., 2013, ATLANTIC
   Kjuka Deana, 2013, RADIO FREE EUROPE RA
   Kreimer SF, 2006, U PENN LAW REV, V155, P11, DOI 10.2307/40041302
   Lederman Marty, 2013, JUST SECURITY
   Lipton Eric, 2004, N Y TIMES, pA12
   Margulies Peter, 2011, HASTINGS LAW J, V63, P498
   Margulies Peter, 2011, HASTINGS LAW J, V63, P455
   Margulies Peter, 2013, LAWFARE BLOG
   McNeal G. S., 2007, CASE W RESERVE J INT, V39, P789
   McNeal Gregory S., 2007, CASE W RES J INTL L, V39, P794
   Noble Mary, 2013, POLITIX
   Oreskovic Alexei, 2014, REUTERS
   Ortiz Erik, 2013, N Y DAILY NEWS
   Parkinson Hannah Jane, 2014, GUARDIAN
   Paul Jesse, 2014, DENVER POST
   Pecquet J, 2012, HILL
   Postell Joseph, 2007, SECURING LIBERTY THE
   Rawnsley Adam, 2012, WIRED
   Ryan Laura, 2014, NATL J
   Savage Charlie, 2012, N Y TIMES
   Shanor Amanda, 2011, SUFFOLK TRANSNATL L, V34, P519
   Shanor Amanda, 2011, SUFFOLK TRANSNATL L, V34, P520
   Stone Jeff, 2014, INTL BUS TIMES
   Tassi P., 2013, FORBES
   Timm Trevor, 2012, ELEC FRONTIER FOUND
   Ungerleider Neal, 2010, FAST COMPANY
   UNITED NATIONS OFFICE ON DRUGS & CRIME, 2012, THE USE OF THE INTER, P5
   Vance A., 2012, BLOOMBERG BUSINESSWE
   Wagstaff K, 2014, NBC NEWS
   Warrick Joby, 2013, WASH POST
   Wickre Karen, 2013, TWITTER
   Wiktorowicz Quintan, 2013, WHITE HOUSE BLOG
   Williams Alan, 2007, NYU J LEGIS PUB POLY, V11, P365
   Williams Alan, 2007, N Y U J LEGIS PUB PO, V11, P383
   Zelin Aaron, 2013, FOREIGN POLICY
   ZELIN AARON Y., 2013, THE STATE OF GLOBAL, P5
NR 92
TC 3
Z9 3
U1 0
U2 19
PU UNIV CALIF
PI SAN FRANCISCO
PA HASTINGS COLLEGE LAW 200 MCALLISTER ST, SAN FRANCISCO, CA 94102 USA
SN 0017-8322
J9 HASTINGS LAW J
JI Hastings Law J.
PD DEC
PY 2014
VL 66
IS 1
BP 295
EP 329
PG 35
WC Law
SC Government & Law
GA AW4BZ
UT WOS:000346227700006
DA 2019-03-23
ER

PT J
AU Mast, JE
   Antonini, TN
   Raj, SP
   Oberjohn, KS
   Cassedy, A
   Makoroff, KL
   Wade, SL
AF Mast, Jennifer E.
   Antonini, Tanya N.
   Raj, Stacey P.
   Oberjohn, Karen S.
   Cassedy, Amy
   Makoroff, Kathi L.
   Wade, Shari L.
TI Web-based parenting skills to reduce behavior problems following abusive
   head trauma: A pilot study
SO CHILD ABUSE & NEGLECT
LA English
DT Article
DE Traumatic brain injury; Rehabilitation; Abusive head trauma; Pediatrics;
   Online intervention
ID BRAIN-INJURY; YOUNG-CHILDREN; INFANTS
AB Pediatric abusive head trauma causes significant cognitive and behavioral morbidity, yet very few post-acute interventions exist to facilitate long-term recovery. To meet the needs of this vulnerable population, we piloted a web-based intervention with live coaching designed to improve positive parenting and child behavior. The efficacy of this parenting skills intervention was compared with access to Internet resources on brain injury. Participants included seven families (four randomized to the parenting intervention and three randomized to receive Internet resources). Parenting skills were observed and child behavior was rated at baseline and intervention completion. At completion, parents who received the parenting skills intervention showed significantly more positive parenting behaviors and fewer undesirable behaviors during play than parents who received access to Internet resources. Additionally, during play, children in the parenting skills intervention group were more compliant following parent commands than children in the Internet resources group. Lastly, parents who received the parenting intervention reported less intense oppositional and conduct behavior problems in their children post-intervention than did parents in the Internet resources group. These findings provide preliminary evidence for the use of this web-based positive parenting skills intervention to improve parenting skills and child behavior following abusive head trauma. (C) 2014 Elsevier Ltd. All rights reserved.
C1 [Mast, Jennifer E.; Antonini, Tanya N.; Raj, Stacey P.; Oberjohn, Karen S.; Cassedy, Amy; Makoroff, Kathi L.; Wade, Shari L.] Cincinnati Childrens Hosp Med Ctr, Cincinnati, OH 45229 USA.
   [Mast, Jennifer E.; Wade, Shari L.] Univ Cincinnati, Coll Med, Cincinnati, OH USA.
   [Antonini, Tanya N.] Univ Cincinnati, Cincinnati, OH USA.
   [Raj, Stacey P.] Miami Univ, Oxford, OH 45056 USA.
RP Wade, SL (reprint author), Cincinnati Childrens Hosp Med Ctr, 3333 Burnet Ave,ML 4009, Cincinnati, OH 45229 USA.
CR Achenbach T. M, 2000, MANUAL ASEBA PRESCHO
   Achenbach T. M, 2001, MANUAL ASEBA SCH AGE
   Antonini TN, 2012, J TELEMED TELECARE, V18, P333, DOI 10.1258/jtt.2012.120404
   BARLOW J, 2006, COCHRANE DATABASE SY, V3
   Berger RP, 2011, PEDIATRICS, V128, P637, DOI 10.1542/peds.2010-2185
   BILLMIRE ME, 1985, PEDIATRICS, V75, P340
   Carbaugh Suzanne Franklin, 2004, Adv Neonatal Care, V4, P105, DOI 10.1016/S1536-0903(04)00031-1
   Duhaime AC, 1996, PEDIATR NEUROSURG, V24, P292, DOI 10.1159/000121058
   Ekeland AG, 2010, INT J MED INFORM, V79, P736, DOI 10.1016/j.ijmedinf.2010.08.006
   Ewing-Cobbs L., 2013, J INT NEUROPSYCH SOC, V19, P1
   Ewing-Cobbs L, 2006, J NEUROSURG, V105, P287, DOI 10.3171/ped.2006.105.4.287
   Eyberg S., 1988, CHILD FAM BEHAV THER, V10, P33, DOI DOI 10.1300/J019V10N01_04
   Eyberg S, 1999, EYBERG CHILD BEHAV I
   Eyberg S. M., 2005, MANUAL DYADIC PARENT
   EYBERG SM, 1995, PSYCHOPHARMACOL BULL, V31, P83
   FEENEY TJ, 1995, J HEAD TRAUMA REHAB, V10, P67
   Glueckauf RL, 2011, CAREGIVING-RES PRACT, P85, DOI 10.1007/978-1-4419-8031-1_7
   Huang MI, 2011, J NEUROSURG-PEDIATR, V8, P171, DOI 10.3171/2011.5.PEDS1139
   Keenan HT, 2003, JAMA-J AM MED ASSOC, V290, P621, DOI 10.1001/jama.290.5.621
   Rosner B, 2006, FUNDAMENTALS BIOSTAT
   Starling SP, 2000, SOUTHERN MED J, V93, P463
   Zelazo P. D., 2005, EXAMINERS MANUAL WOO, P71
NR 22
TC 3
Z9 3
U1 1
U2 14
PU PERGAMON-ELSEVIER SCIENCE LTD
PI OXFORD
PA THE BOULEVARD, LANGFORD LANE, KIDLINGTON, OXFORD OX5 1GB, ENGLAND
SN 0145-2134
EI 1873-7757
J9 CHILD ABUSE NEGLECT
JI Child Abuse Negl.
PD SEP
PY 2014
VL 38
IS 9
BP 1487
EP 1495
DI 10.1016/j.chiabu.2014.04.012
PG 9
WC Family Studies; Psychology, Social; Social Work
SC Family Studies; Psychology; Social Work
GA AP2IX
UT WOS:000341897000007
PM 24844734
DA 2019-03-23
ER

PT J
AU Vandoninck, S
   d'Haenens, L
AF Vandoninck, Sofie
   d'Haenens, Leen
TI Ways to avoid problematic situations and negative experiences:
   Children's preventive measures online
SO COMMUNICATIONS-EUROPEAN JOURNAL OF COMMUNICATION RESEARCH
LA English
DT Article
DE preventive measures; online risks; youngsters; online safety; online
   coping
ID STUDENTS; SYSTEMS; PROMISE; VICTIMS; 4TH
AB This article maps the various preventive measures 9 to 16-year-olds may take when confronted with problematic online situations, and it assesses how they differentiate preventive strategies based on online risk types. Boys and girls are compared and potential changes in preventive measures as they grow older are discussed. The reality of preventive measures is complex: Young people adopt different types of preventive measures depending on the perceived seriousness and potential harm of the risky situation at hand. Proactive problem-preventing measures are favored while support seeking is clearly a less common strategy in preventing unpleasant situations online. Cognitive strategies such as planning, strategizing and reflecting are also quite common among children's intent on avoiding risky online experiences, and they can spur them on from mere awareness to concrete preventive action.
C1 [Vandoninck, Sofie] Univ Leuven, Leuven, Belgium.
   [d'Haenens, Leen] Univ Leuven, Inst Media Studies, Leuven, Belgium.
RP Vandoninck, S (reprint author), Univ Leuven, Leuven, Belgium.
EM sofie.vandoninck@soc.kuleuven.be; leen.dhaenens@soc.kuleuven.be
OI d'Haenens, Leen/0000-0001-7847-9996
CR Aspinwall LG, 1997, PSYCHOL BULL, V121, P417, DOI 10.1037//0033-2909.121.3.417
   Cassel C., 2004, ESSENTIAL GUIDE QUAL
   Donoso V., 2013, COPE BUILD ONLINE RE
   Folkman S, 2004, ANNU REV PSYCHOL, V55, P745, DOI 10.1146/annurev.psych.55.090902.141456
   Guest G., 2012, APPL THEMATIC ANAL
   Jacobs NCL, 2014, J ADOLESCENCE, V37, P373, DOI 10.1016/j.adolescence.2014.02.011
   Kowalski R. M., 2008, CYBER BULLYING BULLY
   Lazarus RS, 1984, STRESS APPRAISAL COP
   Livingstone S., 2013, THEIR OWN WORDS WHAT
   Livingstone S., 2011, EU KIDS ONLINE DELIV
   Masten AS, 2007, DEV PSYCHOPATHOL, V19, P921, DOI 10.1017/S0954579407000442
   Parris L, 2012, YOUTH SOC, V44, P284, DOI 10.1177/0044118X11398881
   Perren S, 2012, INT J CONFL VIOLENCE, V6, P283
   ROTH S, 1986, AM PSYCHOL, V41, P813, DOI 10.1037/0003-066X.41.7.813
   Skinner EA, 2003, PSYCHOL BULL, V129, P216, DOI 10.1037/0033-2909.129.2.216
   Skinner EA, 2007, ANNU REV PSYCHOL, V58, P119, DOI 10.1146/annurev.psych.58.11405.085705
   Sleglova V, 2011, CYBERPSYCHOLOGY J PS, V5
   Smahel D, 2014, COMMUNICATIONS-GER, V39, P233, DOI 10.1515/commun-2014-0111
   Tenenbaum LS, 2011, SCHOOL PSYCHOL INT, V32, P263, DOI 10.1177/0143034311402309
   Vandoninck S, 2010, COMMUNICATIONS-GER, V35, P397, DOI 10.1515/COMM.2010.021
   Vollink T, 2013, J CRIMINOL, V2013, P1, DOI [10.1155/2013/416976, DOI 10.1155/2013/416976]
   Vollink T, 2013, J COMMUNITY APPL SOC, V23, P7, DOI 10.1002/casp.2142
NR 22
TC 3
Z9 3
U1 3
U2 9
PU DE GRUYTER MOUTON
PI BERLIN
PA GENTHINER STRASSE 13, 10785 BERLIN, GERMANY
SN 0341-2059
EI 1613-4087
J9 COMMUNICATIONS-GER
JI Communications
PD SEP
PY 2014
VL 39
IS 3
BP 261
EP 282
DI 10.1515/commun-2014-0116
PG 22
WC Communication
SC Communication
GA AR1BW
UT WOS:000343316500003
DA 2019-03-23
ER

PT J
AU Corazza, O
   Assi, S
   Malekianragheb, S
   Beni, MN
   Bigdeli, I
   Aslanpour, Z
   Schifano, F
AF Corazza, Ornella
   Assi, Sulaf
   Malekianragheb, Saeideh
   Beni, Mitra Naderi
   Bigdeli, Imanollah
   Aslanpour, Zoe
   Schifano, Fabrizio
TI Monitoring novel psychoactive substances allegedly offered online for
   sale in Persian and Arabic languages
SO INTERNATIONAL JOURNAL OF DRUG POLICY
LA English
DT Article
DE Novel psychoactive substances; Drug of abuse; Research chemicals; Legal
   highs; Internet
ID OUTCOMES; PROJECT
AB Background: Numbers of novel psychoactive substances (NPS) have been rapidly increasing over the past few years, with unprecedented challenges on traditional drug control systems. The web has been involved in the promotion and knowledge dissemination of NPS, which are being presented online as safer/legal alternatives to illicit drugs. The physical, psychological and social harms associated with NPS have been studied so far mainly in Europe and other English speaking countries. The aim of this research is to provide knowledge on the provision of NPS information/purchase opportunities to Middle East customers, whilst monitoring the Internet in Arabic and Farsi.
   Methods: Web analysis/assessments were carried out in both Farsi and Arabic between 2011 and 2013. Sources were scrutinized with the help of different search engines, including Google Arabic and Google Persian, to carry out searches focusing on both NPS retailers' and social network websites.
   Results: The research identified 45 NPS apparently offered for purchase online. Most of these products were of synthetic origin; a few herbal stimulants were identified as well. The pro drug websites were not here easily identified, being hidden behind other, unrelated, websites.
   Conclusion: Present results may constitute a public health challenge to be considered at both national and worldwide level. New legislative frameworks should also be encouraged in order to ensure a better response to the current threat posed by rapid emergence of these substances. (C) 2014 Elsevier B.V. All rights reserved.
C1 [Corazza, Ornella; Malekianragheb, Saeideh; Beni, Mitra Naderi; Aslanpour, Zoe; Schifano, Fabrizio] Univ Hertfordshire, Sch Life & Med Sci, Hatfield AL10 9AB, Herts, England.
   [Assi, Sulaf] Bournemouth Univ, Sch Appl Sci, Poole BH12 5BB, Dorset, England.
   [Bigdeli, Imanollah] Semnan Univ, Fac Psychol & Educ Sci, Semnan, Iran.
RP Schifano, F (reprint author), Univ Hertfordshire, Chair Clin Pharmacol & Therapeut, Sch Life & Med Sci, Coll Lane Campus, Hatfield AL10 9AB, Herts, England.
EM F.Schifano@herts.ac.uk
OI Assi, Sulaf/0000-0002-5142-9179; Aslanpour, Zoe/0000-0002-2567-0540
CR Abourashed EA, 2003, PHYTOTHER RES, V17, P703, DOI 10.1002/ptr.1337
   Arunotayanun W, 2012, NAT PROD REP, V29, P1304, DOI 10.1039/c2np20068f
   Assi S., 2012, SPECTROSCOPY
   Assi S, 2011, EUROPEAN PHARM REV, V16, P68
   Bigdeli I, 2013, IRAN J PUBLIC HEALTH, V42, P511
   Congress 60, 2013, REV DRUG ADD TREATM
   Corazza O, 2013, HUM PSYCHOPHARM CLIN, V28, P317, DOI 10.1002/hup.2299
   Deluca P, 2012, PROG NEURO-PSYCHOPH, V39, P221, DOI 10.1016/j.pnpbp.2012.07.011
   European Monitoring Centre for Drugs and Drug Addiction (EMCDDA), 2012, EMCDDA REP 2012 STAT
   Hallock RM, 2013, DRUG ALCOHOL DEPEN, V130, P245, DOI 10.1016/j.drugalcdep.2012.11.010
   Internet World Stats (IWS), 2012, WORLD INT US STAT NE
   Iversen L., 2011, ACMD ADVISORY COUNCI
   Schifano F, 2011, PSYCHOPHARMACOLOGY, V214, P593, DOI 10.1007/s00213-010-2070-x
   Schifano F, 2010, NEUROPSYCHOBIOLOGY, V61, P122, DOI 10.1159/000279302
   Schifanos F, 2009, INT J CULTURE MENTAL, V2, P137, DOI DOI 10.1080/17542860903350888
   Simonato P, 2013, HUM PSYCHOPHARM CLIN, V28, P324, DOI 10.1002/hup.2300
   Zarghami M, 2011, IRAN J PSYCHIATRY BE, V5, P1
NR 17
TC 3
Z9 3
U1 0
U2 9
PU ELSEVIER SCIENCE BV
PI AMSTERDAM
PA PO BOX 211, 1000 AE AMSTERDAM, NETHERLANDS
SN 0955-3959
EI 1873-4758
J9 INT J DRUG POLICY
JI Int. J. Drug Policy
PD JUL
PY 2014
VL 25
IS 4
BP 724
EP 726
DI 10.1016/j.drugpo.2014.05.005
PG 3
WC Substance Abuse
SC Substance Abuse
GA AO6SU
UT WOS:000341482600010
PM 24917190
DA 2019-03-23
ER

PT J
AU Doobo, S
AF Doobo, Shim
TI THE CYBER BULLYING OF POP STAR TABLO AND SOUTH KOREAN SOCIETY: HEGEMONIC
   DISCOURSES ON EDUCATIONAL BACKGROUND AND MILITARY SERVICE
SO ACTA KOREANA
LA English
DT Article
DE cyber bullying; globalization; Korean nationalism; military service;
   educational background
ID NATIONALISM
AB The cyber harassment of South Korean pop star Tablo circa 2010 illustrates numerous interlocking social issues including Internet participation, perpetuation of hate crimes and slander, globalization, nationalism, military service, and the vital importance of education in Korean society. This case indicates the necessity of revisiting the Internet's functions in social movement and communication. To explore why and how this unique online incident occurred in South Korea,(1) I reviewed the literature on Internet research, criminology, and hegemony. After conducting these reviews, two broad aims for this study became clear. The first is to critically examine the ways that some bloggers spread baseless rumors about Tablo. The second aim is to clarify the circumstances in which current hegemonic discourses have developed in Korea on military service and educational background. My argument is that neither grand concepts nor generalizations can capture the intrinsic attributes of the Internet and online participation (in or outside of Korea). Instead, discontinuity, plurality, and contingency, rather than progress and inevitability, approximate the reality of the Internet and online participation. For this reason, scholarship is needed that inquires into more nuanced practices of the Internet that are also situated in social environments and articulated with local histories. Revisiting the Tablo case encourages Koreans to rethink and re-embrace the values of coexistence and tolerance.
C1 Sungshin Womens Univ, Dept Media Commun, Seoul, South Korea.
RP Doobo, S (reprint author), Sungshin Womens Univ, Dept Media Commun, Seoul, South Korea.
EM mediapoet@gmail.com
CR Allkpop.com, 2012, YOO SEUNG JUN STILL
   Anderson B., 2006, IMAGINED COMMUNITIES
   [Anonymous], 2010, KOREA HERALD    0827
   [Anonymous], 2008, BREAK NEWS
   [Anonymous], 2005, KOREA TIMES     0609
   [Anonymous], 2013, SPORTS SEOUL    1224
   [Anonymous], 1998, KOREA HERALD    0907
   [Anonymous], 2008, 2007 NYON 10 MANJ NO
   [Anonymous], 2013, SPORTS DONG A   0101
   [Anonymous], 2007, PEOPLE
   Appadurai Arjun, 1996, MODERNITY LARGE CULT
   Baudrillard J., 1981, CRITIQUE POLITICAL E
   Benjamin Walter, 2010, WORK ART AGE MECH RE
   Biemiller L., 2008, CHRONICLE HIGHER ED
   Cho YH, 2008, INTER-ASIA CULT STUD, V9, P82, DOI 10.1080/14649370701789666
   Choi Jaesung, 2012, PRIVATE TUTORI UNPUB
   Chua Beng Huat, 2008, E ASIAN POP CULTURE
   COHEN LE, 1979, AM SOCIOL REV, V44, P588, DOI 10.2307/2094589
   Connell R. W., 1995, MASCULINITIES
   Davis Joshua, 2011, STANFORD MAGAINE JUL
   Duncan J, 1998, PERSPECTIVES KOREA, P198
   Durkheim E, 1972, E DURKHEIM SELECTED
   Ferdinand P., 2000, INTERNET DEMOCRACY D
   Fung Brian, 2014, WASHINGTON POST
   Gellner E, 1983, NATIONS NATL
   Giddens A, 1991, MODERNITY SELF IDENT
   Goldberg David Theo, 1995, HATE SPEECH, P267
   Gramsci Antonio, 2009, CULTURAL THEORY POPU, P75
   Hall S., 1996, S HALL CRITICAL DIAL, P131
   Harden Blaine, 2007, SYDNEY MORNING HERAL
   Hillenbrand Laura, 2010, UNBROKEN WORLD WAR 2
   Hindelang M. J., 1978, VICTIMS PERSONAL CRI
   Hirschi T, 1969, CAUSES DELINQUENCY
   Hudson B, 1993, RACISM CRIMINOLOGY
   Im Chi-hyon, 2000, URI UI PASIJUM
   Iwabuchi K., 2002, RECENTERING GLOBALIZ
   Jenkins H, 2004, INT J CULTURAL STUD, V7, P33, DOI DOI 10.1177/1367877904040603
   Jenkins H., 2006, CONVERGENCE CULTURE
   Kang S., 2010, KOREA TIMES
   Kang-hyon Chong, 2011, JOONGANG ILBO   1114, P29
   Kantor Jodi, 2014, NY TIMES
   Kim AE, 2003, J CONTEMP ASIA, V33, P37, DOI 10.1080/00472330380000041
   Kim Sang-bong, 2004, HAKPOL SAHOE
   Kim Un-sil, 2000, URI UI PASIJUM, P105
   Kim Yoon-mi, 2012, KOREA HERALD    0929
   Kim Yoon-mi, 2010, KOREA HERALD    1003
   Kowalski R., 2008, CYBER BULLYING
   Krim Jonathan, 2005, WASHINGTON POST
   Kwon Son-mu, 2004, SOULTAE NUN WAE INNU
   Kwon Un-jong, 2013, HANKYOREH       0926, P12
   LAPASTINA AC, 2005, GAZETTE, V67, P271
   LEE K, 1984, NEW HIST KOREA
   Lee SW, 1996, SOCIOL EDUC, V69, P177, DOI 10.2307/2112728
   Lee Y, 2009, CRIT ASIAN STUD, V41, P363, DOI 10.1080/14672710903119727
   Levy Pierre, 1997, COLLECTIVE INTELLIGE
   Lorde A., 1995, CAMPUS WARS MULTICUL, P191
   Maruyama M., 1963, THOUGHT BEHAV MODERN
   MBC, 2010, MBC DOC SPEC
   McNeill D., 2011, CHRONICLE HIGHER ED
   Merton R.K., 1957, SOCIAL THEORY SOCIAL
   Mi-jong O, 2010, KOT NEWS
   Mohammed S. Nick, 2012, DISINFORMATION AGE P
   Moon Seungsook, 2005, MEN MASC, V8, P64
   Omi M., 1994, RACIAL FORMATION US
   Pak Ch'ol-chung, 2005, SUPOCHU HANGUK
   Pak Soon-Yong, 2011, PAEDAGOGICA HIST INT, V47, P377
   Park SY, 2010, PAC REV, V23, P579, DOI 10.1080/09512748.2010.522247
   Pavon-Cuellar D., 2014, ENCY CRITICAL PSYCHO
   Perry Barbara, 2001, NAME HATE
   Saco Diana, 2002, CYBERING DEMOCRACY P
   Shim D, 2006, MEDIA CULT SOC, V28, P25, DOI 10.1177/0163443706059278
   Shim D, 2008, KOREA J, V48, P136
   Sin Yong-ha, 2000, MODERN KOREAN HIST N
   Smith A. D., 1998, NATL MODERNISM CRITI
   Suh Jae-Jung, 2012, TRUTH RECONCILIATION
   Tomlinson J, 2001, CULTURAL IMPERIALISM
   Trippi Joe, 2004, REVOLUTION WILL NOT
   Un-ji Kang, 2011, DONG A ILBO     1114, pA15
   Van Dijk Teun, 1996, HATE SPEECH, P1
   Walsh Bryan, 2006, 2006 TIME 100
   Willard N., 2006, CYBER BULLYING CYBER
   Yi Chae-gu, 2012, NAEIL SINMUN
   Yi Chat-won, 2007, COMMUNICATION
NR 83
TC 3
Z9 3
U1 0
U2 12
PU ACADEMIA KOREANA KEIMYUNG UNIV
PI DAEGU
PA 1095 DALGUBEOLDAERO, DALSEO-GU, DAEGU, 704-701, SOUTH KOREA
SN 1520-7412
J9 ACTA KOREANA
JI Acta Koreana
PD JUN
PY 2014
VL 17
IS 1
SI SI
BP 479
EP 504
DI 10.18399/acta.2014.17.1.018
PG 26
WC Asian Studies
SC Asian Studies
GA AK4ZE
UT WOS:000338432400020
OA Other Gold
DA 2019-03-23
ER

PT J
AU Michalopoulos, D
   Mavridis, I
   Jankovic, M
AF Michalopoulos, Dimitrios
   Mavridis, Ioannis
   Jankovic, Marija
TI GARS: Real-time system for identification, assessment and control of
   cyber grooming attacks
SO COMPUTERS & SECURITY
LA English
DT Article
DE Child abuse; Fraud; Computer forensics; Intrusion detection; Security
   management; Risk estimation
ID PERSONALITY
AB In this paper, the Grooming Attack Recognition System (GARS) is presented. The main objectives of GARS are the real-time identification, assessment and control of cyber grooming attacks in favor of child protection. The system utilizes the processes of document classification, personality recognition, user history and exposure time recording to calculate specific risks children are exposed to during chat conversations. The above processes are repeated after each new message and three of them feed corresponding fuzzy logic controllers that provide particular but homogenized risk values as outputs. The weighted sum of the particular risk values results in a total value that indicates the current cyber grooming risk the child is exposed to, as the conversation evolves. Depending on predefined thresholds, the total risk value can be used to trigger alarms for various scopes (children, parents, etc). The practical use of GARS is demonstrated with a case study based on real grooming dialogs. Furthermore, an evaluation of the proposed approach through the discussion of applicability and performance results is discussed. (C) 2014 Elsevier Ltd. All rights reserved.
C1 [Michalopoulos, Dimitrios; Mavridis, Ioannis] Univ Macedonia, Dept Appl Informat, Thessaloniki 54006, Greece.
   [Jankovic, Marija] Univ Belgrade, Fac Org Sci, Dept Informat Syst, Belgrade 11000, Serbia.
RP Michalopoulos, D (reprint author), Univ Macedonia, Dept Appl Informat, Thessaloniki 54006, Greece.
EM dimich@uom.gr; mavridis@uom.gr; marija.jankovic@fon.bg.ac.rs
CR Amanda L, 2012, PEW INTERNET AM LIFE
   Armagh S, 2006, USE COMPUTERS SEXUAL
   Bauman S., 2007, CYBERBULLYING VIRTUA
   Dennison SM, 2001, PSYCHOL CRIME LAW, V7, P243, DOI 10.1080/10683160108401796
   Er M, 2008, NEURAL NETWORKS, V21, P56
   Francois M, 2007, J ARTIF INTELL RES J, V30, P457
   Hirschman I, 1977, EXTREME EIGEN VALUES
   Ho Chung W, 2008, ACM T INFORM SYST, V26, P1
   Kandias M, 2013, P 10 INT C SEC CRYPT, P98
   Kandias M, 2010, LECT NOTES COMPUT SC, V6264, P26, DOI 10.1007/978-3-642-15152-1_3
   Kitamura Y, 2006, COWLES FDN DISCUSSIO, V1569
   KONTOSTATHIS A, 2009, TEXT MINING APPL THE
   Kontostathis A, 2012, P CLEF 2012 ROM IT
   LEE CC, 1990, IEEE T SYST MAN CYB, V20, P419, DOI 10.1109/21.52552
   McCallum A. K, 1996, BOW TOOLKIT STAT LAN
   Michalopoulos Dimitrios, 2013, Information Management & Computer Security, V21, P16, DOI 10.1108/09685221311314392
   Michalopoulos D, 2011, 16 IEEE S COMP COMM
   Michalopoulos D, 2012, P PCI 2012 ATH GREEC
   Mylonas A, 2012, SEC 2012, V376, P249
   Mylonas A, 2013, COMPUT SECUR, V38, P51, DOI 10.1016/j.cose.2013.03.007
   Noll JG, 2003, J INTERPERS VIOLENCE, V18, P1452, DOI 10.1177/0886260503258035
   O'Connell R., 2003, TYPOLOGY CHILD CYBER
   OHAGAN M, FUZZY DECISION MAKER
   Olson LN, 2007, COMMUN THEOR, V17, P231, DOI 10.1111/j.1468-2885.2007.00294.x
   Papoulis A., 2002, PROBABILITY RANDOM V
   Perverted-Justice, 2013, LARG BEST ANT PRED O
   Polemi D, 2013, P INT C E BUS ICE B, P305
   RIGGIO RE, 1988, PERS INDIV DIFFER, V9, P189, DOI 10.1016/0191-8869(88)90050-5
   Rish I, 2001, IJCAI 2001 WORKSH EM
   Schmalleger F.J, 2009, CRIMES INTERNET
   TAKAGI T, 1985, IEEE T SYST MAN CYB, V15, P116, DOI 10.1109/TSMC.1985.6313399
   Tani F, 2003, SCHOOL PSYCHOL INT, V24, P131, DOI 10.1177/0143034303024002001
   Think Digit, 2009, PAR CONTR SOFTW WORK
   Wei Wu E, 2004, EVALUATION NORMALIZA
   Wells B., 1998, APPL CODING INFORM T
   Winder D., 2013, DOES PARENTAL CONTRO
   WU CFJ, 1983, ANN STAT, V11, P95, DOI 10.1214/aos/1176346060
NR 37
TC 3
Z9 3
U1 0
U2 10
PU ELSEVIER ADVANCED TECHNOLOGY
PI OXFORD
PA OXFORD FULFILLMENT CENTRE THE BOULEVARD, LANGFORD LANE, KIDLINGTON,
   OXFORD OX5 1GB, OXON, ENGLAND
SN 0167-4048
EI 1872-6208
J9 COMPUT SECUR
JI Comput. Secur.
PD MAY
PY 2014
VL 42
BP 177
EP 190
DI 10.1016/j.cose.2013.12.004
PG 14
WC Computer Science, Information Systems
SC Computer Science
GA AG1UF
UT WOS:000335201000014
DA 2019-03-23
ER

PT J
AU Sorenson, SB
   Zhang, JW
   Xue, J
AF Sorenson, Susan B.
   Zhang, Jingwen
   Xue, Jia
TI Self-Presentation on the Web: Agencies Serving Abused and Assaulted
   Women
SO AMERICAN JOURNAL OF PUBLIC HEALTH
LA English
DT Article
ID INTIMATE PARTNER VIOLENCE; HEALTH; SITES
AB Objectives. We examined the content and usability of the Web sites of agencies serving women victims of violence.
   Methods. We entered the names of a systematic 10% sample of 3774 agencies listed in 2 national directories into a search engine. We took (in April 2012) and analyzed screenshots of the 261 resulting home pages and the readability of 193 home and first-level pages.
   Results. Victims (94%) and donors (68%) were the primary intended audiences. About one half used social media and one third provided cues to action. Almost all (96.4%) of the Web pages were rated "fairly difficult" to "very confusing" to read, and 81.4% required more than a ninth-grade education to understand.
   Conclusions. The service and marketing functions were met fairly well by the agency home pages, but usability (particularly readability and offer of a mobile version) and efforts to increase user safety could be improved. Internet technologies are an essential platform for public health. They are particularly useful for reaching people with stigmatized health conditions because of the anonymity allowed. The one third of agencies that lack a Web site will not reach the substantial portion of the population that uses the Internet to find health information and other resources.
C1 [Sorenson, Susan B.; Xue, Jia] Univ Penn, Sch Social Policy & Practice, Philadelphia, PA 19104 USA.
   [Zhang, Jingwen] Univ Penn, Annenberg Sch Commun, Philadelphia, PA 19104 USA.
   [Sorenson, Susan B.; Zhang, Jingwen; Xue, Jia] Univ Penn, Evelyn Jacobs Ortner Ctr Family Violence, Philadelphia, PA 19104 USA.
RP Sorenson, SB (reprint author), Univ Penn, 3815 Walnut St, Philadelphia, PA 19104 USA.
EM sorenson@sp2.upenn.edu
FU Avon Foundation for Women
FX We thank the Avon Foundation for Women for funding this research.
CR Albanesius Chloe, 2011, PC MAGAZINE
   [Anonymous], 2008, NAT DIR DOM VIOL PRO
   [Anonymous], 2006, RES BAS WEB DES US G
   [Anonymous], 2008, DIR SEX ASS CTR US
   Berger M, 2005, SOC SCI MED, V61, P1821, DOI 10.1016/j.socsimed.2005.03.025
   Black M. C., 2011, NATL INTIMATE PARTNE
   Borzekowski DLG, 2010, AM J PUBLIC HEALTH, V100, P1526, DOI 10.2105/AJPH.2009.172700
   Burke JG, 2004, AM J HEALTH BEHAV, V28, P122, DOI 10.5993/AJHB.28.2.3
   Finn J., 2000, Journal of Technology in Human Services, V17, P83, DOI 10.1300/J017v17n01_06
   Finn J, 2000, VIOLENCE AGAINST WOM, V6, P80
   Finn J, 2011, EVAL PROGRAM PLANN, V34, P266, DOI 10.1016/j.evalprogplan.2010.09.002
   Finn J, 2008, J TECHNOL HUMAN SERV, V26, P203, DOI 10.1080/15228830802094783
   Flesch R, 1948, J APPL PSYCHOL, V32, P221, DOI 10.1037/h0057532
   Ford EW, 2012, J HEALTHC MANAG, V57, P47
   Friedman DB, 2011, J CANCER EDUC, V26, P188, DOI 10.1007/s13187-010-0180-0
   Gunning R. C., 1952, TECHNIQUE CLEAR WRIT
   Hinchliffe A, 2008, HEALTH PROMOT J AUST, V19, P29
   Horvath KJ, 2010, J HEALTH COMMUN, V15, P516, DOI 10.1080/10810730.2010.492562
   Juicy Studio, READ TEST
   Kranz AL, 2002, HELPFUL HARMFUL INNO
   Kranz AL, 2002, CHANGING PRACTICE DO
   Lee Y, 2012, DECIS SUPPORT SYST, V52, P450, DOI 10.1016/j.dss.2011.10.004
   Lenhart A., 2011, TEENS KINDNESS CRUEL
   Lewandowski D, 2008, INFORM SERVICES USE, V28, P261
   Lingas Elena O, 2009, Am J Public Health, V99 Suppl 3, pS587, DOI 10.2105/AJPH.2008.152918
   Nielsen J., 2002, TOP 10 GUIDELINES HO
   Nielsen J, 2003, ONLINE INFORM REV, V27, P293
   Pew Research Center's Internet & American Life Project, 2012, DEM INT US AUG 2012
   Purcell K., 2012, SEARCH ENGINE USE 20
   Rainie L, 2011, JUST IN TIME INFORM
   ROSENSTOCK IM, 1974, HEALTH EDUC QUART, V2, P328, DOI 10.1177/109019817400200403
   ROSENSTOCK IM, 1974, HEALTH EDUC QUART, V2, P354, DOI 10.1177/109019817400200405
   Smith A., 2010, MOBILE ACCESS 2010
   Smith A., 2011, WHY AM USE SOCIAL ME
   Smith Aaron, 2012, CELL INTERNET USE 20
   Southworth C, 2007, VIOLENCE AGAINST WOM, V13, P842, DOI 10.1177/1077801207302045
   Weaver JB, 2010, AM J PUBLIC HEALTH, V100, P1520, DOI 10.2105/AJPH.2009.180521
   Westbrook L, 2009, INFORM PROCESS MANAG, V45, P98, DOI 10.1016/j.ipm.2008.05.005
   Whiteley LB, 2012, CLIN PEDIATR, V51, P209, DOI 10.1177/0009922811423311
   Zickuhr K, 2012, DIGITAL DIFFERENCES
NR 40
TC 3
Z9 3
U1 1
U2 9
PU AMER PUBLIC HEALTH ASSOC INC
PI WASHINGTON
PA 800 I STREET, NW, WASHINGTON, DC 20001-3710 USA
SN 0090-0036
EI 1541-0048
J9 AM J PUBLIC HEALTH
JI Am. J. Public Health
PD APR
PY 2014
VL 104
IS 4
BP 702
EP 707
DI 10.2105/AJPH.2013.301629
PG 6
WC Public, Environmental & Occupational Health
SC Public, Environmental & Occupational Health
GA AP0XI
UT WOS:000341789200041
PM 24524489
DA 2019-03-23
ER

PT S
AU Aggarwal, N
   Agrawal, S
   Sureka, A
AF Aggarwal, Nisha
   Agrawal, Swati
   Sureka, Ashish
BE Miri, A
   Hengartner, U
   Huang, NF
   Josang, A
   GarciaAlfaro, J
TI Mining YouTube Metadata for Detecting Privacy Invading Harassment and
   Misdemeanor Videos
SO 2014 TWELFTH ANNUAL INTERNATIONAL CONFERENCE ON PRIVACY, SECURITY AND
   TRUST (PST)
SE Annual Conference on Privacy Security and Trust-PST
LA English
DT Proceedings Paper
CT 12th Annual International Conference on Privacy, Security and Trust
   (PST)
CY JUL 23-24, 2014
CL Ryerson Univ, Toronto, CANADA
HO Ryerson Univ
DE Social Media Analytics; Mining User Generated Content; Information
   Retrieval; One Class Classifier; YouTube; Privacy Invading Video
   Detection
AB YouTube is one of the most popular and largest video sharing websites (with social networking features) on the Internet. A significant percentage of videos uploaded on YouTube contains objectionable content and violates YouTube community guidelines. YouTube contains several copyright violated videos, commercial spam, hate and extremism promoting videos, vulgar and pornographic material and privacy invading content. This is primarily due to the low publication barrier and anonymity. We present an approach to identify privacy invading harassment and misdemeanor videos by mining the video metadata. We divide the problem into sub-problems: vulgar video detection, abuse and violence in public places and ragging video detection in school and colleges. We conduct a characterization study on a training dataset by downloading several videos using YouTube API and manually annotating the dataset. We define several discriminatory features for recognizing the target class objects. We employ a one class classifier approach to detect the objectionable video and frame the problem as a recognition problem. Our empirical analysis on test dataset reveals that linguistic features (presence of certain terms and people in the title and description of the main and related videos), popularity based, duration and category of videos can be used to predict the video type. We validate our hypothesis by conducting a series of experiments on evaluation dataset acquired from YouTube. Empirical results reveal that accuracy of proposed approach is more than 80% demonstrating the effectiveness of the approach.
C1 [Aggarwal, Nisha; Agrawal, Swati; Sureka, Ashish] Delhi IIITD, Indraprastha Inst Informat Technol, Delhi, India.
RP Aggarwal, N (reprint author), Delhi IIITD, Indraprastha Inst Informat Technol, Delhi, India.
EM nisha1212@iiitd.ac.in; swatia@iiitd.ac.in; ashish@iiitd.ac.in
CR Agrawal Swati, 2013, Big Data Analytics. Second International Conference, BDA 2013. Proceedings: LNCS 8302, P48, DOI 10.1007/978-3-319-03689-2_4
   [Anonymous], 2011, INT WORKSH US AN WEB
   CHAUDHARY V, 2013, PRIV SEC TRUST PST 2, P195
   Chen Ying, 2012, PRIVACY SECURITY RIS, P71, DOI [10.1109/SocialCom-PASSAT.2012.55, DOI 10.1109/SOCIALCOM-PASSAT.2012.55]
   Chisholm JF, 2006, ANN NY ACAD SCI, V1087, P74, DOI 10.1196/annals.1385.022
   Dadvar M, 2012, P 21 INT C COMP WORL, P121
   Dadvar M., 2012, P 12 DUTCH BELG INF
   Davidson J., 2010, P 4 ACM C REC SYST, P293, DOI DOI 10.1145/1864708.1864770
   Dawei Y., 2009, CAW2 0 WORKSH WWW
   Deniz O, 2014, 9 INT C COMP VIS THE
   Dinakar K., 2011, INT C WEBL SOC MED S
   Eickhoff C., 2010, 3 NETW EL MED SUMM N
   Fu TJ, 2009, ISI: 2009 IEEE INTERNATIONAL CONFERENCE ON INTELLIGENCE AND SECURITY INFORMATICS, P179, DOI 10.1109/ISI.2009.5137295
   Giannakopoulos T, 2010, Proceedings of the 2010 20th International Conference on Pattern Recognition (ICPR 2010), P3244, DOI 10.1109/ICPR.2010.793
   Khan SS, 2010, LECT NOTES ARTIF INT, V6206, P188
   Kim C. Y., 2008, ADV COMM TECHN 2008, V2, P1435
   LEATHERMAN A, 2010, TEXT MINING APPL THE
   Lee S., 2009, CONSUMER ELECT IEEE, V55, P677
   Mahmud A., 2008, P 6 INT C NAT LANG P
   Roher E. M, 2007, PRINCIPAL CONNECTION, V10, P19
   Singhal P., 2013, INT J INFORM COMPUTA, V3, P569
   Sood SO, 2012, J AM SOC INF SCI TEC, V63, P270, DOI 10.1002/asi.21690
   Sureka A, 2010, LECT NOTES COMPUT SC, V6458, P13, DOI 10.1007/978-3-642-17187-1_2
   Tax David Martinus Johannes, 2001, ASCI DISSERTATION SE, V65, P1
NR 24
TC 3
Z9 3
U1 1
U2 4
PU IEEE
PI NEW YORK
PA 345 E 47TH ST, NEW YORK, NY 10017 USA
SN 1712-364X
BN 978-1-4799-3503-1
J9 ANN CONF PRIV SECUR
PY 2014
BP 84
EP 93
PG 10
WC Computer Science, Theory & Methods
SC Computer Science
GA BD4JC
UT WOS:000360829800011
DA 2019-03-23
ER

PT S
AU Bauer, T
AF Bauer, Theresa
BE Tench, R
   Sun, W
   Jones, B
TI THE RESPONSIBILITIES OF SOCIAL NETWORKING COMPANIES: APPLYING POLITICAL
   CSR THEORY TO GOOGLE, FACEBOOK AND TWITTER
SO COMMUNICATING CORPORATE SOCIAL RESPONSIBILITY: PERSPECTIVES AND PRACTICE
SE Critical Studies on Corporate Responsibility Governance and
   Sustainability
LA English
DT Article; Book Chapter
DE Social networking sites; social media; CSR; corporate citizenship; CSR
   communication
ID HUMAN-RIGHTS; CORPORATE CITIZENSHIP; BUSINESS; SOCIETY; PERSPECTIVE;
   GOVERNANCE; INTERNET; ETHICS; DUTY
AB Purpose - Social networking sites (SNS) are enjoying growing popularity and have triggered new ethical issues including risks of deception, social grooming, cyber-bullying and surveillance. This development along with the growing power of SNS providers calls for an investigation of the CSR engagement of SNS companies. The chapter examines to what extent three prominent providers - Google, Facebook and Twitter - fulfill their responsibilities.
   Methodology/approach - The chapter draws heavily on a politicized concept of CSR, namely 'corporate citizenship' (Crane, Matten, & Moon, 2008a; Matten & Crane, 2005) and 'political CSR' (Scherer & Palazzo, 2007, 2011) and discusses the role SNS providers play in administering citizenship rights. The chapter takes a qualitative case study approach.
   Findings - Facebook, Twitter and Google have not only made clear commitments to act responsibly, they actually enhance the citizenship status of their users in many ways, e.g. by offering a platform for democracy activists. Deficiencies and contradictions also become visible, e.g. SNS providers inhibit citizenship by failing to provide sufficient privacy protection.
   Research limitations/implications - The chapter is limited by its case study approach, but provides valuable insights to an industry with considerable influence. It contributes to CSR research by applying and testing the politicized concept of CSR in the context of SNS providers.
   Originality/value - Although SNS have received appraisal as effective tools of CSR communication, there has been little attention to CSR policy and practice of the companies providing social networks. This is unfortunate since the activities of SNS providers directly impact on millions of users worldwide.
C1 Humboldt Univ, Inst Management, D-10099 Berlin, Germany.
RP Bauer, T (reprint author), Humboldt Univ, Inst Management, D-10099 Berlin, Germany.
CR Albanesius Chloe, 2011, PC MAGAZINE
   Albardera L, 2008, CORPORATE GOVERNANCE, V8, P430
   [Anonymous], 2011, INT BUSINESS TI 1117
   Apel Karl-Otto, 2008, PUBLIC REASON APPL E, P135
   Arnold DG, 2010, BUS ETHICS Q, V20, P371, DOI 10.5840/beq201020327
   Banerjee S. B., 2008, CRITICAL SOCIOLOGY, V34, P51, DOI DOI 10.1177/0896920507084623
   Baumann D., 2010, 114 IOU U ZUR
   Beauchamp T. L., 2010, OXFORD HDB BUSINESS
   Bendell J., 2007, DEBATE CORPORATE SOC, P59
   Bennett W. L., 2003, Information Communication & Society, V6, P143, DOI 10.1080/1369118032000093860
   Bonanno A., 2010, STORIES GLOBALIZATIO
   Bosker B, 2012, HUFFINGTON POST
   Brenkert GG, 2009, J BUS ETHICS, V85, P453, DOI 10.1007/s10551-008-9783-3
   Brousseau E, 2012, GOVERNANCE, REGULATION AND POWERS ON THE INTERNET, P1, DOI 10.1017/CBO9781139004145
   Burns A., 2009, COMM POL RES FOR 200
   Carroll A., 1991, BUS HORIZONS, V34, P39, DOI [DOI 10.1016/0007-6813(91)90005-G, 10.1016/0007-6813(91)90005-G]
   Carroll A. B., 1999, BUSINESS SOC, V38, P268, DOI DOI 10.1177/000765039903800303
   Carroll A. B., 1979, ACAD MANAGE REV, V4, P497, DOI [10.5465/amr.1979.4498296, DOI 10.5465/AMR.1979.4498296, 10.5465/AMR.1979.4498296]
   Carroll AB, 2012, BUSINESS SOC ETHICS
   Chandler A, 2005, LEVIATHANS MULTINATI
   Chen S, 2009, J BUS ETHICS, V90, P523, DOI 10.1007/s10551-010-0604-0
   COWLING K, 2005, CONTRIBUTIONS POLITI, V24, P33, DOI DOI 10.1093/CPE/BZI002
   Cragg W, 2000, J BUS ETHICS, V27, P205, DOI 10.1023/A:1006488202305
   Cragg W., 2005, ETHICS CODES CORPORA
   Cragg Wesley, 2010, OXFORD HDB BUSINESS, P267
   Crane A, 2008, BUS VAL CREAT SOC, P1, DOI 10.1017/CBO9780511488542.003
   Crane A., 2010, BUSINESS ETHICS
   Crane A, 2008, ORGAN ENVIRON, V21, P371, DOI 10.1177/1086026608326075
   Crary D., 2012, ASS PRESS       0128
   Dann GE, 2008, J BUS ETHICS, V79, P219, DOI 10.1007/s10551-007-9373-9
   DAVIS K, 1960, CALIF MANAGE REV, V2, P70, DOI 10.2307/41166246
   De-Miguel-Molina M., 2010, INT REV LAW COMPUTER, V24, P277, DOI [10.1080/13600869.2010.523953, DOI 10.1080/13600869.2010.523953]
   Detomasi DA, 2007, J BUS ETHICS, V71, P321, DOI 10.1007/s10551-006-9141-2
   Diaz-Ortiz C., 2011, TWITTER GOOD CHANGE
   Du SL, 2010, INT J MANAG REV, V12, P8, DOI 10.1111/j.1468-2370.2009.00276.x
   Eko L., 2011, J INTERNET LAW, V15, P3
   Evangelista B., 2010, SAN FRANCISCO C 1210
   Filho C., 2012, LEGAL THEORY EC POWE
   Fuchs C, 2012, INTERNET SURVEILLANC
   Garriga E, 2004, J BUS ETHICS, V53, P51, DOI 10.1023/B:BUSI.0000039399.90587.34
   Greene J., 2012, GOOGLE IS COOLEST WO
   Greenpeace International, 2012, COOL IT LEAD VERS 5
   Greenpeace International, 2011, VICT FAC FRIENDS REN
   Greenpeace International, 2011, DIRT IS YOUR DAT
   Gross R., 2005, P 2005 ACM WORKSH PR, P71, DOI DOI 10.1145/1102199.1102214
   Habermas J, 1996, FACTS NORMS
   Haufler Virginia, 2001, PUBLIC ROLE PRIVATE
   HERTZ N, 2002, SILENT TAKEOVER GLOB
   Holzer B, 2010, MORALIZING THE CORPORATION: TRANSNATIONAL ACTIVISM AND CORPORATE ACCOUNTABILITY, P1
   Hounshell Blake, 2011, FOREIGN POLICY, P20
   Igan D, 2011, FINANC DEV, V48, P27
   Isin EF, 2002, HDB CITIZENSHIP STUD
   Jackson E., 2012, FORBES
   Jacobson P., 2011, MAIL GUARDIAN
   Johnson Bobbie, 2010, THE GUARDIAN    0111
   Kobrin SJ, 2009, BUS ETHICS Q, V19, P349, DOI 10.5840/beq200919321
   Kraatz M. S., 2008, HDB ORG I, V840, P243
   Ladd AE, 2012, AM BEHAV SCI, V56, P104, DOI 10.1177/0002764211409195
   LaMonica M., 2011, JOB ADS SHOW GOOGLE
   Levy D., 2008, OXFORD HDB CORPORATE, P432
   Li Q, 2007, COMPUT HUM BEHAV, V23, P1777, DOI 10.1016/j.chb.2005.10.005
   Liedtke M., 2012, ASSOCIATED PRES 0124
   Liedtke M., 2011, ASS PRESS       0323
   Light B, 2010, INFORM TECHNOL PEOPL, V23, P290, DOI 10.1108/09593841011087770
   Madeley J, 1999, BIG BUSINESS POOR PE
   Marshall Thomas H., 1964, CLASS CITIZENSHIP SO
   Matten D, 2005, ACAD MANAGE REV, V30, P166, DOI 10.5465/AMR.2005.15281448
   Mattli W., 2011, POLITICS GLOBAL REGU
   McAfee A, 2002, MIT SLOAN MANAGE REV, V43, P85
   McDonald M., 2012, IHT RENDEZVOUS
   Mele D, 2008, OXFORD HDB CORPORATE, DOI 10.1093/oxfordhb/9780199211593.003.0003
   Melo-Escrihuela C, 2008, ACME, V7, P113
   Moon J, 2005, BUS ETHICS Q, V15, P429, DOI 10.5840/beq200515329
   Moon J., 2006, RESPONSIBLE ORG REV, V1, P82
   Moore A. D, 2005, INFORM ETHICS PRIVAC
   Morozov E, 2009, DISSENT, V56, P10
   Motta M., 2004, COMPETITION POLICY T
   Murugesan San, 2008, IT Professional, V10, P24, DOI 10.1109/MITP.2008.10
   Nolan J, 2009, J BUS ETHICS, V87, P433, DOI 10.1007/s10551-009-0295-6
   Nye Jr Joseph, 2011, THE FUTURE OF POWER
   O'Dell J., 2011, VENTUREBEAT
   Orey M, 2009, BUS WEEK, P54
   Ostas DT, 2004, AM BUS LAW J, V41, P559, DOI 10.1111/j.1744-1714.2004.04104004.x
   Palazzo G, 2006, J BUS ETHICS, V66, P71, DOI 10.1007/s10551-006-9044-2
   Pollis A., 1979, HUMAN RIGHTS CULTURA
   Rasche Andreas, 2012, GLOBALLY RESPONSIBLE, P33
   Roychoudhury A., 2012, REUTERS         0206
   Rule C. F., 2011, WASHINGTON TIME 1005
   Scherer AG, 2007, ACAD MANAGE REV, V32, P1096, DOI 10.5465/AMR.2007.26585837
   Scherer AG, 2011, J MANAGE STUD, V48, P899, DOI 10.1111/j.1467-6486.2010.00950.x
   Schwartz MS, 2008, BUS SOC, V47, P148, DOI 10.1177/0007650306297942
   SEC, 2012, S 1 REG STAT
   Semitsu Junichi P., 2011, PACE L REV, V31, P291
   smith Graharne J.H., 2007, INTERNET LAW REGULAT
   Smith H. J., 2011, MIS Q, V35, P980
   Spinello R, 2004, READINGS CYBERETHICS
   Strange S., 1996, RETREAT STATE DIFFUS
   Tonelli C., 2010, REUTERS BLOG
   Turner BS, 2001, BRIT J SOCIOL, V52, P189, DOI 10.1080/00071310121968
   UN General Assembly, 1948, UN DECL HUM RIGHTS 2, V217 A
   Valor C, 2005, BUS SOC REV, V110, P191, DOI 10.1111/j.0045-3609.2005.00011.x
   Visser W., 2006, CORPORATE CITIZENSHI, P29
   Visser W, 2010, CRIT STUD CORP RESPO, V1, P231, DOI 10.1108/S2043-9059(2010)0000001016
   Vogel D, 2010, BUS SOC, V49, P68, DOI 10.1177/0007650309343407
   Walsh J., 2012, CHRISTIAN SCI M 0203
   Werle R., 2010, OXFORD HDB REGULATIO, P523
   Wettstein F, 2012, BUS ETHICS Q, V22, P37, DOI 10.5840/beq20122214
   Wettstein Florian, 2005, Z WIRTSCHAFTS UNTERN, V6, P304
   Whelan G, 2009, J BUS ETHICS, V87, P367, DOI 10.1007/s10551-009-0298-3
   Wieland J., 2006, UNTERNEHMENSETHIK SP
   Wood S, 2012, BUS ETHICS Q, V22, P63, DOI 10.5840/beq20122215
   Woodman C., 2012, UNFAIR TRADE SHOCKIN
   Zook MA, 2005, INFORM AGE SER, P1, DOI 10.1002/9780470774250
NR 113
TC 3
Z9 3
U1 2
U2 10
PU EMERALD GROUP PUBLISHING LTD
PI BINGLEY
PA HOWARD HOUSE, WAGON LANE, BINGLEY, W YORKSHIRE BD16 1WA, ENGLAND
SN 2043-9059
BN 978-1-78350-796-2; 978-1-78350-795-5
J9 CRIT STUD CORP RESPO
PY 2014
VL 6
BP 259
EP 282
DI 10.1108/S2043-9059(2014)0000006005
PG 24
WC Business; Management
SC Business & Economics
GA BD1GH
UT WOS:000357999000013
DA 2019-03-23
ER

PT J
AU Krysinska, K
   Andriessen, K
   Corveleyn, J
AF Krysinska, Karolina
   Andriessen, Karl
   Corveleyn, Jozef
TI Religion and Spirituality in Online Suicide Bereavement An Analysis of
   Online Memorials
SO CRISIS-THE JOURNAL OF CRISIS INTERVENTION AND SUICIDE PREVENTION
LA English
DT Article
DE bereavement; online memorialization; religion; spirituality; suicide
   survivors
ID WORLD-WIDE-WEB; INTERNET; PARENTS; SUPPORT; DEATH; GRIEF; ADOLESCENTS;
   CYBERSPACE; COMMUNITY; SURVIVORS
AB Background: Religion and spirituality can be valuable resources in coping with bereavement. There is a paucity of studies focusing specifically on their role in suicide bereavement, although there are indications that religion/spirituality can be helpful for suicide survivors. Aims: The study explores the role of religion and/or spirituality in suicide bereavement by analyzing this theme in online memorials dedicated to suicide victims. Method: We randomly selected 250 memorials in two online cemeteries: Faces of Suicide and Gone too Soon. Interpretative and deductive thematic analysis was used to identify themes in the collected material, including the theme of religion/spirituality. Results: References to religion/spirituality were found in 14% of memorials. These memorials were written by family members, friends, and (ex-)partners of the deceased and were dedicated mostly to young adult males. Religion/spirituality was mentioned in the context of God's will, peace wish, continuation of the spirit, afterlife, reunion, gratitude, description of the deceased, and grief reactions of suicide survivors. Conclusion: Some suicide survivors spontaneously mention the role of religious/spiritual beliefs in coping with their loss. Future studies could explore which subgroups of the bereaved are likely to turn to these resources, and whether they can contribute to the well-being of the suicide survivors.
C1 [Krysinska, Karolina; Andriessen, Karl; Corveleyn, Jozef] Univ Leuven, KU Leuven, Fac Psychol & Educ Sci, B-3000 Louvain, Belgium.
RP Krysinska, K (reprint author), Univ Leuven, KU Leuven, Dept Psychol, Tiensestr 102,Box 3720, B-3000 Louvain, Belgium.
EM karolina.krysinska@ppw.kuleuven.be
CR Alvarez A., 1972, SAVAGE GOD STUDY SUI
   Becker G, 2007, PALLIATIVE MED, V21, P207, DOI 10.1177/0269216307077327
   Berman AL, 2011, SUICIDE LIFE-THREAT, V41, P110, DOI 10.1111/j.1943-278X.2010.00009.x
   Blando JA, 2004, OMEGA-J DEATH DYING, V49, P27, DOI 10.2190/A6DJ-5EVH-56D3-VLAR
   Campbell FR, 1997, SUICIDE LIFE-THREAT, V27, P329
   Cerel J, 2000, J AM ACAD CHILD PSY, V39, P437, DOI 10.1097/00004583-200004000-00012
   Chapple A., 2011, MORTALITY, V16, P1, DOI DOI 10.1080/13576275.2011.535998
   Chapple A, 2011, HEALTH, V15, P173, DOI 10.1177/1363459309360792
   Clarke V., 2013, QUALITATIVE RES PSYC, V3, P77, DOI DOI 10.1191/1478088706QP0630A
   Currier JM, 2013, PSYCHOL RELIG SPIRIT, V5, P69, DOI 10.1037/a0027708
   Davie G., 2007, EUR J SOCIOL, V47, P271
   De Vries B, 2004, OMEGA-J DEATH DYING, V49, P5, DOI 10.2190/DR46-RU57-UY6P-NEWM
   de Vries Brian, 2012, DYING DEATH GRIEF ON, P135
   Degroot JM, 2012, OMEGA-J DEATH DYING, V65, P195, DOI 10.2190/OM.65.3.c
   DOBBELAERE K., 2000, VERLOREN ZEKERHEID B, P117
   Doka K., 1989, DISENFRANCHISED GRIE
   Exline J. J, 2013, HDB PSYCHOL RELIG SP, P380
   Feigelman W, 2008, OMEGA-J DEATH DYING, V57, P217, DOI 10.2190/OM.57.3.a
   Finlay CJ, 2011, OMEGA-J DEATH DYING, V63, P21, DOI 10.2190/OM.63.1.b
   Ginzburg K, 2002, OMEGA-J DEATH DYING, V45, P119, DOI 10.2190/XUW5-QGQ9-KCB8-K6WW
   Grad O, 2011, INTERNATIONAL HANDBOOK OF SUICIDE PREVENTION: RESEARCH, POLICY AND PRACTICE, P561
   Hieftje K., 2012, DYING DEATH GRIEF ON, P31
   Hollander EM, 2001, J LOSS TRAUMA, V6, P135, DOI 10.1080/108114401753198007
   Huber S, 2012, RELIGIONS, V3, P710, DOI 10.3390/rel3030710
   Hume J, 2009, OMEGA-J DEATH DYING, V60, P255, DOI 10.2190/OM.60.3.d
   Jordan JR, 2011, SER DEATH DYING, P19
   Klaassens M, 2014, DEATH STUD, V38, P283, DOI 10.1080/07481187.2012.742474
   Klass D., 1996, CONTINUING BONDS NEW
   Krysinska K., OMEGA J DEA IN PRESS
   Krysinska K, 2013, SUICIDE PREVENTION AND NEW TECHNOLOGIES: EVIDENCE BASED PRACTICE, P150
   Krysinska K, 2010, SUICIDE LIFE-THREAT, V40, P640, DOI 10.1521/suli.2010.40.6.640
   Lester D., 2012, OMEGA-J DEATH DYING, V65, P189
   Lichtenthal WG, 2013, DEATH STUD, V37, P311, DOI 10.1080/07481187.2012.673533
   Maple M., 2012, MORTALITY PROMOTING, DOI [10.1080/13576275.2012.755158, DOI 10.1080/13576275.2012.755158]
   Meij LWD, 2005, J CONSULT CLIN PSYCH, V73, P617, DOI 10.1037/0022-006X.73.4.617
   Mitchell LM, 2012, HEALTH SOCIOL REV, V21, P413, DOI 10.5172/hesr.2012.21.4.413
   Murphy SA, 2003, DEATH STUD, V27, P381, DOI 10.1080/07481180390208621
   Musambira GW, 2006, OMEGA-J DEATH DYING, V54, P263
   Nager EA, 2004, OMEGA-J DEATH DYING, V49, P43, DOI 10.2190/WA9E-AK5L-2P2G-1QP1
   Neimeyer R, 2011, GRIEF BEREAVEMENT CO, P9
   Pargament K. I, 2013, HDB PSYCHOL RELIG SP, V2, P560
   Roberts P, 2000, OMEGA-J DEATH DYING, V40, P521, DOI 10.2190/3BPT-UYJR-192R-U969
   Roberts P, 2004, OMEGA-J DEATH DYING, V49, P57, DOI 10.2190/D41T-YFNN-109K-WR4C
   Roberts P, 1999, END LIFE ISSUES INTE, P337
   Rubey CT, 1996, SUICIDE LIFE-THREAT, V26, P351
   Shafranske E. P., 1996, RELIG CLIN PRACTICE, P149
   SHERKAT DE, 1992, SOC INDIC RES, V26, P259, DOI 10.1007/BF00286562
   Shuchter Stephen R., 1993, P23, DOI 10.1017/CBO9780511664076.003
   SMITH PC, 1992, OMEGA-J DEATH DYING, V24, P217, DOI 10.2190/HME4-G1XE-9HXL-TJ96
   STROEBE MS, 2004, INT J PSYCHOL RELIG, V14, P23, DOI DOI 10.1207/S15327582IJPR1401_2
   Suicide Prevention Resource Center, 2004, SUIC REC REL SERV OT
   van der Houwen K, 2010, COMPUT HUM BEHAV, V26, P1519, DOI 10.1016/j.chb.2010.05.019
   VandeCreek L, 2011, J PSYCHOL THEOL, V39, P155
   Vandecreek L, 2009, DEATH STUD, V33, P741, DOI 10.1080/07481180903070467
   Walter T, 2011, OMEGA-J DEATH DYING, V64, P275, DOI 10.2190/OM.64.4.a
   Williams AL, 2009, J ADOLESCENT RES, V24, P67, DOI 10.1177/0743558408328440
   Worden J. W., 2008, GRIEF COUNSELING GRI
   World Health Organization, 2012, PUBL HLTH ACT PREV S
   Wortmann JH, 2008, DEATH STUD, V32, P703, DOI 10.1080/07481180802289507
   Wortmann JH, 2009, J LOSS TRAUMA, V14, P17, DOI 10.1080/15325020802173876
NR 60
TC 3
Z9 3
U1 1
U2 17
PU HOGREFE & HUBER PUBLISHERS
PI GOTTINGEN
PA MERKELSTR 3, D-37085 GOTTINGEN, GERMANY
SN 0227-5910
EI 2151-2396
J9 CRISIS
JI Crisis
PY 2014
VL 35
IS 5
BP 349
EP 356
DI 10.1027/0227-5910/a000270
PG 8
WC Psychiatry; Psychology, Multidisciplinary
SC Psychiatry; Psychology
GA AR8RR
UT WOS:000343842700008
PM 25189112
DA 2019-03-23
ER

PT S
AU Saleem, HM
   Xu, YS
   Ruths, D
AF Saleem, Haji Mohammad
   Xu, Yishi
   Ruths, Derek
BE Vidan, A
   Shoag, D
TI Effects of disaster characteristics on Twitter event signature
SO HUMANITARIAN TECHNOLOGY: SCIENCE, SYSTEMS AND GLOBAL IMPACT 2014,
   (HUMTECH2014)
SE Procedia Engineering
LA English
DT Proceedings Paper
CT Conference on Humanitarian Technology - Science, Systems and Global
   Impact (HumTech)
CY MAY 13-15, 2014
CL Boston, MA
SP Lockheed Martin Corp
DE Twitter event analysis; Crisis Informatics; Humanitarian Data Mining;
   Social media; Hashtags
AB Twitter has emerged as a platform that is heavily used during disasters. Therefore, as an event unfolds, it generates varying levels of online engagement from victims as well as onlookers (both physical and virtual). Because methods for mining disaster-related content at scale must contend with the problem of filtering out vast numbers of unrelated posts, any prior knowledge about the characteristics of disaster-related content in the live Twitter feed may help improve the recovery of relevant posts. In this study, we consider the relative abundance of a disasters Twitter content over time (both relative to total event-related content and relative to the overall volume of content generated on Twitter). We refer to this time-varying abundance as the events signature. In an analysis of three different disasters, we find that event signatures are qualitatively different. These differences can be explained in terms of several characteristics of disasters: foreknowledge, duration, severity, and news media engagement. (C) 2014 Elsevier Ltd.
C1 [Saleem, Haji Mohammad; Xu, Yishi; Ruths, Derek] McGill Univ, Sch Comp Sci, Montreal, PQ H3A 0G4, Canada.
RP Saleem, HM (reprint author), McGill Univ, Sch Comp Sci, Montreal, PQ H3A 0G4, Canada.
EM haji.saleem@mail.mcgill.ca
CR Brown S., 2011, J DIGITAL RES PUBLIS, V29
   Bruns A, 2012, CONTINUITY, P16
   Casey-Lockyer M, 2013, MMWR-MORBID MORTAL W, V62, P393
   Cunha E., 2011, P WORKSH LANG SOC ME, P58
   Department of Homeland Security DHS, 2013, BOST MAR BOMB MED RE
   Doan S., 2012, ELECT HEALTHCARE, P58
   Heverin Thomas, 2010, MICROBLOGGING CRISIS
   IPalen L., 2010, B AM SOC INFORM SCI, V36, P13
   Kavanaugh A., 2011, ACM CHI
   Lau C. H., 2011, TREC
   Lin Y. R., 2013, ARXIV13037144
   Lott N., 2013, BILLION DOLLAR US WE
   Ma ZY, 2013, J AM SOC INF SCI TEC, V64, P1399, DOI 10.1002/asi.22844
   Marcus A, 2011, P SIGCHI C HUM FACT, P227, DOI DOI 10.1145/1978942.1978975
   Sakaki T., 2010, P 19 INT C WORLD WID, P851, DOI [10.1145/1772690.1772777, DOI 10.1145/1772690.1772777]
   Sinnappan S., 2010, 21 AUSTR C INF SYST
   Soboroff I., 2012, P ICWSM, P943
   Tao  K., 2012, MAKING SENSE MICROPO, P49
   Terpstra T., 2012, ISCRAM12
   Vieweg S, 2010, CHI2010 P 28 ANN, DOI [10.1145/1753326.1753486, DOI 10.1145/1753326.1753486]
   Yang J., 2011, P 4 ACM INT C WEB SE, P177, DOI DOI 10.1145/1935826.1935863
NR 21
TC 3
Z9 4
U1 0
U2 1
PU ELSEVIER SCIENCE BV
PI AMSTERDAM
PA SARA BURGERHARTSTRAAT 25, PO BOX 211, 1000 AE AMSTERDAM, NETHERLANDS
SN 1877-7058
J9 PROCEDIA ENGINEER
PY 2014
VL 78
BP 165
EP 172
DI 10.1016/j.proeng.2014.07.053
PG 8
WC Engineering, Multidisciplinary
SC Engineering
GA BH1GN
UT WOS:000398022500022
OA Other Gold
DA 2019-03-23
ER

PT J
AU Slee, PT
   Mohyla, J
AF Slee, Phillip T.
   Mohyla, Jury
TI THE PEACE PACK: A COMPUTERIZED ONLINE ASSESSMENT OF SCHOOL BULLYING
SO JOURNAL OF EDUCATIONAL COMPUTING RESEARCH
LA English
DT Article
ID GENDER
AB School bullying is an international problem with harmful outcomes for those involved. This study describes the design and field testing of an innovative computer-based social learning tool for assessing student perceptions of bullying developed for an Australian intervention program called the P.E.A.C.E. Pack. Students rate their peer group behavior on a series of Liken scales, provide open-ended responses, and can watch a film which they can comment on. As a social learning tool, the computerized assessment of peer victimization provides schools with an efficient system for feedback regarding bullying at a time when internationally many schools systems are being mandated to gather and report data on bullying. The system was field tested in two settings. The findings confirmed the approach kept the students engaged and pedagogically motivated. The advantages and disadvantages of using computerized assessments in school settings for anti-bullying recommendations tailored to individual and group interests is discussed.
C1 [Slee, Phillip T.; Mohyla, Jury] Flinders Univ S Australia, Sch Educ, Adelaide, SA 5001, Australia.
RP Slee, PT (reprint author), Flinders Univ S Australia, Sch Educ, Adelaide, SA 5001, Australia.
EM phillip.slee@flinders.edu.au
OI slee, phillip/0000-0002-4455-1141
CR Andrews F, 1976, SOCIAL INDICATORS WE
   Butler D., 2011, INT J LAW ED, V16, P7
   Campbell M. A., 2010, 118 CSE
   Campbell M, 2012, EMOT BEHAV DIFFIC, V17, P389, DOI 10.1080/13632752.2012.704316
   Cross D, 2009, AUSTR COVERT BULLYIN
   Cross D, 2011, INT J BEHAV DEV, V35, P398, DOI 10.1177/0165025411407456
   DAVIS LJ, 1992, ALCOHOL CLIN EXP RES, V16, P250, DOI 10.1111/j.1530-0277.1992.tb01371.x
   Garb HN, 2007, PSYCHOL ASSESSMENT, V19, P4, DOI 10.1037/1040-3590.19.1.4
   Hawker DSJ, 2000, J CHILD PSYCHOL PSYC, V41, P441, DOI 10.1111/1469-7610.00629
   Holdfield B., 2012, J EDUC COMPUT RES, V46, P395
   Merriam S. B., 2009, QUALITATIVE RES CASE
   Miles M. B., 1994, QUALITATIVE DATA ANA
   Mohyla J., 2012, 7 INT C COMP SCI ED
   Morita J., 1999, SCH BULLYING AROUND
   Patton M. Q., 1987, USE QUALITATIVE METH
   Poulin F, 2008, SOC DEV, V17, P908, DOI 10.1111/j.1467-9507.2008.00473.x
   Prensky M., 2004, LESSON PARENTS KIDS
   Prensky M., 2001, HORIZON, V9, P1, DOI DOI 10.1108/10748120110424816
   Rigby K., 2006, BULLYING SOLUTIONS, P149
   Slee P. T., 2013, SCH BASED FAMILY COU, P615
   Slee P. T., 2003, HDB ED RES ASIA PACI, P310
   Slee P. T., 1999, AUST N Z J LAW ED, V4, P23
   Slee PT, 2007, EDUC RES-UK, V49, P103, DOI 10.1080/00131880701369610
   Smith PK, 2002, CHILD DEV, V73, P1119, DOI 10.1111/1467-8624.00461
   Spears B., 2011, CSE OCCASIONAL PAPER
   Spears B, 2009, Z PSYCHOL, V217, P189, DOI 10.1027/0044-3409.217.4.189
   Stake R. E., 1995, ART CASE STUDY RES P
   Taki M, 2002, INT SOC STUD BEH DEV
   Tang TY, 2009, IEEE INTERNET COMPUT, V13, P34, DOI 10.1109/MIC.2009.73
   van den Berg YHM, 2013, INT J BEHAV DEV, V37, P68, DOI 10.1177/0165025412463508
   Yang SC, 2012, J EDUC COMPUT RES, V47, P235, DOI 10.2190/EC.47.3.a
   Yin R. K., 2008, CASE STUDY RES DESIG
NR 32
TC 3
Z9 3
U1 0
U2 10
PU BAYWOOD PUBL CO INC
PI AMITYVILLE
PA 26 AUSTIN AVE, PO BOX 337, AMITYVILLE, NY 11701 USA
SN 0735-6331
EI 1541-4140
J9 J EDUC COMPUT RES
JI J. Educ. Comput. Res.
PY 2014
VL 50
IS 3
BP 431
EP 447
DI 10.2190/EC.50.3.g
PG 17
WC Education & Educational Research
SC Education & Educational Research
GA AR4AF
UT WOS:000343529700007
DA 2019-03-23
ER

PT B
AU Wu, SH
   Chou, MJ
   Tseng, CH
   Lee, YJ
   Chen, KT
AF Wu, Shan-Hung
   Chou, Man-Ju
   Tseng, Chun-Hsiung
   Lee, Yuh-Jye
   Chen, Kuan-Ta
GP Assoc Comp Machinery
TI Detecting In -Situ Identity Fraud on Social Network Services: A Case
   Study on Facebook
SO WWW'14 COMPANION: PROCEEDINGS OF THE 23RD INTERNATIONAL CONFERENCE ON
   WORLD WIDE WEB
LA English
DT Proceedings Paper
CT 23rd International Conference on World Wide Web (WWW)
CY APR 07-11, 2014
CL Seoul, SOUTH KOREA
SP Assoc Comp Machinery, IW3C2, ACM SIGWEB, NAVER, Google, Microsoft, SK Planet, Facebook, Yahoo! Labs, Daum, European Patent Off, LG Elect, Baidu, Kaggle, Samsung, Korea Tourism Org, Korean Federat Sci & Technol Soc, Seoul Metropolitan Govt, Korea Inst Informat Scientists & Engineers, Int World Wide Web Conf Steering Comm, Korea Adv Inst Sci & Technol, Korean Agcy Technol & Stand
AB In this paper, we propose to use a continuous authentication approach to detect the in-situ identity fraud incidents, which occur when the attackers use the same devices and IP addresses as the victims. Using Facebook as a case study, we show that it is possible to detect such incidents by analyzing SNS users' browsing behavior. Our experiment results demonstrate that the approach can achieve reasonable accuracy given a few minutes of observation time.
C1 [Wu, Shan-Hung] Natl Tsing Hua Univ, Dept Comp Sci, Hsinchu, Taiwan.
   [Chou, Man-Ju; Lee, Yuh-Jye] Natl Taiwan Univ Sci & Technol, Dept Comp Sci, Taipei, Taiwan.
   [Tseng, Chun-Hsiung] Nanhua Univ, Dept Informat Management, Dalin Township, Chiayi, Taiwan.
   [Chen, Kuan-Ta] Acad Sinica, Inst Informat Sci, Taipei, Taiwan.
RP Chen, KT (reprint author), Acad Sinica, Inst Informat Sci, Taipei, Taiwan.
EM ktchen@iis.sinica.edu.tw
FU National Science Council; National Taiwan University; Intel Corporation
   [NSC101-2221-E-001-012-MY3, NSC102-2911-I-002-001, NTU103R7501]
FX This work was partly supported by National Science Council, National
   Taiwan University and Intel Corporation under Grants
   NSC101-2221-E-001-012-MY3, NSC102-2911-I-002-001, and NTU103R7501.
CR Constine Josh, 2010, FACEBOOK HAS USERS I
   Constine Josh, 2012, FACEBOOK ASKS EVERY
   Hampton Keith, 2011, SOCIAL NETWORKING 2
   Hansberry Ed, 2011, MOST CONSUMERS DONT
   Joinson AN, 2008, CHI 2008: 26TH ANNUAL CHI CONFERENCE ON HUMAN FACTORS IN COMPUTING SYSTEMS VOLS 1 AND 2, CONFERENCE PROCEEDINGS, P1027
   Mah Paul, 2011, STORED PASSWORDS ADD
   Pusara M., 2004, P 2004 ACM WORKSH VI, P1, DOI DOI 10.1145/1029208.1029210
   Shepherd S. J., 1995, European Convention on Security and Detection (Conf. Publ. No.408), P111, DOI 10.1049/cp:19950480
   Yu Roger, 2012, LOST CELLPHONES ADDE
NR 9
TC 3
Z9 3
U1 0
U2 0
PU ASSOC COMPUTING MACHINERY
PI NEW YORK
PA 1515 BROADWAY, NEW YORK, NY 10036-9998 USA
BN 978-1-4503-2745-9
PY 2014
BP 401
EP 402
DI 10.1145/2567948.2577308
PG 2
WC Computer Science, Information Systems; Computer Science, Theory &
   Methods
SC Computer Science
GA BL8AJ
UT WOS:000455947000147
DA 2019-03-23
ER

PT S
AU Zhang, YB
   Ruan, X
   Wang, HN
   Wang, H
AF Zhang, Yubao
   Ruan, Xin
   Wang, Haining
   Wang, Hui
GP IEEE
TI What Scale of Audience a Campaign can Reach in What Price on Twitter?
SO 2014 PROCEEDINGS IEEE INFOCOM
SE IEEE INFOCOM
LA English
DT Proceedings Paper
CT 33rd IEEE Annual Conference on Computer Communications (IEEE INFOCOM)
CY APR 27-MAY 02, 2014
CL Toronto, CANADA
SP IEEE
AB Campaigns with commercial and spam purposes have flooded the Twitter community. To understand what scale of audience a campaign could reach, we first perform a measurement study by collecting a dataset of about 10 million tweets via streaming API and one million search tweets for targeting topics, as well as 37,313 user accounts that are suspended by Twitter. From the dataset, we extract a spam campaign and a commercial promotion campaign accompanied by spamming activities. Then, we characterize the way in which a campaign can reach its audience, especially revealing the features that dominate the information diffusion. After identifying the accounts suspended by Twitter, we further inspect to what extent these features can help to weed out spam accounts. Also, the retrospective inspection is useful to uncover the tactics that malicious accounts utilize to avoid being suspended. Using the measurement results, we then develop a theoretical framework based on an epidemic model to investigate the dynamics of spammers and victims whom spammers reach in the spam campaign. With the theoretical framework, we conduct a benefit-cost analysis of the spam campaign, shedding lights on how to restrict the benefit of the spam campaign.
C1 [Zhang, Yubao; Ruan, Xin; Wang, Haining] Coll William & Mary, Dept Comp Sci, Williamsburg, VA 23185 USA.
   [Zhang, Yubao; Wang, Hui] Natl Univ Def Technol, Coll Informat Syst & Management, Changsha, Hunan, Peoples R China.
RP Zhang, YB (reprint author), Coll William & Mary, Dept Comp Sci, Williamsburg, VA 23185 USA.
CR Bakshy E., 2011, WSDM
   Barabsi A. L., EUROPHYSICS LETT, V81, P48002
   Benevenuto Fabricio, 2010, CEAS
   Cha  Meeyoung, 2010, ICWSM
   Egele M., 2013, NDSS
   Gao H, 2012, NDSS
   Gao H., 2010, IMC
   Grier Chris, 2010, CCS
   Harris T. E., 2002, IMPACT HUMAN ACTIVIT
   Lee K., 2011, ICWSM
   Lee Kyumin, 2010, SIGIR
   Lee S., 2012, NDSS
   Moro E., PHYS REV LETT, V103, P811
   Song J, 2011, RECENT ADV INTRUSION
   Sornette D., PNAS, V105
   Stringhini G., 2012, ACM WOSN
   Suh B., 2010 IEEE 2 INT C SO
   Thomas K., 2011, IMC
   Wang A., 2010, SECRYPT
   Wang B., 2013, WWW
   Wu S., 2011, WWW
   Xie Y., 2012, CCS
   Yang C., 2012, WWW
   Yang J., 2010, ICWSM
NR 24
TC 3
Z9 3
U1 0
U2 0
PU IEEE
PI NEW YORK
PA 345 E 47TH ST, NEW YORK, NY 10017 USA
SN 0743-166X
BN 978-1-4799-3360-0
J9 IEEE INFOCOM SER
PY 2014
BP 1168
EP 1176
PG 9
WC Computer Science, Hardware & Architecture; Engineering, Electrical &
   Electronic; Telecommunications
SC Computer Science; Engineering; Telecommunications
GA BD5KX
UT WOS:000361544200131
DA 2019-03-23
ER

PT J
AU Mitchell, KJ
   Jones, LM
   Wells, M
AF Mitchell, Kimberly J.
   Jones, Lisa M.
   Wells, Melissa
TI Testing the Index of Problematic Online Experiences (I-POE) with a
   national sample of adolescents
SO JOURNAL OF ADOLESCENCE
LA English
DT Article
DE Internet; Technology; Problem behavior; Mental health; Adolescence;
   Assessment; Problematic Internet use
ID HIGH-SCHOOL-STUDENTS; PARENTING STRESS INDEX; INTERNET USE;
   DIAGNOSTIC-CRITERIA; HARASSMENT; VICTIMIZATION; ADDICTION; HEALTH;
   BEHAVIORS; CHILDREN
AB This article assesses the utility-of the Index of Problematic Online Experiences (I-POE) in a national sample of adolescents in the United States. The study was based on a cross-sectional national telephone survey of 1560 Internet users, ages 10 through 17. Data were collected between August, 2010 and January, 2011. The I-POE is an 18-item binary response index which can be used to assess problematic internet use across multiple behaviors and activities. Exploratory and confirmatory factor analysis supported a revised index with two factors: a 9-item "excessive use" scale and a 9-item "online social and communication problems" scale among this population. The I-POE showed favorable psychometric properties including adequate internal consistency for the overall scale and for the two subscales. Scores correlate with offline emotional and behavioral difficulties and the I-POE could have value for use as a part of broad mental health assessment procedures in clinical or school settings. (C) 2013 The Foundation for Professionals in Services for Adolescents. Published by Elsevier Ltd. All rights reserved.
C1 [Mitchell, Kimberly J.; Jones, Lisa M.] Univ New Hampshire, Crimes Children Res Ctr, Durham, NH 03824 USA.
   [Wells, Melissa] Univ New Hampshire, Dept Social Work, Durham, NH 03824 USA.
RP Mitchell, KJ (reprint author), Univ New Hampshire, Crimes Children Res Ctr, 10 West Edge Dr,Suite 106, Durham, NH 03824 USA.
EM Kimberly.Mitchell@unh.edu; Lisa.Jones@unh.edu; Melissa.Wells@unh.edu
RI Jones, Lisa/G-1258-2018
OI Jones, Lisa/0000-0002-2451-4095
CR Beard KW, 2001, CYBERPSYCHOL BEHAV, V4, P377, DOI 10.1089/109493101300210286
   Brick JM, 2007, PUBLIC OPIN QUART, V71, P23, DOI 10.1093/poq/nfl040
   Briere J., 1996, TRAUMA SYMPTOM CHECK
   Caplan SE, 2010, COMPUT HUM BEHAV, V26, P1089, DOI 10.1016/j.chb.2010.03.012
   CHEN SH, 2003, CHINESE J PSYCHOL, V45, P279
   Curtin R, 2005, PUBLIC OPIN QUART, V69, P87, DOI 10.1093/poq/nfi002
   Davis RA, 2002, CYBERPSYCHOL BEHAV, V5, P331, DOI 10.1089/109493102760275581
   Farel A, 1998, PSYCHOL REP, V83, P173, DOI 10.2466/PR0.83.5.173-174
   Frangos CC, 2011, CYBERPSYCH BEH SOC N, V14, P51, DOI 10.1089/cyber.2009.0306
   Griffiths M, 1997, PSYCHOL REP, V80, P81, DOI 10.2466/PR0.80.1.81-82
   Griffiths M, 2001, J SEX RES, V38, P333, DOI 10.1080/00224490109552104
   Hinduja S, 2008, DEVIANT BEHAV, V29, P129, DOI 10.1080/01639620701457816
   Hu SHS, 2010, B WORLD HEALTH ORGAN, V88, P799, DOI 10.2471/BLT.10.082669
   IBM SPSS, 2012, AMOS 21 0 0
   Jones LM, 2013, PSYCHOL VIOLENCE, V3, P53, DOI 10.1037/a0030309
   Jones LM, 2012, J ADOLESCENT HEALTH, V50, P179, DOI 10.1016/j.jadohealth.2011.09.015
   Kim K, 2006, INT J NURS STUD, V43, P185, DOI 10.1016/j.ijnurstu.2005.02.005
   Lenhart A., 2011, TEENS KINDNESS CRUEL
   Lenhart A, 2012, TEENS SMARTPHONES TE
   Lerner RM, 1998, ANNU REV PSYCHOL, V49, P413, DOI 10.1146/annurev.psych.49.1.413
   Liu TC, 2011, J CLIN PSYCHIAT, V72, P836, DOI 10.4088/JCP.10m06057
   Livingstone S, 2009, CHILDREN INTERNET
   Lopez-Fernandez O, 2013, CYBERPSYCH BEH SOC N, V16, P108, DOI 10.1089/cyber.2012.0250
   Mishna F, 2010, AM J ORTHOPSYCHIAT, V80, P362, DOI 10.1111/j.1939-0025.2010.01040.x
   Mitchell K. J., 2005, PROFESSIONAL PSYCHOL, V36, P489
   Mitchell KJ, 2007, SOC SCI MED, V65, P1136, DOI 10.1016/j.socscimed.2007.05.015
   Mitchell KJ, 2009, CYBERPSYCHOL BEHAV, V12, P707, DOI 10.1089/cpb.2008.0317
   Moreno MA, 2011, ARCH PEDIAT ADOL MED, V165, P797, DOI 10.1001/archpediatrics.2011.58
   Oblad T. P., 2012, THESIS TEXAS TU
   PETERSEN AC, 1988, ANNU REV PSYCHOL, V39, P583, DOI 10.1146/annurev.ps.39.020188.003055
   *PEW RES CTR, 2004, SURV EXP SHOWS POLL
   Reitman D, 2002, J CLIN CHILD ADOLESC, V31, P384, DOI 10.1207/153744202760082649
   Schneider SK, 2012, AM J PUBLIC HEALTH, V102, P171, DOI 10.2105/AJPH.2011.300308
   Seltzer ML, 1971, AM J PSYCHIAT, V127, P89
   Shapira NA, 2003, DEPRESS ANXIETY, V17, P207, DOI 10.1002/da.10094
   Steinberg L, 2001, ANNU REV PSYCHOL, V52, P83, DOI 10.1146/annurev.psych.52.1.83
   Streiner DL, 2003, J PERS ASSESS, V80, P217, DOI 10.1207/S15327752JPA8003_01
   The American Association for Public Opinion Research, 2011, STAND DEF FIN DISP C
   Wells M, 2006, J TECHNOL HUMAN SERV, V24, P35, DOI 10.1300/J017v24n04_03
   Wells M, 2007, CHILD ADOLESC SOC WO, V24, P235, DOI 10.1007/s10560-007-0083-z
   Whiteside-Mansell L, 2007, PARENT-SCI PRACT, V7, P27, DOI 10.1207/s15327922par0701_2
   Widyanto L, 2011, CYBERPSYCH BEH SOC N, V14, P141, DOI 10.1089/cyber.2010.0151
   Wirrell EC, 2008, EPILEPSY BEHAV, V13, P169, DOI 10.1016/j.yebeh.2008.02.011
   Ybarra ML, 2007, J ADOLESCENT HEALTH, V41, pS31, DOI 10.1016/j.jadohealth.2007.09.010
   Ybarra ML, 2007, J ADOLESCENT HEALTH, V41, pS42, DOI 10.1016/j.jadohealth.2007.09.004
   Ybarra ML, 2007, ARCH PEDIAT ADOL MED, V161, P138, DOI 10.1001/archpedi.161.2.138
   Ybarra ML, 2004, J CHILD PSYCHOL PSYC, V45, P1308, DOI 10.1111/j.1469-7610.2004.00328.x
   Ybarra ML, 2004, J ADOLESCENCE, V27, P319, DOI 10.1016/j.adolescence.2004.03.007
   Young K. S., 1998, CAUGHT NET RECOGNIZE
   Young KS, 1996, CYBERPSYCHOLOGY BEHA, V3, P237
NR 50
TC 3
Z9 3
U1 0
U2 15
PU ACADEMIC PRESS LTD- ELSEVIER SCIENCE LTD
PI LONDON
PA 24-28 OVAL RD, LONDON NW1 7DX, ENGLAND
SN 0140-1971
EI 1095-9254
J9 J ADOLESCENCE
JI J. Adolesc.
PD DEC
PY 2013
VL 36
IS 6
BP 1153
EP 1163
DI 10.1016/j.adolescence.2013.09.004
PG 11
WC Psychology, Developmental
SC Psychology
GA 275XX
UT WOS:000328713800016
PM 24215962
DA 2019-03-23
ER

PT J
AU Morrow, A
   Downey, CA
AF Morrow, Allison
   Downey, Christina A.
TI Perceptions of adolescent bullying: Attributions of blame and
   responsibility in cases of cyber-bullying
SO SCANDINAVIAN JOURNAL OF PSYCHOLOGY
LA English
DT Article
DE Online intimidation; bullying; perceptions of blame; attribution
AB Cyber-bullying (where victims are targeted via online social networking or other electronic means) has gained increased attention in research and the broadcast media, but previous research has not investigated attribution of blame in such cyber-bullying events. This experiment hypothesized that participants would assign higher ratings of blame to bullying perpetrators when the bullying situations were depicted as having highly foreseeable outcomes (vs. unforeseeable outcomes), and as occurring in school (vs. online). In addition, a significant interaction was predicted between outcome foreseeability and bullying situation, with highly foreseeable in-school events being rated as the most predictable and attributable to the bully's actions. One-hundred sixty-three participants completed surveys containing demographic items, items regarding their past experiences of victimization, and one of four randomly-assigned vignettes detailing a bullying situation (which participants rated). While hypotheses regarding outcome foreseeability were supported, no cyber-bullying vs. in-school main effects (or corresponding interaction effects) were detected. Implications for future research and practice, as well as study limitations, are discussed.
C1 [Morrow, Allison; Downey, Christina A.] Indiana Univ Kokomo, Kokomo, IN 46904 USA.
RP Downey, CA (reprint author), Indiana Univ Kokomo, Dept Psychol, 2300 S Washington St Kokomo, Kokomo, IN 46904 USA.
EM downeyca@iuk.edu
CR Alicke M. D., 2008, SOC COGNITION, V8, P286
   Alicke MD, 2008, PERS SOC PSYCHOL B, V34, P1371, DOI 10.1177/1046167208321594
   Alicke MD, 2008, J COGN CULT, V8, P179, DOI 10.1163/156770908X289279
   ALICKE MD, 1994, SOC COGNITION, V12, P281, DOI 10.1521/soco.1994.12.4.281
   ALICKE MD, 1990, PERS SOC PSYCHOL B, V16, P465, DOI 10.1177/0146167290163005
   ALICKE MD, 1992, J PERS SOC PSYCHOL, V63, P368, DOI 10.1037/0022-3514.63.3.368
   Chapell Mark, 2004, Adolescence, V39, P53
   Dooley JJ, 2009, Z PSYCHOL, V217, P182, DOI 10.1027/0044-3409.217.4.182
   Drogin E.Y., 2008, J PSYCHIAT LAW, V36, P679
   Erb T. D., 2008, ARIZONA STATE LAW J, V40, P258
   Janis WJD, 2007, J ADOLESCENT HEALTH, V41, pS51, DOI 10.1016/j.jadohealth.2007.08.019
   Jones LM, 2012, J ADOLESCENT HEALTH, V50, P179, DOI 10.1016/j.jadohealth.2011.09.015
   Juvonen J, 2008, J SCHOOL HEALTH, V78, P496, DOI 10.1111/j.1746-1561.2008.00335.x
   Li Q., 2010, J AGGRESS MALTREAT T, V19, P372, DOI [10.1080/10926771003788979, DOI 10.1080/10926771003788979]
   Lwin MO, 2012, J ADOLESCENCE, V35, P31, DOI 10.1016/j.adolescence.2011.06.007
   MacDonald D. C., 2010, PROCEDIA SOCIAL BEHA, V9, P2003
   Maczewski M., 2002, CHILD YOUTH CARE FOR, V31, P111
   Mandel DR, 1996, J PERS SOC PSYCHOL, V71, P450, DOI 10.1037/0022-3514.71.3.450
   Mesch GS, 2009, CYBERPSYCHOL BEHAV, V12, P387, DOI 10.1089/cpb.2009.0068
   Nadelhoffer Thomas, 2006, PHILOS EXPLORATIONS, V9, P203, DOI DOI 10.1080/13869790600641905
   Salmon G., 2000, CLIN CHILD PSYCHOL P, DOI [10.1177/1359104500005004010, DOI 10.1177/1359104500005004010]
NR 21
TC 3
Z9 3
U1 2
U2 30
PU WILEY
PI HOBOKEN
PA 111 RIVER ST, HOBOKEN 07030-5774, NJ USA
SN 0036-5564
EI 1467-9450
J9 SCAND J PSYCHOL
JI Scand. J. Psychol.
PD DEC
PY 2013
VL 54
IS 6
BP 536
EP 540
DI 10.1111/sjop.12074
PG 5
WC Psychology, Multidisciplinary
SC Psychology
GA 251XN
UT WOS:000326967400013
PM 24111682
DA 2019-03-23
ER

PT J
AU Bailey, SD
   D'Auria, JP
   Haushalter, JP
AF Bailey, Shana D.
   D'Auria, Jennifer P.
   Haushalter, Jamie P.
TI Information on Infantile Colic on the World Wide Web
SO JOURNAL OF PEDIATRIC HEALTH CARE
LA English
DT Article
DE Colic; infant; parent; Web
ID CHILD
AB Introduction: The purpose of this study was to explore and describe the type and quality of information on infantile colic that a parent might access on the World Wide Web.
   Methods: Two checklists were used to evaluate the quality indicators of 24 Web sites and the colic-specific content.
   Results: Fifteen health information Web sites met more of the quality parameters than the nine commercial sites. Eight Web sites included information about colic and infant abuse, with six being health information sites.
   Discussion: The colic-specific content on 24 Web sites reflected current issues and controversies; however, the completeness of the information in light of current evidence varied among the Web sites. Strategies to avoid complications of parental stress or infant abuse were not commonly found on the Web sites. Pediatric professionals must guide parents to reliable colic resources that also include emotional support and understanding of infant crying. A best evidence guideline for the United States would eliminate confusion and uncertainty about which colic therapies are safe and effective for parents and professionals.
C1 [Bailey, Shana D.] Capitol Pediat & Adolescent Ctr, Knightdale, NC USA.
   [D'Auria, Jennifer P.] Univ N Carolina, Chapel Hill, NC USA.
   [Haushalter, Jamie P.] Univ N Carolina, Sch Med, Dept Pediat, Chapel Hill, NC USA.
RP D'Auria, JP (reprint author), Carrington Hall,CB 7460, Chapel Hill, NC 27599 USA.
EM jdauria@email.unc.edu
CR Bouche G, 2008, BMC PUBLIC HEALTH, V8, DOI 10.1186/1471-2458-8-300
   BRAZELTON TB, 1962, PEDIATRICS, V29, P579
   Catherine NLA, 2008, J DEV BEHAV PEDIATR, V29, P508, DOI 10.1097/DBP.0b013e31818d0c0c
   Cirgin Ellett M. L., 2009, AM J MATERNAL CHILD, V34, P164
   Cirgin Ellett M. L., 2005, GASTROENTEROL NURS, V28, P19
   Cohen-Silver J, 2009, CLIN PEDIATR, V48, P14, DOI 10.1177/0009922808323116
   D'Auria JP, 2010, J PEDIATR HEALTH CAR, V24, P137, DOI 10.1016/j.pedhc.2009.11.001
   Garrison MM, 2000, PEDIATRICS, V106, P184
   Goldson E., 2007, CURRENT DIAGNOSIS TR, P83
   Joanna Briggs Institute, 2008, BEST PRACTICE, V12, P1
   Keefe MR, 2006, NURS RES, V55, P198, DOI 10.1097/00006199-200605000-00006
   KEMPER KJ, 2002, HOLISTIC PEDIAT
   Lewis E., 2010, TOP 10 SEARCH ENGINE
   Lobo Marie L, 2004, J Pediatr Health Care, V18, P115, DOI 10.1016/j.pedhc.2003.10.001
   Long T, 2001, J ADV NURS, V34, P155, DOI 10.1046/j.1365-2648.2001.01740.x
   MILLER JJ, 1990, J PEDIATR-US, V117, P261, DOI 10.1016/S0022-3476(05)80542-6
   National Center on Shaken Baby Syndrome, PER PUR PLE CRYING
   Parker S., 2010, Z PARKER HDB DEV BEH, P182
   Roberts DM, 2004, AM FAM PHYSICIAN, V70, P735
   Rosen LD, 2007, EXPLORE-NY, V3, P417, DOI 10.1016/j.explore.2007.05.013
   Savino F, 2007, PEDIATRICS, V119, pE124, DOI 10.1542/peds.2006-1222
   Shelov S, 2009, CARING YOUR BABY YOU
   van den Berg MP, 2009, PEDIATRICS, V124, pE96, DOI 10.1542/peds.2008-3100
   WESSEL MA, 1954, PEDIATRICS, V14, P421
NR 24
TC 3
Z9 3
U1 0
U2 2
PU ELSEVIER SCIENCE INC
PI NEW YORK
PA 360 PARK AVE SOUTH, NEW YORK, NY 10010-1710 USA
SN 0891-5245
EI 1532-656X
J9 J PEDIATR HEALTH CAR
JI J. Pediatr. Health Care
PD NOV-DEC
PY 2013
VL 27
IS 6
BP 443
EP 450
DI 10.1016/j.pedhc.2012.04.009
PG 8
WC Health Policy & Services; Nursing; Pediatrics
SC Health Care Sciences & Services; Nursing; Pediatrics
GA 253PQ
UT WOS:000327102000007
PM 22664097
DA 2019-03-23
ER

PT J
AU Mirzaei, S
   Sohlberg, A
   Knoll, P
   Zakavi, R
   Diemling, M
AF Mirzaei, Siroos
   Sohlberg, Antti
   Knoll, Peter
   Zakavi, Rasoul
   Diemling, Markus
TI Easy-to-Use Online Software Package for Internal Dose Assessment After
   Radionuclide Treatment in Clinical Routine
SO CLINICAL NUCLEAR MEDICINE
LA English
DT Article
DE internal dosimetry; radionuclide therapy; OLINDA
ID NUCLEAR-MEDICINE; RENAL TOXICITY; THERAPY; DOSIMETRY; LU-177-DOTATATE;
   Y-90-DOTATOC
AB Background: Internal dose assessment after radionuclide therapy is usually performed using home-made software packages. The dose assessment includes image registration, region-of-interest drawing, time-activity curve generation, and manual calculation of residence times followed by dose calculation with the OLINDA/MIRD software. The drawback of these methods is that several steps have to be performed using various software products possibly installed on different workstations. The aforementioned approaches are error-prone as well as difficult and time-consuming. In this article, we present a commercial software package that implements all the required dose calculation steps in 1 application, which greatly facilitates the internal dose assessment.
   Methods and Results: The workflow of the newly developed software package "Hybrid Dosimetry" proceeds from automatic image registration to region-of-interest drawing, followed by time-activity curve fitting and dose calculation according to the MIRD method. The software is available online and can be run on independent computers using images in the common DICOM format. We used the package for internal dosimetry of 8 patients treated with Lu-177-DOTATATE and compared the results with manual dose calculation.
   Conclusions: The online software package presented is platform independent and allows fast dose calculations. The results obtained with the new package were in perfect agreement with manual methods.
C1 [Mirzaei, Siroos; Knoll, Peter] Wilhelminenspital Stadt Wien, Dept Nucl Med, PET Ctr, A-1160 Vienna, Austria.
   [Sohlberg, Antti] Joint Author Paijat Hame Social & Hlth Care, Lab Clin Physiol & Nucl Med, Lahti, Finland.
   [Zakavi, Rasoul] Mashhad Univ Med Sci, Nucl Med Res Ctr, Mashhad, Iran.
   [Diemling, Markus] Hermes Med Solut Ltd, London, England.
RP Mirzaei, S (reprint author), Wilhelminenspital Stadt Wien, Inst Nucl Med, PET Ctr, Montleartstr 37, A-1160 Vienna, Austria.
EM siroos.mirzaei@wienkav.at
RI Zakavi, Seyed Rasoul/H-5891-2016
OI Zakavi, Seyed Rasoul/0000-0002-8276-2134
FU Hybrid Dosimetry
FX The "Hybrid Dosimetry" was provided without charges from "Hermes Medical
   Solutions" to the Department of Nuclear Medicine at Wilhelminenspital.
CR Barone R, 2005, J NUCL MED, V46, p99S
   Bodei L, 2004, EUR J NUCL MED MOL I, V31, P1038, DOI 10.1007/s00259-004-1571-4
   Bodei L, 2011, EUR J NUCL MED MOL I, V38, P2125, DOI 10.1007/s00259-011-1902-1
   Buijs WCAM, 1998, J NUCL MED, V39, P2167
   Cristy M, 1987, ORNLNUREGTM8381V1
   Glatting G, 2006, NUKLEARMED-NUCL MED, V45, P269
   Lanconelli N, 2012, PHYS MED BIOL, V57, P517, DOI 10.1088/0031-9155/57/2/517
   Lassmann M, 2011, EUR J NUCL MED MOL I, V38, P192, DOI 10.1007/s00259-010-1549-3
   Levenberg K., 1944, Quarterly of Applied Mathematics, V2, P164
   Loevinger R, 1999, MIRD PRIMER ABSORBED
   Marquardt D. W., 1963, SIAM J APPL MATH, V11, P431, DOI DOI 10.1137/0111030
   Mirzaei S, 2011, ONCOLOGY-BASEL, V80, P326, DOI 10.1159/000329808
   Rolleman EJ, 2003, EUR J NUCL MED MOL I, V30, P9, DOI 10.1007/s00259-002-0982-3
   Siegel JA, 1999, J NUCL MED, V40, p37S
   Sjogreen K, 2005, CANCER BIOTHER RADIO, V20, P92, DOI 10.1089/cbr.2005.20.92
   Stabin MG, 2005, J NUCL MED, V46, P1023
   STABIN MG, 1995, ORNLTM12907
   Vegt E, 2010, J NUCL MED, V51, P1049, DOI 10.2967/jnumed.110.075101
   Visser E, 2007, EUR J NUCL MED MOL I, V34, P413, DOI 10.1007/s00259-006-0226-z
   1990, ANN ICRP, V60, P21
NR 20
TC 3
Z9 3
U1 0
U2 2
PU LIPPINCOTT WILLIAMS & WILKINS
PI PHILADELPHIA
PA TWO COMMERCE SQ, 2001 MARKET ST, PHILADELPHIA, PA 19103 USA
SN 0363-9762
EI 1536-0229
J9 CLIN NUCL MED
JI Clin. Nucl. Med.
PD SEP
PY 2013
VL 38
IS 9
BP 686
EP 690
DI 10.1097/RLU.0b013e31828da3db
PG 5
WC Radiology, Nuclear Medicine & Medical Imaging
SC Radiology, Nuclear Medicine & Medical Imaging
GA 298XD
UT WOS:000330356900009
PM 23640224
DA 2019-03-23
ER

PT J
AU Raguram, R
   White, AM
   Xu, Y
   Frahm, JM
   Georgel, P
   Monrose, F
AF Raguram, Rahul
   White, Andrew M.
   Xu, Yi
   Frahm, Jan-Michael
   Georgel, Pierre
   Monrose, Fabian
TI On the Privacy Risks of Virtual Keyboards: Automatic Reconstruction of
   Typed Input from Compromising Reflections
SO IEEE TRANSACTIONS ON DEPENDABLE AND SECURE COMPUTING
LA English
DT Article
DE Privacy; security; side-channel attack; human factors; compromising
   emanations; mobile devices
ID RANDOM SAMPLE CONSENSUS; SCALE
AB We investigate the implications of the ubiquity of personal mobile devices and reveal new techniques for compromising the privacy of users typing on virtual keyboards. Specifically, we show that so-called compromising reflections (in, for example, a victim's sunglasses) of a device's screen are sufficient to enable automated reconstruction, from video, of text typed on a virtual keyboard. Through the use of advanced computer vision and machine learning techniques, we are able to operate under extremely realistic threat models, in real-world operating conditions, which are far beyond the range of more traditional OCR-based attacks. In particular, our system does not require expensive and bulky telescopic lenses: rather, we make use of off-the-shelf, handheld video cameras. In addition, we make no limiting assumptions about the motion of the phone or of the camera, nor the typing style of the user, and are able to reconstruct accurate transcripts of recorded input, even when using footage captured in challenging environments (e.g., on a moving bus). To further underscore the extent of this threat, our system is able to achieve accurate results even at very large distances-up to 61 m for direct surveillance, and 12 m for sunglass reflections. We believe these results highlight the importance of adjusting privacy expectations in response to emerging technologies.
C1 [Raguram, Rahul; White, Andrew M.; Xu, Yi; Frahm, Jan-Michael; Georgel, Pierre; Monrose, Fabian] Univ N Carolina, Dept Comp Sci, Chapel Hill, NC 27514 USA.
RP Raguram, R (reprint author), Univ N Carolina, Dept Comp Sci, Chapel Hill, NC 27514 USA.
EM rraguram@cs.unc.edu; amw@cs.unc.edu; yix@cs.unc.edu; jmf@cs.unc.edu;
   georgel@cs.unc.edu; fabian@cs.unc.edu
FU US National Science Foundation (NSF) [CNS-0852649]
FX This work was supported in part by the US National Science Foundation
   (NSF) grant CNS-0852649. An earlier version of this paper appeared in
   the 2011 ACM Conference on Computer and Communications Security.
CR Asonov D., 2004, P IEEE S SEC PRIV
   BACKES M, 2008, P IEEE S SEC PRIV
   Backes M., 2009, P IEEE S SEC PRIV
   Balzarotti D, 2008, P IEEE S SEC PRIV
   Denkowski M., 2010, P C ASS MACH TRANSL
   Doddington G., 2002, P HUM LANG TECHN C H, P128
   FISCHLER MA, 1981, COMMUN ACM, V24, P381, DOI 10.1145/358669.358692
   Francis W., 1979, TECHNICAL REPORT
   FREUND Y, 1995, P 2 EUR C COMP LEARN, P23, DOI DOI 10.1006/JCSS.1997.1504
   Grabner H., 2006, P BMVC, V1, P47
   Grabner H, 2008, LECT NOTES COMPUT SC, V5302, P234, DOI 10.1007/978-3-540-88682-2_19
   Hartley R. I., 2000, MULTIPLE VIEW GEOMET
   Highland H. J., 1986, Computers & Security, V5, P85, DOI 10.1016/0167-4048(86)90125-2
   Huber P. J., 1981, ROBUST STAT
   Jung K, 2004, PATTERN RECOGN, V37, P977, DOI 10.1016/j.patcog.2003.10.012
   Jurafsky D, 2008, SPEECH LANGUAGE PROC
   Kalal Z., 2010, P INT C PATT REC
   Kuhn M. G., 2002, P IEEE S SEC PRIV
   KUHN MG, 2004, P 4 WORKSH PRIV ENH
   Lavie A., 2010, P C ASS MACH TRANSL
   Lavie A, 2009, MACH TRANSL, V23, P105, DOI 10.1007/s10590-009-9059-4
   Levi K., 2004, P IEEE CS COMP VIS P
   Loughry J., 2002, ACM Transactions on Information and Systems Security, V5, P262, DOI 10.1145/545186.545189
   Lowe DG, 2004, INT J COMPUT VISION, V60, P91, DOI 10.1023/B:VISI.0000029664.99615.94
   Maggi F., 2011, P 7 INT C INF ASS SE
   Marquardt P., 2011, P ACM C COMP COMM SE
   McCowan I.A., 2004, 732004 IDIAPRR
   National Security Agency, 1972, CRYPTOLOGIC SPECTRUM, V2
   Ojala T, 2002, IEEE T PATTERN ANAL, V24, P971, DOI 10.1109/TPAMI.2002.1017623
   Papineni Kishore, 2002, P 40 ANN M ASS COMP, P311, DOI DOI 10.3115/1073083.1073135
   Pereira F.C.N., 1996, COMPUTING RES REPOSI, Vcmp-lg/9603001
   Raguram R, 2008, LECT NOTES COMPUT SC, V5303, P500, DOI 10.1007/978-3-540-88688-4_37
   Raguram R, 2011, PROCEEDINGS OF THE 18TH ACM CONFERENCE ON COMPUTER & COMMUNICATIONS SECURITY (CCS 11), P527
   Stalder S., 2009, P IEEE INT C COMP VI, P1409, DOI DOI 10.1109/ICCVW.2009.5457445
   van Eck W., 1985, Computers & Security, V4, P269, DOI 10.1016/0167-4048(85)90046-X
   Viola P, 2004, INT J COMPUT VISION, V57, P137, DOI 10.1023/B:VISI.0000013087.49260.fb
   VIOLA P, 2001, P IEEE CS C COMP VIS
   von Ahn L, 2008, SCIENCE, V321, P1465, DOI 10.1126/science.1160379
   Vuagnoux M., 2009, P 18 USENIX SEC S
   Zhang YQ, 2010, PROCEEDINGS OF THE 17TH ACM CONFERENCE ON COMPUTER AND COMMUNICATIONS SECURITY (CCS'10), P176, DOI 10.1145/1866307.1866328
   Zhuang L., 2009, ACM T INFORM SYSTEM, V13
NR 41
TC 3
Z9 3
U1 0
U2 11
PU IEEE COMPUTER SOC
PI LOS ALAMITOS
PA 10662 LOS VAQUEROS CIRCLE, PO BOX 3014, LOS ALAMITOS, CA 90720-1314 USA
SN 1545-5971
J9 IEEE T DEPEND SECURE
JI IEEE Trans. Dependable Secur. Comput.
PD MAY-JUN
PY 2013
VL 10
IS 3
BP 154
EP 167
DI 10.1109/TDSC.2013.16
PG 14
WC Computer Science, Hardware & Architecture; Computer Science, Information
   Systems; Computer Science, Software Engineering
SC Computer Science
GA 143VG
UT WOS:000318895700003
DA 2019-03-23
ER

PT J
AU Larson, MJ
   Amodeo, M
   LoCastro, JS
   Muroff, J
   Smith, L
   Gerstenberger, E
AF Larson, Mary Jo
   Amodeo, Maryann
   LoCastro, Joseph S.
   Muroff, Jordana
   Smith, Lauren
   Gerstenberger, Eric
TI Randomized Trial of Web-Based Training to Promote Counselor Use of
   Cognitive Behavioral Therapy Skills in Client Sessions
SO SUBSTANCE ABUSE
LA English
DT Article
DE Randomized trial; training program; cognitive behavioral therapy; skill
   improvement; web course
ID SUBSTANCE-ABUSE TREATMENT; ALCOHOL DEPENDENCE; DRUG-TREATMENT;
   PSYCHOTHERAPY-RESEARCH; TECHNOLOGY-TRANSFER; ADDICTION TREATMENT;
   DISSEMINATION; COMPETENCE; CLINICIAN; ADHERENCE
AB Background and Methods: The authors designed and delivered an innovative Web course on cognitive behavioral therapy (CBT), a specific empirically based treatment, to a diverse group of addiction counselors and supervisors in 54 addiction units across the country, and conducted a randomized controlled trial of its effectiveness with 127 counselors. The primary focus of the trial was to assess adequate adherence to CBT practice after training as judged by raters blinded to training condition who listened to audiotapes of actual client sessions. Counselors who passed were judged to satisfy 2 criteria: (a) low pass or greater on at least 1 of 3 CBT-generic skills assessing session structure; and (b) low pass or greater on at least 1 of 3 CBT-specific skills related to use of functional analysis, cognitive skills practice, or behavioral skills practice. Results: Although the counselors' use of CBT skills in sessions increased after Web course training, it was not statistically significant and not larger than the gain of control-group counselors trained with a written CBT manual.
C1 [Larson, Mary Jo] Brandeis Univ, Schneider Inst Hlth Policy, Heller Sch, Waltham, MA 02454 USA.
   [Amodeo, Maryann] Boston Univ, Sch Social Work, Ctr Addict Res & Serv, Boston, MA 02215 USA.
   [LoCastro, Joseph S.] Boston Vet Affairs Med Ctr, Hlth Care Syst, Boston, MA USA.
   [Muroff, Jordana] Boston Univ, Sch Social Work, Boston, MA 02215 USA.
   [Smith, Lauren; Gerstenberger, Eric] New England Res Inst Inc, Watertown, MA USA.
RP Larson, MJ (reprint author), Brandeis Univ, Schneider Inst Hlth Policy, Heller Sch, MS035,415 South St, Waltham, MA 02454 USA.
EM larson@brandeis.edu
RI sebastianovitsch, stepan/G-8507-2013
FU National Institute on Drug Abuse [R01 DA016929, R43 DA022782-01]
FX Study support was received from the National Institute on Drug Abuse
   (R01 DA016929 and R43 DA022782-01). Throughout the study, the authors
   received immediate guidance and support whenever requested from their
   program official, Cecelia McNamara Spitznas, PhD, for which the authors
   are grateful. Michael Otto, PhD (Center for Anxiety and Related
   Disorders, Boston University), David Lewis, MD (Center for Alcohol and
   Addiction Studies, Brown University), and Gail S. Steketee, PhD (Boston
   University School of Social Work), generously commented upon and
   suggested improvements to the preliminary Rating Guide. Dr. Steketee
   also greatly assisted in content development for the full Web course and
   Dr. Susan Storti (Synergy Enterprises, Inc., formerly of the New England
   Addiction Technology Transfer Center, Brown University), was a
   co-investigator at the time of proposal submission and project start-up.
   Dr. Storti generously assisted with study recruitment. Grant Ritter,
   PhD, and Anne Stoddard, PhD, provided statistical advice and Carol Link,
   PhD, contributed greatly to the authors' decisions on the study design
   and performed the random assignment of addiction units.
CR Amodeo M, 2010, SUBST USE MISUSE, V45, P968, DOI 10.3109/10826080903534467
   Ana EJS, 2009, DRUG ALCOHOL DEPEN, V103, P44, DOI 10.1016/j.drugalcdep.2009.03.006
   Andrzejewski ME, 2001, DRUG ALCOHOL DEPEN, V63, P179, DOI 10.1016/S0376-8716(00)00207-6
   Anton RF, 2006, JAMA-J AM MED ASSOC, V295, P2003, DOI 10.1001/jama.295.17.2003
   Backer TE, 2000, J COMMUNITY PSYCHOL, V28, P363, DOI 10.1002/(SICI)1520-6629(200005)28:3<363::AID-JCOP10>3.0.CO;2-T
   Barber JP, 2004, J CLIN PSYCHOL, V60, P29, DOI 10.1002/jclp.10186
   Carroll KM, 2007, ADDICTION, V102, P850, DOI 10.1111/j.1360-0443.2007.01798.x
   Carroll KM, 2004, ARCH GEN PSYCHIAT, V61, P264, DOI 10.1001/archpsyc.61.3.264
   Carroll KM, 2002, J SUBST ABUSE TREAT, V23, P73, DOI 10.1016/S0740-5472(02)00255-6
   Carroll KM, 1998, J CONSULT CLIN PSYCH, V66, P290, DOI 10.1037/0022-006X.66.2.290
   Carroll KM, 2000, DRUG ALCOHOL DEPEN, V57, P225, DOI 10.1016/S0376-8716(99)00049-6
   CARROLL KM, 1994, J STUD ALCOHOL, P149, DOI 10.15288/jsas.1994.s12.149
   Carroll KM, 1998, NIH PUBLICATION, V98-4308
   Connolly M B, 1998, J Psychother Pract Res, V7, P290
   Crits-Christoph P, 1998, J CONSULT CLIN PSYCH, V66, P484, DOI 10.1037/0022-006X.66.3.484
   Dutta T K, 1996, MED ED ONLINE, V1, P1
   Gerstenberger E, 2008, ADD HLTH SERV RES AH
   GLEESON JP, 1993, ADMIN SOC WORK, V17, P21, DOI 10.1300/J147v17n03_02
   HAMM F, 1992, J SUBST ABUSE TREAT, V9, P257, DOI 10.1016/0740-5472(92)90069-Z
   Heaven C, 2006, PATIENT EDUC COUNS, V60, P313, DOI 10.1016/j.pec.2005.08.008
   Herschell AD, 2009, ADM POLICY MENT HLTH, V36, P63, DOI 10.1007/s10488-008-0194-7
   Kotter John P., 2007, HARVARD BUS REV, P59
   Lamb S., 1998, BRIDGING GAP PRACTIC
   Larson MJ, 2009, SUBST ABUS, V30, P26, DOI 10.1080/08897070802611741
   Liddle HA, 2002, J SUBST ABUSE TREAT, V22, P231, DOI 10.1016/S0740-5472(02)00239-8
   LoCastro J, 2008, ADD HLTH SERV RES AH
   Mannix KA, 2006, PALLIATIVE MED, V20, P579, DOI 10.1177/0269216306071058
   Marinelli-Casey P, 2002, PSYCHIATR SERV, V53, P984, DOI 10.1176/appi.ps.53.8.984
   Martino S, 2008, DRUG ALCOHOL DEPEN, V96, P37, DOI 10.1016/j.drugalcdep.2008.01.020
   Mathieson FM, 2009, COGN BEH THER, V2, P43, DOI 10.1017/S1754470X08000081
   McHugh RK, 2010, AM PSYCHOL, V65, P73, DOI 10.1037/a0018121
   McKee SA, 2007, DRUG ALCOHOL DEPEN, V91, P97, DOI 10.1016/j.drugalcdep.2007.05.006
   Miller WR, 2001, BEHAV COGN PSYCHOTH, V29, P457, DOI 10.1017/S1352465801004064
   Miller WR, 2005, J STUD ALCOHOL, P188, DOI 10.15288/jsas.2005.s15.188
   Miller WR, 2004, J CONSULT CLIN PSYCH, V72, P1050, DOI 10.1037/0022-006X.72.6.1050
   Morgenstern J, 2001, PSYCHOL ADDICT BEHAV, V15, P83, DOI 10.1037/0893-164X.15.2.83
   Muroff J, 2011, EDUC TECHNOL SOC, V14, P136
   Robbins S. P., 2000, ESSENTIALS ORG BEHAV
   Rogers E.M., 1995, DIFFUSION INNOVATION
   Roman PM, 2002, J SUBST ABUSE TREAT, V22, P211, DOI 10.1016/S0740-5472(02)00241-6
   Schein E.H., 1992, ORG CULTURE LEADERSH
   Shafer MS, 2004, J SUBST ABUSE TREAT, V26, P141, DOI 10.1016/S0740-5472(03)00167-3
   Sholomskas DE, 2005, J CONSULT CLIN PSYCH, V73, P106, DOI 10.1037/0022.006X.73.1.106
   Sholomskas DE, 2006, J STUD ALCOHOL, V67, P939, DOI 10.15288/jsa.2006.67.939
   Simpson DD, 2004, J SUBST ABUSE TREAT, V27, P99, DOI 10.1016/j.jsat.2004.06.001
   Siqueland L, 2000, J Psychother Pract Res, V9, P123
   Sorensen JL, 2000, J PSYCHOACTIVE DRUGS, V32, P379, DOI 10.1080/02791072.2000.10400239
   Walters ST, 2005, J SUBST ABUSE TREAT, V29, P283, DOI 10.1016/j.jsat.2005.08.006
   Watson D W, 2003, J TEACH ADDICT, V2, P45
   Webb C, 2002, TCE-THE CHEM ENG, P2
   Weingardt KR, 2004, CLIN PSYCHOL-SCI PR, V11, P313, DOI 10.1093/clipsy/bph087
   Weiss RD, 2005, J STUD ALCOHOL, P43, DOI 10.15288/jsas.2005.s15.43
   Weiss RD, 2008, J STUD ALCOHOL DRUGS, V69, P878, DOI 10.15288/jsad.2008.69.878
NR 53
TC 3
Z9 3
U1 1
U2 13
PU ROUTLEDGE JOURNALS, TAYLOR & FRANCIS LTD
PI ABINGDON
PA 2-4 PARK SQUARE, MILTON PARK, ABINGDON OX14 4RN, OXON, ENGLAND
SN 0889-7077
EI 1547-0164
J9 SUBST ABUS
JI Subst. Abus.
PD APR 1
PY 2013
VL 34
IS 2
BP 179
EP 187
DI 10.1080/08897077.2012.746255
PG 9
WC Substance Abuse
SC Substance Abuse
GA 128BI
UT WOS:000317742700017
PM 23577913
OA Green Accepted
DA 2019-03-23
ER

PT J
AU Wang, DB
   Kam, WN
   Cheung, K
   Pakbin, P
   Sioutas, C
AF Wang, Dongbin
   Kam, Winnie
   Cheung, Kalam
   Pakbin, Payam
   Sioutas, Constantinos
TI Development of a Two-Stage Virtual Impactor System for High
   Concentration Enrichment of Ultrafine, PM2.5, and Coarse Particulate
   Matter
SO AEROSOL SCIENCE AND TECHNOLOGY
LA English
DT Article
ID SIMULTANEOUS IN-VIVO; AMBIENT PARTICLES; INHALATION EXPOSURES;
   CHEMICAL-COMPOSITION; OXIDATIVE STRESS; EPITHELIAL-CELLS; VITRO
   EVALUATION; AIR-POLLUTANTS; AEROSOL; FINE
AB A two-stage particle concentration enrichment system was developed to provide highly concentrated particles at low flow rates, for applications in areas such as toxicity studies of particulate matter (PM) as well as for increasing the signal-to-noise ratio in online particle sampling instruments. The current system is an extension of the Versatile Aerosol Concentration Enrichment System (VACES) developed at University of Southern California and operates by placing a second-stage miniature virtual impactor (VI) downstream of the VACES. Particles are sequentially enriched through each stage. Laboratory evaluations were conducted using various types of polydisperse particles to simulate typical ambient PM components as well as monodisperse polystyrene latex (PSL) particles. The system's configuration was tested by adjusting the intermediate flow rate, which is the intake flow of the second-stage VI (or minor flow of the first-stage VIs), for which 15 L/min was determined to be optimal in terms of maximizing the overall concentration enrichment. Particle size distributions before and after concentration enrichment were compared using a scanning mobility particle sizer. Overall, our results indicate that the sampled particles were relative consistently enriched by factors of 100-120 (i.e., a concentration enrichment efficiency 75-85% of the ideal value) based on both PM mass and number concentrations, and along with similar physical properties of the size distribution (i.e., mode, median). Continuous and time-integrated field tests using urban ambient PM also showed consistent enrichment factors (by roughly 100-120times) for number and mass concentrations, black carbon, and PM-bound polycyclic aromatic hydrocarbons. Copyright 2013 American Association for Aerosol Research
C1 [Wang, Dongbin; Kam, Winnie; Cheung, Kalam; Pakbin, Payam; Sioutas, Constantinos] Univ So Calif, Dept Civil & Environm Engn, Los Angeles, CA 90089 USA.
RP Sioutas, C (reprint author), Univ So Calif, Dept Civil & Environm Engn, 3620 S Vermont Ave,KAP210,M-C 2531, Los Angeles, CA 90089 USA.
EM sioutas@usc.edu
RI Wang, Dongbin/J-7108-2017
FU National Institutes of Health [1566G HB474]; Environmental Protection
   Agency [1566G HB474, RD-83374301-0]
FX This study was funded by the National Institutes of Health through Grant
   #1566G HB474, and the Environmental Protection Agency through
   Grants/Awards #1566G HB474 and #RD-83374301-0 to the University of
   Southern California (USC). The research described herein has not been
   subjected to the agency's required peer and policy review and therefore
   does not necessarily reflect the views of the agency, and no official
   endorsement should be inferred. The authors would like to thank Dr.
   Junfeng Zhang (USC Keck School of Medicine) for his assistance in the
   chemical analysis.
CR Campbell A, 2005, NEUROTOXICOLOGY, V26, P133, DOI 10.1016/j.neuro.2004.08.003
   Chang MC, 2000, ATMOS ENVIRON, V34, P85, DOI 10.1016/S1352-2310(99)00308-8
   CHEN BT, 1987, J AEROSOL SCI, V18, P203, DOI 10.1016/0021-8502(87)90056-5
   CHEN BT, 1986, AEROSOL SCI TECH, V5, P369, DOI 10.1080/02786828608959101
   Cheung K, 2011, ATMOS ENVIRON, V45, P2651, DOI 10.1016/j.atmosenv.2011.02.066
   Cho AK, 2005, ENVIRON RES, V99, P40, DOI 10.1016/j.envres.2005.01.003
   Cruz CN, 1999, AEROSOL SCI TECH, V31, P392, DOI 10.1080/027868299304110
   Daher N, 2011, AEROSOL SCI TECH, V45, P1294, DOI 10.1080/02786826.2011.590554
   Delfino RJ, 2005, ENVIRON HEALTH PERSP, V113, P934, DOI 10.1289/ehp.7938
   Demokritou P, 2003, INHAL TOXICOL, V15, P111, DOI 10.1080/08958370390168193
   Demokritou P, 2002, AEROSOL SCI TECH, V36, P1061, DOI 10.1080/02786820290092230
   Geller MD, 2005, J AEROSOL SCI, V36, P1006, DOI 10.1016/j.jaerosci.2004.11.015
   Geller MD, 2002, AEROSOL SCI TECH, V36, P748, DOI 10.1080/02786820290038447
   Hinds W. C., 2002, AEROSOL TECHNOLOGY P
   Invernizzi G, 2011, ATMOS ENVIRON, V45, P3522, DOI 10.1016/j.atmosenv.2011.04.008
   Khlystov A, 2005, J AEROSOL SCI, V36, P866, DOI 10.1016/j.jaerosci.2004.11.005
   Kim S, 2001, J AEROSOL SCI, V32, P1299, DOI 10.1016/S0021-8502(01)00058-1
   Kim S, 2001, J AEROSOL SCI, V32, P1281, DOI 10.1016/S0021-8502(01)00057-X
   Kleinman MT, 2008, TOXICOL LETT, V178, P127, DOI 10.1016/j.toxlet.2008.03.001
   Kleinman MT, 2005, J AIR WASTE MANAGE, V55, P1277, DOI 10.1080/10473289.2005.10464727
   Li N, 2004, J IMMUNOL, V173, P3467, DOI 10.4049/jimmunol.173.5.3467
   Li N, 2003, CLIN IMMUNOL, V109, P250, DOI 10.1016/j.clim.2003.08.006
   Li N, 2003, ENVIRON HEALTH PERSP, V111, P455, DOI 10.1289/ehp.6000
   Li N, 2009, ENVIRON HEALTH PERSP, V117, P1116, DOI 10.1289/ehp.0800319
   Lippmann M, 2006, ENVIRON HEALTH PERSP, V114, P1662, DOI 10.1289/ehp.9150
   Malm W. C., 2004, J GEOPHYS RES ATMOS, V109
   MARPLE VA, 1980, ENVIRON SCI TECHNOL, V14, P976, DOI 10.1021/es60168a019
   Misra C, 2004, AEROSOL SCI TECH, V38, P27, DOI 10.1080/02786820490247605
   Morgan TE, 2011, ENVIRON HEALTH PERSP, V119, P1003, DOI 10.1289/ehp.1002973
   MOZURKEWICH M, 1993, ATMOS ENVIRON A-GEN, V27, P261, DOI 10.1016/0960-1686(93)90356-4
   Ning Z, 2007, ENVIRON SCI TECHNOL, V41, P6000, DOI 10.1021/es070653g
   Ning Z, 2006, AEROSOL SCI TECH, V40, P1098, DOI 10.1080/02786820600996422
   Ntziachristos L, 2007, ATMOS ENVIRON, V41, P5684, DOI 10.1016/j.atmosenv.2007.02.043
   Pakbin P, 2011, J AEROSOL SCI, V42, P555, DOI 10.1016/j.jaerosci.2011.06.002
   Rastogi N, 2012, AEROSOL SCI TECH, V46, P1015, DOI 10.1080/02786826.2012.686674
   Ris C, 2007, INHAL TOXICOL, V19, P229, DOI 10.1080/08958370701497960
   Ritz B, 2002, AM J EPIDEMIOL, V155, P17, DOI 10.1093/aje/155.1.17
   Saleh R, 2012, AEROSOL SCI TECH, V46, P22, DOI 10.1080/02786826.2011.602762
   Savi M, 2008, ENVIRON SCI TECHNOL, V42, P5667, DOI 10.1021/es703075q
   Sheesley RJ, 2004, ENVIRON SCI TECHNOL, V38, P6491, DOI 10.1021/es049104q
   Sillanpaa M, 2008, J AEROSOL SCI, V39, P335, DOI 10.1016/j.jaerosci.2007.12.001
   SIOUTAS C, 1994, J AEROSOL SCI, V25, P1321, DOI 10.1016/0021-8502(94)90128-7
   Sioutas C, 1997, J AEROSOL SCI, V28, P1057, DOI 10.1016/S0021-8502(96)00493-4
   Sioutas C, 1999, J AEROSOL SCI, V30, P1001, DOI 10.1016/S0021-8502(98)00769-1
   Volckens J, 2009, ENVIRON SCI TECHNOL, V43, P4595, DOI 10.1021/es900698a
   Wilhelm M, 2005, ENVIRON HEALTH PERSP, V113, P1212, DOI 10.1289/ehp.7751
   Xia T, 2004, ENVIRON HEALTH PERSP, V112, P1347, DOI 10.1289/ehp.7167
   Zhao Y., 2005, J GEOPHYS RES ATMOS, V110
NR 48
TC 3
Z9 5
U1 2
U2 41
PU TAYLOR & FRANCIS INC
PI PHILADELPHIA
PA 325 CHESTNUT ST, SUITE 800, PHILADELPHIA, PA 19106 USA
SN 0278-6826
J9 AEROSOL SCI TECH
JI Aerosol Sci. Technol.
PD MAR 1
PY 2013
VL 47
IS 3
BP 231
EP 238
DI 10.1080/02786826.2012.744446
PG 8
WC Engineering, Chemical; Engineering, Mechanical; Environmental Sciences;
   Meteorology & Atmospheric Sciences
SC Engineering; Environmental Sciences & Ecology; Meteorology & Atmospheric
   Sciences
GA 174RM
UT WOS:000321173100001
OA Bronze
DA 2019-03-23
ER

PT S
AU Mhiripiri, NA
   Mutsvairo, B
AF Mhiripiri, Nhamo Anthony
   Mutsvairo, Bruce
BA Olorunnisola, AA
   Douai, A
BF Olorunnisola, AA
   Douai, A
TI Social Media, New ICTs and the Challenges Facing the Zimbabwe Democratic
   Process
SO NEW MEDIA INFLUENCE ON SOCIAL AND POLITICAL CHANGE IN AFRICA
SE Advances in Human and Social Aspects of Technology
LA English
DT Article; Book Chapter
AB Social media in its various forms drew international attention to Zimbabwe during the most intense period of the Zimbabwe crisis up to 2008. It is arguable that social media activism was contributory to the current dispensation of Government of National Unity between ZANU PF and the former opposition Movement for Democratic Change. Social media induced revolution and mass rejection of the status quo of the magnitude seen in the Arab Spring might be difficult to replicate in Zimbabwe. A similar revolution with different magnitude but critical results unfolds in Zimbabwe, especially since the disputed 2008 presidential elections and the mayhem that followed. The use of new communication technologies helped publicize extra-legal activities and human rights abuses often blamed on ZANU PF affiliated militia groups and the security forces. International attention has led to diplomatic intervention.
C1 [Mhiripiri, Nhamo Anthony] Midlands State Univ, Media & Soc Studies, Gweru, Zimbabwe.
   [Mutsvairo, Bruce] Univ Twente, Enschede, Netherlands.
RP Mhiripiri, NA (reprint author), Midlands State Univ, Media & Soc Studies, Gweru, Zimbabwe.
EM nhamoanthony@yahoo.com; B.Mutsvairo@auc.nl
CR Adolf M., 2005, 1 EUR COMM C 24 AMST
   Anderson H., 2004, PANORAMA SECRETS CAM
   Barclay Philip, 2010, ZIMBABWE YEARS HOPE
   Beers D., 2006, CAN SOC STUD ED YORK, P109
   Bennett WL, 2011, INFORM COMMUN SOC, V14, P770, DOI 10.1080/1369118X.2011.579141
   Bimber B, 1999, POLIT COMMUN, V16, P409, DOI 10.1080/105846099198569
   Boyd D., 2008, REBOOTING AM, P112, DOI [10.1386/macp.4.2.241_3, DOI 10.1386/MACP.4.2.241_3]
   Chan S., 2010, CITIZEN ZIMBABWE CON
   Chideme M. K., 2011, THESIS MIDLANDS STAT
   Chipere G., 2011, COMMUNICATION    JUN
   Chiumbu S., 2010, CITIZEN COMMUNICATIO, P115
   Dahlberg L., 2001, E DEMOCRACY PEER REV, V6
   Daugherty T., 2008, J INTERACTIVE ADVERT, V8, P16, DOI DOI 10.1080/15252019.2008.10722139
   Dewey J, 1954, PUBLIC ITS PROBLEMS
   Dutta S, 2011, GLOBAL INFORM TECHNO
   Evans D., 2008, SOCIAL MEDIA MARKETI
   Fraser N., 1990, SOCIAL TEXT, V25, P56, DOI DOI 10.2307/466240
   Fraser N., 1992, HABERMAS PUBLIC SPHE, P109
   Gaier E., 2008, DEMOCRACY SOC, V8, P8
   Gimmler A., 2001, PHILOS SOC CRIT, V27, P21, DOI DOI 10.1177/019145370102700402
   Habermas J., 1992, FACTS NORMS CONTRIBU
   Hauser GA, 1998, COMMUN MONOGR, V65, P83, DOI 10.1080/03637759809376439
   Hyde-Clarke N., 2010, CITIZEN COMMUNICATIO
   Internews E., 2008, PROMISE UBIQUITY MOB
   Kaplan AM, 2010, BUS HORIZONS, V53, P59, DOI 10.1016/j.bushor.2009.09.003
   Mahoso T., 2011, THE SUNDAY MAIL 0424, pB13
   Mahoso T., 2008, HIDDEN DIMENSIONS OP, P159
   Mahoso T., 2011, THE SUNDAY MAIL 0305
   Matshazi N., 2012, THE STANDARD    0422
   Mbembe Achille, 2001, POSTCOLONY
   Merit S., 2011, USING SOCIAL MEDIA S
   Mhiripiri N. A., 2011, RADIO J INT STUDIES, V9, P107
   Moyo D, 2010, C EL PROC LIB MOV DE
   Moyo D, 2009, JOURNALISM STUD, V10, P551, DOI 10.1080/14616700902797291
   Moyo J., 2011, THE SUNDAY MAIL 0227
   Moyo J., 2011, THE HERALD      0403
   Moyo L, 2011, JOURNALISM, V12, P745, DOI 10.1177/1464884911405469
   Mugabe R., 2011, THE HERALD      0418
   Mutsvairo B., 2010, INT C NEW MED TECHN
   Muzulu P., 2011, ZIMBABWE INDEPE 1215
   Ndlovu R., 2012, FINANCIAL GAZET 0420
   Nyamnjoh F. B., 2005, AFRICAS MEDIA DEMOCR
   Power D., 2003, REVOLUTION WILL NOT
   Raeburn M., 2003, ZIMBABWE COUNTDOWN
   Raftopoulos B., 2011, WHY THERE WONT BE N
   Sachikonye Lloyd, 2011, STATE TURNS ITS CITI
   Smith W., 2003, THOUGHT ACTION NEA H, P61
   Splichal S, 2006, MEDIA CULT SOC, V28, P695, DOI 10.1177/0163443706067022
   Ubayasiri K., 2006, EJOURNALIST REFEREED, V6, P1
NR 49
TC 3
Z9 3
U1 1
U2 1
PU IGI GLOBAL
PI HERSEY
PA 701 E CHOCOLATE AVE, STE 200, HERSEY, PA 17033-1240 USA
SN 2328-1316
EI 2328-1324
BN 978-1-4666-4198-3; 978-1-4666-4197-6
J9 ADV HUM SOC ASPEC T
PY 2013
BP 402
EP 422
DI 10.4018/978-1-4666-4197-6.ch023
D2 10.4018/978-1-4666-4197-6
PG 21
WC Communication; Political Science
SC Communication; Government & Law
GA BJ0UF
UT WOS:000417222000024
DA 2019-03-23
ER

PT J
AU Gaskin, GL
   Longhurst, CA
   Anoshiravani, A
AF Gaskin, Gregory L.
   Longhurst, Christopher A.
   Anoshiravani, Arash
TI Internet Access and Attitudes Toward Online Personal Health Information
   Among Detained Youth
SO PEDIATRICS
LA English
DT Article
DE health information technology; Internet; medical records; adolescents;
   juvenile justice
ID ADOLESCENTS; MEDIA; MALTREATMENT; CHILDREN
AB OBJECTIVE: To assess Internet access and usage patterns among high-risk youth involved in the juvenile justice system, and to determine if health information technology tools might play a useful role in more actively engaging this population in their health care.
   METHODS: A sample of 79 youth between the ages of 13 and 18 years old underwent a structured interview while detained in a large, Northern California juvenile detention facility. After an institutional review board-approved assent/consent process, youth discussed their typical Internet use when not detained, as well as their attitudes toward online access to their personal health information (PHI).
   RESULTS: Detained youth from predominantly underserved, minority communities, reported high levels of access to the Internet while outside of the detention setting, with 97% reporting using the Internet at least once per month and 87% at least weekly. Furthermore, 90% of these youth expressed interest in accessing their PHI online and sharing it with either parents or physicians.
   CONCLUSIONS: Detained adolescents describe unexpectedly high usage of the Internet and online resources when they are outside of the juvenile hall setting. These youth show an interest in, and may benefit from, accessing their PHI online. Further studies are needed to understand the potential health benefits that may be realized by engaging this population through online tools. Pediatrics 2012;130:914-917
C1 [Gaskin, Gregory L.; Longhurst, Christopher A.; Anoshiravani, Arash] Lucile Packard Childrens Hosp, Dept Clin Informat, Palo Alto, CA USA.
   [Longhurst, Christopher A.; Anoshiravani, Arash] Stanford Univ, Dept Pediat, Sch Med, Stanford, CA 94305 USA.
   [Anoshiravani, Arash] Santa Clara Valley Med Ctr, Santa Clara Cty Juvenile Custody Inst, San Jose, CA 95128 USA.
RP Gaskin, GL (reprint author), 770 Welch Rd,MC 5812,Suite 434, Palo Alto, CA 94304 USA.
EM glgaskin@stanford.edu
OI Longhurst, Christopher/0000-0003-4908-6856
CR Brown K, 2011, FUTURE INTERNET, V3, P144, DOI 10.3390/fi3020144
   Chira P, 2010, J BIOMED INFORM, V43, pS9, DOI 10.1016/j.jbi.2010.05.008
   Eamon MK, 2004, J SOCIOLOGY SOCIAL W, V31, P91
   Feinstein RA, 1998, J ADOLESCENT HEALTH, V22, P190, DOI 10.1016/S1054-139X(97)00169-9
   Flicker S, 2004, J MED INTERNET RES, V6, P77, DOI 10.2196/jmir.6.3.e32
   Golzari M, 2006, J ADOLESCENT HEALTH, V38, P776, DOI 10.1016/j.jadohealth.2005.06.008
   Gover AR, 2003, CRIM JUSTICE BEHAV, V30, P374, DOI 10.1177/0093854803252362
   Hansen DL, 2003, J MED INTERNET RES, V5, DOI 10.2196/jmir.5.4.e25
   Haughton LT, 2005, J HEALTH CARE POOR U, V16, P362, DOI 10.1353/hpu.2005.0034
   King DC, 2011, PSYCHIAT SERV, V62, P1430, DOI 10.1176/appi.ps.004412010
   Lenhart A., 2010, SOCIAL MEDIA YOUNG A
   Lenhart A, TEENS KINDNESS CRUEL
   Moiduddin A, UNDERSERVED HLTH INF
   Myers DM, 2008, CHILD YOUTH SERV REV, V30, P1159, DOI 10.1016/j.childyouth.2008.03.002
   O'Keeffe GS, 2011, PEDIATRICS, V127, P800, DOI 10.1542/peds.2011-0054
   Puzzanchera C., 2011, JUVENILE JUSTICE B
   Rice E, 2010, J ADOLESCENT HEALTH, V47, P610, DOI 10.1016/j.jadohealth.2010.04.016
   Strasburger VC, 2010, PEDIATRICS, V125, P756, DOI 10.1542/peds.2009-2563
   The Kaiser Family Foundation, 2010, HLTH INS COV LOW INC
   Young SD, 2011, AIDS BEHAV, V15, P253, DOI 10.1007/s10461-010-9810-0
NR 20
TC 3
Z9 3
U1 2
U2 10
PU AMER ACAD PEDIATRICS
PI ELK GROVE VILLAGE
PA 141 NORTH-WEST POINT BLVD,, ELK GROVE VILLAGE, IL 60007-1098 USA
SN 0031-4005
J9 PEDIATRICS
JI Pediatrics
PD NOV
PY 2012
VL 130
IS 5
BP 914
EP 917
DI 10.1542/peds.2012-1653
PG 4
WC Pediatrics
SC Pediatrics
GA 029OT
UT WOS:000310505900061
PM 23090346
DA 2019-03-23
ER

PT J
AU Norberg, MM
   Turner, MW
   Rooke, SE
   Langton, JM
   Gates, PJ
AF Norberg, Melissa M.
   Turner, Michael W.
   Rooke, Sally E.
   Langton, Julia M.
   Gates, Peter J.
TI An Evaluation of Web-Based Clinical Practice Guidelines for Managing
   Problems Associated with Cannabis Use
SO JOURNAL OF MEDICAL INTERNET RESEARCH
LA English
DT Article
DE Cannabis; Marijuana Abuse; Addiction; Psychotherapy; Standards;
   Information Dissemination; Health Plan Implementation; Internet
ID TREATMENT PROVIDERS; AGREE II; QUALITY; INTERVENTIONS; ADDICTION;
   APPRAISAL; SUPPORT; TRIALS; TOOLS
AB Background: Cannabis is the most widely used illicit substance, and multiple treatment options and avenues exist for managing its use. There has been an increase in the development of clinical practice guidelines (CPGs) to improve standards of care in this area, many of which are disseminated online. However, little is known about the quality and accessibility of these online CPGs.
   Objective: The purpose of study 1 was to determine the extent to which cannabis-related CPGs disseminated online adhere to established methodological standards. The purpose of study 2 was to determine if treatment providers are familiar with these guidelines and to assess their perceived quality of these guidelines.
   Methods: Study 1 involved a systematic search using the Google Scholar search engine and the National Drugs Sector Information Service (NDSIS) website of the Alcohol and Other Drugs Council of Australia (ADCA) to identify CPGs disseminated online. To be included in the current study, CPGs needed to be free of charge and provide guidance on psychological interventions for reducing cannabis use. Four trained reviewers independently assessed the quality of the 7 identified guidelines using the Appraisal of Guidelines for Research and Evaluation (AGREE II) tool. Study 2 assessed 166 Australian cannabis-use treatment providers' (mean age = 45.47 years, SD 12.14) familiarity with and opinions of these 7 guidelines using an online survey. Treatment providers were recruited using online advertisements that directed volunteers to a link to complete the survey, which was posted online for 6 months (January to June 2012). Primary study outcomes included quality scores and rates of guideline familiarity, guideline use, and discovery methods.
   Results: Based on the AGREE II, the quality of CPGs varied considerably. Across different reporting domains, adherence to methodological standards ranged from 0% to 92%. Quality was lowest in the domains of rigor of development (50%), applicability (46%), and editorial independence (30%). Although examination of AGREE II domain scores demonstrated that the quality of the 7 guidelines could be divided into 3 categories (high quality, acceptable to low quality, and very low quality), review of treatment providers' quality perceptions indicated all guidelines fell into 1 category (acceptable quality). Based on treatment providers' familiarity with and usage rates of the CPGs, a combination of peer/colleagues, senior professionals, workshops, and Internet dissemination was deemed to be most effective for promoting cannabis use CPGs. Lack of time, guideline length, conflicts with theoretical orientation, and prior content knowledge were identified as barriers to guideline uptake.
   Conclusions: Developers of CPGs should improve their reporting of development processes, conflicts of interest, and CPGs' applicability to practice, while remaining cognizant that long guidelines may deter implementation. Treatment providers need to be aware that the quality of cannabis-related CPGs varies substantially. (J Med Internet Res 2012;14(6):e169) doi:10.2196/jmir.2319
C1 [Norberg, Melissa M.; Rooke, Sally E.; Gates, Peter J.] Univ New S Wales, Natl Cannabis Prevent & Informat Ctr, Randwick, NSW 2031, Australia.
   [Turner, Michael W.] Natl Hlth Serv, Aberdeen, Scotland.
   [Langton, Julia M.] Univ Sydney, Fac Pharm, Sydney, NSW 2006, Australia.
RP Norberg, MM (reprint author), Univ New S Wales, Natl Cannabis Prevent & Informat Ctr, POB 684, Randwick, NSW 2031, Australia.
EM m.norberg@unsw.edu.au
RI Norberg, Melissa/H-8365-2014
OI Norberg, Melissa/0000-0001-7840-9007; Langton,
   Julia/0000-0001-5668-5764; Gates, Peter/0000-0001-6220-4007
FU Department of Health and Ageing of the Australian Government
FX The authors gratefully acknowledge the Department of Health and Ageing
   of the Australian Government for providing funding for the National
   Cannabis Prevention and Information Centre and, subsequently, the
   present study. The Department of Health and Ageing had no role in study
   design, in data collection or analysis, or in the decision to submit the
   study for publication.
CR AGREE II, 2012, PRACT EX OV
   Australian Bureau of Statistics, 2008, AUSTR SOC TRENDS
   Bartholomew NG, 2007, J SUBST ABUSE TREAT, V33, P193, DOI 10.1016/j.jsat.2007.01.005
   Benishek LA, 2010, DRUG ALCOHOL DEPEN, V107, P202, DOI 10.1016/j.drugalcdep.2009.10.013
   Brouwers MC, 2010, CAN MED ASSOC J, V182, pE472, DOI 10.1503/cmaj.091716
   Brouwers MC, 2010, CAN MED ASSOC J, V182, P1045, DOI 10.1503/cmaj.091714
   Bywood P., 2008, EFFECTIVE DISSEMINAT
   Copeland J, 2009, MANAGEMENT CANNABIS
   Denis C, 2006, COCHRANE DB SYST REV, DOI 10.1002/14651858.CD005336.pub2
   Fervers B, 2010, J VISC SURG, V147, pE341, DOI 10.1016/j.jviscsurg.2010.10.010
   Gautam S, 2006, INDIAN J PSYCHIAT
   Grilli R, 2000, LANCET, V355, P103, DOI 10.1016/S0140-6736(99)02171-6
   GRIMSHAW JM, 1993, LANCET, V342, P1317, DOI 10.1016/0140-6736(93)92244-N
   Grol R, 2003, BRIT J CANCER, V89, pS4, DOI 10.1038/sj.bjc.6601077
   Guidelines International Network, 2012, INT GUID DAT
   Hegarty K, 2009, BR J GEN PRACT, V59, pe149, DOI DOI 10.3399/BJGP09X420581
   Herbeck DA, 2008, ADDICT BEHAV, V33, P699, DOI 10.1016/j.addbeh.2007.12.003
   Jeannot JG, 2003, J MED INTERNET RES, V5, DOI 10.2196/jmir.5.2.e12
   Khazaal Y, 2008, J DRUG EDUC, V38, P97, DOI 10.2190/DE.38.2.a
   McGovern MP, 2004, J SUBST ABUSE TREAT, V26, P305, DOI 10.1016/j.jsat.2004.03.003
   Medical Observer, GUID GUID
   Mental Health and Drug and Alcohol Office. NSW Health, 2008, DRUG ALC PSYCH INT P
   *MIN COUNC DRUG ST, 2006, NAT CLIN GUID MAN DR
   National Collaborating Centre for Mental Health. National Institute for Health and Clinical Excellence, 2007, DRUG MIS PSYCH INT N
   National Drugs Sector Information Service (NDSIS), 2012, AOD GUID PROT
   National Health Committee, 1999, GUID REC ASS TREAT A
   National Institute for Health and Clinical Excellence, CLIN GUID
   OXMAN AD, 1995, CAN MED ASSOC J, V153, P1423
   Ricci S, 2006, NEUROL SCI, V27, pS228, DOI 10.1007/s10072-006-0623-x
   Santos F, 2012, CURR CLIN PHARMACOL, V7, P7, DOI 10.2174/157488412799218842
   Shaneyfelt TM, 1999, JAMA-J AM MED ASSOC, V281, P1900, DOI 10.1001/jama.281.20.1900
   Shiffman RN, 2003, ANN INTERN MED, V139, P493, DOI 10.7326/0003-4819-139-6-200309160-00013
   Soares HP, 2004, BRIT MED J, V328, P22, DOI 10.1136/bmj.328.7430.22
   Stinson FS, 2006, PSYCHOL MED, V36, P1447, DOI 10.1017/S0033291706008361
   The AGREE Next Steps Consortium, 2009, APPR GUID RES EV 2 A
   Tong A, 2011, TRANSPLANTATION, V92, P962, DOI 10.1097/TP.0b013e3182328276
   Trip, TRIP DAT
   United Nations Office on Drugs and Crime, 2011, WORLD DRUG REP 2011
   Vitry AI, 2008, MED J AUSTRALIA, V189, P360
   Vlayen J, 2005, INT J QUAL HEALTH C, V17, P235, DOI 10.1093/intqhc/mzi027
   Wensing M, 1998, BRIT J GEN PRACT, V48, P991
   Woolf SH, 1999, BRIT MED J, V318, P527, DOI 10.1136/bmj.318.7182.527
   Work Group on Substance Use Disorders American Psychiatric Association, 2006, PRACT GUID TREATM PA
NR 43
TC 3
Z9 3
U1 0
U2 15
PU JMIR PUBLICATIONS, INC
PI TORONTO
PA 59 WINNERS CIRCLE, TORONTO, ON M4L 3Y7, CANADA
SN 1438-8871
J9 J MED INTERNET RES
JI J. Med. Internet Res.
PD NOV-DEC
PY 2012
VL 14
IS 6
BP 417
EP 430
AR e169
DI 10.2196/jmir.2319
PG 14
WC Health Care Sciences & Services; Medical Informatics
SC Health Care Sciences & Services; Medical Informatics
GA 099TV
UT WOS:000315646000033
PM 23249447
OA DOAJ Gold, Green Published
DA 2019-03-23
ER

PT J
AU Verma, A
AF Verma, Amita
TI Cyber pornography in India and its implication on cyber cafe operators
SO COMPUTER LAW & SECURITY REVIEW
LA English
DT Article
DE Cyber pornography; Obscenity; Liability of cyber cafe owner
AB Cyber pornography plays an accessory role in negative social issues such as child abuse, violence against women, rape, inequality, relationship and family breakdown, youth crime, promiscuity and sexually transmitted diseases. Cyberspace and the pornographic matter transmitted through it have created challenges for India's antiquated laws. The lack of jurisdictional boundaries and the sheer volume of traffic that the Internet can handle, as well as the potential for anonymity have resulted in a complete lack of control over what appears on the Web at the click of a mouse button. Before there was no liability of a cyber cafe owner but with the introduction of the Information Technology Amendment Act, 2008, the responsibilities of Cyber Cafe owners have only increased. This paper deals with the Cyber pornography, its legal implications and the liability of cyber caf owner under the Information Technology Amendment Act, 2008. (C) 2012 A. Verma. Published by Elsevier Ltd. All rights reserved.
C1 Panjab Univ, Univ Inst Legal Studies, Chandigarh 160014, India.
RP Verma, A (reprint author), Panjab Univ, Univ Inst Legal Studies, Chandigarh 160014, India.
EM amitaverma21@gmail.com
NR 0
TC 3
Z9 3
U1 0
U2 3
PU ELSEVIER ADVANCED TECHNOLOGY
PI OXFORD
PA OXFORD FULFILLMENT CENTRE THE BOULEVARD, LANGFORD LANE, KIDLINGTON,
   OXFORD OX5 1GB, OXON, ENGLAND
SN 0267-3649
J9 COMPUT LAW SECUR REV
JI Comput. Law Secur. Rev.
PD FEB
PY 2012
VL 28
IS 1
BP 69
EP 76
DI 10.1016/j.clsr.2011.11.003
PG 8
WC Law
SC Government & Law
GA V30QB
UT WOS:000208829400008
DA 2019-03-23
ER

PT B
AU Bernik, I
   Mesko, G
AF Bernik, Igor
   Mesko, Gorazd
BE Lysenko, V
TI Study of the Perception of Cyber Threats and the Fear of Cybercrime
SO PROCEEDINGS OF THE 7TH INTERNATIONAL CONFERENCE ON INFORMATION WARFARE
   AND SECURITY
LA English
DT Proceedings Paper
CT 7th International Conference on Information Warfare and Security (ICIW)
CY MAR 22-23, 2012
CL Univ Washington, Ctr Informat Assurance & Cybersecur, Seattle, WA
HO Univ Washington, Ctr Informat Assurance & Cybersecur
DE cybercrime; cyber threats; legal issues; internet study; Slovenia
ID AWARENESS
AB The Slovenian perspective on the comprehension and public attitudes towards cyber threats and cybercrime is presented. Considering that access to information technology and the Internet is ubiquitous, cyberspace has become a wide area which can be exploited through various criminal activities. As the number of users grows, so do the incidences of cybercrime. Regrettably, users of information technology and the Internet know too little about the dangers in cyberspace and protective measures to maximize security as well as about legislation about cybercrime. In order to accurately gauge the knowledge of the average internet user, we conducted a survey which was posted on the Internet in spring 2011, is the basis for an examination of the perception of cybercrime and an attempt to make sense of the fear of it. The results of the survey are described. The statistical analysis of the questionnaire results show, how users perceive cybercrime. We can see that respondents are relative well informed about cybercrime, but predominantly about incidences exposed in the media. As we know, cyber threats under the media spotlight are not necessarily examples of the greatest threats to users, but they do increase their fear of cybercrime. On the basis of theory and the results of our research, we present the main guidelines that can, if adhered to, minimize security risks in cyberspace. These guidelines can help increase awareness of cyber threats and are a source of information on how to safely interact in cyberspace. Users who are more aware of the risks in cyberspace and know how to deal with them are less afraid of becoming victims of cybercrime. The insights acquired in our research are useful for all cyberspace users and have practical value as they can be used for further study of cybercrime.
C1 [Bernik, Igor; Mesko, Gorazd] Univ Maribor, Fac Criminal Justice & Secur, Informat Secur Dept, Ljubljana, Slovenia.
RP Bernik, I (reprint author), Univ Maribor, Fac Criminal Justice & Secur, Informat Secur Dept, Ljubljana, Slovenia.
EM igor.bernik@fvv.uni-mb.si; gorazd.mesko@fvv.uni-mb.si
OI Mesko, Gorazd/0000-0001-7466-0042
FU Lifelong Learning Program of the European Union [502092-LLP-1-
   2009-1-SK-ERASMUS-EMHE]
FX This paper was prepared with the support of the Lifelong Learning
   Program of the European Union, Project Competency Based e-portal of
   Security and Safety Engineering eSEC, 502092-LLP-1-
   2009-1-SK-ERASMUS-EMHE.
CR Alshalan A., 2005, CYBER CRIME FEAR VIC
   Bulgurcu B, 2010, MIS QUART, V34, P523
   Cockcroft T., 2009, CRIME MEDIA FEAR CRI
   D'Arcy J, 2009, INFORM SYST RES, V20, P79, DOI 10.1287/isre.1070.0160
   Dimc M., 2010, J CRIMINAL JUSTICE S, P378
   ENISA, 2011, ENISA SEC EUR INF SO
   GartnerGroup, 2011, SEC RISK MAN RES
   Mesko G., 2008, J CRIMINAL JUSTICE S, P550
   Mesko G., 2009, CRIME MEDIA FEAR CRI
   Policija, 2011, MIN NOTR ZAD POL
   Roche E. M., 2008, INFORM SYSTEMS
   Wall D. S., 2009, CRIME MEDIA FEAR CRI
   Wall David S., 2008, INFORM COMMUNICATION, V11, P861, DOI DOI 10.1080/13691180802007788
   Wall David S., 2008, INT REV LAW COMPUTER, V22, P45, DOI DOI 10.1080/13600860801924907
   Young J., 2007, VERTIGO LATE MODERNI
NR 15
TC 3
Z9 3
U1 6
U2 19
PU ACAD  CONFERENCES LTD
PI NR READING
PA CURTIS FARM, KIDMORE END, NR READING, RG4 9AY, ENGLAND
BN 978-1-908272-29-4
PY 2012
BP 27
EP 35
PG 9
WC Information Science & Library Science
SC Information Science & Library Science
GA BBS66
UT WOS:000308065100004
DA 2019-03-23
ER

PT B
AU Chapman, A
   Buchanan, R
AF Chapman, Amy
   Buchanan, Rachel
BE Saltmarsh, S
   Robinson, KH
   Davies, C
TI FYI ... Virtual Space Has a Context: Towards an Alternative Frame for
   Understanding Cyberbullying
SO RETHINKING SCHOOL VIOLENCE: THEORY, GENDER, CONTEXT
LA English
DT Article; Book Chapter
C1 [Chapman, Amy] Australian Catholic Univ, Strathfield, Australia.
   [Buchanan, Rachel] Univ Newcastle, Callaghan, NSW 2308, Australia.
RP Chapman, A (reprint author), Australian Catholic Univ, Strathfield, Australia.
OI McPherson, Amy/0000-0003-3685-1547
NR 0
TC 3
Z9 3
U1 0
U2 3
PU PALGRAVE
PI BASINGSTOKE
PA HOUNDMILLS, BASINGSTOKE RG21 6XS, ENGLAND
BN 978-1-137-01521-1
PY 2012
BP 56
EP 68
D2 10.1057/9781137015211
PG 13
WC Education & Educational Research
SC Education & Educational Research
GA BEU20
UT WOS:000318157900004
DA 2019-03-23
ER

PT J
AU Le Heuzey, MF
AF Le Heuzey, M-F.
TI Social media, children and pediatricians
SO ARCHIVES DE PEDIATRIE
LA French
DT Editorial Material
AB Using social media web sites is a common activity for children, and any site that allows social interaction (social network, games, virtual worlds ... ) is a social media site. Pediatricians are in a position to help families understand the benefits and the risks of these sites, and to diagnose problems in children and adolescents as cyberbullying, depression, and post traumatic disorder. (C) 2011 Elsevier Masson SAS. All rights reserved.
C1 Hop Robert Debre, Serv Psychopathol Enfant & Adolescent, F-75019 Paris, France.
RP Le Heuzey, MF (reprint author), Hop Robert Debre, Serv Psychopathol Enfant & Adolescent, 48 Blvd Serurier, F-75019 Paris, France.
EM marie-france.leheuzey@rdb.aphp.fr
CR Hinduja S, 2010, ARCH SUICIDE RES, V14, P206, DOI 10.1080/13811118.2010.494133
   Krishna S, 2009, TELEMED J E-HEALTH, V15, P231, DOI 10.1089/tmj.2008.0099
   Le Heuzey MF, 2011, ECRANS NOS ENFANTS
   Le Heuzey MF, 2010, PHOBIE SCOLAIRE COMM
   Moreno MA, 2011, DEPRESS ANXIETY, V28, P447, DOI 10.1002/da.20805
   O'Keeffe GS, 2011, PEDIATRICS, V127, P800, DOI 10.1542/peds.2011-0054
NR 6
TC 3
Z9 3
U1 1
U2 18
PU ELSEVIER FRANCE-EDITIONS SCIENTIFIQUES MEDICALES ELSEVIER
PI PARIS
PA 23 RUE LINOIS, 75724 PARIS, FRANCE
SN 0929-693X
J9 ARCH PEDIATRIE
JI Arch. Pediatr.
PD JAN
PY 2012
VL 19
IS 1
BP 92
EP 95
DI 10.1016/j.arcped.2011.10.016
PG 4
WC Pediatrics
SC Pediatrics
GA 879VL
UT WOS:000299360900022
PM 22119289
DA 2019-03-23
ER

PT J
AU Hertz, MF
   David-Ferdon, C
AF Hertz, Marci Feldman
   David-Ferdon, Corinne
TI Online Aggression: A Reflection of In-Person Victimization or a Unique
   Phenomenon?
SO JOURNAL OF ADOLESCENT HEALTH
LA English
DT Editorial Material
ID BULLYING PREVENTION PROGRAM; CONTROLLED-TRIAL; SCHOOL; INTERVENTION;
   HARASSMENT; PREVALENCE; VIOLENCE; YOUTH
C1 [Hertz, Marci Feldman] Ctr Dis Control & Prevent, Div Adolescent, Atlanta, GA 30333 USA.
   [Hertz, Marci Feldman] Ctr Dis Control & Prevent, Sch Hlth, Natl Ctr Chron Dis Prevent & Hlth Promot, Atlanta, GA USA.
   [David-Ferdon, Corinne] Ctr Dis Control & Prevent, Div Violence Prevent, Natl Ctr Injury Prevent & Control, Atlanta, GA USA.
RP Hertz, MF (reprint author), Ctr Dis Control & Prevent, Div Adolescent, Atlanta, GA 30333 USA.
CR Aalsma MC, 2008, J ADOLESCENT HEALTH, V43, P101, DOI 10.1016/j.jadohealth.2008.06.001
   Bauer NS, 2007, J ADOLESCENT HEALTH, V40, P266, DOI 10.1016/j.jadohealth.2006.10.005
   *CDC, 2007, MMWR-MORBID MORTAL W, V56, P1
   David-Ferdon C, 2007, J ADOLESCENT HEALTH, V41, pS1, DOI 10.1016/j.jadohealth.2007.08.020
   Grossman DC, 1997, JAMA-J AM MED ASSOC, V277, P1605, DOI 10.1001/jama.277.20.1605
   HALL SG, 1904, ADOLESCENCE ITS PSYC, V1, P325
   Hinduja S, 2008, DEVIANT BEHAV, V29, P129, DOI 10.1080/01639620701457816
   Juvonen J, 2008, J SCHOOL HEALTH, V78, P496, DOI 10.1111/j.1746-1561.2008.00335.x
   Kowalski RM, 2007, J ADOLESCENT HEALTH, V41, pS22, DOI 10.1016/j.jadohealth.2007.08.017
   Merrell KW, 2008, SCHOOL PSYCHOL QUART, V23, P26, DOI 10.1037/1045-3830.23.1.26
   Mitchell KJ, 2011, J ADOLESCENT HEALTH, V48, P128, DOI 10.1016/j.jadohealth.2010.06.009
   Nansel TR, 2001, JAMA-J AM MED ASSOC, V285, P2094, DOI 10.1001/jama.285.16.2094
   Olweus D, 2010, AM J ORTHOPSYCHIAT, V80, P124, DOI 10.1111/j.1939-0025.2010.01015.x
   Wang J, 2011, J ADOLESCENT HEALTH, V48, P415, DOI 10.1016/j.jadohealth.2010.07.012
   Wang J, 2009, J ADOLESCENT HEALTH, V45, P368, DOI 10.1016/j.jadohealth.2009.03.021
   Williams KR, 2007, J ADOLESCENT HEALTH, V41, pS14, DOI 10.1016/j.jadohealth.2007.08.018
   Ybarra ML, 2007, J ADOLESCENT HEALTH, V41, pS42, DOI 10.1016/j.jadohealth.2007.09.004
   Ybarra ML, 2004, J ADOLESCENCE, V27, P319, DOI 10.1016/j.adolescence.2004.03.007
   ZELIGS R, 1945, J APPL PSYCHOL, V29, P5
NR 19
TC 3
Z9 3
U1 0
U2 7
PU ELSEVIER SCIENCE INC
PI NEW YORK
PA 360 PARK AVE SOUTH, NEW YORK, NY 10010-1710 USA
SN 1054-139X
J9 J ADOLESCENT HEALTH
JI J. Adolesc. Health
PD FEB
PY 2011
VL 48
IS 2
BP 119
EP 120
DI 10.1016/j.jadohealth.2010.11.255
PG 2
WC Psychology, Developmental; Public, Environmental & Occupational Health;
   Pediatrics
SC Psychology; Public, Environmental & Occupational Health; Pediatrics
GA 709PW
UT WOS:000286454000002
PM 21257108
DA 2019-03-23
ER

PT J
AU Bianchin, JN
   Martendal, E
   Carasek, E
AF Bianchin, Joyce Nunes
   Martendal, Edmar
   Carasek, Eduardo
TI Determination of Trace Silver in Water Samples by Online Column
   Preconcentration Flame Atomic Absorption Spectrometry Using Termite
   Digestion Product
SO JOURNAL OF AUTOMATED METHODS & MANAGEMENT IN CHEMISTRY
LA English
DT Article
ID SOLID-PHASE EXTRACTION; ENVIRONMENTAL-SAMPLES; ONCORHYNCHUS-MYKISS;
   FULLERENE C-60; RAINBOW-TROUT; FLOW SYSTEM; NANOPARTICLES; TOXICITY;
   BIOSORBENT; ZINC
AB A new method for Ag determination in water samples using solid phase extraction (SPE) coupled to a flow injection system and flame atomic absorption spectrometry was developed. The sorbent used for Ag preconcentration and extraction was the termite digestion product. Flow and chemical variables of the system were optimized through amultivariate procedure. The factors selected were adsorbent mass, buffer type and concentration, sample pH, and sample flow rate. The detection limit and precision were 3.4 mu g L(-1) and 3.8% (n = 6, 15 mu g L(-1)), respectively. The enrichment factor and the linear working range were, respectively, 21 and 10-50 mu g L(-1). Results for recovery tests using different water samples were between 96 and 107%. The proposed methodology was applied with success for the determination of Ag in water used to wash clothes impregnated with silver nanoparticles, supplied by a factory located in Santa Catarina, Brazil.
C1 [Bianchin, Joyce Nunes; Martendal, Edmar; Carasek, Eduardo] Univ Fed Santa Catarina, Dept Quim, BR-88040900 Florianopolis, SC, Brazil.
RP Carasek, E (reprint author), Univ Fed Santa Catarina, Dept Quim, BR-88040900 Florianopolis, SC, Brazil.
EM ecarasek@hotmail.com
OI Carasek, Eduardo/0000-0001-7089-3607
FU Brazilian government agency Conselho Nacional de Desenvolvimento
   Cientifico e Tecnologico (CNPq)
FX The authors are grateful to the Brazilian government agency Conselho
   Nacional de Desenvolvimento Cientifico e Tecnologico (CNPq) for
   financial support. The authors would also like to state that this study
   was not supported by Milli-Q, Millipore or Extran.
CR Alves VN, 2010, TALANTA, V80, P1133, DOI 10.1016/j.talanta.2009.08.040
   Araujo CST, 2010, MICROCHEM J, V96, P82, DOI 10.1016/j.microc.2010.02.002
   Arena MP, 2003, ANAL CHIM ACTA, V482, P197, DOI 10.1016/S0003-2670(03)00173-9
   Auffan M, 2006, ENVIRON SCI TECHNOL, V40, P4367, DOI 10.1021/es060691k
   Bermudez E, 2004, TOXICOL SCI, V77, P347, DOI 10.1093/toxsci/kfh019
   Bianchin J. N., 2008, Ecletica Quimica, V33, P25, DOI 10.1590/S0100-46702008000400003
   Bianchin JN, 2009, TALANTA, V78, P333, DOI 10.1016/j.talanta.2008.11.012
   Bruzzoniti MC, 2010, ANAL CHIM ACTA, V665, P69, DOI 10.1016/j.aca.2010.03.016
   Carletto JS, 2009, ANAL CHIM ACTA, V638, P45, DOI 10.1016/j.aca.2009.02.021
   Chen X, 2008, TOXICOL LETT, V176, P1, DOI 10.1016/j.toxlet.2007.10.004
   Christou CK, 2009, TALANTA, V78, P144, DOI 10.1016/j.talanta.2008.10.050
   Paula MMD, 2009, J BRAZIL CHEM SOC, V20, P1556, DOI 10.1590/S0103-50532009000800024
   de Avila TC, 2010, QUIM NOVA, V33, P301, DOI 10.1590/S0100-40422010000200014
   Demirbas A, 2008, J HAZARD MATER, V157, P220, DOI 10.1016/j.jhazmat.2008.01.024
   Dutra RL, 2006, TALANTA, V69, P488, DOI 10.1016/j.talanta.2005.10.019
   Eleoterio E. S. R., 2000, CIENCIA FLORESTAL, V10, P125
   Facchin I, 1998, QUIM NOVA, V21, P60, DOI 10.1590/S0100-40421998000100010
   Federici G, 2007, AQUAT TOXICOL, V84, P415, DOI 10.1016/j.aquatox.2007.07.009
   Ghaedi M, 2009, J AOAC INT, V92, P907
   Koleva D. B., 2008, EUROPEAN J CLIN CHEM, V3, P183
   Magrez A, 2006, NANO LETT, V6, P1121, DOI 10.1021/nl060162e
   Manzoori JL, 2007, J HAZARD MATER, V144, P458, DOI 10.1016/j.jhazmat.2006.10.084
   MARIUZZO P, 2007, INOVACAO UNIEMP, V3, P6
   Moore MN, 2006, ENVIRON INT, V32, P967, DOI 10.1016/j.envint.2006.06.014
   Oberdorster E, 2006, CARBON, V44, P1112, DOI 10.1016/j.carbon.2005.11.008
   Smith CJ, 2007, AQUAT TOXICOL, V82, P94, DOI 10.1016/j.aquatox.2007.02.003
   Soylak M, 2000, ANAL LETT, V33, P513, DOI 10.1080/00032710008543070
   Soylak M, 2007, J HAZARD MATER, V146, P142, DOI 10.1016/j.jhazmat.2006.12.005
   Tong ZH, 2007, ENVIRON SCI TECHNOL, V41, P2985, DOI 10.1021/es061953I
   Tuzen M, 2009, J HAZARD MATER, V164, P1428, DOI 10.1016/j.jhazmat.2008.09.050
   WAN AT, 1991, CLIN CHEM, V37, P1683
NR 31
TC 3
Z9 3
U1 0
U2 11
PU HINDAWI PUBLISHING CORPORATION
PI NEW YORK
PA 410 PARK AVENUE, 15TH FLOOR, #287 PMB, NEW YORK, NY 10022 USA
SN 1463-9246
J9 J AUTOM METHOD MANAG
JI J. Autom. Methods Manag. Chem.
PY 2011
AR 839365
DI 10.1155/2011/839365
PG 7
WC Chemistry, Analytical; Instruments & Instrumentation
SC Chemistry; Instruments & Instrumentation
GA 816UB
UT WOS:000294626500001
PM 21804766
OA DOAJ Gold, Green Published
DA 2019-03-23
ER

PT S
AU Cankaya, IH
   Tan, C
AF Cankaya, Ibrahima H.
   Tan, Cetin
BE Karahoca, A
   Kanbul, S
TI Effect of cyber bullying on the distrust levels of preservice teachers:
   considering internet addiction as a mediating Variable
SO WORLD CONFERENCE ON INFORMATION TECHNOLOGY (WCIT-2010)
SE Procedia Computer Science
LA English
DT Proceedings Paper
CT 1st World Conference on Information Technology (WCIT)
CY OCT 06-10, 2010
CL Bahcesehir Univ, Istanbul, TURKEY
HO Bahcesehir Univ
DE Cyber bullying; distrust; internet addiction
AB The aim of this study is to determine the effect of cyber bullying on the distrust levels among the final year university students by considering the intermediary effect of internet addiction. The study group comprises preservice teachers who were senior year students at the Firat University Education Faculty in Elazig city, Turkey during the spring term of 2009 2010 academic year. Cyber bullying of preservice teachers directly impacts their distrust levels at the 0.24 level. However, when internet addiction was included in the model as a mediating variable, the direct impact of cyber bullying on distrust decreased to 0.14. Therefore, it is evident that when cyber bullying is mediated by internet addiction, its impact on the distrust levels of preservice teachers is more significant. (C) 2010 Published by Elsevier Ltd. Selection and/or peer-review under responsibility of the Guest Editor.
C1 [Cankaya, Ibrahima H.] Firat Univ, Fac Educ, TR-23119 Elazig, Turkey.
   [Tan, Cetin] Firat Univ Social Sci Inst, TR-23119 Elazig, Turkey.
RP Cankaya, IH (reprint author), Firat Univ, Fac Educ, TR-23119 Elazig, Turkey.
EM ihcankaya@hotmail.com
CR Arsoy o, 2009, CURRENT APPROACHES P, V1, P55
   Burden K., 2003, Computer Law and Security Report, V19, P222, DOI 10.1016/S0267-3649(03)00306-6
   Can M.S, 2007, THESIS SAKARYA U
   Chen KC, 2001, J COMPUT INFORM SYST, V41, P59
   Erdur-Baker O, 2007, J EUROASIAN ED RES, V27, P31
   Fukuyama F, 1998, TRUST
   Goldberg L. R., 2009, INT PERSONALITY ITEM
   Juvonen J, 2008, J SCHOOL HEALTH, V78, P496, DOI 10.1111/j.1746-1561.2008.00335.x
   Kapc E.G, 2004, J ANKARA U ED SCI, V37, P1
   Keith S., 2005, RECLAIMING CHILDREN, V13, P224
   Kim S, 2002, INT J HUMAN ECOLOGY, V3, P1
   Kowalski R.M, 2008, CYBER BULLYING BULLY
   Kowalski RM, 2007, J ADOLESCENT HEALTH, V41, pS22, DOI 10.1016/j.jadohealth.2007.08.017
   Li Q, 2006, SCHOOL PSYCHOL INT, V27, P157, DOI 10.1177/0143034306064547
   Mason KL, 2008, PSYCHOL SCHOOLS, V45, P323, DOI 10.1002/pits.20301
   Mesch GS, 2001, SOC SCI QUART, V82, P329, DOI 10.1111/0038-4941.00026
   Mitchell KJ, 2003, YOUTH SOC, V34, P330, DOI 10.1177/0044118X02250123
   National Crime Prevention Council, 2003, SCH SAF SEC TOOLK GU
   PATCHIN JW, 2006, YOUTH VIOLENCE JUV J, V4, P148, DOI DOI 10.1177/1541204006286288
   Patricia W.A, 2007, J ADOLESCENT HEALTH, V41, P59
   PAULSON A, 2003, INTERNET BULLYING
   S Gunuc, 2009, THESIS YUZUNCU YIL U
   Simsek O.F, 2007, LISREL INTRO STRUCTU
   Smith P. K., 2004, CHILD ADOLESCENT MEN, V9, P98, DOI [DOI 10.1111/J.1475-3588.2004.00089.X, 10.1111/j.1475-3588.2004.00089.x]
   Thorp D, 2004, CYBERBULLIES PROWL S
   Willard N.E, 2007, CYBERBULLYING CYBERT
NR 26
TC 3
Z9 3
U1 0
U2 6
PU ELSEVIER SCIENCE BV
PI AMSTERDAM
PA SARA BURGERHARTSTRAAT 25, PO BOX 211, 1000 AE AMSTERDAM, NETHERLANDS
SN 1877-0509
J9 PROCEDIA COMPUT SCI
PY 2011
VL 3
DI 10.1016/j.procs.2011.01.015
PG 8
WC Computer Science, Theory & Methods; Engineering, Electrical & Electronic
SC Computer Science; Engineering
GA BYK43
UT WOS:000299159800213
OA Other Gold
DA 2019-03-23
ER

PT S
AU Chen, RC
   Lua, EK
   Cai, ZH
AF Chen, Ruichuan
   Lua, Eng Keong
   Cai, Zhuhua
GP IEEE
TI Bring Order to Online Social Networks
SO 2011 PROCEEDINGS IEEE INFOCOM
SE IEEE INFOCOM
LA English
DT Proceedings Paper
CT IEEE INFOCOM Conference
CY APR 10-15, 2011
CL Shanghai, PEOPLES R CHINA
SP IEEE
AB Online social networking systems are rapidly becoming popular for users to share, organize and locate interesting content. However, these systems have increasingly been employed as platforms to spread spam and irrelevant content, abusing valuable human attention and service resource.
   In this paper, we propose a social reputation model to guide users to browse desirable content. First, we compute the statistical correlation between different users to distinguish various user interests; then, since a user's friends are usually trustworthy and share similar interest, we further exploit the inherent friend relationships to perform reliable social enhancements of vote history extension and efficient reputation estimation. Our social reputation model provides strong incentives for user cooperation, and moreover, our model can handle practical problems of inactive users, unpopular content and Sybil attacks effectively and efficiently. Our evaluation on a large-scale network validates our analysis, and shows that our social reputation model can help users find the desirable content in various scenarios with a precision of 94%.
EM rchen@mpi-sws.org; eklua@computer.org; zhuhua.cai@rice.edu
RI Lua, Eng Keong/C-6357-2013
OI Lua, Eng Keong/0000-0003-0758-6860
CR Billsus D., 1998, ICML
   Chen R., BRING ORDER ONLINE S
   Douceur J., 2002, IPTPS
   Kamvar S., 2003, WWW
   MCLAUGHLIN MR, 2004, SIGIR
   Mislove A., 2007, IMC
   Sarwar Badrul, 2001, WWW
   WALSH K, 2006, NSDI
   Xiong L, 2004, IEEE T KNOWL DATA EN, V16, P843, DOI 10.1109/TKDE.2004.1318566
   Yu H., 2008, IEEE S SEC PRIV
NR 10
TC 3
Z9 4
U1 0
U2 1
PU IEEE
PI NEW YORK
PA 345 E 47TH ST, NEW YORK, NY 10017 USA
SN 0743-166X
BN 978-1-4244-9921-2
J9 IEEE INFOCOM SER
PY 2011
BP 541
EP 545
PG 5
WC Computer Science, Hardware & Architecture; Computer Science, Theory &
   Methods; Engineering, Electrical & Electronic; Telecommunications
SC Computer Science; Engineering; Telecommunications
GA BXX58
UT WOS:000297374700109
DA 2019-03-23
ER

PT B
AU Doupe, A
   Egele, M
   Caillat, B
   Stringhini, G
   Yakin, G
   Zand, A
   Cavedon, L
   Vigna, G
AF Doupe, Adam
   Egele, Manuel
   Caillat, Benjamin
   Stringhini, Gianluca
   Yakin, Gorkem
   Zand, Ali
   Cavedon, Ludovico
   Vigna, Giovanni
GP ACM
TI Hit'em Where it Hurts: A Live Security Exercise on Cyber Situational
   Awareness
SO 27TH ANNUAL COMPUTER SECURITY APPLICATIONS CONFERENCE (ACSAC 2011)
LA English
DT Proceedings Paper
CT 27th Annual Computer Security Applications Conference (ACSAC))
CY DEC 05-09, 2011
CL Orlando, FL
SP Appl Comp Secur Associates, Adventium Labs, Alert Logic Inc, Booz Allen Hamilton Inc, CA Technologies, Guidance Software Inc
AB Live security exercises are a powerful educational tool to motivate students to excel and foster research and development of novel security solutions. Our insight is to design a live security exercise to provide interesting datasets in a specific area of security research. In this paper we validated this insight, and we present the design of a novel kind of live security competition centered on the concept of Cyber Situational Awareness. The competition was carried out in December 2010, and involved 72 teams (900 students) spread across 16 countries, making it the largest educational live security exercise ever performed. We present both the innovative design of this competition and the novel dataset we collected. In addition, we define Cyber Situational Awareness metrics to characterize the toxicity and effectiveness of the attacks performed by the participants with respect to the missions carried out by the targets of the attack.
C1 [Doupe, Adam; Egele, Manuel; Caillat, Benjamin; Stringhini, Gianluca; Yakin, Gorkem; Zand, Ali; Cavedon, Ludovico; Vigna, Giovanni] Univ Calif Santa Barbara, Santa Barbara, CA 93106 USA.
RP Doupe, A (reprint author), Univ Calif Santa Barbara, Santa Barbara, CA 93106 USA.
EM adoupe@cs.ucsb.edu; maeg@cs.ucsb.edu; benjamin@cs.ucsb.edu;
   gianluca@cs.ucsb.edu; gyakin@cs.ucsb.edu; zand@cs.ucsb.edu;
   cavedon@cs.ucsb.edu; vigna@cs.ucsb.edu
CR [Anonymous], 2009, PWN2OWN 2009 CANSECW
   Augustine T., 2006, P COLL INF SYST SEC
   Childers N., 2010, P C DET INTR MALW VU
   Clark Wallace, 1922, GANTT CHART WORKING
   Cowan C., 2003, P DARPA INF SURV C E
   D'Amico A., 2010, P INT C INF WARF SEC
   Liang Sheng, 1999, JAVA NATIVE INTERFAC
   Mullins B., 2007, IEEE SECURITY PRIVAC, V5
   PETERSON JL, 1977, ACM COMPUTING SURVEY, V9
   Pimenidis L., 2008, CIPHER CAPTURE FLAG
   Schepens W., 2003, CYBER DEFENSE EXERCI
   Stone-Gross B., UNDERGROUND EC FAKE
   The HackerDom Group, 2009, RUCTF CHALL
   Vigna G., 2003, P 3 ANN WORLD C INF, P3
   Vigna G., 2003, J INFORM WARFARE, V3, P8
NR 15
TC 3
Z9 3
U1 0
U2 0
PU ASSOC COMPUTING MACHINERY
PI NEW YORK
PA 1515 BROADWAY, NEW YORK, NY 10036-9998 USA
BN 978-1-4503-0672-0
PY 2011
BP 51
EP 61
PG 11
WC Computer Science, Theory & Methods; Engineering, Electrical & Electronic
SC Computer Science; Engineering
GA BH0OR
UT WOS:000395779000006
DA 2019-03-23
ER

PT S
AU Lua, EK
   Chen, RC
   Cai, ZH
AF Lua, Eng Keong
   Chen, Ruichuan
   Cai, Zhuhua
GP IEEE
TI Social Trust and Reputation in Online Social Networks
SO 2011 IEEE 17TH INTERNATIONAL CONFERENCE ON PARALLEL AND DISTRIBUTED
   SYSTEMS (ICPADS)
SE International Conference on Parallel and Distributed Systems -
   Proceedings
LA English
DT Proceedings Paper
CT 17th IEEE International Conference on Parallel and Distributed Systems
   (ICPADS)
CY DEC 07-09, 2011
CL Tainan, TAIWAN
SP IEEE, IEEE Comp Soc, Natl Cheng Kung Univ, Natl Sci Council, Minist Educ, Acad Sinica, Natl Ctr High Performance Comp, Inst Informat Ind, Ind Tech Res Inst, Taiwan Assoc Cloud Comp, Comp Soc Republ China, Intel Corp, Tainan City Govt, IEEE Comp Soc Tech Comm Parallel Proc (TCPP)
DE Trust and Reputation; Online Social Networks
AB Online social networking systems are rapidly becoming popular on the Internet for users to share, organize and locate interesting content. However, these systems have increasingly been employed as ideal platforms to spread spam and irrelevant content, abusing the valuable human attention and service resource. We propose a social reputation model to guide users to browse the desirable content. First, we compute the statistical correlation between different users to distinguish various user interests; then, since a user's friends are usually trustworthy and share the similar interest, we further exploit the inherent friend relationships to perform the reliable social enhancements of vote history extension and efficient reputation estimation. In addition to providing a strong incentive for user cooperation, our model can handle the practical problems of inactive users, unpopular content and Sybil attacks effectively and efficiently. Our evaluation on a large-scale realistic network validates our analysis, and shows that our social reputation model can help users find the desirable content in various scenarios with a precision of around 94%.
C1 [Lua, Eng Keong] NYP, Singapore, Singapore.
   [Lua, Eng Keong] Carnegie Mellon Univ, Pittsburgh, PA 15213 USA.
   [Chen, Ruichuan] MPI SWS, Kaiserslautern, Germany.
   [Cai, Zhuhua] Rice Univ, Houston, TX 77005 USA.
RP Lua, EK (reprint author), NYP, Singapore, Singapore.
EM eklua@computer.org; rchen@mpi-sws.org; zhuhua.cai@rice.edu
RI Lua, Eng Keong/C-6357-2013
OI Lua, Eng Keong/0000-0003-0758-6860
CR Ahn Y-Y, 2007, WWW 07, P835, DOI DOI 10.1145/1242572.1242685
   BILLSUS D, 1998, ICML, P46
   Chen RC, 2011, IEEE INFOCOM SER, P541, DOI 10.1109/INFCOM.2011.5935222
   Douceur J. R., 2002, IPTPS 01, P251
   KAMVAR SD, 2003, WWW 03, P640, DOI DOI 10.1145/775152.775242
   MCLAUGHLIN MR, 2004, SIGIR 2004, P329
   Mislove A, 2007, IMC'07: PROCEEDINGS OF THE 2007 ACM SIGCOMM INTERNET MEASUREMENT CONFERENCE, P29
   Sarwar B., 2001, WORLD WIDE WEB, P285, DOI DOI 10.1145/371920.372071
   WALSH K, 2006, NSDI
   Xiong L, 2004, IEEE T KNOWL DATA EN, V16, P843, DOI 10.1109/TKDE.2004.1318566
   YU H, 2006, SIGCOMM 06, P267
NR 11
TC 3
Z9 3
U1 0
U2 5
PU IEEE
PI NEW YORK
PA 345 E 47TH ST, NEW YORK, NY 10017 USA
SN 1521-9097
BN 978-0-7695-4576-9
J9 INT C PAR DISTRIB SY
PY 2011
BP 811
EP 816
DI 10.1109/ICPADS.2011.123
PG 6
WC Computer Science, Theory & Methods; Engineering, Electrical & Electronic
SC Computer Science; Engineering
GA BYN02
UT WOS:000299395900109
DA 2019-03-23
ER

PT S
AU Mura, G
   Topcu, C
   Erdur-Baker, O
   Diamantini, D
AF Mura, Giulia
   Topcu, Cigdem
   Erdur-Baker, Ozgur
   Diamantini, Davide
GP ELSEVIER SCIENCE BV
TI An international study of cyber bullying perception and diffusion among
   adolescents
SO 3RD WORLD CONFERENCE ON EDUCATIONAL SCIENCES (2011)
SE Procedia Social and Behavioral Sciences
LA English
DT Proceedings Paper
CT 3rd World Conference on Educational Sciences (WCES)
CY FEB 03-07, 2011
CL Bahcesehir Univ, Istanbul, TURKEY
SP Ankara Univ, Bahcesehir Univ, Near E Univ
HO Bahcesehir Univ
DE Cyber bullying; cross-cultural study; university students; Italy; Turkey
ID GENDER
AB The present research aims to address the differences and similarities between the cyber bullying experiences of Italian and Turkish university students. In order to collect comparable data, a quantitative questionnaire has been created and submitted to a sample of 215 Italian (77 male, 138 female) and 122 Turkish (44 male, 76 female, 2 unknown) university students. Descriptive analysis was conducted to illustrate the pattern of information and communication technology (ICT) usage and cyber bullying/victimization experiences among Turkish and Italian university students. The results show similar overall trends in Internet use, cyber bullying and cyber victimization experiences of the two samples while in-depth analysis underline differences in specific behaviors. (C) 2011 Published by Elsevier Ltd.
C1 [Mura, Giulia; Diamantini, Davide] Univ Milano Bicocca, I-20126 Milan, Italy.
EM ctopcu@metu.edu.tr
OI Mura, Giulia/0000-0002-1438-9649; Erdur-Baker, Ozgur/0000-0002-7141-8362
CR ANCAK TO, 2009, EURASIAN J EDUC RES, V34, P167
   [Anonymous], IS0801 COST
   Erdur-Baker O, 2010, NEW MEDIA SOC, V12, P109, DOI 10.1177/1461444809341260
   Hinduja S, 2008, DEVIANT BEHAV, V29, P129, DOI 10.1080/01639620701457816
   Kowalski R. M., 2007, J ADOLESCENT HEALTH, V41, P22, DOI DOI 10.1016/J.JADOHEALTH.2007.08.017
   Li Q, 2006, SCHOOL PSYCHOL INT, V27, P157, DOI 10.1177/0143034306064547
   Saputo E., 2008, CYBERBULLISMO INDAGI
   Slonje R, 2008, SCAND J PSYCHOL, V49, P147, DOI 10.1111/j.1467-9450.2007.00611.x
   Smith P., 2005, INVESTIGATION CYBERB, P6
   Topcu C, 2010, PROCD SOC BEHV, V5, P660, DOI 10.1016/j.sbspro.2010.07.161
   Vandebosch H., 2006, CYBERBULLYING YOUNGS
   Ybarra ML, 2004, CYBERPSYCHOL BEHAV, V7, P247, DOI 10.1089/109493104323024500
NR 12
TC 3
Z9 3
U1 0
U2 13
PU ELSEVIER SCIENCE BV
PI AMSTERDAM
PA SARA BURGERHARTSTRAAT 25, PO BOX 211, 1000 AE AMSTERDAM, NETHERLANDS
SN 1877-0428
J9 PROCD SOC BEHV
PY 2011
VL 15
DI 10.1016/j.sbspro.2011.04.377
PG 5
WC Education & Educational Research
SC Education & Educational Research
GA BYG68
UT WOS:000298605104042
OA Other Gold
DA 2019-03-23
ER

PT J
AU Semighini, EP
   Taft, CA
   Silva, CHTP
AF Semighini, Evandro P.
   Taft, Carlton A.
   Silva, Carlos H. T. P.
TI Homology modelling, virtual screening and molecular dynamics of the
   MARK3 KA1 domain for cancer drug design
SO MOLECULAR SIMULATION
LA English
DT Article
DE cancer; drug design; virtual screening
ID AFFINITY-REGULATING KINASE; ALZHEIMERS-DISEASE; PROTEIN; INHIBITORS;
   TAU; PHOSPHORYLATION; MICROTUBULES; RECOGNITION; STRATEGIES; MARK/PAR-1
AB Structural homology modelling was done with the software AMPS, MODELLER, PROCHECK, WHATIF AND VERIFY-3D to generate a quality model of human MARK3. Macromolecular docking simulations seem to confirm recent data in the literature and in MARK3 there does not occur intramolecular interactions between the associated kinase domain KA1 and the catalytic domain. Using virtual screening, we were able to identify and suggest the principal residues of MARK3 which interact with the ligands in addition to those reported in the literature. The pharmacophoric model obtained from Discovery Studio coincides with those obtained by molecular interaction fields, indicating the principal ligand residues of the MARK3 KA1 domain. Using virtual screening with pharmacophoric constraints as well as molecular dynamics, the most stable compounds in the ligand site as well as their potential toxicities were used to select potential inhibitors for further in vitro and in vivo investigations of human MARK3 KA1 domain, which could eventually pass to the market to be used for the treatment of head and neck cancer.
C1 [Taft, Carlton A.] CBPF, BR-22290180 Rio De Janeiro, Brazil.
   [Semighini, Evandro P.; Silva, Carlos H. T. P.] Univ Sao Paulo, Fac Ciencias Farmaceut Ribeirao Preto, BR-14040903 Ribeirao Preto, SP, Brazil.
RP Taft, CA (reprint author), CBPF, Rua Dr Xavier Sigaud 150, BR-22290180 Rio De Janeiro, Brazil.
EM catff@terra.com.br
RI Nanotecnologias, Inct/I-2407-2013; Silva, Carlos/J-3695-2015
OI Silva, Carlos/0000-0001-6049-3650
CR *ACC, 2005, INS 2 US GUID VERS 2
   *ACC INC, 2007, DISC STUD 2 0 US GUI
   Alvarenga Larissa de Melo, 2008, Rev. Bras. Otorrinolaringol., V74, P68, DOI 10.1590/S0034-72992008000100011
   BARTON GJ, 1990, METHOD ENZYMOL, V183, P403
   Beullens M, 2005, J BIOL CHEM, V280, P40003, DOI 10.1074/jbc.M507274200
   BOWIE JU, 1991, SCIENCE, V253, P164, DOI 10.1126/science.1853201
   Brajenovic M, 2004, J BIOL CHEM, V279, P12804, DOI 10.1074/jbc.M312171200
   Churcher I, 2006, CURR TOP MED CHEM, V6, P579, DOI 10.2174/156802606776743057
   COTRAM RS, 2006, ROBBINS PATOLOGIA ES, pCH8
   da Silva VB, 2008, J PHYS CHEM A, V112, P2007, DOI 10.1021/jp075502e
   Dancey J, 2003, NAT REV DRUG DISCOV, V2, P296, DOI 10.1038/nrd1066
   Drewes G, 1997, CELL, V89, P297, DOI 10.1016/S0092-8674(00)80208-1
   Ebneth A, 1999, CELL MOTIL CYTOSKEL, V44, P209, DOI 10.1002/(SICI)1097-0169(199911)44:3<209::AID-CM6>3.3.CO;2-W
   Elbert M, 2005, MOL BIOL CELL, V16, P532, DOI 10.1091/mbc.E04-07-0549
   Fabian MA, 2005, NAT BIOTECHNOL, V23, P329, DOI 10.1038/nbt1068
   Goransson O, 2006, J CELL SCI, V119, P4059, DOI 10.1242/jcs.03097
   HERCHENHORN D, 2004, VER HOSP CLIN FAC ME, V59, P39
   JEON JS, 2005, J NEUROCHEM, V95, P1608
   JONES G, 1995, J MOL BIOL, V245, P43, DOI 10.1016/S0022-2836(95)80037-9
   Kato T, 2001, NEOPLASIA, V3, P4, DOI 10.1038/sj.neo.7900132
   Kojima Y, 2007, J BIOL CHEM, V282, P23532, DOI 10.1074/jbc.M700590200
   LASKOWSKI RA, 1993, J APPL CRYSTALLOGR, V26, P283, DOI 10.1107/S0021889892009944
   *LHASA LTD, 2004, DEREK METEOR 8 0
   Li L, 2003, PROTEINS, V53, P693, DOI 10.1002/prot.10460
   Lizcano JM, 2004, EMBO J, V23, P833, DOI 10.1038/sj.emboj.7600110
   Mandelkow E, 2007, BRAIN PATHOL, V17, P83, DOI 10.1111/j.1750-3639.2007.00053.x
   Marti-Renom MA, 2000, ANNU REV BIOPH BIOM, V29, P291, DOI 10.1146/annurev.biophys.29.1.291
   Matenia D, 2005, MOL BIOL CELL, V16, P4410, DOI 10.1091/mbc.E05-01-0081
   Murphy JM, 2007, P NATL ACAD SCI USA, V104, P14336, DOI 10.1073/pnas.0703012104
   Parsons DW, 2005, NATURE, V436, P792, DOI 10.1038/436792a
   Schneidman-Duhovny D, 2008, NUCLEIC ACIDS RES, V36, pW223, DOI 10.1093/nar/gkn187
   SCOTT JM, 2004, J NEUROCHEM, V74, P1463
   Semighini EP, 2011, J BIOMOL STRUCT DYN, V28, P787, DOI 10.1080/07391102.2011.10508606
   SILVA CHT, 2011, NEW DEV MED CHEM, V1, P1
   Silva CHTP, 2010, J MOL GRAPH MODEL, V28, P513
   SILVA VB, 2008, J PHYS CHEM A, V112, P8902
   Tassan JP, 2004, BIOL CELL, V96, P193, DOI 10.1016/j.biolcel.2003.10.009
   Terabayashi T, 2007, J NEUROSCI, V27, P13098, DOI 10.1523/JNEUROSCI.3986-07.2007
   Thies E, 2007, J NEUROSCI, V27, P2896, DOI 10.1523/JNEUROSCI.4674-06.2007
   Tochio N, 2006, PROTEIN SCI, V15, P2534, DOI 10.1110/ps.062391106
   Trinczek B, 2004, J BIOL CHEM, V279, P5915, DOI 10.1074/jbc.M304528200
   *TRIP INC, 2005, SYB US GUID VERS 7 1
   VRIEND G, 1990, J MOL GRAPHICS, V8, P52, DOI 10.1016/0263-7855(90)80070-V
NR 43
TC 3
Z9 4
U1 0
U2 10
PU TAYLOR & FRANCIS LTD
PI ABINGDON
PA 4 PARK SQUARE, MILTON PARK, ABINGDON OX14 4RN, OXON, ENGLAND
SN 0892-7022
EI 1029-0435
J9 MOL SIMULAT
JI Mol. Simul.
PY 2011
VL 37
IS 14
BP 1186
EP 1206
DI 10.1080/08927022.2011.589052
PG 21
WC Chemistry, Physical; Physics, Atomic, Molecular & Chemical
SC Chemistry; Physics
GA 841CR
UT WOS:000296490600005
DA 2019-03-23
ER

PT J
AU Snyder, I
   Jevons, C
   Henderson, M
   Gabbott, M
   Beale, D
AF Snyder, Ilana
   Jevons, Colin
   Henderson, Michael
   Gabbott, Mark
   Beale, Denise
TI More Than Chatting Online: Children, Marketing and the Use of Digital
   Media
SO ENGLISH IN AUSTRALIA
LA English
DT Article
AB While schools have taught media literacy for many years, new challenges are raised by the growth of digital media and the sophistication of marketing techniques aimed at children. In response to a moral panic over the dangers posed by new media, schools have focused on cyber-safety education to reduce the incidence of phenomena such as cyber-bullying. However, also requiring attention are new platforms such as smart phones and tablets that enable marketing campaigns to target children with personalised messages even more covertly than before. This article examines how digital technologies and marketing are entwined in the everyday lives of children by drawing on the findings of an exploratory cross-disciplinary study of three grade 6 students in a primary school located in Melbourne's south-east. The findings indicate that educational understandings of how marketers collect and use data through digital channels for commercial purposes are limited. Further research is needed to examine the impact on children of digital marketing in social media spaces where digital profiling, data mining and peer-to-peer endorsements of products are rife. Such research will inform English teachers' work aimed at building children's critical marketing literacy.
C1 [Snyder, Ilana; Henderson, Michael] Monash Univ, Fac Educ, Clayton, Vic 3800, Australia.
   [Gabbott, Mark] Macquarie Univ, Fac Business & Econ, N Ryde, NSW 2109, Australia.
   [Jevons, Colin] Monash Univ, Dept Mkt, Clayton, Vic 3800, Australia.
RP Snyder, I (reprint author), Monash Univ, Fac Educ, Clayton, Vic 3800, Australia.
OI Henderson, Michael/0000-0002-6389-8300
CR ACMA (Australian Communication and Media Authority), 2009, CLICK CONN 02 YOUNG
   ACMA (Australian Media and Communication Authority), 2009, CLICK CONN 01 YOUNG
   Allard K., 2008, INFORM TODAY    0420
   Arnould EJ, 2005, J CONSUM RES, V31, P868, DOI 10.1086/426626
   Australian Government, 2011, STAY SMART ONL
   Barton D., 1998, LOCAL LITERACIES REA
   Baynham M, 2009, PALGRAVE ADV, P1
   Beach R., 2005, MULTIDISCIPLINARY PE
   Beale D., 2009, THESIS MONASH U
   BOYD DM, 2008, J COMPUT-MEDIAT COMM, V13, P210, DOI DOI 10.1111/J.1083-6101.2007.00393.X
   Buckingham D., 2009, IMPACT COMMERCIAL WO
   Buckingham D, 2007, J CHILD MEDIA, V1, P15, DOI 10.1080/17482790601005017
   Byron T, 2008, SAFER CHILDREN DIGIT
   Calvert SL, 2008, FUTURE CHILD, V18, P205, DOI 10.1353/foc.0.0001
   Chaplin LN, 2010, J CONSUM RES, V36, P757, DOI 10.1086/605365
   CHESTER J, 2007, INTERACTIVE FOOD BEV
   Coca Cola Australia, 2011, VOT WHO YOU WANT SHA
   Cook DT, 2007, SOC BUS REV, V2, P37, DOI 10.1108/17465680710725263
   De Zwart M., 2011, TEENAGERS LEGAL RISK
   DEECD, 2011, STUD PART LEARN ONL
   DEECD (Department of Education and Early Childhood Development), 2010, TEACH LEARN WEB 2 0
   Department for Children Schools and Families and the Department for Culture Media and Sport, 2009, IMP COMM WORLD CHILD
   Facebook, 2011, FAC ADS
   Friesen N, 2012, J COMPUT ASSIST LEAR, V28, P183, DOI 10.1111/j.1365-2729.2011.00426.x
   Grant I. C., 2004, J MARKETING MANAGEME, V20, P591, DOI [10.1362/0267257041323963, DOI 10.1362/0267257041323963]
   Grant IJ, 2005, J FASH MARK MANAG, V9, P450, DOI 10.1108/13612020510620812
   Henderson M., 2011, WILL U FRIEND ME LEG
   Hull G, 2001, REV EDUC RES, V71, P575, DOI 10.3102/00346543071004575
   Internet Safety Technical Taskforce (ISTTF), 2008, ENH CHILD SAF ONL TE
   Ito M, 2008, LIVING LEARNING NEW
   Jones SC, 2010, YOUNG CONSUM, V11, P57, DOI 10.1108/17473611011026019
   Kenway J., 2001, CONSUMING CHILDREN E
   Larson J, 2005, MAKING LITERACY REAL
   Livingstone S, 2010, CHILD SOC, V24, P75, DOI 10.1111/j.1099-0860.2009.00243.x
   Luke C., 2007, NEW MEDIA LITERACY P, V5, P50
   Macken D., 2011, AUSTR FINANCIAL 1206
   Mallan K., 2009, DIGITAL CULTURE ED, V1, P51
   McGinnis T., 2007, LINGUISTICS ED, V18, P283, DOI DOI 10.1016/J.LINGED.2007.07.006
   Microsoft, 2011, SOC MED ADV
   Montgomery K., 2011, FOOD MARKETING DIGIT
   Moon J., 2008, CRITICAL THINKING EX
   MORGAN W, 1997, CRITICAL LITERACY CL
   SNYDER I, 2008, LITERACY WARS
   Snyder I., 2008, HDB RES NEW LITERACI, P805
   Snyder Ilana, 2002, SILICON LITERACIES C
   Spero I., 2004, QUALITATIVE MARKET R, V7, P153, DOI DOI 10.1108/13522750410530057
   Street B. V., 1984, LITERACY THEORY PRAC
   Szmigin I., EUROPEAN J IN PRESS
   Truong Y, 2010, INT J ADVERT, V29, P709, DOI 10.2501/S0265048710201439
   YouTube, 2011, DEM REACH YOUR AUD Y
NR 50
TC 3
Z9 3
U1 1
U2 42
PU AATE-AUSTRALIAN ASSOC TEACHING ENGLISH
PI NORWOOD
PA PO BOX 3203, NORWOOD, SA 5067, AUSTRALIA
SN 0046-208X
J9 ENGL AUST
JI Engl. Aust.
PY 2011
VL 46
IS 3
BP 32
EP 40
PG 9
WC Education & Educational Research
SC Education & Educational Research
GA 930KD
UT WOS:000303137400004
DA 2019-03-23
ER

PT S
AU Duong, T
   Rizzo, J
AF Thai Duong
   Rizzo, Juliano
GP IEEE Computer Society
TI Cryptography in the Web: The Case of Cryptographic Design Flaws in
   ASP.NET
SO 2011 IEEE SYMPOSIUM ON SECURITY AND PRIVACY (SP 2011)
SE IEEE Symposium on Security and Privacy
LA English
DT Proceedings Paper
CT 32nd IEEE Symposium on Security and Privacy (SP 2011)
CY MAY 22-25, 2011
CL Berkeley, CA
SP IEEE, IEEE Comp Soc Tech Comm Secur & Privacy
DE Cryptography; Application Security; Web security; Decryption oracle
   attack; Unauthenticated encryption
AB This paper discusses how cryptography is misused in the security design of a large part of the Web. Our focus is on ASP. NET, the web application framework developed by Microsoft that powers 25% of all Internet web sites. We show that attackers can abuse multiple cryptographic design flaws to compromise ASP. NET web applications. We describe practical and highly efficient attacks that allow attackers to steal cryptographic secret keys and forge authentication tokens to access sensitive information. The attacks combine decryption oracles, unauthenticated encryptions, and the reuse of keys for different encryption purposes. Finally, we give some reasons why cryptography is often misused in web technologies, and recommend steps to avoid these mistakes.
C1 [Thai Duong] Vnsecur HVAOnline, Ho Chi Minh City, Vietnam.
   [Rizzo, Juliano] Buenos Aires, RA-1053 Buenos Aires, DF, Argentina.
RP Duong, T (reprint author), Vnsecur HVAOnline, Ho Chi Minh City, Vietnam.
EM thaidn@vnsecurity.net; juliano@netifera.com
CR An JH, 2002, LECT NOTES COMPUT SC, V2332, P83
   ASP.NET, OFF MICR WEB DEV FRA
   Bellare M., 2004, ACM T INFORM SYSTEM, V7, P241
   Bellare M, 2008, J CRYPTOL, V21, P469, DOI 10.1007/s00145-008-9026-x
   Bellovin SM, 1996, PROCEEDINGS OF THE SIXTH ANNUAL USENIX SECURITY SYMPOSIUM: FOCUSING ON APPLICATIONS OF CRYPTOGRAPHY, P205
   Bernstein D., CRYPTOGRAPHY NACL
   Black J., SIDE CHANNEL ATTACKS
   Borisov N., 2001, P 7 ANN INT C MOB CO, P180, DOI DOI 10.1145/381677.381695
   Canvel B, 2003, LECT NOTES COMPUT SC, V2729, P583
   Dey A., 2008, KEYCZAR CRYPTOGRAPHI
   Duong T., 2010, EKOPARTY
   Dworkin M, NIST SPECIAL PUBLICA, V800-38D
   Goldberg I, 1996, DR DOBBS J, V21, P66
   Gutmann P, 2002, USENIX ASSOCIATION PROCEEDINGS OF THE 11TH USENIX SECURITY SYMPOSIUM, P315
   Gutmann P., 2008, CRYPTLIB ENCRYPTION
   Jallad K, 2002, LECT NOTES COMPUT SC, V2433, P90
   Josefsson S., 2003, RFC 3548 BASE16 BASE
   Katz J., 2000, P 9 C USENIX SEC S U, V9, P18
   Klima V., 2003, IACR EPRINT ARCH, V98, P2003
   Krawczyk H., 2001, Advances in Cryptology - CRTPTO 2001. 21st Annual International Cryptology Conference, Proceedings (Lecture Notes in Computer Science Vol.2139), P310
   Microsoft, MICR SEC B MS10 070
   Nguyen PQ, 2004, LECT NOTES COMPUT SC, V3027, P555
   Paterson K., 2004, TOPICS CRYPTOLOGY CT, P1995
   Paterson KG, 2006, LECT NOTES COMPUT SC, V4004, P12
   Rizzo J., 2010, USENIX WOOT
   Schneier B., 1999, Computer Security Journal, V15, P1
   Stubblebine S., 2002, RES SEC PRIV 1992 P, P85
   Vaudenay S, 2002, LECT NOTES COMPUT SC, V2332, P534
   Yau AKL, 2005, LECT NOTES COMPUT SC, V3557, P299
   Young E., 2011, OPENSSL OPEN SOURCE, V9, P2011
   Yu T., 2004, P NDSS CIT, V4
NR 31
TC 3
Z9 3
U1 0
U2 4
PU IEEE COMPUTER SOC
PI LOS ALAMITOS
PA 10662 LOS VAQUEROS CIRCLE, PO BOX 3014, LOS ALAMITOS, CA 90720-1264 USA
SN 1081-6011
BN 978-0-7695-4402-1
J9 P IEEE S SECUR PRIV
PY 2011
BP 481
EP 489
DI 10.1109/SP.2011.42
PG 9
WC Computer Science, Information Systems; Computer Science, Theory &
   Methods
SC Computer Science
GA BWZ46
UT WOS:000295408400030
DA 2019-03-23
ER

PT J
AU Yang, M
   Kiang, M
   Ku, YC
   Chiu, CC
   Li, YJ
AF Yang, Ming
   Kiang, Melody
   Ku, Yungchang
   Chiu, Chaochang
   Li, Yijun
TI Social Media Analytics for Radical Opinion Mining in Hate Group Web
   Forums
SO JOURNAL OF HOMELAND SECURITY AND EMERGENCY MANAGEMENT
LA English
DT Article
DE radical opinion mining; social media analytics; sentiment
   classification; Web forums
ID FEATURE-SELECTION; CLASSIFICATION; COMMUNICATION; FEATURES
AB Web forums are frequently used as platforms for the exchange of information and opinions as well as propaganda dissemination. But online content can be misused when the information being distributed, such as radical opinions, is unsolicited or inappropriate. This study introduces a technique that combines machine learning and semantic-oriented approaches to identify radical opinions in hate group Web forums. Four types of text features (syntactic, stylistic, content-specific, and lexicon features) are extracted as text classification predictors, and three classification techniques (SVM, Naive Bayes, and Adaboost) are implemented. Postings from two hate group Web forums are collected and the preliminary results are encouraging. In addition, cross-validation indicates the proposed technique is stable and extendible to timeframes beyond that of the training data. The proposed technique can also be an effective tool for other sentiment classification problems.
C1 [Yang, Ming; Kiang, Melody; Li, Yijun] Harbin Inst Technol, Harbin, Peoples R China.
   [Kiang, Melody] Calif State Univ Long Beach, Long Beach, CA 90840 USA.
   [Ku, Yungchang; Chiu, Chaochang] Yuan Ze Univ, Tao Yuan, Taiwan.
   [Ku, Yungchang] Cent Police Univ, Takang, Taiwan.
RP Yang, M (reprint author), Harbin Inst Technol, Harbin, Peoples R China.
RI Yang, Ming/C-5365-2008
CR Abbasi A, 2005, IEEE INTELL SYST, V20, P67, DOI 10.1109/MIS.2005.81
   Abbasi A, 2008, ACM T INFORM SYST, V26, DOI 10.1145/1361684.1361685
   Abbasi A, 2008, IEEE T KNOWL DATA EN, V20, P1168, DOI 10.1109/TKDE.2008.51
   Abbasi A, 2008, INTEGR SER INFORM SY, V18, P285
   Abbasi A, 2008, MIS QUART, V32, P811
   Andryushchenko AY, 2006, PROBL ATOM SCI TECH, P209
   BEAN H, 2007, J HOMEL SECUR EMERG, V4, P24
   Brank J, 2008, J UNIVERS COMPUT SCI, V14, P1562
   Chen HC, 2008, ISI 2008: 2008 IEEE INTERNATIONAL CONFERENCE ON INTELLIGENCE AND SECURITY INFORMATICS, P104, DOI 10.1109/ISI.2008.4565038
   Cho JH, 2007, IEEE INTERNET COMPUT, V11, P13, DOI 10.1109/MIC.2007.130
   Coussement K, 2008, DECIS SUPPORT SYST, V44, P870, DOI 10.1016/j.dss.2007.10.010
   CROWE A, 2010, J HOMEL SECUR EMERG, V7, P6
   DANG Y, 2009, IEEE INTELL SYST APP, V25, P46
   Denecke K, 2009, INFORM SCIENCES, V179, P1870, DOI 10.1016/j.ins.2009.01.025
   Esuli A., 2006, P 5 C LANG RES EV LR, P417
   Finin T, 2008, AI MAG, V29, P77, DOI 10.1609/aimag.v29i3.2158
   Gabrilovich E, 2007, J MACH LEARN RES, V8, P2297
   He HB, 2009, IEEE T KNOWL DATA EN, V21, P1263, DOI 10.1109/TKDE.2008.239
   Huesmann LR, 2007, J ADOLESCENT HEALTH, V41, pS6, DOI 10.1016/j.jadohealth.2007.09.005
   Hurst M, 2004, P SOC PHOTO-OPT INS, V5296, P27
   Jurafsky  Daniel, 2000, SPEECH LANGUAGE PROC
   Liu B., 2006, WEB DATA MINING
   Palen L, 2009, SOC SCI COMPUT REV, V27, P467, DOI 10.1177/0894439309332302
   PANG B, 2008, FDN TRENDS INFORM RE, P1
   Papadopoulos S, 2010, INT J DATA WAREHOUS, V6, P20, DOI 10.4018/JDWM.2010090802
   Picard R. W., 1997, AFFECTIVE COMPUTING
   Saebo O, 2008, GOV INFORM Q, V25, P400, DOI 10.1016/j.giq.2007.04.007
   Salton Gerard, 1986, INTRO MODERN INFORM
   Turney PD, 2003, ACM T INFORM SYST, V21, P315, DOI 10.1145/944012.944013
   Wilson T, 2006, COMPUT INTELL-US, V22, P73, DOI 10.1111/j.1467-8640.2006.00275.x
   Zhou K, 2010, IEEE T KNOWL DATA EN, V22, P46, DOI 10.1109/TKDE.2009.56
   Zhou L, 2008, J AM SOC INF SCI TEC, V59, P98, DOI 10.1002/asi.20735
NR 32
TC 3
Z9 3
U1 5
U2 28
PU WALTER DE GRUYTER & CO
PI BERLIN
PA GENTHINER STRASSE 13, D-10785 BERLIN, GERMANY
SN 1547-7355
J9 J HOMEL SECUR EMERG
JI J. Homel. Secur. Emerg. Manag.
PY 2011
VL 8
IS 1
AR 38
DI 10.2202/1547-7355.1801
PG 19
WC Public Administration
SC Public Administration
GA 814PN
UT WOS:000294469300003
DA 2019-03-23
ER

PT J
AU Cittadini, F
   Polacco, M
   D'Alessio, P
   Tartaglione, T
   De Giorgio, F
   Oliva, A
   Zobel, B
   Pascali, VL
AF Cittadini, Francesca
   Polacco, Matteo
   D'Alessio, Pasquale
   Tartaglione, Tommaso
   De Giorgio, Fabio
   Oliva, Antonio
   Zobel, Bruno
   Pascali, Vincenzo L.
TI Virtual autopsy with multidetector computed tomography of three cases of
   charred bodies
SO MEDICINE SCIENCE AND THE LAW
LA English
DT Article
ID RESONANCE-IMAGING MRI; GUNSHOT-WOUND VICTIMS; FORENSIC RADIOLOGY;
   DIGITAL AUTOPSY; BODY; MSCT; CT; VIRTOPSY
AB Herein, we report a comparison of multidetector computed tomography (MDCT) and autopsy in the evaluation of three cases of charred human bodies. Interestingly, MDCT identified several findings useful for forensic purposes, including traumatic injuries not related to the fire, relevant vital reaction signs and detection of foreign bodies. Our results, in addition to data gathered in previous studies, indicate that MDCT is an excellent tool for imaging in postmortem investigations and that it has great potential for the forensic documentation and examination of charred bodies.
C1 [Cittadini, Francesca; Polacco, Matteo; De Giorgio, Fabio; Oliva, Antonio; Pascali, Vincenzo L.] Catholic Univ, Inst Forens Med, Rome, Italy.
   [D'Alessio, Pasquale] Univ Campus Biomed, Radiodiagnost Dept, Rome, Italy.
   [Tartaglione, Tommaso; Zobel, Bruno] Catholic Univ, Inst Bioimaging, Rome, Italy.
RP Cittadini, F (reprint author), Univ Cattolica Sacro Cuore, Ist Med Legale, Largo F Vito 1, I-00168 Rome, Italy.
EM francesca.cittadini@rm.unicatt.it
RI TARTAGLIONE, TOMMASO/K-5390-2017
OI TARTAGLIONE, TOMMASO/0000-0003-3896-4078; Oliva,
   Antonio/0000-0001-7112-9096; Beomonte Zobel, Bruno/0000-0001-9227-5535;
   De Giorgio, Fabio/0000-0001-7433-0924; POLACCO,
   Matteo/0000-0002-1227-8785
CR Balakrishnan C, 1996, BURNS, V22, P313, DOI 10.1016/0305-4179(95)00137-9
   BROGDON BG, 1998, FORENSIC RADIOLOGY
   Dedouit F, 2007, INT J LEGAL MED, V121, P507, DOI 10.1007/s00414-007-0200-8
   Dedouit F, 2007, J FORENSIC SCI, V52, P960, DOI 10.1111/j.1556-4029.2007.00475.x
   Harcke HT, 2007, AM J FOREN MED PATH, V28, P13, DOI 10.1097/01.paf.0000257419.92109.ce
   Levy AD, 2006, RADIOLOGY, V240, P522, DOI 10.1148/radiol.2402050972
   Mitka M, 2007, JAMA-J AM MED ASSOC, V298, P392, DOI 10.1001/jama.298.4.392
   Plattner T, 2003, J FORENSIC SCI, V48, P1347
   POULSEN K, 2007, FORENSIC SCI INT, V163, P190
   Thali MJ, 2003, FORENSIC SCI INT, V138, P8, DOI 10.1016/S0379-0738(03)00225-1
   Thali MJ, 2003, FORENSIC SCI INT, V134, P109, DOI 10.1016/S0379-0738(03)00137-3
   Thali MJ, 2003, J FORENSIC SCI, V48, P386
   Thali MJ, 2002, J FORENSIC SCI, V47, P1041
   Thali MJ, 2002, J FORENSIC SCI, V47, P1326
   THALI MJ, 2003, AM J FOREN MED PATH, V24, P22
   WALLACE SK, 1994, RADIOLOGY, V193, P263, DOI 10.1148/radiology.193.1.8090904
NR 16
TC 3
Z9 3
U1 0
U2 4
PU SAGE PUBLICATIONS INC
PI THOUSAND OAKS
PA 2455 TELLER RD, THOUSAND OAKS, CA 91320 USA
SN 0025-8024
EI 2042-1818
J9 MED SCI LAW
JI Med. Sci. Law
PD OCT
PY 2010
VL 50
IS 4
BP 211
EP 216
DI 10.1258/msl.2010.010116
PG 6
WC Law; Medicine, Legal; Pathology
SC Government & Law; Legal Medicine; Pathology
GA 739HV
UT WOS:000288706700009
PM 21539289
DA 2019-03-23
ER

PT J
AU De Laender, F
   Soetaert, K
   De Schamphelaere, KAC
   Middelburg, JJ
   Janssen, CR
AF De Laender, Frederik
   Soetaert, Karline
   De Schamphelaere, Karel A. C.
   Middelburg, Jack J.
   Janssen, Colin R.
TI Ecological significance of hazardous concentrations in a planktonic food
   web
SO ECOTOXICOLOGY AND ENVIRONMENTAL SAFETY
LA English
DT Article
DE Ecological effect assessments; SSD; Potentially affected fraction; Food
   web model
ID SPECIES SENSITIVITY DISTRIBUTIONS; EFFECT ASSESSMENTS; RISK-ASSESSMENT;
   AQUATIC ECOSYSTEMS; MODELS; TOXICITY; EXTRAPOLATION; ZOOPLANKTON;
   UNCERTAINTY; FIELD
AB Species sensitivity distributions (SSDs) are statistical distributions that are used to estimate the potentially affected fraction (PAF) of species at a given toxicant concentration, the hazardous concentration for that fraction of species (HC(PAF)). Here, we use an aquatic food web model that includes 14 phytoplankton and 6 zooplankton species to estimate the number of species experiencing a biomass reduction when the food web is exposed to the HC(PAF) and this for 1000 hypothetical toxicants and for PAF=5-30%. When choosing a 20% decrease as a cut-off to categorize a species' biomass as affected, 0-1 and 2-5 out of the 20 species were affected at the HC(5) and HC(30), respectively. From this, it can be concluded that the PAF is a relatively good estimator of the number of affected species. However, when phytoplankton species experiencing >= 20% biomass increase were also classified as affected, the number of affected species predicted by the food web model varied strongly among toxicants for PAF > 5, with 2-16 out of 20 species affected at the HC(30). Phytoplankton species with extreme (both high and low) values for uptake rates and light limitation constants experienced smaller effects on their biomass than phytoplankton species with more average parameter values. We conclude that, next to measures of toxicity, ecological characteristics of species may help understanding ecological effects occurring in ecosystems also. (C) 2009 Elsevier Inc. All rights reserved.
C1 [De Laender, Frederik; Soetaert, Karline; Middelburg, Jack J.] Ctr Estuarine & Marine Ecol, NIOO, CEME, Netherlands Inst Ecol, NL-4401 NT Yerseke, Netherlands.
   [De Laender, Frederik; De Schamphelaere, Karel A. C.; Janssen, Colin R.] Univ Ghent, Lab Environm Toxicol & Aquat Ecol, B-9000 Ghent, Belgium.
   [Middelburg, Jack J.] Univ Utrecht, Fac Geosci, NL-3508 TA Utrecht, Netherlands.
RP De Laender, F (reprint author), Ctr Estuarine & Marine Ecol, NIOO, CEME, Netherlands Inst Ecol, Korringaweg 7, NL-4401 NT Yerseke, Netherlands.
EM frederik.delaender@ugent.be
RI Middelburg, Jack/B-4951-2011; Janssen, Colin/H-3122-2015; De
   Schamphelaere, Karel/A-1600-2008; De Laender, Frederik/D-2783-2014;
   Soetaert, Karline/A-9839-2011
OI Middelburg, Jack/0000-0003-3601-9072; De Schamphelaere,
   Karel/0000-0002-5063-922X; De Laender, Frederik/0000-0002-4060-973X;
   Soetaert, Karline/0000-0003-4603-7100
FU Fund for Scientific Research (FWO, Vlaanderen)
FX K.D.S. is a postdoctoral research fellow supported by the Fund for
   Scientific Research (FWO, Vlaanderen). All authors appreciated the
   insights and constructive feedbacks from two anonymous reviewers.
CR Aldenberg T, 2000, ECOTOX ENVIRON SAFE, V46, P1, DOI 10.1006/eesa.1999.1869
   Bruggeman J, 2007, LIMNOL OCEANOGR, V52, P1533, DOI 10.4319/lo.2007.52.4.1533
   De Laender F, 2009, ECOTOX ENVIRON SAFE, V72, P310, DOI 10.1016/j.ecoenv.2008.07.014
   De Laender F, 2008, WATER RES, V42, P2395, DOI 10.1016/j.watres.2008.01.006
   De Laender F, 2008, ENVIRON INT, V34, P390, DOI 10.1016/j.envint.2007.09.006
   De Laender F, 2008, CHEMOSPHERE, V71, P529, DOI 10.1016/j.chemosphere.2007.09.052
   De Laender F, 2008, ECOTOX ENVIRON SAFE, V69, P13, DOI 10.1016/j.ecoenv.2007.08.020
   De Schamphelaere KAC, 2002, ENVIRON SCI TECHNOL, V36, P48, DOI 10.1021/es000253s
   Duboudin C, 2004, ENVIRON TOXICOL CHEM, V23, P1774, DOI 10.1897/1551-5028(2004)023<1774:ASSDE>2.0.CO;2
   Duboudin C, 2004, ENVIRON TOXICOL CHEM, V23, P489, DOI 10.1897/03-159
   EVANS G T, 1985, Biological Oceanography, V3, P327
   Fleeger JW, 2003, SCI TOTAL ENVIRON, V317, P207, DOI 10.1016/S0048-9697(03)00141-4
   Forbes VE, 2001, ENVIRON TOXICOL CHEM, V20, P442, DOI 10.1897/1551-5028(2001)020<0442:ACSEMA>2.0.CO;2
   Forbes VE, 2002, HUM ECOL RISK ASSESS, V8, P473, DOI 10.1080/20028091057033
   Forbes VE, 2002, PHILOS T ROY SOC B, V357, P1299, DOI 10.1098/rstb.2002.1129
   Giddings JM, 2009, ECOTOXICOLOGY, V18, P239, DOI 10.1007/s10646-008-0277-y
   Hanazato T, 2001, ENVIRON POLLUT, V112, P1, DOI 10.1016/S0269-7491(00)00110-X
   Hose GC, 2004, ARCH ENVIRON CON TOX, V47, P511, DOI 10.1007/s00244-003-3212-5
   Jang SRJ, 2006, MATH COMPUT MODEL, V43, P105, DOI 10.1016/j.mcm.2005.09.030
   Kefford BJ, 2005, HUM ECOL RISK ASSESS, V11, P1025, DOI 10.1080/10807030500257770
   Lange R, 1998, CHEMOSPHERE, V36, P115, DOI 10.1016/S0045-6535(97)10024-8
   Maltby L, 2005, ENVIRON TOXICOL CHEM, V24, P379, DOI 10.1897/04-025R.1
   Park RA, 1974, SIMULATION, V23, P30
   Posthuma L, 2002, SPECIES SENSITIVITY
   Raick C, 2006, PROG OCEANOGR, V70, P27, DOI 10.1016/j.pocean.2006.03.001
   Raimondo S, 2008, ENVIRON TOXICOL CHEM, V27, P2599, DOI 10.1897/08-157.1
   Rose RM, 2000, HYDROBIOLOGIA, V427, P59, DOI 10.1023/A:1003952013164
   Rosenzweig M.L., 1995, SPECIES DIVERSITY SP
   Selck H, 2002, ECOTOX ENVIRON SAFE, V52, P97, DOI 10.1006/eesa.2002.2172
   SLOB W, 1994, RISK ANAL, V14, P571, DOI 10.1111/j.1539-6924.1994.tb00271.x
   Smit MGD, 2009, ENVIRON TOXICOL CHEM, V28, P1104, DOI 10.1897/08-464.1
   Smit MGD, 2001, ECOTOX ENVIRON SAFE, V48, P43, DOI 10.1006/eesa.2000.1983
   Soetaert K, 2009, PRACTICAL GUIDE ECOL
   SOMMER U, 1986, ARCH HYDROBIOL, V106, P433
   SUTER GW, 1993, ECOL RISK ASSESS
   Versteeg DJ, 1999, ENVIRON TOXICOL CHEM, V18, P1329, DOI 10.1897/1551-5028(1999)018<1329:USSAME>2.3.CO;2
NR 36
TC 3
Z9 3
U1 0
U2 9
PU ACADEMIC PRESS INC ELSEVIER SCIENCE
PI SAN DIEGO
PA 525 B ST, STE 1900, SAN DIEGO, CA 92101-4495 USA
SN 0147-6513
J9 ECOTOX ENVIRON SAFE
JI Ecotox. Environ. Safe.
PD MAR
PY 2010
VL 73
IS 3
BP 247
EP 253
DI 10.1016/j.ecoenv.2009.12.008
PG 7
WC Environmental Sciences; Toxicology
SC Environmental Sciences & Ecology; Toxicology
GA 558CB
UT WOS:000274716800005
PM 20045193
DA 2019-03-23
ER

PT B
AU Knudsen, TB
   Daston, GP
AF Knudsen, T. B.
   Daston, G. P.
BE McQueen, CA
TI Virtual Tissues and Developmental Systems Biology
SO COMPREHENSIVE TOXICOLOGY, VOL 12: DEVELOPMENTAL TOXICOLOGY, 2ND EDITION
LA English
DT Article; Book Chapter
ID GENE REGULATORY NETWORKS; RISK-ASSESSMENT; SEGMENTATION CLOCK; TOXICITY;
   TOXICOLOGY; DATABASE; LEVEL; MODEL; TIME; SIMULATION
C1 [Knudsen, T. B.] US EPA, Res Triangle Pk, NC 27711 USA.
   [Daston, G. P.] Procter & Gamble Co, Cincinnati, OH USA.
RP Knudsen, TB (reprint author), US EPA, Res Triangle Pk, NC 27711 USA.
CR Bauer-Mehren A, 2009, MOL SYST BIOL, V5, DOI 10.1038/msb.2009.47
   Ben-Zvi D, 2008, NATURE, V453, P1205, DOI 10.1038/nature07059
   Benazet JD, 2009, SCIENCE, V323, P1050, DOI 10.1126/science.1168755
   Burgoon LD, 2006, TOXICOL SCI, V90, P558, DOI 10.1093/toxsci/kfj097
   Cavalieri D, 2005, DRUG DISCOV TODAY, V10, P727, DOI 10.1016/S1359-6446(05)03433-1
   Charlap J. C., 2003, BIRTH DEFECTS RES A, V67, P8
   Chernoff N, 2008, REPROD TOXICOL, V25, P192, DOI 10.1016/j.reprotox.2007.12.001
   CICKOVSKI TM, 2005, IEEE ACM T COMPUT BI, V2, P1
   Collins FS, 2008, SCIENCE, V319, P906, DOI 10.1126/science.1154619
   Correa-Villasenor A, 2003, BIRTH DEFECTS RES A, V67, P617, DOI 10.1002/bdra.10111
   Corvi R, 2006, ENVIRON HEALTH PERSP, V114, P420, DOI 10.1289/ehp.8247
   D'haeseleer P, 2000, BIOINFORMATICS, V16, P707, DOI 10.1093/bioinformatics/16.8.707
   Daston GP, 2007, BIRTH DEFECTS RES A, V79, P1, DOI 10.1002/bdra.20344
   Davidson EH, 2006, SCIENCE, V311, P796, DOI 10.1126/science.1113832
   Davidson EH, 2002, SCIENCE, V295, P1669, DOI 10.1126/science.1069883
   Davidson EH, 2006, REGULATORY GENOME GE
   Dix DJ, 2007, TOXICOL SCI, V95, P5, DOI 10.1093/toxsci/kfl103
   Ema M, 2010, REPROD TOXICOL, V29, P49, DOI 10.1016/j.reprotox.2009.09.003
   Engler AJ, 2009, SCIENCE, V324, P208, DOI 10.1126/science.1170107
   Ganter B, 2008, PHARMACOGENOMICS, V9, P35, DOI 10.2217/14622416.9.1.35
   Gohlke M., 2005, TOXICOL SCI, V86, P470
   Goldbeter A, 2008, J THEOR BIOL, V252, P574, DOI 10.1016/j.jtbi.2008.01.006
   GRANER F, 1992, PHYS REV LETT, V69, P2013, DOI 10.1103/PhysRevLett.69.2013
   Green ML, 2007, DEV DYNAM, V236, P613, DOI 10.1002/dvdy.21048
   Gregor T, 2007, CELL, V130, P153, DOI 10.1016/j.cell.2007.05.025
   Hansen D., 2008, TARGET ORGAN TOXICOL, V3, P311
   Hartung T, 2009, NATURE, V460, P208, DOI 10.1038/460208a
   Huang S, 2005, PHYS REV LETT, V94, DOI 10.1103/PhysRevLett.94.128701
   Hurtt ME, 2003, FOOD CHEM TOXICOL, V41, P611, DOI 10.1016/S0278-6915(02)00326-5
   Ideker T, 2003, TRENDS BIOTECHNOL, V21, P255, DOI 10.1016/S0167-7799(03)00115-X
   Izaguirre JA, 2004, BIOINFORMATICS, V20, P1129, DOI 10.1093/bioinformatics/bth050
   Judson R.S., 2010, ENV HLTH PE IN PRESS
   Julien E, 2004, BIRTH DEFECTS RES A, V70, P902, DOI 10.1002/bdra.20087
   Kavlock RJ, 1996, ENVIRON HEALTH PERSP, V104, P107, DOI 10.2307/3432701
   Keller PJ, 2008, SCIENCE, V322, P1065, DOI 10.1126/science.1162493
   KIMMEL CA, 1993, TOXICOL APPL PHARM, V119, P159, DOI 10.1006/taap.1993.1056
   Kitano H, 2002, SCIENCE, V295, P1662, DOI 10.1126/science.1069492
   Knudsen TB, 2009, REPROD TOXICOL, V28, P209, DOI 10.1016/j.reprotox.2009.03.016
   Konopka A. K., 2007, SYSTEMS BIOL PRINCIP, P139
   Kriete A, 2006, COMPUTATIONAL SYSTEM
   Kriete A, 2006, AGEING RES REV, V5, P434, DOI 10.1016/j.arr.2006.06.002
   Lamb J, 2006, SCIENCE, V313, P1929, DOI 10.1126/science.1132939
   Lewis J, 2008, SCIENCE, V322, P399, DOI 10.1126/science.1166154
   Martin MT, 2009, TOXICOL SCI, V110, P181, DOI 10.1093/toxsci/kfp080
   Martin MT, 2009, ENVIRON HEALTH PERSP, V117, P392, DOI 10.1289/ehp.0800074
   Masamizu Y, 2006, P NATL ACAD SCI USA, V103, P1313, DOI 10.1073/pnas.0508658103
   Matthews EJ, 2007, REGUL TOXICOL PHARM, V47, P115, DOI 10.1016/j.yrtph.2006.11.002
   Megason SG, 2003, MECH DEVELOP, V120, P1407, DOI 10.1016/j.mod.2003.07.005
   Naciff JM, 2005, TOXICOL SCI, V86, P396, DOI 10.1093/toxsci/kfi198
   *NAT RES COUNC, 2000, SCI FRONT DEV TOX RI
   National Research Council, 2007, TOX TEST 21 CENT VIS
   Nikitina N, 2008, P NATL ACAD SCI USA, V105, P20083, DOI 10.1073/pnas.0806009105
   O'Hara MF, 2003, REPROD TOXICOL, V17, P365, DOI 10.1016/S0890-6238(03)00035-2
   O'Malley MA, 2005, BIOESSAYS, V27, P1270, DOI 10.1002/bies.20323
   Oates AC, 2009, NAT REV GENET, V10, P517, DOI 10.1038/nrg2548
   Olson EN, 2006, SCIENCE, V313, P1922, DOI 10.1126/science.1132292
   Peirce S. M., 2007, BMC SYSTEMS BIOL, V22, P1
   Scheuerle A, 2002, PHARMACOEPIDEM DR S, V11, P465, DOI 10.1002/pds.726
   Shmulevich I, 2002, BIOINFORMATICS, V18, P261, DOI 10.1093/bioinformatics/18.2.261
   Wilson J. G., 1977, HDB TERATOLOGY, V1, P47
   Yu XZ, 2006, TOXICOL SCI, V92, P560, DOI 10.1093/toxsci/kfj184
NR 61
TC 3
Z9 4
U1 0
U2 0
PU ELSEVIER SCIENCE BV
PI AMSTERDAM
PA SARA BURGERHARTSTRAAT 25, PO BOX 211, 1000 AE AMSTERDAM, NETHERLANDS
BN 978-0-08-046884-6
PY 2010
BP 347
EP 358
PG 12
WC Developmental Biology; Toxicology
SC Developmental Biology; Toxicology
GA BA2HH
UT WOS:000333408300023
DA 2019-03-23
ER

PT J
AU Reinhold, J
   Pontiggia, L
   Angeles, M
   Earl, G
AF Reinhold, Jennifer
   Pontiggia, Laura
   Angeles, Mark
   Earl, Grace
TI Web-based Instruction on Substance Abuse and Drug Diversion
SO AMERICAN JOURNAL OF PHARMACEUTICAL EDUCATION
LA English
DT Article
DE substance abuse; Web-based instruction
ID COMMUNITY
AB Objectives. To develop a pilot study to assess the effectiveness of a Web-based educational module on enhancing understanding of substance abuse and drug diversion, and to assess students' abilities and confidence in applying the information.
   Design. A Web-based instructional module was presented to students enrolled in their second pre-professional year, and students were informed that it was part of a research study. Knowledge was tested using 10 pre- and post-module questions. Students were also presented with 5 survey questions assessing abilities related to the learning objectives.
   Assessment. The median percentage of correct responses increased from 60% (Interquartile range [IQR] 20%) for the pre-module questions to 90% (IQR = 10%) for the post-module questions. The median percent gain in knowledge was 20% (IQR = 20%) which was significant (p < 0.0001).
   Conclusions. Web-based instruction is an alternative method for engaging students in course content. We found that 59% of our pilot study group worked in a pharmacy. From the success of the pilot study, the module was implemented as an extra credit assignment in a required course to provide a foundation for developing professional responsibility.
C1 [Reinhold, Jennifer; Earl, Grace] Univ Sci Philadelphia, Philadelphia Coll Pharm, Dept Pharm Practice & Pharm Adm, Philadelphia, PA 19104 USA.
   [Pontiggia, Laura] Univ Sci Philadelphia, Dept Math Phys & Stat, Philadelphia, PA 19104 USA.
RP Earl, G (reprint author), Univ Sci Philadelphia, Philadelphia Coll Pharm, Dept Pharm Practice & Pharm Adm, Box 34,600 S 43rd St, Philadelphia, PA 19104 USA.
EM g.earl@usp.edu
CR Accreditation Council for Pharmacy Education, ACCR STAND
   Blumenschein K, 1997, AM J PHARM EDUC, V61, P184
   Bollinger LC, 2005, COUNTER DIVERSION AB
   Evers W, 2007, J NUTR EDUC BEHAV, V39, P105, DOI 10.1016/j.jneb.2006.10.013
   FRAILICH M, 2007, RES SCI TECHNOLOGICA, V25, P179, DOI DOI 10.1080/02635140701250659
   Hake RR, 1998, AM J PHYS, V66, P64, DOI 10.1119/1.18809
   Hall AJ, 2008, JAMA-J AM MED ASSOC, V300, P2613, DOI 10.1001/jama.2008.802
   Inciardi JA, 2007, PAIN MED, V8, P171, DOI 10.1111/j.1526-4637.2006.00255.x
   Inciardi JA, 2009, PAIN MED, V10, P537, DOI 10.1111/j.1526-4637.2009.00603.x
   Manchikanti Laxmaiah, 2006, Pain Physician, V9, P287
   Miller Norman S, 2006, Am J Ther, V13, P527, DOI 10.1097/01.mjt.0000212702.94495.25
   Seeger Vickie B, 2002, J Am Pharm Assoc (Wash), V42, pS58
   TOBACK D, 2005, PHYS TEACH, V43, P594
   UMLAND EM, 2006, AM J PHARM EDUC, V70, P65
   Woolf Clifford J, 2004, Curr Opin Investig Drugs, V5, P61
NR 15
TC 3
Z9 3
U1 0
U2 2
PU AMER ASSOC COLL PHARMACY
PI ALEXANDRIA
PA 1426 PRINCE STREET, ALEXANDRIA, VA 22314-2815 USA
SN 0002-9459
EI 1553-6467
J9 AM J PHARM EDUC
JI Am. J. Pharm. Educ.
PY 2010
VL 74
IS 4
AR 57
DI 10.5688/aj740457
PG 6
WC Education, Scientific Disciplines; Pharmacology & Pharmacy
SC Education & Educational Research; Pharmacology & Pharmacy
GA 595QD
UT WOS:000277626400013
PM 20585418
OA Green Published, Bronze
DA 2019-03-23
ER

PT J
AU Aseltine, RH
   DeMarco, FJ
   Wallenstein, GV
   Jacobs, DG
AF Aseltine, Robert H., Jr.
   DeMarco, Frank J.
   Wallenstein, Gene V.
   Jacobs, Douglas G.
TI Assessing barriers to change in drinking behavior: Results of an online
   employee screening program
SO WORK-A JOURNAL OF PREVENTION ASSESSMENT & REHABILITATION
LA English
DT Article
DE Alcohol; risky drinking; screening; employee assistance programs
ID ALCOHOL; RELIABILITY; VALIDITY
AB Background: The impact of alcohol abuse on worker productivity is considerable and appears to be increasing over time. Although early screening and intervention may help prevent or reduce the damaging health and productivity effects of problem drinking, barriers to behavioral change may render broad-based prevention efforts ineffectual. This study examined the correlates of two potential barriers to changes in drinking behavior - underestimation of drinking and lack of knowledge of helping resources - using data from web-based employee alcohol screenings.
   Methods: Anonymous screening data from 1185 employees of ten companies participating in the 2003 National Alcohol Screening Day were analyzed. The AUDIT, a 10-item screening instrument developed by the World Health Organization, was used to measure drinking behavior; employees' subjective assessments of their drinking were also obtained.
   Results: Over 53% of participants subjectively underestimated their drinking relative to their AUDIT results, and 58% of respondents did not know whether their medical insurance included benefits for alcohol treatment. Logistic regression analysis revealed that younger and male respondents tended to have the highest AUDIT scores and also ( along with married respondents) were most likely to underestimate their drinking. Younger, unmarried respondents were least likely to be aware of their alcohol treatment insurance benefits.
   Conclusions: Current corporate efforts to curtail problem drinking among employees may not adequately address barriers to change. Targeting at-risk employee groups for alcohol screening and dissemination of information about health insurance benefits and treatment options is recommended, as is providing personalized feedback based on screening results to raise awareness of at-risk drinking and available helping resources.
C1 [Aseltine, Robert H., Jr.] Univ Connecticut, Ctr Hlth, Dept Behav Sci & Community Hlth, Farmington, CT 06030 USA.
   [DeMarco, Frank J.] Univ Washington, Sch Med, Dept Psychiat & Behav Sci, Seattle, WA 98195 USA.
   [Wallenstein, Gene V.] Screening Mental Hlth Inc, Wellesley Hills, MA USA.
   [Jacobs, Douglas G.] Harvard Univ, Sch Med, Dept Psychiat, Boston, MA 02115 USA.
RP Aseltine, RH (reprint author), Univ Connecticut, Ctr Hlth, Dept Behav Sci & Community Hlth, MC 3910,263 Farmington Ave, Farmington, CT 06030 USA.
EM aseltine@uchc.edu
FU NIAAA NIH HHS [5U18AA012A20-05]
CR ASELTINE RH, ALCOHOL ALC IN PRESS
   BABOR T, 1992, AUDIT ALCOHOL USE DI
   Bradley KA, 1998, ALCOHOL CLIN EXP RES, V22, P1842, DOI 10.1097/00000374-199811000-00034
   Burge SK, 1999, AM FAM PHYSICIAN, V59, P361
   *COMBINE STUD RES, 2003, ALCOHOLISM CLIN EXPT, V27, P1107, DOI DOI 10.1111/J.1530-0277.2003.TB02873.X
   DICLEMENTE CC, 1982, ADDICT BEHAV, V7, P133, DOI 10.1016/0306-4603(82)90038-7
   DUPRE ME, 2005, ALCOHOL RES HEALTH, V28, P23
   Gmel G, 2003, ALCOHOL RES HEALTH, V27, P52
   GRANT BF, 1994, ALCOHOL HEALTH RES W, V18, P243
   Greenfield SF, 2003, AM J PSYCHIAT, V160, P1677, DOI 10.1176/appi.ajp.160.9.1677
   HARWOOD H, 1998, NIH PUBLICATION
   HAYS RD, 1995, BEHAV RES METH INSTR, V27, P277, DOI 10.3758/BF03204745
   Miller W. R., 1995, HDB ALCOHOLISM TREAT, P89
   Miller W. R., 1991, MOTIVATIONAL INTERVI
   MILLER WR, 1983, BEHAV PSYCHOTHER, V11, P147, DOI 10.1017/S0141347300006583
   *NIAAA, 1997, 9 SPEC REP US C ALC
   PROCHASKA JO, 1992, AM PSYCHOL, V47, P1102, DOI 10.1037//0003-066X.47.9.1102
   Roman PM, 2002, ALCOHOL RES HEALTH, V26, P49
   ROMAN PM, 2001, ANN M AM SOC ASS AN
   Stinson F., 1998, US ALCOHOL EPIDEMIOL, V6
NR 20
TC 3
Z9 3
U1 1
U2 3
PU IOS PRESS
PI AMSTERDAM
PA NIEUWE HEMWEG 6B, 1013 BG AMSTERDAM, NETHERLANDS
SN 1051-9815
J9 WORK
JI Work
PY 2009
VL 32
IS 2
BP 165
EP 169
DI 10.3233/WOR-2009-0802
PG 5
WC Public, Environmental & Occupational Health
SC Public, Environmental & Occupational Health
GA 429MW
UT WOS:000264925800007
PM 19289869
DA 2019-03-23
ER

PT S
AU Della Mea, V
   De Momi, I
   Aprile, G
   Puglisi, F
   Menis, J
   Casetta, A
   Bolzonello, S
   Fasola, G
AF Della Mea, Vincenzo
   De Momi, Ivan
   Aprile, Giuseppe
   Puglisi, Fabio
   Menis, Jessica
   Casetta, Anica
   Bolzonello, Silvia
   Fasola, Gianpiero
BE Adlassnig, KP
   Blobel, B
   Mantas, J
   Masic, I
TI Feasibility Study of a Web Application for Self-Report of Anticancer
   Treatment Toxicities
SO MEDICAL INFORMATICS IN A UNITED AND HEALTHY EUROPE
SE Studies in Health Technology and Informatics
LA English
DT Proceedings Paper
CT 22nd International Congress of the
   European-Federation-for-Medical-Informatics on Medical Informatics
   Europe (MIE)
CY AUG 30-SEP 02, 2009
CL Sarajevo, BOSNIA & HERCEG
SP European Federat Med Informat, Soc Med Informat Bosnia & Herzegovina
DE Web 2.0 applications; home-based eHealth
ID MEDICAL RECORDS; PATIENTS ACCESS; EXPERIENCE; INTERNET; SYSTEM
AB Collection of collateral effects related to toxicities suffered by patients being exposed to anticancer treatments is of crucial importance in clinical practice but also in oncological research. The present paper describes a web application called PaTOS for self-report of anticancer therapy toxicities, and its evaluation in a preliminary interface analysis and then in a feasibility study.
C1 [Della Mea, Vincenzo; De Momi, Ivan; Menis, Jessica] Univ Udine, Dept Math & Comp Sci, Via Sci 206, I-33100 Udine, Italy.
   [Aprile, Giuseppe; Puglisi, Fabio; Bolzonello, Silvia; Fasola, Gianpiero] Univ Hosp Udine, Dept Oncol, Udine, Italy.
   [Casetta, Anica] Univ Udine, Dept Epidemiol, I-33100 Udine, Italy.
RP Della Mea, V (reprint author), Univ Udine, Dept Math & Comp Sci, Via Sci 206, I-33100 Udine, Italy.
EM vincenzo.dellamea@dimi.uniud.it
RI Della Mea, Vincenzo/A-7430-2008; Puglisi, Fabio/N-3863-2017
OI Della Mea, Vincenzo/0000-0002-0144-3802; Menis,
   Jessica/0000-0001-5534-2874; Puglisi, Fabio/0000-0003-0573-4938
CR Armstrong N, 2008, J TELEMED TELECARE, V14, P114, DOI 10.1258/jtt.2008.003002
   BALDRY M, 1986, BRIT MED J, V292, P596, DOI 10.1136/bmj.292.6520.596
   Basch E, 2007, J CLIN ONCOL, V25, P5374, DOI 10.1200/JCO.2007.11.2243
   Cimino JJ, 2002, INT J MED INFORM, V68, P113, DOI 10.1016/S1386-5056(02)00070-9
   Eysenbach G, 2001, J MED INTERNET RES, V3, DOI 10.2196/jmir.3.2.e19
   Eysenbach G, 2008, J MED INTERNET RES, V10, DOI 10.2196/jmir.1030
   Fasola G, 2007, J CLIN ONCOL, V25
   Finkelstein J, 1998, ST HEAL T, V52, P272
   Hassol A, 2004, J AM MED INFORM ASSN, V11, P505, DOI 10.1197/jamia.M1593
   Masys D, 2002, J AM MED INFORM ASSN, V9, P181, DOI 10.1197/jamia.M1005
   Rind DM, 1999, J AM MED INFORM ASSN, P1147
   Sloan JA, 2005, J CLIN EPIDEMIOL, V58, P1217, DOI 10.1016/j.jclinepi.2005.07.009
   Trotti A, 2003, SEMIN RADIAT ONCOL, V13, P176, DOI 10.1016/S01053-4296(03)00031-6
   Wu Robert C, 2005, J Med Internet Res, V7, pe8, DOI 10.2196/jmir.7.1.e8
NR 14
TC 3
Z9 3
U1 0
U2 0
PU IOS PRESS
PI AMSTERDAM
PA NIEUWE HEMWEG 6B, 1013 BG AMSTERDAM, NETHERLANDS
SN 0926-9630
BN 978-1-60750-456-6
J9 STUD HEALTH TECHNOL
PY 2009
VL 150
BP 562
EP 566
DI 10.3233/978-1-60750-044-5-562
PG 5
WC Health Care Sciences & Services; Medical Informatics
SC Health Care Sciences & Services; Medical Informatics
GA BHW99
UT WOS:000326889500120
PM 19745374
DA 2019-03-23
ER

PT J
AU Hinduja, S
   Schafer, JA
AF Hinduja, Sameer
   Schafer, Joseph A.
TI US cybercrime units on the world wide web
SO POLICING-AN INTERNATIONAL JOURNAL OF POLICE STRATEGIES & MANAGEMENT
LA English
DT Article
DE Internet; World wide web; Computer crimes; Law enforcement; Police;
   United States of America
ID ORGANIZATION-PUBLIC RELATIONSHIP; ISSUES
AB Purpose - The purpose of this paper is to quantify the number of cybercrime units that are on the world wide web and the manner in which they represent themselves, and to clarify how they are communicating information to their constituency (i.e. the visitors to their site) through new technology.
   Design/methodology/approach - There is no sampling frame that serves as an exhaustive list of law enforcement departments with web sites, nor law enforcement departments with computer crime units, nor law enforcement departments with cybercrime unit web sites. As such, the world wide web was combed using popular search engines to find as many US-based cybercrime unit web sites as possible. The final sample size was 88.
   Findings - The findings suggest that though cybercrime units across the USA typically have similar missions (e.g. to respond to one or more forms of computer crime), they used their self-representing web site in different ways. Beyond providing basic contact information and details about the cybercrime unit, web sites varied considerably in the depth and nature of their content. Units largely utilized these sites to simply exist on the world wide web. It was also unclear whether the sites actually fostered two-way communication between agencies and their constituents. Sites also placed an emphasis on providing information that visitors might use to reduce their vulnerability to victimization through educational efforts.
   Research limitations/implications - The sites in the sample all sought to inform their constituencies about the existence of the cybercrime unit they represent and the services they render, and to provide basic contact information. They seemingly differed, though, in the main intent and purpose of their site - which introduced variability in terms of the delivery of their content. Furthermore, disparities in available resources likely dictated the quality and depth of information presented on these sites.
   Practical implications - This work assesses the current state of law enforcement information delivery over the world wide web, and also informs best practices in quality, depth, and comprehensiveness of that information delivery. This can then be used by law enforcement departments who have a cybercrime unit web site to improve its current state and fine-tune communications and information dissemination efforts.
   Originality/value - This is the first assessment of the world wide web presences of US law enforcement cybercrime units and contributes to the knowledgebase associated with agency communication with external entities.
C1 [Schafer, Joseph A.] So Illinois Univ, Ctr Study Crime Delinquency & Correct, Carbondale, IL 62901 USA.
   [Hinduja, Sameer] Florida Atlantic Univ, Dept Criminol & Criminal Justice, Jupiter, FL USA.
RP Schafer, JA (reprint author), So Illinois Univ, Ctr Study Crime Delinquency & Correct, Carbondale, IL 62901 USA.
EM jschafer@siu.edu
CR [Anonymous], 2002, 3227 RFC
   APPELMAN DL, 1996, NATL LAW REV J
   BORROWMAN S, 2001, RES REPORT ELECT CRI
   BRAUNSTEIN S, 2007, POLICING 2020 FUTURE, P133
   BRAUNSTEIN S, 2005, BEST PRACTICES LAW E
   Bruning SD, 1999, PUBLIC RELAT REV, V25, P157, DOI 10.1016/S0363-8111(99)80160-X
   Caeti T. J., 2005, INT J POLICE SCI MAN, V7, P86
   CARLIN J, 2006, MYSPACE PREDATORS PA
   Carter D. L., 1996, FBI LAW ENFORCEMENT, V65, P1
   Casey Eoghan, 2000, DIGITAL EVIDENCE COM
   Cho H, 1999, SOC SCI COMPUT REV, V17, P421, DOI 10.1177/089443939901700402
   Christensen L., 2002, CORPORATE COMMUNICAT, V7, P162, DOI DOI 10.1108/13563280210436772
   *COMM POL CONS, 1994, UND COMM POL FRAM AC
   CONLY CH, 1990, COMPUTER CRIME
   Couper MP, 2001, PUBLIC OPIN QUART, V65, P230, DOI 10.1086/322199
   Couper MP, 2000, PUBLIC OPIN QUART, V64, P464, DOI 10.1086/318641
   *DEP JUST, 2006, WORK PRES ID THEFT T
   DONALDSONEVANS C, 2007, ONLINE GAME M SOMETI
   DUBOIS J, 2002, POLICING COMMUNITY P, P1
   Federal Trade Commission, 2005, NAT STAT TRENDS FRAU
   Flanagin A. J, 2002, LAW ENFORCEMENT COMM, P85
   FYFE JJ, 1994, POLICE ADM
   Hinduja S, 2004, POLICING, V27, P341, DOI 10.1108/13639510410553103
   Hinduja S, 2007, INT J CYBER CRIMINOL, V1, P1
   Hinduja Sameer, 2008, CRIMES INTERNET
   Holahan C., 2006, DARK SIDE 2 LIFE
   HUGHES S, 2006, MYSPACE YOUR KIDS DA
   Jefferson J, 1997, ABA J, V83, P68
   Lease M. L., 2000, FBI LAW ENFORCEMENT, V69, P8
   Ledingham JA, 1998, PUBLIC RELAT REV, V24, P55, DOI 10.1016/S0363-8111(98)80020-9
   LOVELL JS, 2003, GOOD COP BAD COP MAS
   Lynn R., 2007, VIRTUAL RAPE IS TRAU
   Maguire E., 2002, LAW ENFORCEMENT COMM, P33
   Manning P., 1978, POLICING VIEW STREET, P7
   MANNING PK, 1992, MODERN POLICING CRIM, V15, P349
   MCGARRELL EF, 1993, J CRIM JUST, V21, P231, DOI 10.1016/0047-2352(93)90055-R
   Meehan A., 2001, P 2001 IEEE WORKSH I, P285
   Mitchell KJ, 2005, SEX ABUSE-J RES TR, V17, P241, DOI 10.1007/s11194-005-5055-2
   NEWMAN GR, 2007, IDENTITY THEFT RES R
   *NJ DIV CRIM JUST, 2000, NEW JERS COMP EV SEA
   Penna L, 2005, INT WORK SYS APPR D, P206, DOI 10.1109/SADFE.2005.4
   Richardson R., 2007, 12 ANN COMPUTER CRIM
   *ROYAL CAN MOUNT P, 2000, COMP CRIM CAN IT AFF
   RUSSELLEINHORN ML, 2004, 201782 NCJ US DEP JU
   Skogan W.G., 1997, COMMUNITY POLICING C
   Skogan Wesley G., 2004, COMMUNITY POLICING C, P57
   SZEP J, 2006, US STATE WANTS MYSPA
   THOMAS P, 2006, EPIDEMIC ONLINE 5000
   WALKER S, 1980, POPULAR JUSTICE
   Walther Joseph B, 2002, Ethics Inf Technol, V4, P205, DOI 10.1023/A:1021368426115
   Williams P., 2006, MYSPACE FACEBOOK ATT
   WISE D, 1997, NY LJ           0117, P1
   WITTES B, 1994, RECORDER        1011
NR 53
TC 3
Z9 3
U1 0
U2 12
PU EMERALD GROUP PUBLISHING LTD
PI BINGLEY
PA HOWARD HOUSE, WAGON LANE, BINGLEY BD16 1WA, W YORKSHIRE, ENGLAND
SN 1363-951X
EI 1758-695X
J9 POLICING
JI Policing-An Int J Police Strategies & Manag.
PY 2009
VL 32
IS 2
BP 278
EP 296
DI 10.1108/13639510910958181
PG 19
WC Criminology & Penology
SC Criminology & Penology
GA 472WU
UT WOS:000268164400007
DA 2019-03-23
ER

PT B
AU Ling, AH
   Li, XA
   Fan, WJ
   An, N
   Zhan, JA
   Li, LA
   Sha, YZ
AF Ling, Anhong
   Li, Xiang
   Fan, Wenjuan
   An, Ning
   Zhan, Jian
   Li, Lian
   Sha, Yongzhong
BE Wang, SY
   Yu, L
   Wen, FH
   He, SY
   Fang, Y
   Lai, KK
TI Blue Arrow: A Web-Based Spatially-Enabled Decision Support System for
   Emergency Evacuation Planning
SO 2009 INTERNATIONAL CONFERENCE ON BUSINESS INTELLIGENCE AND FINANCIAL
   ENGINEERING, PROCEEDINGS
LA English
DT Proceedings Paper
CT 2nd International Conference on Business Intelligence and Financial
   Engineering
CY JUL 24-26, 2009
CL Beijing, PEOPLES R CHINA
SP Natl Nat Sci Fdn China, Dept Management Sci, Chinese Acad Sci, Ctr Forecasting Sci, CAS, Key Lab Management, Decis & Informat Syst, Changsha Univ Sci & Technol, Sch Econ & Management, Tenly Software Inc, Int Inst Decis Sci, Beijing Xueze Acad, Painting & Callig Inst, IEEE Comp Soc, Sys Engn Soc China, Calif State Univ, Coll Business Adm, IEEE Comp Soc TCII, Decis Sci Soc China
DE Emergency Evacuation; Decision Support; Spatial; Web Computing
AB The growing number of crisis situations around the world in recent years has highlighted the urgent need to improve the capability of Emergency Response Systems. When an emergency happens, the most important response is to promptly evacuate victims or potential victims from dangerous areas to safe places. The use of decision support systems can not only improve the efficiency of evacuation but also reduce losses on life and property. But existing computer-based decision support systems mainly aim at simplifying the evacuation process. The evacuation plans produced by them are difficult to follow and Emergency Response Personnel (ERP) cannot readily access emergency evacuation information in real time. In this paper, we present Blue Arrow, a web-based spatially-enabled decision support system for emergency evacuation planning. Based on their specific requirements, ERP can use the Blue Arrow System to generate various evacuation plans that have intuitive turn-by-turn instructions. These evacuation plans depend not only on the spatial information, but also on the underlying road network information. The Blue Arrow System implements different evacuation plans using the different variants of CCRP algorithm that focus on optimizing various aspects of the evacuation planning process including evacuation time and capacity.
C1 [Ling, Anhong; Li, Xiang; Fan, Wenjuan; An, Ning; Zhan, Jian; Li, Lian] Lanzhou Univ, Sch Informat Sci & Engn, Lanzhou 730000, Peoples R China.
   [Sha, Yongzhong] Lanzhou Univ, Sch Management, Lanzhou 730000, Peoples R China.
RP An, N (reprint author), Lanzhou Univ, Sch Informat Sci & Engn, Lanzhou 730000, Peoples R China.
EM lingah07@lzu.cn; lixiang07@lzu.cn; fanwj07@lzu.cn; nan@lzu.edu.cn;
   flysmart@lzu.edu.cn; lil@lzu.edu.cn; shayzh@lzu.edu.cn
FU National Natural Science Foundation of China [70673030, 90612016];
   Guangdong Provincial Government [0712226100097]; Chinese Ministry of
   Education [0712226100097]
FX This work is supported by the National Natural Science Foundation of
   China under Grant no. 90612016 and Grant no. 70673030; and by the
   Guangdong Provincial Government and Chinese Ministry of Education under
   Grant no. 0712226100097.
CR [Anonymous], 1998, ESRI SHAP TECHN DESC
   Brinkhoff T, 2002, GEOINFORMATICA, V6, P153, DOI 10.1023/A:1015231126594
   GUTING RH, 2004, 308 FERNUNIVERSITAT
   Hamacher HW, 2002, MATH MODELING EVACUA, P227
   HOBEIKA AG, 1985, SIMULATION SERIES, P23
   LI X, 2008, P INT C COM IN PRESS
   LU Q, P SSTD 2005, P22
   *OAK RIDG NAT LAB, OAK RIDG EV MOD SYST
   PIDD M, 1997, T GIS, V1, P321
   SHEFFI Y, 1982, TRANSPORT RES A-POL, V16, P209, DOI 10.1016/0191-2607(82)90022-X
NR 10
TC 3
Z9 3
U1 0
U2 4
PU IEEE COMPUTER SOC
PI LOS ALAMITOS
PA 10662 LOS VAQUEROS CIRCLE, PO BOX 3014, LOS ALAMITOS, CA 90720-1264 USA
BN 978-0-7695-3705-4
PY 2009
BP 575
EP 578
DI 10.1109/BIFE.2009.135
PG 4
WC Business, Finance; Computer Science, Artificial Intelligence; Computer
   Science, Information Systems; Computer Science, Software Engineering;
   Management; Operations Research & Management Science
SC Business & Economics; Computer Science; Operations Research & Management
   Science
GA BQH15
UT WOS:000280991400130
DA 2019-03-23
ER

PT J
AU Zhang, M
   Sheng, CQ
   Xu, H
   Song, YL
   Zhang, WN
AF Zhang Min
   Sheng ChunQuan
   Xu Hui
   Song YunLong
   Zhang WanNian
TI Constructing virtual combinatorial fragment libraries based upon MDL
   drug data report database
SO SCIENCE IN CHINA SERIES B-CHEMISTRY
LA English
DT Article
DE drug design; fragment; molecular database; statistical analysis; drug
   molecule
ID PREDICTION; DESIGN; PERMEABILITY; ABSORPTION; DISCOVERY; DIVERSITY;
   TOXICITY; TOOL
AB Structural analysis of known drugs or drug-like compounds provides important information for drug design. The 142553 drug molecules in the MDL Drug Data Report database were analyzed, and then the common structural features were extracted. According to the common structural features, drug molecules were segmented into 32017 fragments, including 13642 ring fragments, 10076 linker fragments, and 8299 side chain fragments. These fragments were further used to establish three types of virtual combinatorial fragment libraries: a basic framework library containing 13574 rings; a linker library of 8051 linkers and a pharmacophore library of 34244 fragments combined by rings and side chains. After energy minimization, all fragments in the above three libraries maintain reasonable geometrical features and spatial conformations, and would be useful for building a virtual combinatorial database and de novo drug design.
C1 Second Mil Med Univ, Sch Pharm, Shanghai 200433, Peoples R China.
RP Zhang, M (reprint author), Second Mil Med Univ, Sch Pharm, Shanghai 200433, Peoples R China.
EM zhangwnk@hotmail.com
CR Bemis GW, 1996, J MED CHEM, V39, P2887, DOI 10.1021/jm9602928
   Bemis GW, 1999, J MED CHEM, V42, P5095, DOI 10.1021/jm9903996
   Chen G, 2005, J COMB CHEM, V7, P398, DOI 10.1021/cc049866h
   Darvas F, 2000, J CHEM INF COMP SCI, V40, P314, DOI 10.1021/ci990268d
   Douguet D, 2005, J MED CHEM, V48, P2457, DOI 10.1021/jm0492296
   Egan WJ, 2000, J MED CHEM, V43, P3867, DOI 10.1021/jm000292e
   Ertl P, 2003, J CHEM INF COMP SCI, V43, P374, DOI 10.1021/ci0255782
   Hornig M, 2005, J CHEM INF MODEL, V45, P1169, DOI 10.1021/ci0501948
   Lewell XQ, 2003, J MED CHEM, V46, P3257, DOI 10.1021/jm0300429
   Lipinski CA, 1997, ADV DRUG DELIVER REV, V23, P3, DOI 10.1016/S0169-409X(96)00423-1
   Mazzatorta P, 2003, J CHEM INF COMP SCI, V43, P485, DOI 10.1021/ci0256182
   *MDL INF SERV, ACD
   *MDL INF SYST INC, CMC
   *MOL DES LTD, MDDR
   Muller KR, 2005, J CHEM INF MODEL, V45, P249, DOI 10.1021/ci049737o
   Muskal SM, 2003, J CHEM INF COMP SCI, V43, P1673, DOI 10.1021/ci034080c
   Refsgaard HHF, 2005, J MED CHEM, V48, P805, DOI 10.1021/jm049661n
   Sheridan RP, 2002, J CHEM INF COMP SCI, V42, P103, DOI 10.1021/ci0100806
   Sheridan RP, 2004, J CHEM INF COMP SCI, V44, P727, DOI 10.1021/ci034245h
   Stenberg P, 2001, J MED CHEM, V44, P1927, DOI 10.1021/jm001101a
   Wang T, 1998, J CHEM INF COMP SCI, V38, P71, DOI 10.1021/ci970070y
   Wright T, 2003, J CHEM INF COMP SCI, V43, P381, DOI 10.1021/ci0255836
   Xu J, 1996, J CHEM INF COMP SCI, V36, P25, DOI 10.1021/ci950061u
   ZHANG WN, 2005, INTERD2 INTERACTIVE
NR 24
TC 3
Z9 3
U1 2
U2 13
PU SCIENCE PRESS
PI BEIJING
PA 16 DONGHUANGCHENGGEN NORTH ST, BEIJING 100717, PEOPLES R CHINA
SN 1006-9291
J9 SCI CHINA SER B
JI Sci. China Ser. B-Chem.
PD JUN
PY 2007
VL 50
IS 3
BP 364
EP 371
DI 10.1007/s11426-007-0056-2
PG 8
WC Chemistry, Multidisciplinary
SC Chemistry
GA 187EC
UT WOS:000247829200010
DA 2019-03-23
ER

PT S
AU Chan, YY
AF Chan, YY
BE Gavrilova, M
   Gervasi, O
   Kumar, V
   Tan, CJK
   Taniar, D
   Lagana, A
   Mun, Y
   Choo, H
TI Weakest link attack on single sign-on and its case in SAML V2.0 web SSO
SO COMPUTATIONAL SCIENCE AND ITS APPLICATIONS - ICCSA 2006, PT 3
SE LECTURE NOTES IN COMPUTER SCIENCE
LA English
DT Article; Proceedings Paper
CT International Conference on Computational Science and Its Applications
   (ICCSA 2006)
CY MAY 08-AUG 11, 2003
CL Glasgow, SCOTLAND
SP IEE, Univ Perugia, Univ Calgary, Univ Minnesota, Queens Univ Belfast, ERCIM, OptimaNumerics, INTEL, AMD
AB In many of the single sign-on (SSO) specifications that support multitiered authentication, it is not mandatory to include the authentication context in a signed response. This can be exploited by the adversaries to launch a new kind of attack specific to SSO systems. In this paper, we propose the Weakest Link Attack, which is a kind of parallel session attack feasible in the above settings. Our attack enables adversaries to succeed at all levels of authentication associate to the victim user by breaking only at the weakest one. We present a detailed case study of our attack on web SSO as specified in Security Assertions Markup Language (SAML) V2.0, an OASIS standard released in March, 2005. We also suggest the corresponding repair at the end of the paper.(1)
C1 Chinese Univ Hong Kong, Dept Informat Engn, Shatin, Hong Kong, Peoples R China.
RP Chan, YY (reprint author), Chinese Univ Hong Kong, Dept Informat Engn, Shatin, Hong Kong, Peoples R China.
EM yychan@ie.cuhk.edu.hk
CR GROSS T, 2003, P 19 ANN COMP SEC AP
   *OASIS SSTC, 2005, SEC PRIV CONS OASIS
   *OASIS SSTC, 2005, ASS PROT OASIS SEC A
   *OASIS SSTC, 2002, ASS PROT OASIS SEC A
   *OASIS SSTC, 2005, BIND OASIS SEC ASS M
   Pfitzmann B, 2003, IEEE INTERNET COMPUT, V7, P38, DOI 10.1109/MIC.2003.1250582
   SKRIVER J, 2005, P 2005 WORKSH ISS TH
NR 7
TC 3
Z9 3
U1 0
U2 1
PU SPRINGER-VERLAG BERLIN
PI BERLIN
PA HEIDELBERGER PLATZ 3, D-14197 BERLIN, GERMANY
SN 0302-9743
BN 3-540-34075-0
J9 LECT NOTES COMPUT SC
PY 2006
VL 3982
BP 507
EP 516
PG 10
WC Computer Science, Information Systems; Computer Science, Theory &
   Methods
SC Computer Science
GA BEL01
UT WOS:000237648300054
DA 2019-03-23
ER

PT B
AU Li, CP
   Shen, K
AF Li, CP
   Shen, K
GP USENIX Assoc
TI Managing prefetch memory for data-intensive online servers
SO USENIX Association Proceedings of the 4th Usenix Conference on File and
   Storage Technologies
LA English
DT Proceedings Paper
CT 4th USENIX Conference on File and Storage Technologies
CY DEC 13-16, 2005
CL San Francisco, CA
SP USENIX Assoc
AB Data-intensive online servers may contain a significant amount of prefetched data in memory due to large-granularity I/O prefetching and high execution concurrency. Using a traditional access recency or frequency based page reclamation policy, memory contention can cause a substantial number of prefetched pages to be prematurely evicted before being accessed. This paper presents a new memory management framework that handles prefetched (but not-yet-accessed) pages separately from the rest of the memory buffer cache. We examine three new heuristic policies when a victim page (among the prefetched pages) needs to be identified for eviction: 1) evict the last page of the longest prefetch stream; 2) evict the last page of the least recently accessed prefetch stream; and 3) evict the last page of the prefetch stream whose owner process has consumed the most amount of CPU since it last accessed the prefetch stream. These policies require no application changes or hints on their data access patterns.
   We have implemented the proposed techniques in the Linux 2.6.10 kernel and conducted experiments based on microbenchmarks and two real application workloads (a trace-driven index searching server and the Apache Web server hosting media clips). Compared with access history-based policies, our memory management scheme can improve the server throughput of real workloads by 11-64% at high concurrency levels. Further, the proposed approach is 10-32% below an approximated optimal page reclamation policy that uses application provided I/O access hints. The space overhead of our implementation is about 0.4% of the physical memory size.
C1 Univ Rochester, Dept Comp Sci, Rochester, NY 14627 USA.
RP Li, CP (reprint author), Univ Rochester, Dept Comp Sci, 601 Elmwood Ave, Rochester, NY 14627 USA.
CR ANASTASIADIS SV, 2004, P 3 USENIX C FIL STO, P201
   ARLITT M, 1999, HPL199935
   BELADY LA, 1966, IBM SYST J, V5, P2
   CAO P, 1994, P 1 USENIX S OP SYST
   CAO P, 1995, P 1995 ACM SIGMETRIC, P188
   CHANG F, 1999, P 3 USENIX S OP SYST
   DENNING PJ, 1968, COMMUN ACM, V11, P323, DOI 10.1145/363095.363141
   FRASER K, 2003, P USENIX ANN TECHN C
   HAND S. M, 1999, P 3 USENIX S OP SYST
   Iyer S., 2001, P 18 ACM S OP SYST P, P117
   JIANG S, 2002, P 2002 ACM SIGMETRIC, P31
   Johnson T., 1994, P 20 INT C VER LARG, P439
   KAPLAN SF, 2002, P 3 INT S MEM MAN BE, P114
   Kim J., 2000, P 4 USENIX S OP SYST
   KIMBREL T, 1996, P 2 USENIX S OP SYST
   LI C, 2004, P 1 WORKSH OP SYST A
   Li K., 2000, Proceedings IEEE INFOCOM 2000. Conference on Computer Communications. Nineteenth Annual Joint Conference of the IEEE Computer and Communications Societies (Cat. No.00CH37064), P651, DOI 10.1109/INFCOM.2000.832239
   MATTSON RL, 1970, IBM SYST J, V9, P78, DOI 10.1147/sj.92.0078
   PAI VS, 1999, P USENIX ANN TECHN C
   Papathanasiou A., 2005, P 10 WORKSH HOT TOP
   Papathanasiou A. E., 2004, P USENIX ANN TECHN C
   Patterson R. H., 1995, P 15 ACM S OP SYST P, P79, DOI DOI 10.1145/224057.224064
   Russell S. J., 2003, ARTIFICIAL INTELLIGE
   SHEN K, 2005, P 4 USENIX C FIL STO
   Shriver E, 1999, P USENIX ANN TECHN C
   Smith A. J., 1978, ACM Transactions on Database Systems, V3, P223, DOI 10.1145/320263.320276
   THIEBAUT D, 1992, IEEE T COMPUT, V41, P665, DOI 10.1109/12.144619
   TOMKINS A, 1997, P 1997 ACM SIGMETRIC, P100, DOI DOI 10.1145/258612.258680
   VOIGT T, 2001, 2001010 UPPS U
   Voigt Thiemo, 2001, P USENIX ANN TECHN C
   VONBEHREN R, 2003, P 19 ACM S OP SYST P, P268
   Welsh M., 2003, P 4 USENIX S INT TEC
   WELSH M., 2001, P 18 ACM S OP SYST P, P230, DOI DOI 10.1145/502034.502057
NR 33
TC 3
Z9 3
U1 0
U2 0
PU USENIX ASSOC
PI BERKELEY
PA SUITE 215, 2560 NINTH ST, BERKELEY, CA 94710 USA
BN 1-931971-39-0
PY 2005
BP 253
EP 266
PG 14
WC Computer Science, Hardware & Architecture; Computer Science, Information
   Systems
SC Computer Science
GA BEC71
UT WOS:000236812200019
DA 2019-03-23
ER

PT J
AU Marks, JH
AF Marks, JH
TI Mending the web: Universal jurisdiction, humanitarian intervention and
   the abrogation of immunity by the security council
SO COLUMBIA JOURNAL OF TRANSNATIONAL LAW
LA English
DT Article
AB The sporadic but increasing exercise of universal jurisdiction by national criminal courts has inevitably created a tension between individual criminal responsibility for serious international crimes and claims of sovereign immunity. In Democratic Republic of Congo v. Belgium, the International Court of Justice had the opportunity to resolve that tension. However, the Court's articulation of immunity for serving foreign ministers creates possibilities for abuse where ministers rely on their official positions to perpetrate serious international crimes and insulate themselves from prosecution. This Article re-examines the rationales for and objections to universal jurisdiction, and argues that where public officials perpetrate serious international crimes, the arguments for upholding immunity, are weak. In such cases, the arguments for universal criminal jurisdiction as a less invasive form of humanitarian intervention may be compelling. The Article contends that the Security Council should withdraw immunity in such cases and that, although this would be novel, there is both legal authority and historical precedent to support such action. Although it will be a challenge for the Council to withdraw immunity on a principled basis, this challenge should not he insurmountable, at least where the immunity of an official of a permanent member of the Council is not involved.
C1 Univ N Carolina, Sch Law, Chapel Hill, NC 27514 USA.
RP Marks, JH (reprint author), Univ N Carolina, Sch Law, Chapel Hill, NC 27514 USA.
RI Marks, Jonathan/A-9696-2009
CR AMES P, 2003, ASS PRERSS      0619
   AMES P, 2003, AS PRESS        0619
   *AMN INT, 2001, UN JUR DUT STAT EN E
   *AMN INT, 1999, 14 PRINC EFF EX UN J
   Arendt H, 1963, EICHMANN JERUSALEM R
   BAILEY SD, 1998, PROCEDURE UN SECURIT, P249
   Bassiouni MC, 2004, PA STUD HUM RIGHTS, P39
   BECKER PHF, 2002, ASIL INSIGHTS    FEB
   Black I., 2003, GUARDIAN        0613
   BLACK I, 1908, GUARDIAN        0613, P17
   BORRADORI G, 2003, PHILOS TIME TERROR D, P55
   Cassese A., 2001, EUROPEAN J INT LAW, V12, P993
   Cowles WB, 1945, CALIF LAW REV, V33, P177, DOI 10.2307/3477334
   Cowles Willard B., 1945, CALIF LAW REV, V33, P217
   EDWARDS G, 2002, ASIL INT ORG NEWSLET, P16
   Falk RA, 2004, PA STUD HUM RIGHTS, P97
   Fitzgerald Amber, 2000, PACE INT L REV, V12, P319
   GROTIUS H, 1925, IURE BELLI AC PACIS, V2
   Helfer LR, 1997, YALE LAW J, V107, P273, DOI 10.2307/797259
   HELFER LR, 1997, YALE LAW J, V107, P372
   JENNINGS R, 2001, INT LEGAL SYSTEM QUE, P692
   JOY RJ, 2003, ASS PRESS       0923
   Kamminga MT, 2001, HUM RIGHTS QUART, V23, P940, DOI 10.1353/hrq.2001.0057
   Kant Immanuel, 1970, KANTS POLITICAL WRIT, P107
   Kissinger HA, 2001, FOREIGN AFF, V80, P86, DOI 10.2307/20050228
   LADISCH V, 2002, CRIMES WAR PROJECT
   LAERTIUS D, 1925, LIVES EMINENT PHILOS, V1, P58
   MACASKILL E, 2003, GUARDIAN        0611
   Macedo S, 2004, PA STUD HUM RIGHTS, P1
   Murphy SD, 2003, AM J INT LAW, V97, P681
   Murphy Sean D., 2003, AM J INT LAW, V97, P710
   Power S., 2003, PROBLEM HELL AM AGE
   Roth K, 2001, FOREIGN AFF, V80, P150, DOI 10.2307/20050258
   Singer P., 2002, ONE WORLD ETHICS GLO
   Slaughter AM, 2003, HARVARD INT LAW J, V44, P191
   Slaughter AM, 2004, PA STUD HUM RIGHTS, P168
   SMIS S, 1999, ILM, V38, P918
   SWORKIN A, 2002, BELGIAN COURT UPHOLD
   Teitel R., 2002, TRANSITIONAL JUSTICE
   VANZYL P, 2002, LEGACY ABUSE CONFRON
   WATTS A, 1994, RECUEIL COURS, V247, P106
   Watts Arthur, 1994, RECUEIL COURS, V247, P9
   WIRTH S, 2002, EJIL, V13, P877
   Wirth Steffen, 2002, EUR J INT LAW, V13, P890
   WOUTERS J, 2003, 27 LEUV I INT
   1946, OFFICIAL GAZETTE CON, V3, P49
   1998, UN SECURITY REFORM R
   2001, PRINCETON PRINCIPLES, P24
   1946, JUDGMENT INT MILITAR, P42
   2002, AFRICAN LEGAL AID CA
NR 50
TC 3
Z9 3
U1 1
U2 3
PU COLUMBIA JOURNAL TRANSNATIONAL LAW ASSOC
PI NEW YORK
PA COLUMBIA UNIV, SCHOOL LAW, 435 W 116TH ST, NEW YORK, NY 10027 USA
SN 0010-1931
EI 2159-1814
J9 COLUMBIA J TRANS LAW
JI Columbia J. Transnatl. Law
PY 2004
VL 42
IS 2
BP 445
EP 490
PG 46
WC International Relations; Law
SC International Relations; Government & Law
GA 779VG
UT WOS:000189321800004
DA 2019-03-23
ER

PT J
AU Isbister, GK
   Warner, G
AF Isbister, GK
   Warner, G
TI Acute myocardial injury caused by Sydney funnel-web spider (Atrax
   robustus) envenoming
SO ANAESTHESIA AND INTENSIVE CARE
LA English
DT Article
DE envenomation : funnel-web spider heart : ischaemia, toxicity
ID ENVENOMATION; ANTIVENOM
AB A 67-year-old female suffered envenoming by a Sydney funnel-web spider (Atrax robustus), complicated by ST elevation and elevated troponin levels consistent with an acute myocardial injury. She was treated primarily with funnel-web spider antivenom, admission to intensive care and initial respiratory support for acute pulmonary oedema. The mechanism by which funnel-web spider envenomation caused myocardial injury is unclear but follow-up nuclear studies in the patient demonstrated that she had minimal atherosclerotic disease.
C1 Univ Newcastle, Newcastle Mater Misericordiae Hosp, Clin Envenoming Res Grp, Newcastle, NSW, Australia.
RP Isbister, GK (reprint author), Univ Newcastle, Clin Envenorning Res Grp, Level 5,Clin Sci Bldg, Waratah, NSW 2298, Australia.
RI Isbister, Geoffrey/G-8052-2015
OI Isbister, Geoffrey/0000-0003-1519-7419
CR BEAZLEY RN, 1930, MED J AUSTRALIA, V1, P255
   DIECKMANN J, 1989, MED J AUSTRALIA, V151, P706
   FISHER MM, 1989, MED J AUSTRALIA, V150, P695
   FISHER MM, 1980, ANAESTH INTENS CARE, V8, P410, DOI 10.1177/0310057X8000800404
   FISHER MM, 1981, MED J AUSTRALIA, V2, P525
   Graudins A, 2002, TOXICON, V40, P259, DOI 10.1016/S0041-0101(01)00210-0
   Miller MK, 2000, TOXICON, V38, P409, DOI 10.1016/S0041-0101(99)00171-3
   MUSGRAVE A, 1927, RECORDS AUSTR MUSEUM, P34
   Nicholson GM, 2002, CLIN EXP PHARMACOL P, V29, P785, DOI 10.1046/j.1440-1681.2002.03741.x
   Russell FE, 1973, CURRENT THERAPY, P868
   SUTHERLAND SK, 2001, AUSTR ANIMALS TOXINS, P383
   SUTHERLAND SK, 2001, AUSTR ANIMAL TOXINS, P402
   TORDA TA, 1980, MED J AUSTRALIA, V2, P442
   WHITE J, 2001, CSL ANTIVENOM HDB
NR 14
TC 3
Z9 3
U1 0
U2 3
PU AUSTRALIAN SOC ANAESTHETISTS
PI EDGECLIFF
PA P O BOX 600, EDGECLIFF, NSW 2027, AUSTRALIA
SN 0310-057X
EI 1448-0271
J9 ANAESTH INTENS CARE
JI Anaesth. Intensive Care
PD DEC
PY 2003
VL 31
IS 6
BP 672
EP 674
DI 10.1177/0310057X0303100612
PG 3
WC Anesthesiology; Critical Care Medicine
SC Anesthesiology; General & Internal Medicine
GA 759JP
UT WOS:000187734800011
PM 14719431
DA 2019-03-23
ER

PT J
AU Archambeault, WG
AF Archambeault, WG
TI The web of steel and the heart of the eagle: The contextual interface of
   American Corrections and Native Americans
SO PRISON JOURNAL
LA English
DT Article
DE web of steel; correctional control; native diversity; institutionalized
   discrimination
AB This article introduces this special edition of The Prison Journal, entitled American Corrections and Native Americans. Examined first is the historic web of steel that creates the context of interface between correctional control and American Indian Peoples. The web of steel is a metaphor for the policies and actions of European and American governments that enslave the eagle spirit of Indian Peoples to be free. Strands of this web include, but are not limited to, slavery, ethnic cleansing, confinement and starvation on reservations, Indian boarding schools, continuing theft of Indian lands and natural resources, correctional control and institutionalized discrimination, crime victimization, correctional control, and the benign neglect of academic criminology and criminal justice. For Indian Peoples, being under some form of correctional control is a continuation of ancestral experiences. The second major part of this article introduces the contributing authors to this special edition and their respective articles.
C1 Louisiana State Univ, Sch Social Work, Baton Rouge, LA 70803 USA.
RP Archambeault, WG (reprint author), Louisiana State Univ, Sch Social Work, Baton Rouge, LA 70803 USA.
CR Andrews C., 2000, JUVENILE JUSTICE J, VVII
   ARCHAMBEAULT WG, 2002, CONVICT CRIMINOLOGY, P287
   ARCHAMBEAULT WG, 2002, 44 ANN W SOC SCI ASS
   GREENFELD LA, 1999, NCJ173386 US DEP JUS
   JOSEPHY AM, 1991, INDIAN HERITAGE AM
   *NAT IND JUST CTR, 1995, 167686 NAT IND JUST
   NEIS J, 1996, NATIVE AM HIST CHRON
   Rennison C. M., 2001, 176354 NCJ US DEP JU
   RENNISON CM, 2001, 187007 NCJ US DEP JU
   Stannard David, 1992, AM HOLOCAUST CONQUES
   *US DEP JUST, 1997, OFF JUST PROGR PARTN
   *US DEP JUST, 1996, 961691996 US DEP JUS
   WAKELING S, 2001, NCJ188095 US DEP JUS
   YOUNG T, 1991, CORRECTIVE SOCIAL PS, V37, P3
   Young TJ, 1997, ADOLESCENCE, V32, P57
   2000, JUVENILE JUSTICE J, V7
NR 16
TC 3
Z9 3
U1 0
U2 6
PU SAGE PUBLICATIONS INC
PI THOUSAND OAKS
PA 2455 TELLER RD, THOUSAND OAKS, CA 91320 USA
SN 0032-8855
J9 PRISON J
JI Prison J.
PD MAR
PY 2003
VL 83
IS 1
BP 3
EP 25
DI 10.1177/0032885502250376
PG 23
WC Criminology & Penology
SC Criminology & Penology
GA 648AB
UT WOS:000181125300001
DA 2019-03-23
ER

PT J
AU van den Berg, MMHE
   Tamis, WLM
   van Straalen, NM
AF van den Berg, MMHE
   Tamis, WLM
   van Straalen, NM
TI The food web approach in ecotoxicological risk assessment
SO HUMAN AND ECOLOGICAL RISK ASSESSMENT
LA English
DT Article
DE ecosystem; toxic substances; food web; risk assessment
AB The Standing Committee on Ecotoxicology of the Health Council of the Netherlands (see note at the end of this article) has reported on the potential and limitations associated with the use of food web models in ecotoxicological risk assessment. This paper closely follows the executive summary of that report.
   The current appoach in ecotoxicological risk assessment is based on single species toxicity tests. It is felt that the food web approach, which takes feeding relationships between species in ecosystems into account, provides an opportunity to address effects of toxic substances on the ecosystem level. It is considered to be particularly useful in site-specific risk assessment concerning specific (types of) ecosystems. However, supplementary research must be carried out before food web models can be used in ecotoxicological risk assessment.
C1 Hlth Council Netherlands, NL-2285 SJ Rijswijk, Netherlands.
   Leiden Univ, Ctr Environm Sci, Leiden, Netherlands.
   Free Univ Amsterdam, Dept Ecol & Ecotoxicol, NL-1081 HV Amsterdam, Netherlands.
RP van den Berg, MMHE (reprint author), Hlth Council Netherlands, Sir Winston Churchilllaan 368, NL-2285 SJ Rijswijk, Netherlands.
CR DERUITER PC, 1995, SCIENCE, V269, P1257, DOI 10.1126/science.269.5228.1257
   *HLTH COUNC NETH S, 1997, HLTH COUNC NETH PUBL
NR 2
TC 3
Z9 3
U1 0
U2 5
PU CRC PRESS INC
PI BOCA RATON
PA 2000 CORPORATE BLVD NW, JOURNALS CUSTOMER SERVICE, BOCA RATON, FL 33431
   USA
SN 1080-7039
J9 HUM ECOL RISK ASSESS
JI Hum. Ecol. Risk Assess.
PD FEB
PY 1998
VL 4
IS 1
BP 49
EP 55
DI 10.1080/10807039891284208
PG 7
WC Biodiversity Conservation; Environmental Sciences
SC Biodiversity & Conservation; Environmental Sciences & Ecology
GA ZC317
UT WOS:000072565100008
DA 2019-03-23
ER

PT J
AU WONG, WK
   SMITH, DW
AF WONG, WK
   SMITH, DW
TI EVALUATION OF AN ONLINE SPECIFIC OXYGEN-UPTAKE RATE MONITORING APPARATUS
   AT THE GOLD BAR WASTE-WATER TREATMENT-PLANT
SO ENVIRONMENTAL TECHNOLOGY
LA English
DT Article
ID PROCESS-CONTROL PARAMETER
AB Due to the increasing demand for the environmental pollution abatement in wastewater treatment sector, a sensitive on-line monitoring device that can provide rapid and cost-effective information on the quality of the raw influent will be the most required equipment.  According to many researchers and wastewater treatment plant reports, specific oxygen uptake rate (SpOUR) apparatus seems to be one of the ideal monitoring devices.  SpOUR is defined as the rate of oxygen consumption per unit mass of microorganisms during the aerobic metabolism process.  In monitoring the SpOUR of a sample seeded with returned activated sludge, important information such as the toxicity and biodegradability of the sample can be obtained.  The SpOUR apparatus was re-designed and upgraded from an earlier developed prototype by using a more efficient programming language and an advanced micro-controller unit integrated with electronic and mechanical devices.  The re-designed apparatus can automatically take a sample, mix it with the "seed", measure the sample's SpOUR and plot data trends on a real-time basis.  The newly developed apparatus was tested and debugged during the continuous round-the-clock trial periods of 60 days at the Gold Bar Wastewater Treatment Plant (WWTP), City of Edmonton, and was proven to be a reliable and useful device for providing the SpOUR information of the raw influent.
C1 UNIV ALBERTA,DEPT CIVIL ENGN,EDMONTON T6G 2G7,ALBERTA,CANADA.
   WASTEWATER LAB,EDMONTON T5J 3A3,ALBERTA,CANADA.
CR AIDUN B, 1988, CAN J CIVIL ENG, V15, P1015, DOI 10.1139/l88-133
   [Anonymous], 1984, OECD GUIDELINES TEST
   [Anonymous], 1989, STANDARD METHODS EXA
   ARTHUR RM, 1984, J WATER POLLUT CON F, V56, P111
   ARTHUR RM, 1968, 23 P IND WAST C PURD, P242
   ARTHUR RM, 1990, HERES WHAT YOU CAN D
   ARTHUR RM, 1982, NEW CONCEPTS PRACTIC, P53
   ARTHUR RM, 1988, TROUBLESHOOTING ACTI
   ARTHUR RM, 1986, TREATMENT EFFICIENCY, P115
   ARTHUR RM, 1983, PROCEDURES PRACTICES, P38
   ARTHUR RM, 1982, APPLICATION ON LINE, P48
   BENEFIELD LD, 1975, J WATER POLLUT CON F, V47, P2498
   BUNDY RS, 1989, OPERATIONS FORUM, V6, P20
   BUSCH AW, 1982, J WATER POLLUT CON F, V54, P1152
   CLARKE AN, 1977, PROG WATER TECH, V9, P103
   Dutka B., 1984, TOXICITY SCREENING P, P125
   DUTKA BJ, 1983, WATER RES, V17, P1363, DOI 10.1016/0043-1354(83)90265-8
   ECKENFELDER WW, 1961, ADV BIOL WASTE TREAT, P277
   ELNABARAWY MT, 1988, TOXIC ASSESS, V3, P361, DOI 10.1002/tox.2540030402
   FITZGIBBONS PE, 1989, OPERATIONS FORUM, V6, P32
   HANEL K, 1988, BIOL TREATMENT SEWAG
   HIMEBAUGH RR, 1981, WATER ENG MANAG, V2, P26
   HUANG JYC, 1984, J WATER POLLUT CON F, V56, P259
   KWAN KK, 1988, TOXIC ASSESS, V3, P93, DOI 10.1002/tox.2540030109
   KWAN KK, 1988, TOX ASSESSMENT, V3, P98
   MIKLOS D, 1990, RAPID TECHNIQUE EVAL, P4
   MILLER DL, 1985, OPERATIONS FORUM, V2, P14
   MONA R, 1979, BIOTECHNOL BIOENG, V21, P1561, DOI 10.1002/bit.260210906
   MUELLER JT, 1985, WATER RES, V19, P373
   NELSEN DP, 1987, OPERATIONS FORUM, V4, P26
   SOLYOM P, 1976, WATER TECH, V8, P417
   SUSCHKA J, 1986, WATER RES, V20, P137, DOI 10.1016/0043-1354(86)90003-5
   THERIEN N, 1983, PROCEDURE PRACTICES, P113
   VARGASLOPEZ CE, 1989, J WATER POLLUT CON F, V61, P99
   WHITNEY E, 1989, OPERATIONS FORUM, V6, P18
   WUHRMAN K, 1956, FACTORS AFFECTING EF, P49
NR 36
TC 3
Z9 3
U1 0
U2 1
PU SELPER LTD, PUBLICATIONS DIV
PI LONDON
PA 79 RUSTHALL AVENUE, LONDON, ENGLAND W4 1BN
SN 0959-3330
J9 ENVIRON TECHNOL
JI Environ. Technol.
PD JAN
PY 1992
VL 13
IS 1
BP 45
EP 54
DI 10.1080/09593339209385127
PG 10
WC Environmental Sciences
SC Environmental Sciences & Ecology
GA HD995
UT WOS:A1992HD99500005
DA 2019-03-23
ER

PT J
AU Caneppele, S
   Aebi, MF
AF Caneppele, Stefano
   Aebi, Marcelo F.
TI Crime Drop or Police Recording Flop? On the Relationship between the
   Decrease of Offline Crime and the Increase of Online and Hybrid Crimes
SO POLICING-A JOURNAL OF POLICY AND PRACTICE
LA English
DT Article
ID WESTERN-EUROPE; TRENDS; STATISTICS; HOMICIDE
AB This paper analyses the relationship between the drop in traditional crimes in Western highly industrialized societies and the evolution of cybercrime. It includes a review of the criminological debate on the crime drop, which shows that the exchanges between researchers allowed clarifying its extent and limits, but without reaching agreement about its causes and seldom taking into account the trends in cyber-related offences. The paper also reviews the data available on the latter and arrives to the conclusion that European police statistics rarely include them and, when they do, the available data do not allow establishing trends nor conducting comparisons across countries. The difficulties related to the recording of such crimes are discussed and a proposal for a tripartite classification of crimes that distinguishes between offline, online, and hybrid crimes is advanced, together with suggestions on the statistical counting rules that could be applied to measure the frequency of cyber-related offences. Finally, a review of the available victimization surveys shows that cybercrime could currently represent between one-third and half of the crimes committed in a country. Accordingly, the authors consider that the rise of online and hybrid crimes have contributed to the drop of offline crimes. This is a consequence of the development of the Internet, which changed the lifestyle and routine activities of the population, and opened a breach in traditional police-based crime prevention strategies. The new scenario helped consolidating the private security market and, indirectly, led the companies involved to hold a strategic data collection, which could be used to study cybercrime.
C1 [Caneppele, Stefano; Aebi, Marcelo F.] Univ Lausanne, Sch Criminal Sci, Lausanne, Switzerland.
RP Caneppele, S (reprint author), Univ Lausanne, Sch Criminal Sci, Lausanne, Switzerland.
EM stefano.caneppele@unil.ch
CR Aebi M. F., 2010, EUROPEAN SOURCEBOOK
   Aebi M. F., 2004, EUROPEAN J CRIMINAL, V10, P163, DOI DOI 10.1007/s10610-004-3412-1
   Aebi M. F., 2015, COUNCIL EUROPE ANN P
   Aebi M. F., 2006, EUROPEAN SOURCEBOOK
   Aebi M. F., 2014, EUROPEAN SOURCEBOOK
   Aebi M. F., 2016, OXFORD HDB HIST CRIM, P57
   Aebi M. F., 2014, COUNCIL EUROPE ANN P
   Aebi M, 2015, EUR J CRIM POLICY RE, V21, P425, DOI 10.1007/s10610-015-9274-x
   Aebi MF, 2014, EUR J CRIMINOL, V11, P552, DOI 10.1177/1477370814541178
   Aebi MF, 2012, CRIME PREV SECUR MAN, P37
   Aebi MF, 2012, HANDBOOK OF EUROPEAN HOMICIDE RESEARCH: PATTERN, EXPLANATIONS, AND COUNTRY STUDIES, P71, DOI 10.1007/978-1-4614-0466-8_5
   Aebi MF, 2012, EUR J CRIM POLICY RE, V18, P103, DOI 10.1007/s10610-011-9166-7
   Aebi MF, 2010, EUR J CRIM POLICY RE, V16, P251, DOI 10.1007/s10610-010-9130-y
   Aebi MF, 2010, INTERNATIONAL HANDBOOK OF CRIMINOLOGY, P211, DOI 10.1201/9781420085525-c8
   Anderson R., 2013, EC INFORM SECURITY P, P265, DOI DOI 10.1007/978-3-642-39498-0_12
   Barbagli M., 2000, PERCHE DIMINUITA CRI
   Blumstein A., 2000, CRIME DROP AM
   Blumstein A., 2006, CRIME DROP AM
   C. o. E, 1999, EUR SOURC CRIM CRIM
   Cherelus G., 2016, REUTERS
   Clarke R. V., 1995, CRIME JUSTICE, V19, P91, DOI DOI 10.1086/449230
   COHEN LE, 1979, AM SOCIOL REV, V44, P588, DOI 10.2307/2094589
   CSEW, 2015, CSEW FRAUD CYB CRIM
   Cusson M., 2011, REV INT CRIMINOLOGIE, V64, P131
   Donohue JJ, 2001, Q J ECON, V116, P379, DOI 10.1162/00335530151144050
   Dupont B., 2016, REV INT CRIMINOLOGIE, VLXIX, P305
   Dupont B, 2017, CRIME LAW SOCIAL CH, V67, P97, DOI 10.1007/s10611-016-9649-z
   Eisner M, 2003, CRIME JUSTICE, V30, P83, DOI 10.1086/652229
   Eisner M, 2014, CRIME JUSTICE, V43, P65, DOI 10.1086/677662
   Eisner M, 2008, INT J CONFL VIOLENCE, V2, P288
   Elias N., 2000, CIVILIZING PROCESS S
   European Commission, 2015, SPEC EUR 423 CYB REP
   Europol, 2016, INT ORG CRIM THREAT
   Expert Group on Policy Needs for Data on Crime, 2014, DISC PAP IND CYB
   Farrell G., 2015, CRIME SCI, V4, P16, DOI DOI 10.1186/S40163-015-0028-3
   Farrell G, 2014, CRIME JUSTICE, V43, P421, DOI 10.1086/678081
   Fukuyama F., 1999, GREAT DISRUPTION HUM, V368
   Gates Foundation, 2016, GAT FDN NOUNC 80 MIL
   Gurr T.R., 1981, CRIME JUSTICE ANN RE, V3, P295, DOI DOI 10.1086/449082
   Hernandez J. A., 2017, EL PAIS         0205
   Hindelang M. J., 1978, VICTIMS PERSONAL CRI
   Holt T. J., 2016, CYBERCRIME PROGR THE
   Holt TJ, 2014, DEVIANT BEHAV, V35, P20, DOI 10.1080/01639625.2013.822209
   Killias M., 2003, EUROPEAN SOURCEBOOK
   Killias M, 2006, EUROPEAN J CRIMINOLO, V3, P11, DOI DOI 10.1177/1477370806059079
   LaFree G, 2015, EUR J CRIMINOL, V12, P482, DOI 10.1177/1477370815584261
   Levi M, 2017, CRIME LAW SOCIAL CH, V67, P3, DOI 10.1007/s10611-016-9645-3
   Levitt SD, 2004, J ECON PERSPECT, V18, P163, DOI 10.1257/089533004773563485
   McGuire M., 2013, 75 HOM OFF, V75
   Nilson, 2016, 1096 NILS
   Nilson, 2015, 1068 NILS
   Office for National Statistics, 2014, DISC PAP COV CRIM ST
   Office for National Statistics, 2016, CRIM ENGL WAL YEAR E
   Ouimet M., 2004, CHAMP PENAL, VI, DOI [10.4000/champpenal.11, DOI 10.4000/CHAMPPENAL.11]
   Pinker Steven, 2011, BETTER ANGELS OUR NA
   Poyner B., 1986, SITUATIONAL CRIME PR
   Rideout V., 2015, COMMON SENSE CENSUS
   Symantec, 2016, INT SEC THREAT REP
   Tcherni M, 2016, JUSTICE Q, V33, P890, DOI 10.1080/07418825.2014.994658
   Tonry M, 2014, CRIME JUSTICE, V43, P1, DOI 10.1086/674775
   Tonry M, 2014, CRIME JUSTICE, V43, P1, DOI 10.1086/678181
   van Dijk J., 2007, CRIMINAL VICTIMISATI
   VanDijk J, 2012, CRIME PREV SECUR MAN, P1
   Wall D., 2007, CYBERCRIME TRANSFORM, V4
   Wall David S., 2008, INT REV LAW COMPUTER, V22, P45, DOI DOI 10.1080/13600860801924907
   Weber Max, 2001, PROTESTANT ETHIC SPI
   Zimring F. E., 2008, GREAT AM CRIME DECLI
NR 67
TC 2
Z9 2
U1 0
U2 0
PU OXFORD UNIV PRESS
PI OXFORD
PA GREAT CLARENDON ST, OXFORD OX2 6DP, ENGLAND
SN 1752-4512
EI 1752-4520
J9 POLIC-J POLICY PRACT
JI Polic.-J. Policy Pract.
PD MAR
PY 2019
VL 13
IS 1
SI SI
BP 66
EP 79
DI 10.1093/police/pax055
PG 14
WC Criminology & Penology
SC Criminology & Penology
GA HO1AU
UT WOS:000460638400008
DA 2019-03-23
ER

PT J
AU Kircaburun, K
   Jonason, PK
   Griffiths, MD
AF Kircaburun, Kagan
   Jonason, Peter K.
   Griffiths, Mark D.
TI The Dark Tetrad traits and problematic social media use: The mediating
   role of cyberbullying and cyberstalking
SO PERSONALITY AND INDIVIDUAL DIFFERENCES
LA English
DT Article
DE Problematic social media use; Cyberbullying; Cyberstalking;
   Cybertrolling; Sadism; Psychopathy; Narcissism; Machiavellianism
ID MORAL DISENGAGEMENT; PERSONALITY-TRAITS; INTERNET ADDICTION; DIRTY
   DOZEN; TRIAD; NARCISSISM; FACEBOOK; BEHAVIOR; SADISM; PERPETRATION
AB The Dark Tetrad traits (i.e., Machiavellianism, psychopathy, narcissism, sadism) are associated with antisocial online behaviors. However, the mediating role of these behaviors between the Dark Tetrad and problematic social media use (PSMU) is unclear. Among a sample of 761 participants, we investigated direct and indirect associations of the Dark Tetrad traits with PSMU via cyberbullying, cyberstalking, and cybertrolling. Multiple mediation analyses demonstrated cyberbullying and cyberstalking fully mediated the relationship between Machiavellianism and PSMU in the total sample and among men. Narcissism was indirectly associated with PSMU via cyberstalking in the total sample and among women. The relationship between sadism and PSMU was fully explained by cyberbullying and cyberstalking in the total sample. Cybertrolling was associated with sadism, psychopathy, and Machiavellianism, although it was not related to PSMU. We suggest that antisocial online behaviors may provide an explanation for the relationship between dark personality traits and PSMU with different behaviors mediating different traits among men and women.
C1 [Kircaburun, Kagan] Duzce Univ, Duzce, Turkey.
   [Jonason, Peter K.] Western Sydney Univ, Penrith, NSW, Australia.
   [Griffiths, Mark D.] Nottingham Trent Univ, Nottingham, England.
RP Kircaburun, K (reprint author), Duzce Univ, Fac Educ, Konuralp Campus, TR-81620 Duzce, Turkey.
EM kircaburunkagan@gmail.com
OI Kircaburun, Kagan/0000-0002-8678-9078; Jonason,
   Peter/0000-0002-8833-048X
CR Andreassen CS, 2012, PSYCHOL REP, V110, P501, DOI 10.2466/02.09.18.PR0.110.2.501-517
   Andreassen CS, 2014, CURR PHARM DESIGN, V20, P4053, DOI 10.2174/13816128113199990616
   Boyd CJ, 2009, J ADOLESCENT HEALTH, V45, P543, DOI 10.1016/j.jadohealth.2009.03.023
   Buckels EE, 2014, PERS INDIV DIFFER, V67, P97, DOI 10.1016/j.paid.2014.01.016
   Bussey K, 2015, J SCH VIOLENCE, V14, P30, DOI 10.1080/15388220.2014.954045
   Chabrol H, 2009, PERS INDIV DIFFER, V47, P734, DOI 10.1016/j.paid.2009.06.020
   Christie R, 1970, STUDIES MACHIAVELLIA
   Coleman FL, 1997, J INTERPERS VIOLENCE, V12, P420, DOI 10.1177/088626097012003007
   Corry N, 2008, J PERS ASSESS, V90, P593, DOI 10.1080/00223890802388590
   Craker N, 2016, PERS INDIV DIFFER, V102, P79, DOI 10.1016/j.paid.2016.06.043
   De Leo JA, 2013, PSYCHOL ADDICT BEHAV, V27, P133, DOI 10.1037/a0030823
   Douglas H., 2012, SCI RES, V3, P237, DOI DOI 10.4236/PSYCH.2012.33033
   Egan V, 2015, PERS INDIV DIFFER, V76, P123, DOI 10.1016/j.paid.2014.11.054
   Ferenczi N, 2017, COMPUT HUM BEHAV, V77, P25, DOI 10.1016/j.chb.2017.08.033
   Gamez-Guadix M, 2016, J BEHAV ADDICT, V5, P100, DOI 10.1556/2006.5.2016.013
   Gaskin J, 2016, GASKINATIONS STAT
   Goodboy AK, 2015, COMPUT HUM BEHAV, V49, P1, DOI 10.1016/j.chb.2015.02.052
   Griffiths M. D., 2005, J SUBST USE, V10, P191, DOI DOI 10.1080/14659890500114359
   Hinduja S, 2008, DEVIANT BEHAV, V29, P129, DOI 10.1080/01639620701457816
   JESSOR R, 1991, J ADOLESCENT HEALTH, V12, P597, DOI 10.1016/1054-139X(91)90007-K
   Jessor R., 1987, ALCOHOL DRUGS DRIVIN, V3, P1
   Jonason P. K., 2015, ROUTLEDGE INT HDB BI, P60
   Jonason PK, 2010, PSYCHOL ASSESSMENT, V22, P420, DOI 10.1037/a0019265
   Jones DN, 2014, ASSESSMENT, V21, P28, DOI 10.1177/1073191113514105
   Jones DN, 2013, EUR J PERSONALITY, V27, P521, DOI 10.1002/per.1893
   Kajonius PJ, 2015, PERS INDIV DIFFER, V77, P173, DOI 10.1016/j.paid.2014.12.055
   Kayis AR, 2016, COMPUT HUM BEHAV, V63, P35, DOI 10.1016/j.chb.2016.05.012
   Kircaburun K., 2018, DARK TETRAD TR UNPUB
   Kircaburun K, 2018, INT J MENT HEALTH AD, DOI 10.1007/s11469-018-9894-8
   Kircaburun K, 2018, INT J MENT HEALTH AD, P1, DOI [10.1007/s11469-018-9941-5, DOI 10.1007/S11469-018-9941-5]
   Kircaburun K, 2018, INT J MENT HEALTH AD, DOI [10.1007/s11469-018-9900-1, DOI 10.1007/S11469-018-9900-1]
   Kircaburun K., 2018, INT J MENT HEALTH AD, DOI [10.1007/s11469-018-9940-6, DOI 10.1007/S11469-018-9940-6]
   Kircaburun K, 2018, BIOL RHYTHM RES, V49, P247, DOI 10.1080/02723646.2017.1352918
   Koehn MA, 2019, AUST J PSYCHOL, V71, P7, DOI 10.1111/ajpy.12198
   Kuss DJ, 2011, INT J ENV RES PUB HE, V8, P3528, DOI 10.3390/ijerph8093528
   Lu WH, 2017, J BEHAV ADDICT, V6, P434, DOI 10.1556/2006.6.2017.053
   March E, 2017, PERS INDIV DIFFER, V110, P139, DOI 10.1016/j.paid.2017.01.025
   Muris P, 2017, PERSPECT PSYCHOL SCI, V12, P183, DOI 10.1177/1745691616666070
   O'Meara A, 2011, PSYCHOL ASSESSMENT, V23, P523, DOI 10.1037/a0022400
   Ozsoy E, 2017, PERS INDIV DIFFER, V117, P11, DOI 10.1016/j.paid.2017.05.019
   Patchin JW, 2015, AGGRESS VIOLENT BEH, V23, P69, DOI 10.1016/j.avb.2015.05.013
   Patton CL, 2010, J CRIM JUST, V38, P282, DOI 10.1016/j.jcrimjus.2010.02.013
   Plouffe RA, 2017, PERS INDIV DIFFER, V104, P166, DOI 10.1016/j.paid.2016.07.043
   Rauthmann JF, 2011, PERS INDIV DIFFER, V51, P502, DOI 10.1016/j.paid.2011.05.008
   Richardson EN, 2016, PERS INDIV DIFFER, V92, P148, DOI 10.1016/j.paid.2015.12.039
   Schenk AM, 2013, COMPUT HUM BEHAV, V29, P2320, DOI 10.1016/j.chb.2013.05.013
   Schonbrodt FD, 2013, J RES PERS, V47, P609, DOI 10.1016/j.jrp.2013.05.009
   Sest N, 2017, PERS INDIV DIFFER, V119, P69, DOI 10.1016/j.paid.2017.06.038
   Shachaf P, 2010, J INF SCI, V36, P357, DOI 10.1177/0165551510365390
   Shim JW, 2007, CYBERPSYCHOL BEHAV, V10, P71, DOI 10.1089/cpb.2006.9990
   Smoker M, 2017, COMPUT HUM BEHAV, V72, P390, DOI 10.1016/j.chb.2017.03.012
   Tosuntas S. B., 2018, NEW PHENOMENON UNPUB
   Tran US, 2018, PERS INDIV DIFFER, V126, P19, DOI 10.1016/j.paid.2018.01.015
   van Geel M, 2017, PERS INDIV DIFFER, V106, P231, DOI 10.1016/j.paid.2016.10.063
   Wang XC, 2016, PERS INDIV DIFFER, V98, P244, DOI 10.1016/j.paid.2016.04.056
   Wegmann Elisa, 2017, Addict Behav Rep, V5, P33, DOI 10.1016/j.abrep.2017.04.001
   Xiao B.S., 2013, INT J BUSINESS INFOR, V8, P34
   Zsila A, 2018, INT J MENT HEALTH AD, V16, P466, DOI 10.1007/s11469-017-9809-0
NR 58
TC 2
Z9 2
U1 59
U2 59
PU PERGAMON-ELSEVIER SCIENCE LTD
PI OXFORD
PA THE BOULEVARD, LANGFORD LANE, KIDLINGTON, OXFORD OX5 1GB, ENGLAND
SN 0191-8869
J9 PERS INDIV DIFFER
JI Pers. Individ. Differ.
PD DEC 1
PY 2018
VL 135
BP 264
EP 269
DI 10.1016/j.paid.2018.07.034
PG 6
WC Psychology, Social
SC Psychology
GA GV5LY
UT WOS:000446144900040
DA 2019-03-23
ER

PT J
AU Moloney, ME
   Love, TP
AF Moloney, Mairead Eastin
   Love, Tony P.
TI #TheFappening Virtual Manhood Acts in (Homo)Social Media
SO MEN AND MASCULINITIES
LA English
DT Article
DE gender equality; hegemonic masculinity; patriarchy; technology;
   identity; manhood acts
ID COMPENSATORY MANHOOD; MASCULINITY; WOMEN; MEN; VIOLENCE; TWITTER;
   ONLINE; MISOGYNY; GENDER; GIRLS
AB Using an interactionist framework, we analyze publicly available data from Twitter to track real-time reactions to the widely publicized celebrity nude photo hacking of 2014 ("The Fappening"). We ask: "Related to The Fappening, what manhood acts are employed in virtual social space?" Using search terms for "fappening" or "#thefappening," we collected 100 tweets per hour from August 31 to October 1, 2014 (Average: 1,700/day). Coding and qualitative analyses of a subsample of tweets (N = 9,750) reveal four virtual manhood acts commonly employed to claim elevated status in the heterosexist hierarchy and reproduce gendered inequality. These acts include (1) creation of homosocial, heterosexist space; (2) sexualization of women; (3) signaling possession of a heterosexual, male body; and (4) humor as a tool of oppression. This article introduces the concept of "virtual manhood acts" and contributes to growing understandings of the reproduction of manhood and the oppression of women in online social spaces.
C1 [Moloney, Mairead Eastin; Love, Tony P.] Univ Kentucky, Dept Sociol, 1515 Patterson Off Tower, Lexington, KY 40506 USA.
RP Moloney, ME (reprint author), Univ Kentucky, Dept Sociol, 1515 Patterson Off Tower, Lexington, KY 40506 USA.
EM m.moloney@uky.edu
CR American Psychological Association Task Force on the Sexualization of Girls, 2010, REP APA TASK FORC SE
   Bartlett J, 2014, MISOGYNY ON TWITTER
   Berger Peter, 1966, SOCIAL CONSTRUCTION
   Berridge S, 2015, FEM MEDIA STUD, V15, P341, DOI 10.1080/14680777.2015.1008743
   Blumer Herbert, 1969, SYMBOLIC INTERACTION
   Boero N, 2012, BODY SOC, V18, P27, DOI 10.1177/1357034X12440827
   Bridges T, 2014, SOCIOL COMPASS, V8, P246, DOI 10.1111/soc4.12134
   Buchanan Rose Troup, 2014, INDEPENDENT
   Charmaz K., 2014, CONSTRUCTING GROUNDE
   Cole KK, 2015, FEM MEDIA STUD, V15, P356, DOI 10.1080/14680777.2015.1008750
   Connell R, 2005, MASCULINITIES
   Connell RW, 2005, GENDER SOC, V19, P829, DOI 10.1177/0891243205278639
   COSER RL, 1966, AM J SOCIOL, V72, P173, DOI 10.1086/224276
   Duggan M., 2015, MOBILE MESSAGING SOC
   Eagle RB, 2015, FEM MEDIA STUD, V15, P350, DOI 10.1080/14680777.2015.1008748
   Earp Jeremy, 1999, TOUGH GUISE VIOLENCE
   Eastman JT, 2012, J CONTEMP ETHNOGR, V41, P189, DOI 10.1177/0891241611426430
   Ezzell MB, 2012, GENDER SOC, V26, P190, DOI 10.1177/0891243211434611
   Ezzell Matthew B., 2016, EXPLORING MASCULINIT, P188
   Filipovic J., 2007, YALE J LAW FEMINISM, V19, P295
   Flood M, 2008, MEN MASC, V10, P339, DOI 10.1177/1097184X06287761
   Garcia-Favaro L, 2016, FEM MEDIA STUD, V16, P379, DOI 10.1080/14680777.2015.1105840
   GOFFMAN E, 1977, THEOR SOC, V4, P301
   Goffman E, 1959, PRESENTATION SELF EV
   Grazian D, 2007, SYMB INTERACT, V30, P221, DOI 10.1525/si.2007.30.2.221
   HALL LA, 1992, J HIST SEXUALITY, V2, P365
   Hearn J., 2004, FEMINIST THEORY, V5, P49, DOI DOI 10.1177/1464700104040813
   Henry N, 2015, VIOLENCE AGAINST WOM, V21, P758, DOI 10.1177/1077801215576581
   Hentemann Mark, 2009, SETH MACFARLANES FAM
   Holmes Janet, 2000, DISCOURSE STUDIES, V2, P159, DOI DOI 10.1177/1461445600002002002
   Jane EA, 2014, CONTINUUM-J MEDIA CU, V28, P558, DOI 10.1080/10304312.2014.924479
   Johnson Allan G., 2014, THE GENDER KNOT
   KEHILY M.-J., 1997, GENDER ED, V9, P69, DOI DOI 10.1080/09540259721466
   Kimmel Michael, 2008, GUYLAND PERILOUS WOR
   Kivel Paul, 1984, ACT LIKE A MAN BOX
   Mantilla K, 2013, FEMINIST STUD, V39, P563
   Martineau WH, 1972, PSYCHOL HUMOR, P101
   Massanari A, 2017, NEW MEDIA SOC, V19, P329, DOI 10.1177/1461444815608807
   McCarry M, 2007, WOMEN STUD INT FORUM, V30, P404, DOI 10.1016/j.wsif.2007.07.006
   MESSNER M, 1990, J CONTEMP ETHNOGR, V18, P416, DOI 10.1177/089124190018004003
   Miller Carl, 2014, DEMOS Q
   Moloney ME, 2014, TEACH SOCIOL, V42, P119, DOI 10.1177/0092055X13513179
   Morris Edward., 2012, LEARNING HARD WAY MA
   Pascoe CJ, 2007, DUDE, YOU'RE A FAG: MASCULINITY AND SEXUALITY IN HIGH SCHOOL, P1
   Penny L, 2013, CYBERSEXISM SEX GEND
   QSR International Pty Ltd, 2012, NVIVO QUAL DAT AN SO
   Rentschler C, 2015, FEM MEDIA STUD, V15, P353, DOI 10.1080/14680777.2015.1008749
   Ridgeway C. L., 2011, FRAMED GENDER GENDER
   Schrock D, 2009, ANNU REV SOCIOL, V35, P277, DOI 10.1146/annurev-soc-070308-115933
   Schwalbe M., 2014, MANHOOD ACTS GENDER
   Shaw A, 2014, COMMUN CRIT-CULT STU, V11, P273, DOI 10.1080/14791420.2014.926245
   Strauss Anselm, 1998, BASICS QUALITATIVE R
   Sumerau JE, 2012, GENDER SOC, V26, P461, DOI 10.1177/0891243212439748
   Thompson Laura, 2016, DICK PICS ARE NO JOK
   Vaccaro CA, 2011, SOCIOL COMPASS, V5, P65, DOI 10.1111/j.1751-9020.2010.00346.x
   West C, 1987, GENDER SOC, V1, P125, DOI 10.1177/0891243287001002002
   Zhang L., 2011, COMBINING LEXICON BA
   Zimmer M, 2014, ASLIB J INFORM MANAG, V66, P250, DOI 10.1108/AJIM-09-2013-0083
NR 58
TC 2
Z9 2
U1 0
U2 0
PU SAGE PUBLICATIONS INC
PI THOUSAND OAKS
PA 2455 TELLER RD, THOUSAND OAKS, CA 91320 USA
SN 1097-184X
EI 1552-6828
J9 MEN MASC
JI Men Masc.
PD DEC
PY 2018
VL 21
IS 5
BP 603
EP 623
DI 10.1177/1097184X17696170
PG 21
WC Sociology
SC Sociology
GA HA5NG
UT WOS:000450319200002
DA 2019-03-23
ER

PT J
AU Wekerle, C
   Vakili, N
   Stewart, SH
   Black, T
AF Wekerle, Christine
   Vakili, Negar
   Stewart, Sherry H.
   Black, Tara
TI The utility of Twitter as a tool for increasing reach of research on
   sexual violence
SO CHILD ABUSE & NEGLECT
LA English
DT Article
DE Child maltreatment; Social media; Sexual violence; Knowledge
   mobilization; Knowledge transfer; Research impact
ID SOCIAL MEDIA; ADOLESCENTS; HEALTH; INTERVENTION; PROFESSIONALS; INTERNET
AB Researchers in violence prevention areas seek to disseminate work for impact to practice and policy. Knowledge transfer, exchange, and mobilization are common terms for research knowledge utilization where public communication platforms are playing an increasing role, having unique capacity to connect stakeholders in advocacy and lived experience, academia, non-governmental organizations, government-supported organizations, such as child welfare, and research funding bodies. Social networking platforms provide a communication intervention opportunity to test the effectiveness of the research reach. A Canadian Institutes of Health Research funded team grant in boys' and men's health, focusing on sexual violence (SV) victimization, health, and resilience undertook an evaluation to examine whether a strategic approach involving a cadre of SV experts (n = 46) and their research increased engagement. Using a unique identifier (#CIHRTeamSV) content was shared on social media (Twitter) within an ABABAB experimental monthly format (A = no sharing; B = sharing content), following a baseline entry of researchers. Active Twitter engagement lead to increases in the number of individuals' profile views, article downloads, and citations. These findings encourage further research into the utility of social media for disseminating sexual violence research, and that social media has developed as a forum for evidence-based conversation on sensitive topics of public health import.
C1 [Wekerle, Christine; Vakili, Negar] McMaster Univ, Hamilton, ON, Canada.
   [Vakili, Negar; Stewart, Sherry H.] Dalhousie Univ, Halifax, NS, Canada.
   [Black, Tara] Univ Toronto, Toronto, ON, Canada.
RP Black, T (reprint author), Univ Toronto, Toronto, ON, Canada.
EM tara.black@utoronto.ca
FU Canadian Institute for Health Research (CIHR) [TE3-138302]
FX Funding was received from the Canadian Institute for Health Research
   (CIHR; TE3-138302) Team Grant for Principal Investigator C. Wekerle (re:
   Understanding health risks and promoting resilience in male youth with
   sexual violence experience). This manuscript was presented at the
   International Society for the Prevention of Child Abuse and Neglect
   (ISPCAN) 15th European Regional Conference in The Hague, The Netherlands
   (re: Social Media: Application for Data Collection and Research) at the
   pre-conference Data Working Group in October 2017.
CR Achrekar H., 2011, IEEE INFOCOM 2011 - IEEE Conference on Computer Communications Workshops, P702, DOI 10.1109/INFCOMW.2011.5928903
   Arseniev-Koehler A, 2016, J ADOLESCENT HEALTH, V58, P659, DOI 10.1016/j.jadohealth.2016.02.012
   Attai DJ, 2015, J MED INTERNET RES, V17, DOI 10.2196/jmir.4721
   Barney D., 2004, NETWORK SOC
   Barry CT, 2017, J ADOLESCENCE, V61, P1, DOI 10.1016/j.adolescence.2017.08.005
   Bartlett JW, 2015, STAT METHODS MED RES, V24, P462, DOI 10.1177/0962280214521348
   Canadian Association of Social Workers, 2014, SOC MED US SOC WORK
   Carpenter JP, 2014, J RES TECHNOL EDUC, V46, P414, DOI 10.1080/15391523.2014.925701
   Chretien KC, 2013, CIRCULATION, V127, P1413, DOI 10.1161/CIRCULATIONAHA.112.128017
   Djuricich AM, 2014, J CONTIN EDUC HEALTH, V34, P202, DOI 10.1002/chp.21250
   Ellison NB, 2007, J COMPUT-MEDIAT COMM, V12, P1143, DOI [10.1111/j.1083-6101.2007.00367.x, 10.1111/j.1083-6101.2007.00393.x]
   Fiellin LE, 2017, J MED INTERNET RES, V19, DOI 10.2196/jmir.8148
   Francomano JA, 2015, CIN-COMPUT INFORM NU, V33, P10, DOI 10.1097/CIN.0000000000000113
   Gould MS, 2002, J AM ACAD CHILD PSY, V41, P1182, DOI 10.1097/01.CHI.0000020280.43550.C9
   Greenhow C, 2012, EDUC FORUM, V76, P464, DOI 10.1080/00131725.2012.709032
   Hamby S, 2018, J INTERPERS VIOLENCE, V33, P719, DOI 10.1177/0886260517744847
   Hitchcock LI, 2016, SOC WORK EDUC, V35, P457, DOI 10.1080/02615479.2015.1136273
   Jelenchick LA, 2013, J ADOLESCENT HEALTH, V52, P128, DOI 10.1016/j.jadohealth.2012.05.008
   Jones LM, 2012, J ADOLESCENT HEALTH, V50, P179, DOI 10.1016/j.jadohealth.2011.09.015
   Keller B, 2014, J MED INTERNET RES, V16, DOI 10.2196/jmir.2982
   Kind T, 2013, PEDIATRICS, V132, P792, DOI 10.1542/peds.2013-2521
   Lonzer J, 2015, J PEDIATR-US, V166, P511, DOI 10.1016/j.jpeds.2014.11.032
   Mitchell KJ, 2018, J INTERPERS VIOLENCE, V33, P762, DOI 10.1177/0886260517744846
   Montanaro E, 2015, J MED INTERNET RES, V17, DOI 10.2196/jmir.4377
   Moreno MA, 2016, MEDIA COMMUN, V4, P50, DOI 10.17645/mac.v4i3.529
   Moreno MA, 2014, ALCOHOL RES-CURR REV, V36, P91
   O'Keeffe GS, 2011, PEDIATRICS, V127, P800, DOI 10.1542/peds.2011-0054
   Pew Research Center, 2018, SOC MED FACT SHEET
   Pew Research Center, 2017, MOB FACT SHEET
   Pew Research Centre, 2017, 3 TECHN REV
   Rolls K, 2016, J MED INTERNET RES, V18, DOI 10.2196/jmir.5312
   Sage & Sage, 2016, ADV SOCIAL WORK, V17, P93, DOI [10.18060/20880, DOI 10.18060/20880]
   Salazar LF, 2014, J MED INTERNET RES, V16, DOI 10.2196/jmir.3426
   Santiago C., 2017, CNN
   Skinner H, 2003, J MED INTERNET RES, V5, DOI 10.2196/jmir.5.4.e32
   Smith, 2013, HLTH ED, V114, P347, DOI [10.1108/HE-07-2013-0030, DOI 10.1108/HE-07-2013-0030]
   Statistics Canada, 2011, CHIEF PUBL HLTH OFF
   Stott MacEachron, 2016, AUTHORS, V17, P221, DOI [10.18060/21263, DOI 10.18060/21263]
   Strum L., 2017, PBS NEWSHOUR
   Treem JW, 2016, SOCIOL COMPASS, V10, P768, DOI 10.1111/soc4.12404
   Williams ML, 2017, SOCIOLOGY, V51, P1149, DOI 10.1177/0038038517708140
NR 41
TC 2
Z9 2
U1 7
U2 7
PU PERGAMON-ELSEVIER SCIENCE LTD
PI OXFORD
PA THE BOULEVARD, LANGFORD LANE, KIDLINGTON, OXFORD OX5 1GB, ENGLAND
SN 0145-2134
EI 1873-7757
J9 CHILD ABUSE NEGLECT
JI Child Abuse Negl.
PD NOV
PY 2018
VL 85
BP 220
EP 228
DI 10.1016/j.chiabu.2018.04.019
PG 9
WC Family Studies; Psychology, Social; Social Work
SC Family Studies; Psychology; Social Work
GA GZ6TM
UT WOS:000449579400025
PM 29778296
DA 2019-03-23
ER

PT J
AU Zhao, HQ
   Zhao, FR
   Liu, JX
   Zhang, SY
   Mu, D
   An, LH
   Wan, Y
   Hu, JY
AF Zhao, Haoqi
   Zhao, Fanrong
   Liu, Jixuan
   Zhang, Shiyi
   Mu, Di
   An, Lihui
   Wan, Yi
   Hu, Jianying
TI Trophic transfer of organophosphorus flame retardants in a lake food web
SO ENVIRONMENTAL POLLUTION
LA English
DT Article
DE Organophosphorus flame retardants; Food web; Trophic transfer
ID CHROMATOGRAPHY-MASS SPECTROMETRY; ZEBRAFISH EMBRYOS/LARVAE; ADULT
   ZEBRAFISH; RISK-ASSESSMENT; PLASTICIZERS; TOXICITY; CHINA; METABOLISM;
   WATER; FISH
AB Despite increasing use of organophosphorus flame retardants (OPFRs), their food web transfer behavior is not well known. In this study, concentrations of fourteen OPFRs were measured in 17 species from Taihu Lake, China, and their trophodynamics were assessed. Of the 14 OPFRs, nine were detected in at least 70% of the food web samples, including tris(ethyl) phosphate (TEP), tris(2-chloroethyl) phosphate (TCEP), tris(2-chloroisopropyl) phosphate (TCIPP), tris(isobutyl) phosphate (TIBP), tris(1,3-dichloroisopropyl) phosphate (TDCIPP), tris(n-butyl) phosphate (TNBP), tris(phenyl) phosphate (TPHP), tris(methylphenyl) phosphate (TMPP), and 2-ethylhexyl diphenyl phosphate (EHDPP). The total OPFR concentrations were 100 +/- 23 ng/g ww in plankton, 17 +/- 11 ng/g ww in invertebrates, and 9.8 +/- 6.2 ng/g ww in fish. TIBP (93 +/- 16 ng/g ww) was the dominant OPFR in plankton, whereas TCEP (2.4 +/- 3.9 ng/g ww) and TPHP (3.3 +/- 16 ng/g ww) were dominant in fish. While negative relationships between concentration and aquatic species trophic level were observed for all nine OPFRs, only those for TCIPP (p = 0.022), TDCIPP (p = 0.029), and TMPP (p = 0.021) were statistically significant, with trophic magnification factors (TMFs) of 0.55, 0.39, and 0.42, respectively. This study provides fundamental information for assessing ecological risks of OPFRs. (C) 2018 Published by Elsevier Ltd.
C1 [Zhao, Haoqi; Zhao, Fanrong; Liu, Jixuan; Zhang, Shiyi; Mu, Di; Wan, Yi; Hu, Jianying] Peking Univ, Coll Urban & Environm Sci, Lab Earth Surface Proc, Beijing 100871, Peoples R China.
   [An, Lihui] Chinese Res Inst Environm Sci, State Key Lab Environm Criteria & Risk Assessment, Beijing 100012, Peoples R China.
RP Hu, JY (reprint author), Peking Univ, Coll Urban & Environm Sci, Lab Earth Surface Proc, Beijing 100871, Peoples R China.
EM hujy@urban.pku.edu.cn
RI Hu, Jianying/F-2096-2014
OI Hu, Jianying/0000-0003-1965-7494
FU National Nature Science Foundation of China [41330637, 21737001];
   Undergraduate Student Research Training Program
FX Financial support from the National Nature Science Foundation of China
   (41330637 and 21737001) and Undergraduate Student Research Training
   Program are gratefully acknowledged.
CR Alvarez-Munoz D, 2015, ENVIRON RES, V143, P56, DOI 10.1016/j.envres.2015.09.018
   Aragon M, 2012, TALANTA, V101, P473, DOI 10.1016/j.talanta.2012.09.062
   Arnot JA, 2006, ENVIRON REV, V14, P257, DOI 10.1139/A06-005
   Bollmann UE, 2012, WATER RES, V46, P531, DOI 10.1016/j.watres.2011.11.028
   Brandsma SH, 2015, SCI TOTAL ENVIRON, V505, P22, DOI 10.1016/j.scitotenv.2014.08.072
   Cao SX, 2012, ENVIRON TOXICOL CHEM, V31, P1478, DOI 10.1002/etc.1872
   Castro-Jimenez J, 2014, ENVIRON SCI TECHNOL, V48, P3203, DOI 10.1021/es405337g
   Chen D, 2012, J CHROMATOGR A, V1220, P169, DOI 10.1016/j.chroma.2011.11.046
   Chen MH, 2018, ENVIRON SCI POLLUT R, V25, P13787, DOI 10.1007/s11356-018-1434-3
   Cristale J, 2013, ENVIRON INT, V59, P232, DOI 10.1016/j.envint.2013.06.011
   Cristale J, 2013, ENVIRON POLLUT, V179, P194, DOI 10.1016/j.envpol.2013.04.001
   Ding JJ, 2016, SCI TOTAL ENVIRON, V554, P211, DOI 10.1016/j.scitotenv.2016.02.171
   Fang SH, 2014, ENVIRON SCI TECHNOL, V48, P2173, DOI 10.1021/es405018b
   Gorga M, 2014, J CHROMATOGR A, V1352, P29, DOI 10.1016/j.chroma.2014.05.028
   Greaves AK, 2014, ENVIRON SCI TECHNOL, V48, P7942, DOI 10.1021/es501334w
   Han ZH, 2014, AQUAT TOXICOL, V150, P175, DOI 10.1016/j.aquatox.2014.03.013
   Hou R, 2018, ENVIRON SCI TECHNOL, V52, P3202, DOI 10.1021/acs.est.7b05825
   Hou R, 2017, ENVIRON POLLUT, V229, P548, DOI 10.1016/j.envpol.2017.06.097
   Hou R, 2016, CHEMOSPHERE, V153, P78, DOI 10.1016/j.chemosphere.2016.03.003
   Kim JW, 2014, CHEMOSPHERE, V116, P91, DOI 10.1016/j.chemosphere.2014.02.033
   Kim JW, 2011, ENVIRON POLLUT, V159, P3653, DOI 10.1016/j.envpol.2011.07.020
   Li J, 2018, ENVIRON SCI TECHNOL, V52, P89, DOI 10.1021/acs.est.7b03807
   Li J, 2014, WATER RES, V54, P53, DOI 10.1016/j.watres.2014.01.031
   Liu YH, 2018, CHEMOSPHERE, V202, P255, DOI 10.1016/j.chemosphere.2018.03.108
   Ma YQ, 2013, ANAL CHIM ACTA, V786, P47, DOI 10.1016/j.aca.2013.04.062
   Malarvannan G, 2015, ENVIRON RES, V140, P604, DOI 10.1016/j.envres.2015.05.021
   Meeker JD, 2010, ENVIRON HEALTH PERSP, V118, P318, DOI 10.1289/ehp.0901332
   Moller A, 2011, ENVIRON POLLUT, V159, P3660, DOI 10.1016/j.envpol.2011.07.022
   Ni Y, 2005, FISHES TAIHU LAKE
   [欧育湘 Ou Yuxiang], 2011, [化工进展, Chemical Industry and Engineering Progress], V30, P210
   Peng H, 2014, ENVIRON SCI TECHNOL, V48, P5458, DOI 10.1021/es500229y
   SASAKI K, 1981, B ENVIRON CONTAM TOX, V27, P775, DOI 10.1007/BF01611095
   Sundkvist AM, 2010, J ENVIRON MONITOR, V12, P943, DOI 10.1039/b921910b
   U.S. Environmental Protection Agency (US. EPA), 2014, HPV CHEM HAZ CHAR
   UNEP, 2001, P C PLEN STOCKH CONV
   van der Veen I, 2012, CHEMOSPHERE, V88, P1119, DOI 10.1016/j.chemosphere.2012.03.067
   Walters DM, 2016, ENVIRON SCI TECHNOL, V50, P4650, DOI 10.1021/acs.est.6b00201
   Wang GW, 2017, SCI TOTAL ENVIRON, V590, P50, DOI 10.1016/j.scitotenv.2017.03.038
   Wang GW, 2016, ENVIRON SCI TECHNOL, V50, P13555, DOI 10.1021/acs.est.6b04697
   Wang QW, 2013, AQUAT TOXICOL, V126, P207, DOI 10.1016/j.aquatox.2012.11.009
   Wang XW, 2011, J CHROMATOGR A, V1218, P6705, DOI 10.1016/j.chroma.2011.07.067
   Yi QT, 2017, ENVIRON SCI TECHNOL, V51, P5396, DOI 10.1021/acs.est.6b06278
   Yuan LL, 2016, ENVIRON POLLUT, V208, P670, DOI 10.1016/j.envpol.2015.10.045
   Zhao FR, 2017, ENVIRON SCI TECHNOL, V51, P6489, DOI 10.1021/acs.est.7b01122
   Zhao FR, 2016, ENVIRON SCI TECHNOL, V50, P8896, DOI 10.1021/acs.est.6b02474
   Zheng GM, 2016, ENVIRON SCI TECHNOL, V50, P6343, DOI 10.1021/acs.est.6b01178
   Zhu Y, 2015, ENVIRON SCI TECHNOL, V49, P14579, DOI 10.1021/acs.est.5b03849
NR 47
TC 2
Z9 2
U1 39
U2 50
PU ELSEVIER SCI LTD
PI OXFORD
PA THE BOULEVARD, LANGFORD LANE, KIDLINGTON, OXFORD OX5 1GB, OXON, ENGLAND
SN 0269-7491
EI 1873-6424
J9 ENVIRON POLLUT
JI Environ. Pollut.
PD NOV
PY 2018
VL 242
BP 1887
EP 1893
DI 10.1016/j.envpol.2018.07.077
PN B
PG 7
WC Environmental Sciences
SC Environmental Sciences & Ecology
GA GV7DQ
UT WOS:000446282600091
PM 30072223
DA 2019-03-23
ER

PT J
AU Hood, M
   Duffy, AL
AF Hood, Michelle
   Duffy, Amanda L.
TI Understanding the relationship between cyber-victimisation and
   cyber-bullying on Social Network Sites: The role of moderating factors
SO PERSONALITY AND INDIVIDUAL DIFFERENCES
LA English
DT Article
DE Cyber-bullying; Cyber-victimisation; Moral disengagement; Empathy;
   Social Network Sites
ID MORAL DISENGAGEMENT; EMPATHY; METAANALYSIS; BEHAVIOR; VICTIMS; BULLIES;
   GENDER; YOUTH; AGE
AB The strongest predictor of engagement in cyber-bullying is having experienced cyber-victimisation oneself. We examined the extent to which trait (moral disengagement, cognitive empathy, affective empathy), demographic (age, sex), and situational factors (Internet use, parental Internet monitoring) moderated the strength of the relationship between victimisation and bullying on Social Network Sites (SNSs). We surveyed 175 adolescents (M age = 14.82 years; SD = 1.52; 53% male) who had a SNS profile. Higher moral disengagement strengthened the cyber victim-bully relationship, whereas greater parental monitoring weakened this relationship. Neither affective nor cognitive empathy, age, sex, nor time online moderated the relationship. Overall, 30% to 48% of the variance in cyber-bullying frequency was explained. The results suggest that cyber-bullying interventions need to also focus on experiences of victimisation and that reducing the adolescent's moral disengagement and educating parents about the importance of monitoring adolescent Internet use would be most effective. (C) 2017 Elsevier Ltd. All rights reserved.
C1 Griffith Univ, Menzies Hlth Inst Queensland, Southport, Qld, Australia.
   [Hood, Michelle] Griffith Univ, Sch Appl Psychol, Parklands Dr, Southport, Qld 4215, Australia.
RP Hood, M (reprint author), Griffith Univ, Sch Appl Psychol, Parklands Dr, Southport, Qld 4215, Australia.
EM michelle.hood@griffith.edu.au; a.duffy@griffith.edu.au
RI Duffy, Amanda/G-4101-2015
OI Duffy, Amanda/0000-0001-6241-8443; Hood, Michelle/0000-0002-2240-030X
CR Almeida A., 2012, CYBERBULLYING GLOBAL, P223, DOI DOI 10.1002/9781119954484
   Australian Communication and Media Authority, 2013, LIK POSTSH
   Bandura A, 1996, J PERS SOC PSYCHOL, V71, P364, DOI 10.1037/0022-3514.80.1.125
   Bandura A, 1999, Pers Soc Psychol Rev, V3, P193, DOI 10.1207/s15327957pspr0303_3
   Barlinska J, 2013, J COMMUNITY APPL SOC, V23, P37, DOI 10.1002/casp.2137
   Cohen D, 1996, DEV PSYCHOL, V32, P988, DOI 10.1037//0012-1649.32.6.988
   Del Rey R, 2016, LEARN INDIVID DIFFER, V45, P275, DOI 10.1016/j.lindif.2015.11.021
   Eisenberg N., 1987, EMPATHY ITS DEV, P3
   Fanti KA, 2013, PSYCHOL VIOLENCE, V3, P396, DOI 10.1037/a0033951
   Gini G, 2007, AGGRESSIVE BEHAV, V33, P467, DOI 10.1002/ab.20204
   Hair JF, 2010, MULTIVARIATE DATA AN
   Hayes A. F., 2016, PROCESS MACRO SPSS S
   Hinduja S, 2010, ARCH SUICIDE RES, V14, P206, DOI 10.1080/13811118.2010.494133
   Hollingshead A. B., 1975, UNPUB
   Holt MK, 2015, PEDIATRICS, V135, pE496, DOI 10.1542/peds.2014-1864
   Hymel S., 2010, INT HDB SCH BULLYING
   Jolliffe D, 2006, AGGRESSIVE BEHAV, V32, P540, DOI 10.1002/ab.20154
[truncated: 2,350,519 more chars]
