# Supplementary material for: Mapping online hate: A scientometric analysis on research trends and hotspots in research on online hate
Source: PLoS One. 2019 Sep 26;14(9):e0222194. doi: 10.1371/journal.pone.0222194 (PMC6763199; doi:10.1371/journal.pone.0222194)
Supplement: S1 Dataset — (ZIP) [file pone.0222194.s001.zip › savedrecs (4).txt]

FN Clarivate Analytics Web of Science
VR 1.0
PT J
AU Merdian, H
   Kettleborough, D
   McCartan, K
   Perkins, DE
AF Merdian, Hannah
   Kettleborough, Danielle
   McCartan, Kieran
   Perkins, Derek E.
TI Strength-based approaches to online child sexual abuse: using
   self-management strategies to enhance desistance behaviour in users of
   child sexual exploitation material
SO JOURNAL OF CRIMINAL PSYCHOLOGY
LA English
DT Article
DE Prevention; Good lives model; Desistance; Strengths-based approaches;
   Child sex offending; Child sexual exploitation material
ID GOOD LIVES MODEL; PORNOGRAPHY OFFENDERS; RISK
AB Purpose - Increasing numbers of convictions for the use of child sexual exploitation material (CSEM) call for enhanced measures to prevent this type of offending. Strength-based approaches such as the good lives model have made significant contributions to the management of offenders who have sexually abused against children. The paper aims to discuss these issues.
   Design/methodology/approach - The present study explored the application of these models to the rehabilitation and desistance behaviour of CSEM users, based on a thematic analysis of the self-managed desistance strategies employed by 26 offenders.
   Findings - The findings confirmed the value of strength-based approaches in understanding self-management strategies used to enhance desistance behaviour in CSEM users.
   Research limitations/implications - The empirical and theoretical findings were then combined into a conceptual framework aimed to enhance preventative efforts and interventions targeted at undetected CSEM users.
   Originality/value - This paper provides the first conceptual and empirical model of prevention and desistance behaviour specific to CSEM offending.
C1 [Merdian, Hannah] Univ Lincoln, Sch Psychol, Psychol, Lincoln, England.
   [Kettleborough, Danielle] Univ Lincoln, Sch Psychol, Lincoln, England.
   [McCartan, Kieran] Univ West England, Dept Sociol & Criminol, Criminol, Bristol, Avon, England.
   [Perkins, Derek E.] Royal Holloway Univ London, Sch Law, London, England.
RP Merdian, H (reprint author), Univ Lincoln, Sch Psychol, Psychol, Lincoln, England.
EM hmerdian@lincoln.ac.uk
OI Merdian, Hannah/0000-0003-2030-7694
CR Andrews DA, 2011, CRIM JUSTICE BEHAV, V38, P735, DOI 10.1177/0093854811406356
   Andrews D. A., 2006, PSYCHOL CRIMINAL CON
   Babchishin KM, 2015, ARCH SEX BEHAV, V44, P45, DOI 10.1007/s10508-014-0270-x
   Bartels RM, 2016, AGGRESS VIOLENT BEH, V26, P16, DOI 10.1016/j.avb.2015.11.002
   Beier KM, 2015, J SEX MED, V12, P529, DOI 10.1111/jsm.12785
   Clarke V., 2013, QUALITATIVE RES PSYC, V3, P77, DOI DOI 10.1191/1478088706QP0630A
   Craig L. A., 2008, ASSESSING RISK SEX O
   Crown Prosecution Service, 2016, CROWN PROS SERV ANN
   Dervley R, 2017, J SEX AGGRESS, V23, P46, DOI 10.1080/13552600.2016.1269958
   Farrall S, 2002, RETHINKING WHAT WORK
   Faust E, 2015, SEX ABUSE-J RES TR, V27, P460, DOI 10.1177/1079063214521469
   Finkelhor D, 1984, CHILD SEXUAL ABUSE N
   Gillespie S.M., 2016, SEX ABUSE-J RES TR, DOI [10.1177/1079063216639591, DOI 10.1177/1079063216639591]
   Hanvey S., 2011, COMMUNITY BASED APPR
   Hayes E., 2006, INTERNET SEXUAL OFFE
   Kruttschnitt C, 2000, JUSTICE Q, V17, P61, DOI 10.1080/07418820000094481
   Long M, 2016, PSYCHOL PUBLIC POL L, V22, P12, DOI 10.1037/law0000069
   Looman Jan, 2013, INT J BEHAV CONSULTA, V8, P30, DOI DOI 10.1037/H0100980
   McCartan K., INT J OFFEN IN PRESS
   Merdian H. L., 2013, J SEX OFFENDER THERA, V8, P1
   Merdian H.L, INT J OFFEN IN PRESS
   Nichols H.R., 2003, MULTIPHASIC SEX INVE
   Seto M. C., 2013, INTERNET SEX OFFENDE
   Seto MC, 2010, J SEX AGGRESS, V16, P169, DOI 10.1080/13552600903572396
   Seto MC, 2011, SEX ABUSE-J RES TR, V23, P124, DOI 10.1177/1079063210369013
   Sheldon K, 2007, SEX OFFENDERS INTERN
   Surjadi B, 2010, J SEX AGGRESS, V16, P47, DOI 10.1080/13552600903470054
   Taylor M., 2001, POLICE J, V74, P97
   Taylor M, 2003, CHILD PORNOGRAPHY IN
   Ward T, 2002, AUST PSYCHOL, V37, P172, DOI 10.1080/00050060210001706846
   Ward T, 2003, SEXUAL DEVIANCE ISSU, P338
   Ward T, 2006, AGGRESS VIOLENT BEH, V11, P378, DOI 10.1016/j.avb.2006.01.001
   Webb L, 2007, SEX ABUSE-J RES TR, V19, P449, DOI 10.1007/s11194-007-9063-2
   Willis G.M., 2013, SEXUAL ABUSE AUSTR N, V5, P3
   Willis GM, 2013, SEX ABUSE-J RES TR, V25, P123, DOI 10.1177/1079063212452618
NR 35
TC 1
Z9 1
U1 0
U2 6
PU EMERALD GROUP PUBLISHING LTD
PI BINGLEY
PA HOWARD HOUSE, WAGON LANE, BINGLEY BD16 1WA, W YORKSHIRE, ENGLAND
SN 2009-3829
J9 J CRIM PSYCHOL
JI J. Crim. Psychol.
PY 2017
VL 7
IS 3
SI SI
BP 183
EP 192
DI 10.1108/JCP-10-2016-0035
PG 10
WC Criminology & Penology
SC Criminology & Penology
GA FF0CK
UT WOS:000408569600004
DA 2019-03-23
ER

PT J
AU Millman, CM
   Winder, B
   Griffiths, MD
AF Millman, Catherine M.
   Winder, Belinda
   Griffiths, Mark D.
TI UK-Based Police Officers' Perceptions of, and Role in Investigating,
   Cyber-Harassment as a Crime
SO INTERNATIONAL JOURNAL OF TECHNOETHICS
LA English
DT Article
DE Cyber-Crime; Cyber-Harassment; Cyber-Stalking; Harassment; Online
   Harassment; Online Stalking; Policing; Prevention; Stalking; Thematic
   Analysis
ID STALKING; CYBERSTALKING; PREVALENCE; STRATEGIES; ANONYMITY; VICTIMS;
   CAMPUS
AB Within the UK, cyber-harassment is a criminal act and perpetrators can be prosecuted if the crime is reported to the police. Cyber-harassment has a detrimental impact and causes psychological distress to victims but due to its online nature, complaints made may not be taken seriously and the impact may not be fully acknowledged. Police officers' perceptions of this crime and its victims are crucial as this will impact on how the crime is investigated and whether perpetrators are prosecuted. The present exploratory study aimed to gain insight into how cyber-harassment is investigated and identify issues and barriers. Eight police officers based in the United Kingdom were recruited using a snowball technique to participate in semi-structured interviews. The data were analyzed using thematic analysis and three themes were identified: online accessibility, threat, and the unhelpful victim. Each theme is discussed in relation to theory, policy and legislation within the UK.
C1 [Millman, Catherine M.] Publ Hlth Agcy, Belfast, Antrim, North Ireland.
   [Winder, Belinda; Griffiths, Mark D.] Nottingham Trent Univ, Nottingham, England.
RP Millman, CM (reprint author), Publ Hlth Agcy, Belfast, Antrim, North Ireland.
CR Attride-Stirling J, 2001, QUALITATIVE RES, V1, P385, DOI DOI 10.1177/146879410100100307
   Basu S., 2007, CRIMES INTERNET
   Blaauw E, 2002, J INTERPERS VIOLENCE, V17, P50, DOI 10.1177/0886260502017001004
   Bocij P., 2003, COMMUNITY SAFETY J, V2, P26
   Bocij P., 2002, CRIMINAL LAWYER, V122, P3
   Bocij P., 2004, CYBERSTALKING HARASS
   Boyd Danah, 2006, 1 MONDAY, V11
   Broll R, 2015, J SCH VIOLENCE, V14, P155, DOI 10.1080/15388220.2013.879367
   Brown H., 2000, STALKING OTHER FORMS
   Budd T, 2000, EXTENT NATURE STALKI
   BURGESS AW, 2002, STALKING PSYCHOSEXUA, P201
   Clarke V., 2013, QUALITATIVE RES PSYC, V3, P77, DOI DOI 10.1191/1478088706QP0630A
   Coleman FL, 1997, J INTERPERS VIOLENCE, V12, P420, DOI 10.1177/088626097012003007
   Cupach W. R., 2004, DARK SIDE RELATIONSH
   DAFT RL, 1986, MANAGE SCI, V32, P554, DOI 10.1287/mnsc.32.5.554
   Draucker C B, 1999, Issues Ment Health Nurs, V20, P473, DOI 10.1080/016128499248448
   Dressing H, 2014, CYBERPSYCH BEH SOC N, V17, P61, DOI 10.1089/cyber.2012.0231
   Dutton W. H., 2007, INTERNET BRITAIN 200
   Finn J, 2004, J INTERPERS VIOLENCE, V19, P468, DOI 10.1177/0886260503262083
   Fremouw WJ, 1997, J FORENSIC SCI, V42, P666
   Gilleard C, 2008, EUR J AGEING, V5, P233, DOI 10.1007/s10433-008-0083-7
   Granello DH, 2004, J COUNS DEV, V82, P387, DOI 10.1002/j.1556-6678.2004.tb00325.x
   Griffiths M., 1999, JUSTICE PEACE, V163, P687
   GRIFFITHS MD, 1998, PROBATION J, V45, P138, DOI DOI 10.1177/026455059804500303
   Home Office, 2012, PROT FREED ACT 2012
   Home Office, 1997, PROT HAR ACT 1997
   Joinson AN, 2001, EUR J SOC PSYCHOL, V31, P177, DOI 10.1002/ejsp.36
   Kamphuis JH, 2004, J PERS ASSESS, V82, P169, DOI 10.1207/s15327752jpa8202_5
   Kaur M., 2016, INT J ADV RES COMPUT, V5, P23, DOI [10.17148/IJARCCE.2016.5106, DOI 10.17148/IJARCCE.2016.5106]
   Kelle U., 2006, QUALITATIVE RES PSYC, V3, P293, DOI [DOI 10.1177/1478088706070839(ARTICLE), DOI 10.1177/1478088706070839]
   Lea M, 2001, PERS SOC PSYCHOL B, V27, P526, DOI 10.1177/0146167201275002
   Miles M. B., 1994, QUALITATIVE DATA ANA
   Morris S., 2002, STALKING HARASSMENT
   O'Connell R., 2004, CYBERSTALKING ABUSIV
   Roberts AR, 1996, AGGRESS VIOLENT BEH, V1, P359, DOI 10.1016/S1359-1789(96)00011-0
   Ryan G. W., 2003, FIELD METHOD, V15, P85, DOI DOI 10.1177/1525822X02239569
   Salter M, 2009, INF COMMUN TECHNOL L, V18, P99, DOI 10.1080/13600830902812830
   Sheridan LP, 2007, PSYCHOL CRIME LAW, V13, P627, DOI 10.1080/10683160701340528
   Short E., 2015, STUDIES MEDIA COMMUN, V3, P23, DOI DOI 10.11114/SMC.V3I2.970
   Sinclair KO, 2012, J ADOLESCENT HEALTH, V50, P521, DOI 10.1016/j.jadohealth.2011.09.009
   Spears Russell, 2007, OXFORD HDB INTERNET, P253
   Taplin J., 1998, PSYCHIAT PSYCHOL LAW, V5, P139, DOI [10.1080/13218719809524927, DOI 10.1080/13218719809524927]
   Tjaden P., 1998, STALKING AM FINDINGS
   Tong ST, 2008, J COMPUT-MEDIAT COMM, V13, P531, DOI 10.1111/j.1083-6101.2008.00409.x
   WALL D, 1998, INT J LAW COMPUTERS, V12, P201, DOI DOI 10.1080/13600869855397
   Wall D. S., 2007, CRIMINOLOGY CRIMINAL, V7, P391, DOI [10.1177/1748895807082064, DOI 10.1177/1748895807082064]
   Whitty M, 2009, TRUTH, LIES AND TRUST ON THE INTERNET, P1
   Yeboah-Boateng E. O., 2016, J CYBER SECURITY, V4, P87, DOI 10.13052/jcsm2245-1439.425
NR 48
TC 1
Z9 1
U1 1
U2 11
PU IGI GLOBAL
PI HERSHEY
PA 701 E CHOCOLATE AVE, STE 200, HERSHEY, PA 17033-1240 USA
SN 1947-3451
EI 1947-346X
J9 INT J TECHNOETHICS
JI Int. J. Technoethics
PD JAN-JUN
PY 2017
VL 8
IS 1
SI SI
BP 87
EP 102
DI 10.4018/IJT.2017010107
PG 16
WC Ethics
SC Social Sciences - Other Topics
GA EO5ND
UT WOS:000396738900008
DA 2019-03-23
ER

PT J
AU Mortensen, TM
   Hull, K
   Boling, KS
AF Mortensen, Tara M.
   Hull, Kevin
   Boling, Kelli S.
TI Really Social Disaster: An Examination of Photo Sharing on Twitter
   During the #SCFIood
SO VISUAL COMMUNICATION QUARTERLY
LA English
DT Article
ID NEWS; COVERAGE; KATRINA; PHOTOJOURNALISTS; PERCEPTIONS; NEWSPAPERS
AB In the open marketplace of visuals where the most valued photographs "rise to the top" via tweets, likes, and retweets rather than being dictated by professionals, the study of what makes an image go really social is merited. One occurrence during which professional photojournalism and nonprofessional photography truly coexist, intermingle, and blur is that of a natural disaster. A body of research exists that has examined the visual framing of disasters, but none has addressed how these differently framed photos go social online or by whom. In this study, 1,078 Twitter photos shared by professional media outlets and nonprofessional tweeters were examined to see what portrayals of photos are elevated in the network. Established frames and new frames were examined: depictions of people, emotional hierarchy, novelty, victims, ordinary people, uniforms, emergency professionals, valence, pragmatic, human interest, and political. The results add empirical evidence to the different ways that professional members of media and other visual sharers understand, visually communicate, and react to disaster and add to the visual framing literature an element of really social visual framing.
C1 [Mortensen, Tara M.] Univ South Carolina, Columbia, SC 29208 USA.
   [Hull, Kevin] Univ South Carolina, Journalism, Columbia, SC USA.
   [Boling, Kelli S.] Univ South Carolina, Intersect Women & Media, Columbia, SC USA.
RP Mortensen, TM (reprint author), Univ South Carolina, Columbia, SC 29208 USA.
EM taram@sc.edu
OI Boling, Kelli/0000-0003-1236-8761
CR Anden-Papadopoulos K, 2011, AMATEUR IMAGES AND GLOBAL NEWS, P9
   [Anonymous], 2013, NY TIMES
   Arpan Laura M., 2006, MASS COMMUNICATION S, V9, P1, DOI DOI 10.1207/S15327825MCS0901_1
   Becker K, 2015, JOURNALISM, V16, P451, DOI 10.1177/1464884913511566
   Boomgaarden H. G., 2003, COMMUNICATIONS, V28, P361, DOI [DOI 10.1515/COMM.2003.024, 10.1515/comm. 2003.024]
   Borah P., 2009, NEWSPAPER RES J, V30, P50, DOI DOI 10.1177/073953290903000106
   Brennen B, 1998, AM JOURNALISM, V15, P59, DOI DOI 10.1080/08821127.1998.10731971
   Burris R., 2015, STATE
   Chamberlain M., 2015, MADISON TIMES   1124
   Cho SH, 2006, PUBLIC RELAT REV, V32, P420, DOI 10.1016/j.pubrev.2006.09.011
   Cookman C., 2009, AM PHOTOJISM MOTIVAT
   Cooper B. B., 2013, FAST CO         1125
   Dahmen NS, 2016, VIS COMMUN Q, V23, P93, DOI 10.1080/15551393.2016.1190620
   Dahmen NS, 2012, VIS COMMUN Q, V19, P4, DOI 10.1080/15551393.2012.656052
   Fahmy S, 2007, JOURNALISM MASS COMM, V84, P546, DOI 10.1177/107769900708400309
   Fahmy S, 2005, VIS COMMUN Q, V12, P146, DOI 10.1080/15551393.2005.9687454
   Fahmy S, 2010, VIS COMMUN Q, V17, P91, DOI 10.1080/15551391003788506
   Feder R., 2014, AMID MORE LAYOFFS SU
   Ferguson E, 2007, BRIT J PSYCHOL, V98, P667, DOI 10.1348/000712607X190692
   GRABER DA, 1990, J COMMUN, V40, P134, DOI 10.1111/j.1460-2466.1990.tb02275.x
   Greenwood K, 2015, DIGIT JOURNAL, V3, P615, DOI 10.1080/21670811.2015.1034528
   Hadland A., 2015, LIVELIHOODS PHOTOJOU
   Hamblen J., 2009, EFFECTS MEDIA COVERA
   Huang Y., 2013, MEDIA WAR CONFLICT, V6, P191
   Jenkins ES, 2007, VIS COMMUN Q, V14, P91, DOI 10.1080/15551390701555969
   Johnson D., 2015, IS PHOTOJOURNALISM T
   KAHNEMAN D, 1984, AM PSYCHOL, V39, P341, DOI 10.1037//0003-066X.39.4.341
   Kenney K, 2005, LEA COMMUN SER, P99
   Kimball P., 1967, PROFESSIONS AM, P242
   Klein-Avraham I, 2016, NEW MEDIA SOC, V18, P429, DOI 10.1177/1461444814545289
   Kobre K, 1999, VISUAL COMMUNICATION, V6, P18
   Kobre K., 2011, PHOTOJISM PROFESSION
   LANGTON L, 2009, PHOTOJOURNALISM TODA
   Lowrey W., 2004, MASS COMMUNICATION S, V7, P339, DOI DOI 10.1207/S15327825MCS0703_5
   Lowrey Wilson, 2002, MASS COMMUNICATION S, V5, P411, DOI [10.1207/S15327825MCS0504_03, DOI 10.1207/S15327825MCS0504_03]
   MacCambridge M., 1997, FRANCHISE HIST SPORT
   Maron D. F., 2013, SOCIAL MEDIA IS CHAN
   McFarlane A. C, 2006, METHODS DISASTER MEN, P3
   Mendelson A, 2001, MEDIA PSYCHOL, V3, P119, DOI 10.1207/S1532785XMEP0302_02
   Messaris Paul, 1997, VISUAL PERSUASION RO
   Mills A., 2009, J INFORM PRIVACY SEC, V5, P3, DOI DOI 10.1080/15536548.2009.10855867
   Moriarty Sandra, 1995, VISUAL COMMUNICATION, V2, P4, DOI DOI 10.1080/15551393.1995.10387520
   Mortensen M, 2011, AMATEUR IMAGES AND GLOBAL NEWS, P61
   Reich Z, 2014, JOURNAL PRACT, V8, P619, DOI 10.1080/17512786.2014.883119
   Rodriguez L, 2012, VIS COMMUN Q, V19, P232, DOI 10.1080/15551393.2012.735585
   Schulz W., 1982, GAZETTE, V30, P139, DOI DOI 10.1177/001654928203000301
   Shoemaker P. J., 2014, MEDIATING MESSAGE 21
   Shoemaker P.J., 1987, COMMUNICATION YB, V10, P348
   Smith C., 2013, DEALING DISASTER SOC
   Tewksbury D, 2009, COMMUN SER, P17
   Tumber H, 2005, MAKING JOURNALISTS, P58
   Vevea NN, 2011, VIS COMMUN Q, V18, P84, DOI 10.1080/15551393.2011.574064
   Winslow D. R., 2015, SPORTS ILLUSTRATED L
   Yaschur C, 2012, VIS COMMUN Q, V19, P161, DOI 10.1080/15551393.2012.706575
   ZELIZER B, 1995, J COMMUN, V45, P78, DOI 10.1111/j.1460-2466.1995.tb00729.x
NR 55
TC 1
Z9 1
U1 0
U2 1
PU ROUTLEDGE JOURNALS, TAYLOR & FRANCIS LTD
PI ABINGDON
PA 2-4 PARK SQUARE, MILTON PARK, ABINGDON OX14 4RN, OXON, ENGLAND
SN 1555-1393
EI 1555-1407
J9 VIS COMMUN Q
JI Vis. Commun. Q.
PY 2017
VL 24
IS 4
SI SI
BP 219
EP 229
DI 10.1080/15551393.2017.1388704
PG 11
WC Communication
SC Communication
GA FU6FM
UT WOS:000423947300003
DA 2019-03-23
ER

PT S
AU Mudannayake, MADAL
   Weerasinghe, TA
AF Mudannayake, M. A. D. A. L.
   Weerasinghe, T. A.
BE Chova, LG
   Martinez, AL
   Torres, IC
TI SRI LANKAN FEMALE ADOLESCENTS' WILLINGNESS TO SHARE PSYCHOSOCIAL ISSUE
   AND RECEIVE ADVICE ONLINE
SO 10TH INTERNATIONAL CONFERENCE OF EDUCATION, RESEARCH AND INNOVATION
   (ICERI2017)
SE ICERI Proceedings
LA English
DT Proceedings Paper
CT 10th Annual International Conference of Education, Research and
   Innovation (ICERI)
CY NOV 16-18, 2017
CL Seville, SPAIN
DE Psychosocial competency; Teenage pregnancy
AB Today teenagers have more freedom and opportunities to experience new things and people. Parents are busy with their career and they do not have time to pay concern on dramatic behavioral changes of their teenage children. As a result teenagers are more vulnerable for abuse and health problems in particularly for teenage pregnancy. In order to minimize this issue Health Organizations have started conducting workshops with the intention of empowering teenagers with knowledge, attitude and safety skills required to prevent pregnancy. However, teenagers seem reluctant to show their interest for studying about sexuality and talk about their issues openly. Therefore, health organizations emphasize the importance of identifying an innovative and personalized strategy to develop psychosocial competencies in teenagers. Since information and communication technology has proven to bring benefits for education, the present study investigated Sri Lankan female adolescents' willingness to share psychosocial issues and receive advice online. Data were gathered through a questionnaire and focused group interviews from a group of female adolescents who received support from professional counselors. The findings of the study implied that most of the Sri Lankan female adolescents may probably willing to share their psychosocial issues and receive advice online. Based on the findings of the study the paper discusses how a web-based learning environment should be designed to support and educate female adolescents.
C1 [Mudannayake, M. A. D. A. L.; Weerasinghe, T. A.] Univ Colombo, Sch Comp, Colombo, Sri Lanka.
RP Mudannayake, MADAL (reprint author), Univ Colombo, Sch Comp, Colombo, Sri Lanka.
CR Alobo O., 1999, CHALLENGES ADOLESCEN, V27, P12
   [Anonymous], 2002, EST SIZ POP RISK HIV, V119, P25
   [Anonymous], 2003, TEENSOURCE ORG ONLY, V228, P112
   [Anonymous], 2000, YOW SAW, V92, P1
   [Anonymous], 2011, AD AG OPP, V148, P20
   [Anonymous], 2015, BEH CHANG COMM STRAT, V227, P13
   [Anonymous], 2005, ADOLESCENTS HLTH, V119, P10
   [Anonymous], 2005, JEEW, V29, P12
   Dahya N., 2009, SERIOUS LEARNING PLA, V445, P11
   Eiad  Y., 2015, ICTS IMPACT YOUTH LO, V498, P223
   Hattie J., 1996, EFFECTS LEARNING SKI, V308, P113
   Magnani  R., 2005, IMPACT LIFE SKILLS E, V803, P738
   Ngai E. W. T., 2011, P 13 AUSTR COMP ED C, V114, P63
   Pedrana A. E., 2011, SYSTEMATIC EXAMINATI, V20, P10
   Peter E, 2016, 2016 39TH INTERNATIONAL CONVENTION ON INFORMATION AND COMMUNICATION TECHNOLOGY, ELECTRONICS AND MICROELECTRONICS (MIPRO), P802, DOI 10.1109/MIPRO.2016.7522249
   Shariati  S., 2014, J BEHAV SCI ASIA, V2, P86
   Weerasinghe T. A., 2012, INT J E LEARNING DIS, V2
NR 17
TC 1
Z9 1
U1 0
U2 0
PU IATED-INT ASSOC TECHNOLOGY EDUCATION & DEVELOPMENT
PI VALENICA
PA LAURI VOLPI 6, VALENICA, BURJASSOT 46100, SPAIN
SN 2340-1095
BN 978-84-697-6957-7
J9 ICERI PROC
PY 2017
BP 8429
EP 8433
PG 5
WC Education & Educational Research
SC Education & Educational Research
GA BJ9XB
UT WOS:000429975308085
DA 2019-03-23
ER

PT J
AU Muniz, M
AF Muniz, Maria
TI Online teen dating violence, family and school climate from a gender
   perspective
SO INFANCIA Y APRENDIZAJE
LA English
DT Article
DE online teen dating violence; adolescence; family climate; school climate
ID INTIMATE PARTNER VIOLENCE; ANTISOCIAL-BEHAVIOR; PARENT VIOLENCE;
   ADOLESCENTS; VICTIMIZATION; SATISFACTION; AGGRESSION; PREDICTORS;
   STUDENTS; HEALTH
AB The aim of this study is to analyse relationships from the family and school context and online teen dating violence from a gender perspective. The participants in this study included 919 adolescents (52.4% girls), aged 15-18years (M=16.12; SD=0.99), who reported having or having had a partner in the last year. Multivariate analyses (MANOVAs) were performed to analyse the relationships between the variables of interest. The results show that teens who are violent with their partners in an online environment indicate higher levels of family conflict and less school affiliation than non-violent teens. In the boys, there is a lower perception of support from the teacher, and in girls, less family cohesion. The scope of these results and their implication in the prevention of this type of violence is presented in the discussion.
C1 [Muniz, Maria] Univ Pablo Olavide, Carretera Utrera Km 1, Seville 41013, Spain.
RP Muniz, M (reprint author), Univ Pablo Olavide, Carretera Utrera Km 1, Seville 41013, Spain.
EM mmunriv@upo.es
RI LI, YING/O-3991-2018
FU Ministerio de Economia y Competitividad; European Union through the
   European Regional Development Fund ERDF ' Una manera de hacer Europa'; 
   [PSI2015-65683-P [MINECO/ERDF, EU]]
FX This study is part of the 'Bullying, cyberbullying and child-parent
   violence in adolescence' project, reference PSI2015-65683-P
   [MINECO/ERDF, EU], funded by the Ministerio de Economia y Competitividad
   and by the European Union through the European Regional Development Fund
   ERDF ' Una manera de hacer Europa'. /Esta investigacion se ha realizado
   dentro del Proyecto ' Bullying, ciberbullying y violencia filio-parental
   en la adolescencia' - Referencia: PSI2015-65683-P [MINECO/FEDER, UE],
   financiado por el Ministerio de Economia y Competitividad y por la Union
   Europea a traves del Fondo Europeo de Desarrollo Regional FEDER ' Una
   manera de hacer Europa'.
CR Aizpitarte A., 2014, THESIS
   Alba J. L., 2015, MISION JURIDICA, V9, P69
   Archer J, 2000, PSYCHOL BULL, V126, P651, DOI [10.1037//0033-2909.126.5.651, 10.1037/0033-2909.126.5.651]
   Arenas L., 2013, B CRIMINOLOGICO, V144, P1
   ARIAS W., 2013, AVANCES PSICOLOGIA, V21, P23
   Ashbourne LM, 2012, TIME SOC, V21, P308, DOI 10.1177/0961463X10387689
   Bascon MJ, 2013, INFANC APRENDIZ, V36, P489, DOI 10.1174/021037013808200302
   Bernal A. C. A., 2013, REV ELECT PSICOLOGIA, V16, P864
   Bernaras E, 2013, AN PSICOL-SPAIN, V29, P131, DOI 10.6018/analesps.29.1.137831
   Billingham RE, 1999, PSYCHOL REP, V85, P574
   Blanco Abarca A, 2005, PSICOTHEMA, V17, P582
   Blum J, 2003, J ADOLESCENT HEALTH, V32, P234, DOI 10.1016/S1054-139X(02)00448-2
   Bonanno RA, 2013, J YOUTH ADOLESCENCE, V42, P685, DOI 10.1007/s10964-013-9937-1
   BROWN MB, 1974, TECHNOMETRICS, V16, P129, DOI 10.2307/1267501
   Buelga S, 2015, REV PSICOL SOC, V30, P382, DOI 10.1080/21711976.2015.1016754
   Buelga Sofía, 2012, Psychosocial Intervention, V21, P91, DOI 10.5093/in2012v21n1a2
   Carrascosa L., 2015, FUTURO SERVICIOS SOC, P121
   Cava MJ, 2010, REV PSICODIDACT, V15, P21
   Cazalla-Luna N., 2013, REV ELECT INVESTIGAC, V10, P43
   CGPJ, 2014, VIOL MUJ EST JUD DAT
   Concejero L. T., 2015, APORTACIONES INVESTI, P426
   Dekovic M, 2004, J ADOLESCENCE, V27, P497, DOI 10.1016/j.adolescence.2004.06.010
   Diaz-Aguado M. J., 2013, EVOLUCION ADOLESCENC
   Diaz-Aguado M. J., 2009, CRITICA, V962, P54
   Dipaola M., 2014, J SCH LEADERSHIP, V11, P424
   Donoso-Vazquez T., 2016, REV ESPACO CURRICULO, V9, P7
   Estebanez I., 2012, 4 JORN VIOL GEN DUD
   Lopez EE, 2008, REV MEX PSICOL, V25, P119
   FERNANDEZ-BALLESTEROS R, 1989, ESCALAS CLIMA SOCIAL
   Flecha A., 2005, FEMINISMO S REV CTR, V6, P107, DOI DOI 10.14198/FEM.2005.6.08
   FRA: European Union Agency for Fundamental Rights, 2014, VIOL WOM EU WID SURV
   Freeman DH, 2010, J FAM VIOLENCE, V25, P349, DOI 10.1007/s10896-009-9296-6
   Galambos N., 2004, HDB ADOLESCENT PSYCH, P233, DOI DOI 10.1002/9780471726746.CH8
   Gamez-Guadix M, 2012, BEHAV PSYCHOL, V20, P585
   Garaigordobil M, 2014, INFANC APRENDIZ, V37, P90, DOI 10.1080/02103702.2014.881651
   Giordano Peggy C, 2015, Sociol Focus, V48, P150
   Gomes-Franco-e-Silva F, 2014, COMUNICAR, P45, DOI 10.3916/C43-2014-04
   Gonzalez-Ortega I, 2008, BEHAV PSYCHOL, V16, P207
   Gottfredson GD, 2005, J RES CRIME DELINQ, V42, P412, DOI 10.1177/0022427804271931
   Hickman Laura J, 2004, Trauma Violence Abuse, V5, P123, DOI 10.1177/1524838003262332
   Hou J, 2016, J FAM STUD, V22, P121, DOI 10.1080/13229400.2015.1045923
   Ibabe I, 2014, EUR J PSYCHOL APPL L, V6, P53, DOI 10.1016/j.ejpal.2014.06.004
   Jimenez-Iglesias A., 2014, J CHILD ADOL PSYCHOP, V5, P11
   Jouriles EN, 2012, CLIN CHILD FAM PSYCH, V15, P58, DOI 10.1007/s10567-011-0102-7
   Kowalski RM, 2014, PSYCHOL BULL, V140, P1073, DOI 10.1037/a0035618
   LAMBERT SF, 2003, FAMILY J COUNSELING, V11, P1, DOI DOI 10.1016/J.ADOLESCENCE.2007.09.007
   Lichter EL, 2004, PSYCHOL WOMEN QUART, V28, P344, DOI 10.1111/j.1471-6402.2004.00151.x
   Lila Marisol, 2010, Psychological Intervention, V19, P105
   Lopez F, 2012, B PSICOLOGIA, V105, P61
   Martinez B., 2010, PSICOLOGIA TEORIA PR, V12, P3
   Martinez B., 2013, PROBLEMAS ADOLESCENC, P71
   Martinez-Ferrer B, 2012, AN PSICOL-SPAIN, V28, P875, DOI 10.6018/analesps.28.3.156121
   Medina F, 2007, IMPUTACION DATOS TEO
   Mejias I., 2014, JOVENES COMUNICACION
   Mendez I, 2010, EUR J EDUC PSYCHOL, V3, P209, DOI 10.1989/ejep.v3i2.61
   Moos R., 1984, FES WES CIES CES ESC
   Moos R. H., 1981, PALO ALTO CALIF CONS, V50, P33
   Moos R. M., 1989, FES WES CES ESCALAS
   Moreno D., 2010, THESIS
   Muniz M., 2015, REINAD, V9, P85, DOI [10.4995/reinad.2015.3898, DOI 10.4995/REINAD.2015.3898]
   Munoz-Rivas MJ, 2007, PSICOTHEMA, V19, P102
   Ortega R, 2010, INT J CLIN HLTH PSYC, V10, P245
   Ortega-Baron J, 2016, COMUNICAR, P57, DOI 10.3916/C46-2016-06
   Paat YF, 2019, J INTERPERS VIOLENCE, V34, P81, DOI 10.1177/0886260516640544
   Padilla S, 2015, INFANC APRENDIZ, V38, P402, DOI 10.1080/02103702.2015.1016749
   Paulhus DL, 2002, ROLE OF CONSTRUCTS IN PYSCHOLOGICAL AND EDUCATIONAL MEASUREMENT, P49
   Pazos Gómez María, 2014, rev.latinoam.psicol., V46, P148
   Pina-Roche F., 2016, NURE INVESTIGACION, V13, P1
   Povedano A., 2015, EDUCACION IGUALDAD G
   Povedano Amapola, 2011, Psychosocial Intervention, V20, P5, DOI 10.5093/in2011v20n1a1
   Prensky M., 2001, HORIZON, V9, P1, DOI DOI 10.1108/10748120110424816
   Redondo-Pacheco J., 2012, REV VIRTUAL U CATOLI, V1, P173
   Rodrigues Y, 2013, REV PSICODIDACT, V18, P395, DOI 10.1387/RevPsicodidact.6842
   Rodriguez JA, 2012, REV PSICOL SOC, V27, P25, DOI 10.1174/021347412798844033
   Rodriguez-Franco L, 2016, REV PSICOL SOC, V31, P137, DOI 10.1080/02134748.2015.1101316
   Rodriguez-Perez S., 2015, PEDAGOGIA SOCIAL REV, V25, P251, DOI [10.7179/PSRI_2015.25.11, DOI 10.7179/PSRI_2015.25.11]
   Rubio-Garay F, 2015, ANU PSICOL JURID, V25, P47, DOI 10.1016/j.apj.2015.01.001
   Sanchez R., 2015, FEMINISMOS, V25, P111, DOI DOI 10.14198/FEM.2015.25.07
   Santos J., 2003, DISENO ENCUESTAS EST
   Skiba R. J., 2006, HDB SCH VIOLENCE SCH, P157
   Stonard KE, 2014, AGGRESS VIOLENT BEH, V19, P390, DOI 10.1016/j.avb.2014.06.005
   Tokunaga RS, 2010, COMPUT HUM BEHAV, V26, P277, DOI 10.1016/j.chb.2009.11.014
   Trickett E. J., 1993, EXCEPT CHILDREN, V59, P420
   Valenzuela Mujica María Teresa, 2013, Index Enferm, V22, P50, DOI 10.4321/s1132-12962013000100011
   Almanzor CV, 2013, PSICOTHEMA, V25, P43, DOI 10.7334/psicothema2012.99
   Viejo C, 2014, INFANC APRENDIZ, V37, P785, DOI 10.1080/02103702.2014.977110
   WELCH BL, 1951, BIOMETRIKA, V38, P330, DOI 10.2307/2332579
NR 87
TC 1
Z9 1
U1 3
U2 9
PU ROUTLEDGE JOURNALS, TAYLOR & FRANCIS LTD
PI ABINGDON
PA 2-4 PARK SQUARE, MILTON PARK, ABINGDON OX14 4RN, OXON, ENGLAND
SN 0210-3702
EI 1578-4126
J9 INFANC APRENDIZ
JI Infanc. Aprendiz.
PY 2017
VL 40
IS 3
SI SI
BP 572
EP 598
DI 10.1080/02103702.2017.1341101
PG 27
WC Psychology, Educational; Psychology, Developmental
SC Psychology
GA FG9MH
UT WOS:000410762700007
DA 2019-03-23
ER

PT B
AU Olweus, D
AF Olweus, Dan
BE Bushman, BJ
TI CYBER BULLYING A Critical Overview
SO AGGRESSION AND VIOLENCE: A SOCIAL PSYCHOLOGICAL PERSPECTIVE
SE Frontiers of Social Psychology
LA English
DT Article; Book Chapter
ID PEER-VICTIMIZATION; SCHOOL; IMPACT; VICTIMS; METAANALYSIS; PERCEPTIONS;
   PREVENTION; PROGRAM; BULLIES; YOUTH
C1 [Olweus, Dan] Univ Bergen, Bergen, Norway.
RP Olweus, D (reprint author), Univ Bergen, Bergen, Norway.
CR Bauman M., 2013, PRINCIPLES CYBERBULL, P41
   Bonanno RA, 2013, J YOUTH ADOLESCENCE, V42, P685, DOI 10.1007/s10964-013-9937-1
   Brighi A., 2012, CYBERBULLYING GLOBAL, P32
   Campbell M, 2012, EMOT BEHAV DIFFIC, V17, P389, DOI 10.1080/13632752.2012.704316
   Cross D, 2016, AGGRESSIVE BEHAV, V42, P166, DOI 10.1002/ab.21609
   Gradinger P, 2015, J SCH VIOLENCE, V14, P87, DOI 10.1080/15388220.2014.963231
   Hinduja S, 2012, EUR J DEV PSYCHOL, V9, P539, DOI 10.1080/17405629.2012.706448
   Hunter SC, 2007, BRIT J EDUC PSYCHOL, V77, P797, DOI 10.1348/000709906X171046
   Kowalski R. M., 2008, CYBER BULLYING BULLY
   Kowalski RM, 2014, PSYCHOL BULL, V140, P1073, DOI 10.1037/a0035618
   Machmutow K, 2012, EMOT BEHAV DIFFIC, V17, P403, DOI 10.1080/13632752.2012.704310
   Menesini E., 2012, CYBERBULLYING GLOBAL, P245, DOI DOI 10.1002/9781119954484.CH12
   Menesini E, 2012, EUR J DEV PSYCHOL, V9, P544, DOI 10.1080/17405629.2012.706449
   Mishna F, 2011, RES SOCIAL WORK PRAC, V21, P5, DOI 10.1177/1049731509351988
   OLWEUS D, 1979, PSYCHOL BULL, V86, P852, DOI 10.1037//0033-2909.86.4.852
   OLWEUS D, 1989, NATO ADV SCI I D-BEH, V50, P187
   Olweus D., 1978, AGGRESSION SCH BULLI
   Olweus D., 2010, HDB BULLYING SCH INT, P377
   Olweus D, 2010, HDB BULLYING SCH INT, P9
   Olweus D., 2014, HDB CHILD WELL BEING, P2593, DOI [10.1007/978-90-481-9063-8, DOI 10.1007/978-90-481-9063-8_100, DOI 10.1007/978-90-481-9063-8_26]
   Olweus D., 1993, BULLYING SCH WHAT WE
   Olweus D., 1973, HACKKYCKLINGAR OVERS
   Olweus D, 1996, REVISED OLWEUS BULLY
   Olweus D, 2013, ANNU REV CLIN PSYCHO, V9, P751, DOI 10.1146/annurev-clinpsy-050212-185516
   Olweus D, 2012, EUR J DEV PSYCHOL, V9, P520, DOI 10.1080/17405629.2012.682358
   Ortega R, 2012, AGGRESSIVE BEHAV, V38, P342, DOI 10.1002/ab.21440
   Ortega-Ruiz R, 2012, INT J CONFL VIOLENCE, V6, P303
   Perren Sonja, 2010, Child Adolesc Psychiatry Ment Health, V4, P28, DOI 10.1186/1753-2000-4-28
   Salmivalli C., 2012, CYBERBULLYING GLOBAL, P57
   Salmivalli C, 2013, J CLIN CHILD ADOLESC, V42, P442, DOI 10.1080/15374416.2012.759228
   Smith P. K., 2013, PRINCIPLES CYBERBULL, P26
   Smith PK, 2008, J CHILD PSYCHOL PSYC, V49, P376, DOI 10.1111/j.1469-7610.2007.01846.x
   Smith PK, 2000, AGGRESSIVE BEHAV, V26, P1, DOI 10.1002/(SICI)1098-2337(2000)26:1<1::AID-AB1>3.0.CO;2-7
   Solberg ME, 2003, AGGRESSIVE BEHAV, V29, P239, DOI 10.1002/ab.10047
   Solbere ME, 2007, BRIT J EDUC PSYCHOL, V77, P441, DOI 10.1348/000709906X105689
   Tokunaga RS, 2010, COMPUT HUM BEHAV, V26, P277, DOI 10.1016/j.chb.2009.11.014
   Ttofi MM, 2011, J AGGRESS CONFL PEAC, V3, P63, DOI 10.1108/17596591111132873
   Williford A, 2013, J CLIN CHILD ADOLESC, V42, P820, DOI 10.1080/15374416.2013.787623
   Ybarra ML, 2004, J CHILD PSYCHOL PSYC, V45, P1308, DOI 10.1111/j.1469-7610.2004.00328.x
NR 39
TC 1
Z9 1
U1 0
U2 0
PU ROUTLEDGE
PI ABINGDON
PA 2 PARK SQ, MILTON PARK, ABINGDON OX14 4RN, OXFORD, ENGLAND
BN 978-1-138-85989-0; 978-1-315-52469-6; 978-1-138-85988-3
J9 FRONT SOC PSYCHOL
PY 2017
BP 225
EP 240
PG 16
WC Criminology & Penology; Psychology, Social
SC Criminology & Penology; Psychology
GA BL8NA
UT WOS:000456780400014
DA 2019-03-23
ER

PT S
AU Patti, V
   Damiano, R
   Bosco, C
AF Patti, Viviana
   Damiano, Rossana
   Bosco, Cristina
GP IEEE
TI Ethical Implications of Analyzing Opinions, Emotions and Interactions in
   Social Media
SO 2017 SEVENTH INTERNATIONAL CONFERENCE ON AFFECTIVE COMPUTING AND
   INTELLIGENT INTERACTION WORKSHOPS AND DEMOS (ACIIW)
SE International Conference on Affective Computing and Intelligent
   Interaction
LA English
DT Proceedings Paper
CT 7th International Conference on Affective Computing and Intelligent
   Interaction Workshops and Demos (ACIIW)
CY OCT 23-26, 2017
CL San Antonio, TX
AB The development of Artificial Intelligence techniques for human language processing implies not only new opportunities for research and industry, but also new responsibilities that the NLP and Computational Linguistics community as a whole must carefully take care of. At the same time, the availability of these tools is itself an opportunity for analysing human biases and preventing abuses by social media users. This position paper proposes an holistic reflection on the opportunities and risks brought about analysing human expressions in interaction, with the main aim of highlighting the need to acquire a new awareness of the possible non-ethical uses of automatic human-processing tools and the potential of their ethical uses.
C1 [Patti, Viviana; Damiano, Rossana; Bosco, Cristina] Univ Torino, Dipartimento Informat, Turin, Italy.
RP Patti, V (reprint author), Univ Torino, Dipartimento Informat, Turin, Italy.
EM patti@di.unito.it; rossana@di.unito.it; bosco@di.unito.it
FU Progetto di Ateneo/CSP (Immigrants, Hate and Prejudice in Social Media)
   [S1618_L2_BOSC_01]; Fondazione CRT (Hate Speech and Social Media)
   [2016.0688]
FX C. Bosco and V. Patti were partially funded by Progetto di Ateneo/CSP
   2016 (Immigrants, Hate and Prejudice in Social Media, S1618_L2_BOSC_01)
   and by Fondazione CRT (Hate Speech and Social Media, 2016.0688).
CR Agera B., 2017, PHYSIOGNOMYS NEW CLO
   Battaglino C., 2013, P 2013 INT C AUT AG, P769
   Bickmore T, 2015, LECT NOTES ARTIF INT, V9238, P332, DOI 10.1007/978-3-319-21996-7_35
   Bo Pang, 2008, Foundations and Trends in Information Retrieval, V2, P1, DOI 10.1561/1500000001
   Bosco C., 2017, P S SOC INT COMPL IN
   Bosco C., 2017, ENCY SOCIAL NETWORK
   Bratman M. E., 1987, INTENTION PLANS PRAC
   Brown R., 2011, PREJUDICE ITS SOCIAL
   Caliskan A, 2017, SCIENCE, V356, P183, DOI 10.1126/science.aal4230
   Castellano Ginevra, 2013, Artificial Intelligence in Education. Proceedings of 16th International Conference (AIED 2013): LNCS 7926, P733, DOI 10.1007/978-3-642-39112-5_100
   EKMAN P, 1992, COGNITION EMOTION, V6, P169, DOI 10.1080/02699939208411068
   Fogg B. J., 1997, CHI 97, P129
   FOLKMAN S, 1988, J PERS SOC PSYCHOL, V54, P466, DOI 10.1037//0022-3514.54.3.466
   Gayo-Avello D., 2012, CORR, Vabs/ 1204. 6441
   Gratch J., 2004, J COGNITIVE SYSTEMS, V5, P269, DOI DOI 10.1016/J.C0GSYS.2004.02.002
   Greenwald AG, 1998, J PERS SOC PSYCHOL, V74, P1464, DOI 10.1037//0022-3514.74.6.1464
   Hoffman ML, 2001, EMPATHY MORAL DEV IM
   Hovy D., 2017, P 1 ACL WORKSH ETH N
   Karoui  J., 2017, P 15 C EUR CHAPT ASS, P262
   Li J., 2016, ARXIV160601541
   Lisetti C., 2013, ACM T MANAGEMENT INF, V4
   Lucey P., 2010, IEEE COMP SOC C COMP, V2010, P94, DOI DOI 10.1109/CVPRW.2010.5543262
   Mikolov T., 2013, COMPUTING RES REPOSI, V1301, P3781
   Mitchell L, 2013, PLOS ONE, V8, DOI 10.1371/journal.pone.0064417
   Mohammad SM, 2017, ACM T INTERNET TECHN, V17, DOI 10.1145/3003433
   Moors A, 2013, EMOT REV, V5, P119, DOI 10.1177/1754073912468165
   Musto C., 2016, P 2016 C US MOD AD P, P307
   Nissim M, 2017, SENTIMENT ANALYSIS IN SOCIAL NETWORKS, P31, DOI 10.1016/B978-0-12-804412-4.00003-6
   Ochs Magalie, 2008, P 7 INT C AUT AG MUL, P89, DOI 10.1145/1402383.1402401
   Rangel F., 2015, CEUR WORKSHOP P, V1391
   ROZIN P, 1994, J PERS SOC PSYCHOL, V66, P870, DOI 10.1037//0022-3514.66.5.870
   Schmidt A., 2017, P 5 INT WORKSH NAT L, P1, DOI DOI 10.18653/V1/W17-1101
   Stark S., 2004, J MORAL PHILOS, V1, P31
   Strapparava C., 2015, OXFORD HDB AFFECTIVE
   Stubbs M., 1996, LANGUAGE SOC
   Sulis E, 2016, KNOWL-BASED SYST, V108, P132, DOI 10.1016/j.knosys.2016.05.035
   Turkle S., 2015, RECLAIMING CONVERSAT
   VansFraassen B. C., 1973, J PHILOS, V70, P5
   Vinciarelli A, 2014, IEEE T AFFECT COMPUT, V5, P273, DOI 10.1109/TAFFC.2014.2330816
   Yong C, 2011, RES PUBLICA, V17, P385, DOI 10.1007/s11158-011-9158-y
NR 40
TC 1
Z9 1
U1 0
U2 0
PU IEEE
PI NEW YORK
PA 345 E 47TH ST, NEW YORK, NY 10017 USA
SN 2156-8103
BN 978-1-5386-0680-3
J9 INT CONF AFFECT
PY 2017
BP 153
EP 158
PG 6
WC Computer Science, Artificial Intelligence; Computer Science, Information
   Systems; Engineering, Electrical & Electronic
SC Computer Science; Engineering
GA BJ4OO
UT WOS:000425254600030
DA 2019-03-23
ER

PT J
AU Sahin, I
   Gulmez, M
   Kitapci, O
AF Sahin, Ilker
   Gulmez, Mustafa
   Kitapci, Olgun
TI E-complaint tracking and online problem-solving strategies in
   hospitality management Plumbing the depths of reviews and responses on
   TripAdvisor
SO JOURNAL OF HOSPITALITY AND TOURISM TECHNOLOGY
LA English
DT Review
DE Hospitality; Hotel; Compensation; Complaint management; Public
   relations; e-Response; Online review; Solution strategy
ID WORD-OF-MOUTH; HOTEL REVIEWS; TOURISM MANAGEMENT; BEHAVIOR;
   COMMUNICATION; INTENTION; CONSUMERS; INTERNET; RATINGS; IMPACT
AB Purpose - This research aims to scrutinize the negative reviews regarding the 5-star chain hotels and the e-responses on TripAdvisor, to categorize the complaints declared in the review texts, to provide better understanding of the online problem-solving methods of hotels and their corporate approach to e-complaints and to reveal the post-vacation electronic word-of-mouth (e-WOM) behaviours of the complaining tourists.
   Design/methodology/approach - Within the scope of this research, 404 negative reviews and 364 e-responses are subject to an extensive content analysis. A total of 1,655 tourist e-complaints which were mentioned in the negative online reviews are categorized according to their subject matters and grouped under main themes. The e-responses of hotels and statements of e-complaining tourists regarding postvacation experience are analysed in detail based on a qualitative research approach.
   Findings - As a result of the research, 82 sub-themes within 11 complaint categories are determined, and it is found out that the e-complaints mainly focus on "food and beverage services", "room comfort" and "hotel staff". The hotel management mainly implemented problem-solving strategies such as "request for future patronage, a recovery plan as a result of the detailed analysis of the problem and warning to the relevant department performing poor service" as well as giving unsatisfactory "cliche responses". Dissatisfied tourists performed negative e-WOMbehaviours by using abusing expressions in review text, recommending different hotel alternatives, failing to recommend the hotel and expressing that they would not return.
   Originality/value - Combing through negative e-reviews which include wide range of complaints of disappointed tourists and the statements which reveal post-vacation tendencies and feelings, the e-responses of hotels that are providing insight regarding the corporate approach to negative feedbacks and formation of post-vacation relations between the hotel and customers, the paper adopts a qualitative and utilitarian approach. The originality of the paper stems from its elaborative context analysis and balanced comparison of three 5-star luxury chain resort hotels located on the shores of the Mediterranean with almost similar quality standards and guest relations/public relations (GR/PR) departments that represent corporate identity. To this respect, the research is thought to be original in quality and can fill out the gap in the tourism literature. Presenting conceptual framework and practical information, the paper is predicted to guide the future studies, tourism marketers, travel consultants, PR/GR staff and managers employed in hospitality businesses.
C1 [Sahin, Ilker] Akdeniz Univ, Dept Tourism Guiding, Antalya, Turkey.
   [Gulmez, Mustafa] Akdeniz Univ, Dept Tourism Management, Antalya, Turkey.
   [Kitapci, Olgun] Akdeniz Univ, Dept Mkt, Antalya, Turkey.
RP Sahin, I (reprint author), Akdeniz Univ, Dept Tourism Guiding, Antalya, Turkey.
EM ilkersahin@akdeniz.edu.tr
RI Kitapci, Olgun/A-6994-2013
OI Kitapci, Olgun/0000-0002-5316-985X
CR Ahluwalia R, 2002, J CONSUM RES, V29, P270, DOI 10.1086/341576
   Anderson E. W., 1998, J SERV RES-US, V1, P5, DOI DOI 10.1177/109467059800100102
   Ankolekar A, 2008, J WEB SEMANT, V6, P70, DOI 10.1016/j.websem.2007.11.005
   Ayeh JK, 2013, TOURISM MANAGE, V35, P132, DOI 10.1016/j.tourman.2012.06.010
   Banerjee S, 2016, TOURISM MANAGE, V53, P125, DOI 10.1016/j.tourman.2015.09.020
   Barlow J., 2009, HER SIKAYET BIR ARMA
   Barlow J., 1996, COMPLAINT IS GIFT
   Brown J, 2007, J INTERACT MARK, V21, P2, DOI 10.1002/dir.20082
   Buhalis D, 2008, TOURISM MANAGE, V29, P609, DOI 10.1016/j.tourman.2008.01.005
   Callebaut J., 2006, WORD MOUTH WORD MOUS
   Cayzer S, 2004, COMMUN ACM, V47, P47, DOI 10.1145/1035134.1035164
   Chen YF, 2008, COMPUT HUM BEHAV, V24, P1977, DOI 10.1016/j.chb.2007.08.004
   Chen YB, 2008, MANAGE SCI, V54, P477, DOI 10.1287/mnsc.1070.0810
   Chiappa G., 2011, 2 ADV HOSP TOUR MARK, P1
   Chung B., 1998, Cornell Hotel and Restaurant Administration Quarterly, V39, P66, DOI 10.1177/001088049803900313
   Duan WJ, 2016, CORNELL HOSP Q, V57, P282, DOI 10.1177/1938965515620483
   Ekiz E, 2012, J HOSP TOUR TECHNOL, V3, P96, DOI 10.1108/17579881211248817
   Evans W., 1996, SOCIAL SCI COMPUTER, V14, P246
   Garcia-Pablos A, 2016, INF TECHNOL TOUR, V16, P45, DOI 10.1007/s40558-015-0047-7
   Gelb B. D., 2002, BUS HORIZONS, V45, P21, DOI DOI 10.1016/S0007-6813(02)00222-7
   George Carlisle, 2007, JILT-Journal of Information Law & Technology, P1
   Gesenhues A., 2013, CMO ZONE
   Gretzel U., 2006, e-Review of Tourism Research, V4, P9
   Gretzel U., 2007, ONLINE TRAVEL REV ST
   Gretzel U., 2008, INFORM COMMUNICATION, V2008, P35, DOI DOI 10.1007/978-3-211-77280-5_4
   Guzel F. O., 2014, INTERNET UYGULAMALAN, V5, P5
   Harrison-Walker L. J., 2001, J SERV RES-US, V4, P60, DOI DOI 10.1177/109467050141006
   Helm S., 2007, ELECTRON MARK, V1, P158
   Hennig-Thurau T, 2004, J INTERACT MARK, V18, P38, DOI 10.1002/dir.10073
   Holsti O. R., 1969, CONTENT ANAL SOCIAL
   JACOBY J, 1981, J RETAILING, V57, P4
   Karatepe O. M., 2005, MANAGEMENT RES NEWS, V12, P373
   Kim EEK, 2011, CORNELL HOSP Q, V52, P399, DOI 10.1177/1938965510394357
   Kreck L., 1998, J INT HOSPITALITY LE, V1, P63
   Lee C. C., 2005, J TRAVEL TOUR MARK, V17, P167, DOI DOI 10.1300/J073V17N02_
   Lee SH, 2016, INT J HOSP MANAG, V56, P1, DOI 10.1016/j.ijhm.2016.04.004
   Lei S., 2015, J TOURISM, V16, P17
   Levy SE, 2013, CORNELL HOSP Q, V54, P49, DOI 10.1177/1938965512464513
   Li Ch, 2008, GROUNDSWELL
   Litvin SW, 2008, TOURISM MANAGE, V29, P458, DOI 10.1016/j.tourman.2007.05.011
   Liu ZW, 2015, TOURISM MANAGE, V47, P140, DOI 10.1016/j.tourman.2014.09.020
   Lockwood A., 1994, INT J CONT HOSPITALI, V6, P75
   Luca Michael, 2011, REV REPUTATION REVEN
   Manickas P. A., 1997, Journal of Travel Research, V36, P68
   Maurer C, 2011, INFORMATION AND COMMUNICATION TECHNOLOGIES IN TOURISM 2011, P499
   Mendes-Filho L., 2009, PAC AS C INF SYST PA, P28
   Miguens J, 2008, ADV TOURISM RES, V26, P26, DOI [10.6092/1970-9870/2501, DOI 10.6092/1970-9870/2501]
   Neuendorf K. A., 2002, CONTENT ANAL GUIDEBO
   Nielsen, 2013, GLOBAL TRUST ADVERTI
   O'Connor P., 2008, INFORM COMMUNICATION, P47, DOI DOI 10.1007/978-3-211-77280-5_5
   O'reilly T., 2005, WHAT IS WEB 2 0 DESI, V30, P2005
   Ogut H, 2012, SERV IND J, V32, P197, DOI 10.1080/02642069.2010.529436
   Pantelidis IS, 2010, CORNELL HOSP Q, V51, P483, DOI 10.1177/1938965510378574
   Park SY, 2013, CORNELL HOSP Q, V54, P64, DOI 10.1177/1938965512463118
   Richins M., 1984, ADV CONSUM RES, P697
   Rivera M., 2013, 7 STEP STRATEGY MANA
   Sanes C., 1993, J QUALITY PARTICIPAT, V16, P78
   Sansoni S, 1999, FORBES, V164, P118
   Sparks BA, 2011, TOURISM MANAGE, V32, P1310, DOI 10.1016/j.tourman.2010.12.011
   Stringam BB, 2010, J HOSP MARKET MANAG, V19, P773, DOI 10.1080/19368623.2010.508009
   Tax S., 1993, J CONSUMER SATISFACT, V6, P75
   Tax SS, 1998, SLOAN MANAGE REV, V40, P75
   Tsao WC, 2015, INT J HOSP MANAG, V46, P99, DOI 10.1016/j.ijhm.2015.01.008
   Tyrrel B., 2008, J TRAVEL TOUR MARK, P183
   Vasquez C, 2011, J PRAGMATICS, V43, P1707, DOI 10.1016/j.pragma.2010.11.007
   Vermeulen IE, 2009, TOURISM MANAGE, V30, P123, DOI 10.1016/j.tourman.2008.04.008
   Walker J, 2006, INTRO HOSPITALITY
   Xiang Z, 2010, TOURISM MANAGE, V31, P179, DOI 10.1016/j.tourman.2009.02.016
   Ye QA, 2011, COMPUT HUM BEHAV, V27, P634, DOI 10.1016/j.chb.2010.04.014
   Ye Q, 2009, INT J HOSP MANAG, V28, P180, DOI 10.1016/j.ijhm.2008.06.011
   Yu L., 1992, J SERV RES-US, V33, P24
   Yuksel A., 2004, TURIZMDE BILIMSEL AR
   Zaman M, 2016, EUR J TOUR RES, V13, P132
   Zhang Z., 2010, INT J HOSP MANAG, V29, P180
NR 74
TC 1
Z9 1
U1 4
U2 11
PU EMERALD GROUP PUBLISHING LTD
PI BINGLEY
PA HOWARD HOUSE, WAGON LANE, BINGLEY BD16 1WA, W YORKSHIRE, ENGLAND
SN 1757-9880
EI 1757-9899
J9 J HOSP TOUR TECHNOL
JI J. Hosp. Tour. Technol.
PY 2017
VL 8
IS 3
BP 372
EP 394
DI 10.1108/JHTT-02-2017-0009
PG 23
WC Hospitality, Leisure, Sport & Tourism
SC Social Sciences - Other Topics
GA FO8PD
UT WOS:000417148700004
DA 2019-03-23
ER

PT B
AU Samory, M
   Peserico, E
AF Samory, Mattia
   Peserico, Enoch
GP ACM
TI Sizing Up the Troll: A Quantitative Characterization of
   Moderator-Identified Trolling in an Online Forum
SO PROCEEDINGS OF THE 2017 ACM SIGCHI CONFERENCE ON HUMAN FACTORS IN
   COMPUTING SYSTEMS (CHI'17)
LA English
DT Proceedings Paper
CT ACM SIGCHI Conference on Human Factors in Computing Systems (CHI)
CY MAY 06-11, 2017
CL Denver, CO
SP Assoc Comp Machinery, ACM SIGCHI
DE Social computing; trolls; online forums
AB A few troublemakers often spoil online environments for everyone else. An extremely disruptive type of abuser is the troll, whose malicious activities are relatively non-obvious, and thus difficult to detect and contain - particularly by automated systems. A growing corpus of qualitative research focuses on trolling, and differentiates it from other forms of abuse; however, its findings are not directly actionable into automated systems. On the other hand, quantitative research uses definitions of "troll" that mostly fail to capture what moderators and users consider trolling. We address this gap by giving a quantitative analysis of posts, conversations, and users, specifically sanctioned for trolling in an online forum. Although trolls (unlike most other abusers) hardly stand out in a conversation e.g. in terms of vocabulary, how they interact, rather than what they contribute, provides cues of their malicious intent.
C1 [Samory, Mattia; Peserico, Enoch] Univ Padua, Padua, Italy.
RP Samory, M (reprint author), Univ Padua, Padua, Italy.
EM samoryma@dei.unipd.it; enoch@dei.unipd.it
CR Bishop Jonathan, 2014, International Journal of Web Based Communities, V10, P7
   Bishop Jonathan, 2016, HDB RES DIGITAL CRIM, P436
   Breiman L, 2001, MACH LEARN, V45, P5, DOI 10.1023/A:1010933404324
   Buckels EE, 2014, PERS INDIV DIFFER, V67, P97, DOI 10.1016/j.paid.2014.01.016
   Buni C., 2016, SECRET RULES INTERNE
   Cambria E., 2010, P 3 INT WORKSH SOC D
   Cheng J., 2014, P 8 INT AAAI C WEBL, P41
   Cheng Justin, 2015, P 9 INT AAAI C WEB S
   Danescu-Niculescu-Mizil Cristian, 2013, P ACL 2013
   Dlala IO, 2014, PROC INT C TOOLS ART, P1011, DOI 10.1109/ICTAI.2014.153
   Donath Judith, 1999, COMMUNITIES CYBERSPA, P27
   Galan-Garcia Patxi, 2014, LOG J IGPL, V24, P42
   Hardaker C, 2013, J LANG AGGRESS CONFL, V1, P58, DOI 10.1075/jlac.1.1.04har
   Hardaker C, 2015, CORPORA, V10, P201, DOI 10.3366/cor.2015.0074
   Hardaker C, 2010, J POLITENESS RES-LAN, V6, P215, DOI 10.1515/JPLR.2010.011
   Herring S, 2002, INFORM SOC, V18, P371, DOI 10.1080/01972240290108186
   Mihaylov T., 2016, P 54 ANN M ASS COMP, V16, P399
   ROSENBAUM PR, 1983, BIOMETRIKA, V70, P41, DOI 10.2307/2335942
   Samory M, 2016, PROCEEDINGS OF THE 2016 ACM WEB SCIENCE CONFERENCE (WEBSCI'16), P233, DOI 10.1145/2908131.2908156
   Shachaf P, 2010, J INF SCI, V36, P357, DOI 10.1177/0165551510365390
   Smith E A, 1967, AMRL TR, P1
   Tausczik YR, 2010, J LANG SOC PSYCHOL, V29, P24, DOI 10.1177/0261927X09351676
   Wi H., 2014, P 2014 ACM C WEB SCI, P275
NR 23
TC 1
Z9 1
U1 2
U2 2
PU ASSOC COMPUTING MACHINERY
PI NEW YORK
PA 1515 BROADWAY, NEW YORK, NY 10036-9998 USA
BN 978-1-4503-4655-9
PY 2017
BP 6943
EP 6947
DI 10.1145/3025453.3026007
PG 5
WC Computer Science, Cybernetics; Computer Science, Interdisciplinary
   Applications
SC Computer Science
GA BJ6WU
UT WOS:000426970506066
DA 2019-03-23
ER

PT J
AU Jimenez, VS
   Munoz-Fernandez, N
   Lopez, LAL
   Ortega-Ruiz, R
AF Sanchez Jimenez, Virginia
   Munoz-Fernandez, Noelia
   Lucio Lopez, Luis Antonio
   Ortega-Ruiz, Rosario
TI CYBER-AGGRESSION IN ADOLESCENT COUPLES: A CROSS-CULTURAL STUDY
   SPAIN-MEXICO
SO REVISTA MEXICANA DE PSICOLOGIA
LA Spanish
DT Article
DE online aggression; internet; violence; youths; relationship
ID DATING VIOLENCE; ROMANTIC RELATIONSHIPS; JEALOUSY; CYBERSTALKING;
   TECHNOLOGY; PREVALENCE; CONFLICT; ABUSE
AB The development of valid measures of adolescent dating aggression through social network sites and instant messages is still scarce. The aim of this study was to analyze the measurement invariance of an instrument assessing online control, intrusiveness and jealousy among adolescent couples in Spain and Mexico. Participants were 530 adolescents with romantic experience (223 Spanish, 51.57% girls; 307 Mexicans, 49.35% girls), mean aged 15.82 (Spain) and 16.30 (Mexico). Multi-group analyses showed a consistent factorial invariance of the measure. Prevalence rates were higher than 70% in both countries. Mexican adolescents scored higher in control than Spaniards, and Mexican boys were more intrusive than girls. Results emphasized the cultural equivalence of the constructs and similarities between countries in adolescents' aggressive online behavior.
C1 [Sanchez Jimenez, Virginia; Munoz-Fernandez, Noelia] Univ Seville, Seville, Spain.
   [Lucio Lopez, Luis Antonio] Univ Autonoma Nuevo Leon, San Nicolas De Los Garza, NL, Mexico.
   [Ortega-Ruiz, Rosario] Univ Cordoba, E-14071 Cordoba, Spain.
RP Jimenez, VS (reprint author), Univ Sevilla Espana, Dept Psicol Evolut & Educ, C Camilo Jose Cela S-N, Seville 41018, Spain.
EM virsan@us.es
RI Sanchez-Jimenez, Virginia/B-5782-2012; Munoz-Fernandez,
   Noelia/C-6201-2019
OI Sanchez-Jimenez, Virginia/0000-0001-7394-9311; Munoz-Fernandez,
   Noelia/0000-0002-1435-8404
CR Adams HL, 2014, PSYCHOL VIOLENCE, V4, P294, DOI 10.1037/a0034294
   Archer J, 2000, PSYCHOL BULL, V126, P651, DOI [10.1037//0033-2909.126.5.651, 10.1037/0033-2909.126.5.651]
   Attewell V. D., 2013, EXPLORING CYBER BASE
   Baker CK, 2016, J CHILD FAM STUD, V25, P308, DOI 10.1007/s10826-015-0196-5
   Blais JJ, 2008, J YOUTH ADOLESCENCE, V37, P522, DOI 10.1007/s10964-007-9262-7
   Buelga S, 2012, REV PANAM SALUD PUBL, V32, P36, DOI 10.1590/S1020-49892012000700006
   Castillo Rocha Carmen, 2008, RMIE, V13, P825
   Collins WA, 2009, ANNU REV PSYCHOL, V60, P631, DOI 10.1146/annurev.psych.60.110707.163459
   Connolly J, 2009, J ADOLESCENCE, V32, P1209, DOI 10.1016/j.adolescence.2009.01.006
   Ayala MDC, 2014, INT J CLIN HLTH PSYC, V14, P39
   Draucker CB, 2010, J CHILD ADOL PS NURS, V23, P133, DOI 10.1111/j.1744-6171.2010.00235.x
   Ferrer Peret V. A., 2009, CONCEPT LOVE SPAIN P, V13, P40
   Garnez-Guadix M., 2014, VIOLENCE VICTIMS, V29, P232, DOI [10.1891/0886-6708.VV-D-12-00163R1, DOI 10.1891/0886-6708.VV-D-12-00163R1]
   Hair JF, 2010, MULTIVARIATE DATA AN
   Hinduja S, 2011, EDUC LEADERSHIP, V68, P48
   Institute de Estadistica de la IJIsTSCO, 2013, CLAS INT NORM ED CIN
   Instituto Nacional de Estadistica, 2014, ESP CIFR 2014
   Joreskog K. G., 2001, LISREL 8 NEXT STAT F
   Korchmaros JD, 2013, CYBERPSYCH BEH SOC N, V16, P561, DOI 10.1089/cyber.2012.0627
   Lucio-LOpez L. A., 2014, REV EDUCACION DESARR, V31, P61
   Muise A, 2014, PERS RELATIONSHIP, V21, P35, DOI 10.1111/pere.12014
   Nocentini A, 2011, EUR PSYCHOL, V16, P278, DOI 10.1027/1016-9040/a000045
   Organisation for Economic Co-operation and Development, 2015, BETT LIF IND ED 2015
   Gomez MP, 2014, REV LAT AM PSICOL, V46, P148, DOI 10.1016/S0120-0534(14)70018-4
   Reeves PM, 2012, J INTERPERS VIOLENCE, V27, P1677, DOI 10.1177/0886260511430386
   Rivera-Rivera L, 2007, PREV MED, V44, P477, DOI 10.1016/j.ypmed.2007.02.020
   Rodriguez-Franco L., 2010, ANUARIO PSICOLOGIA C, V6, P45
   Rojas-Solis J., 2013, REV INT PSICOLOGIA, V12
   Rueda HA, 2016, J ADOLESCENT RES, V31, P375, DOI 10.1177/0743558415584999
   Sanchez Jimenez V., 2008, ESCRITOS PSICOL, V2, P97
   Sanchez V, 2015, COMPUT HUM BEHAV, V48, P78, DOI 10.1016/j.chb.2015.01.006
   Seiffge-Krenke I, 2010, INT J BEHAV DEV, V34, P97, DOI 10.1177/0165025409360289
   Spitzberg BH, 2002, NEW MEDIA SOC, V4, P71, DOI 10.1177/14614440222226271
   Stonard KE, 2014, AGGRESS VIOLENT BEH, V19, P390, DOI 10.1016/j.avb.2014.06.005
   Strawhun J, 2013, VIOLENCE VICTIMS, V28, P715, DOI 10.1891/0886-6708.11-00145
   Subrahmanyam K, 2011, ADV RESPONS ADOL DEV, P215, DOI 10.1007/978-1-4419-6278-2_12
   Utz S, 2011, J COMPUT-MEDIAT COMM, V16, P511, DOI 10.1111/j.1083-6101.2011.01552.x
   Velazquez Reyes L. M., 2012, RAYUELA REV IBEROAME, V3, P81
   Zweig J. M., 2013, TECHNOLOGY TEEN DATI
NR 39
TC 1
Z9 1
U1 1
U2 32
PU SOC MEXICANA PSICOLOGIA
PI TLALPAN
PA APARTADO POSTAL 22-211, TLALPAN 14000, MEXICO
SN 0185-6073
J9 REV MEX PSICOL
JI Rev. Mex. Psicol.
PD JAN-JUN
PY 2017
VL 34
IS 1
BP 46
EP 54
PG 9
WC Psychology, Multidisciplinary
SC Psychology
GA EI1TE
UT WOS:000392260000005
DA 2019-03-23
ER

PT S
AU Sirajuddin
   Kamil, SUR
   Fachruddin, S
AF Sirajuddin
   Kamil, Sitti Utami Rezkiawaty
   Fachruddin, Sutiyana
BE Tikson, DT
   Nadjib, M
TI War 3.0: The Indonesia Challenge Against Hoax, Hate Speech and Social
   Media Abuse
SO PROCEEDINGS OF THE UNHAS INTERNATIONAL CONFERENCE ON SOCIAL AND
   POLITICAL SCIENCE (UICOSP 2017)
SE Advances in Social Science Education and Humanities Research
LA English
DT Proceedings Paper
CT Unhas International Conference on Social and Political Sciences (UICoSP)
CY OCT 18-19, 2017
CL Hasanuddin Univ, Makassar, INDONESIA
HO Hasanuddin Univ
DE social media; hoax; hate speech; facebook
AB Social media as part of the information communication technology, provides a space to argue on thoughts that had not previously been disclosed. It is moving very fast and become a new space of expression for the society. The phenomenon of social media today is increasingly widespread, not only become a place to make friends but also transformed into a new media that even used as a reference news, information and knowledge. Facebook as a social media with the largest users in Indonesia become a new media to influence public opinion, mobilize the masses and provide moral pressure on a conflict or cases. The era of information disclosure and freedom of speech seemed to be a double-edged sword. On one side it is advantageous but on the other side it could be detrimental. Using the concept of pataphysics, this research tries to see how the Indonesian people are challenged to face the "flood of information" in social media and against the hoax, hate speech and social media abuse. Pataphysics tends to eliminate existing ones and hold ones that do not exist. The growing virtual era makes the dominance of physical and metaphysical power replaced by the power of image (pataphysics). The image that was originally the medium for message delivery, now becomes the message itself. Pataphysics in social media in recent days drove netizens familiar with the most recent Pataphysics products such as hoax, hate speech and social media abuse.
C1 [Sirajuddin; Kamil, Sitti Utami Rezkiawaty; Fachruddin, Sutiyana] Univ Halu Oleo, Dept Journalist, Kendari, Indonesia.
RP Kamil, SUR (reprint author), Univ Halu Oleo, Dept Journalist, Kendari, Indonesia.
EM timtam.kamil@gmail.com
CR Bogdan R. C., 1992, INTRO QUALITATIVE RE
   Hugill A., 2015, PATAPHYSICS USELES G
   John, 2011, IS INTERNET CHANGING
NR 3
TC 1
Z9 1
U1 0
U2 1
PU ATLANTIS PRESS
PI PARIS
PA 29 AVENUE LAVMIERE, PARIS, 75019, FRANCE
SN 2352-5398
BN 978-94-6252-396-8
J9 ADV SOC SCI EDUC HUM
PY 2017
VL 143
BP 88
EP 90
PG 3
WC Political Science; Social Sciences, Interdisciplinary
SC Government & Law; Social Sciences - Other Topics
GA BI9HS
UT WOS:000416098000025
DA 2019-03-23
ER

PT J
AU Smyrnaios, N
   Ratinaud, P
AF Smyrnaios, Nikos
   Ratinaud, Pierre
TI The Charlie Hebdo Attacks on Twitter: A Comparative Analysis of a
   Political Controversy in English and French
SO SOCIAL MEDIA + SOCIETY
LA English
DT Article
DE Twitter; Charlie Hebdo; network analysis; discourse analysis; web
   sphere; controversy
AB In this article, we propose an original method combining large-scale network and lexicometric analysis to link identifiable communities of Twitter users with the main discursive themes they used in the aftermath of the Charlie Hebdo attacks in Paris, France in 2015. We used this method to compare tweets and user networks in French and in English. We observed that the majority of the users who tweeted about Charlie Hebdo were people without any particular affiliation, who were shocked by the attacks and immediately expressed themselves through emotionally charged messages. But rather quickly their proportion decreased and they participated less in politically polarizing discussions. On the other hand, we found that smaller, highly politicized, and polarized groups had similar attitudes toward the events: they were less engaged immediately after the attacks in emotional expression of sympathy and shock, but they participated vividly in the following days in polemical discussions or engaged themes. Other findings include the central position of mainstream media and the existence of groups of users that aggregated on the basis of nationality. More generally, our results show clearly that even the most dramatic events such as a terrorist attack with innocent victims do not produce homogeneous reactions online. Rather, political engagement and cultural dispositions are keys to understand different attitudes on Twitter.
C1 [Smyrnaios, Nikos] Univ Toulouse 3, Toulouse, France.
   [Ratinaud, Pierre] Univ Toulouse 2, Toulouse, France.
RP Smyrnaios, N (reprint author), Univ Toulouse 3, LERASS, 115D Route Narbonne,BP 67701, F-31077 Toulouse 4, France.
EM smyrnaios@free.fr
FU Agence Nationale de la Recherche under grant Labex SMS
   [ANR-11-IDEX-0002-02, ANR-11-LABX-0066]
FX The author(s) disclosed receipt of the following financial support for
   the research, authorship, and/or publication of this article: The
   research was supported by Agence Nationale de la Recherche
   (ANR-11-IDEX-0002-02) under grant Labex SMS (ANR-11-LABX-0066).
CR An J., 2016, P 10 INT AAAI C WEB
   Badouard R, 2016, DEFI CHARLIE MEDIAS, P187
   Blondel VD, 2008, J STAT MECH-THEORY E, DOI 10.1088/1742-5468/2008/10/P10008
   Borra E, 2014, ASLIB J INFORM MANAG, V66, P262, DOI 10.1108/AJIM-09-2013-0094
   Callon M, 1986, ANN SOCIOLOGIQUE, V36, P169
   Cha Meeyoung, 2010, P 4 INT C WEBL SOC M
   Conover M., 2011, P 5 INT AAAI C WEBL
   Foot K. A, 2006, VIRTUAL METHODS ISSU, P157
   Fox Z., 2013, MASHABLE
   Garraud P, 1990, ANN SOCIOLOGIQUE, V40, P7
   Gu B, 2015, EFFECTS HOMOPHILY TW
   Lee Y, 2015, P MICROPOSTS2015 5 W
   Marres N, 2015, SCI TECHNOL HUM VAL, V40, P655, DOI 10.1177/0162243915574602
   Ratinaud P, 2014, IRAMUTEQ INTERFACE R
   Ratinaud P, 2014, TICE SOC, V7, P120, DOI [10.4000/ticetsociete.1578, DOI 10.4000/TICETSOCIETE.1578]
   Reinert M., 1990, B METHODOLOGIE SOCIO, V26, P24, DOI DOI 10.1177/075910639002600103
   Reinert M., 1983, CAH ANAL DONNEES, V8, P187
   Rieder B, 2012, 1 MONDAY, V17
   Rieder B, 2012, UNDERSTANDING DIGITAL HUMANITIES, P67
   Rouquette M.-L, 1994, CONNAISSANCE MASSES, V8
   Zhao W. X., 2011, P 33 EUR C IR RES EC
NR 21
TC 1
Z9 1
U1 0
U2 0
PU SAGE PUBLICATIONS LTD
PI LONDON
PA 1 OLIVERS YARD, 55 CITY ROAD, LONDON EC1Y 1SP, ENGLAND
SN 2056-3051
J9 SOC MEDIA SOC
JI Soc. Med. Soc.
PD JAN-MAR
PY 2017
VL 3
IS 1
AR UNSP 2056305117693647
DI 10.1177/2056305117693647
PG 13
WC Communication
SC Communication
GA GS3DI
UT WOS:000443457700009
OA DOAJ Gold
DA 2019-03-23
ER

PT J
AU Stickel, LH
AF Stickel, Logan Hans
TI Digital Natives and Digital Immigrants: Exploring Online Harassment
   Victimization by Generational Age
SO INTERNATIONAL JOURNAL OF CYBER CRIMINOLOGY
LA English
DT Article
DE Anonymity; Cyber Bullying; Demographics; Identity; Online Harassment;
   Perception; Psychological Stress; Social Networking Sites; Victimization
ID SOCIAL NETWORKING; STRESS; DISINHIBITION; ADOLESCENTS; RICHNESS;
   BEHAVIOR; IMPACT; MEDIA
AB This exploratory study of online harassment in adult populations uses the sociological concept of generational age to examine theoretical contentions related to the formative effects of early life experiences with computer-mediation technologies on victimization. Utilizing an adaptive online survey, a total of 236 responses were collected through social networking sampling on Facebook and LinkedIn, measuring perceptions of reported incidents and routine online interactions to understand age-based victimization factors. Data were analyzed with a binary generational age macro variable to thematize measures, classifying respondents born on or after 1985 as digital natives and those prior as digital immigrants. Although statistical associative testing revealed that there was little generational division in most measured concepts, psychological stress levels and social networking site use frequency were demonstrated to be significantly related and have verifiable corollaries. Digital immigrants were more likely to report high psychological stress levels in victimizations and less frequent daily usage of social networking than digital natives, suggesting communicational interpretations more defined by proximal, face-to-face messaging. Nevertheless, although there are limitations given the exploratory nature of this study, the findings suggest that generational age and technological familiarity may determine interpretations of online victimization.
C1 [Stickel, Logan Hans] UCL, UCL Dept Secur & Crime Sci, 35 Tavistock Sq, London WC1H 9EZ, England.
RP Stickel, LH (reprint author), UCL, UCL Dept Secur & Crime Sci, 35 Tavistock Sq, London WC1H 9EZ, England.
EM lstickel@hushmail.com
CR Bennett S, 2008, BRIT J EDUC TECHNOL, V39, P775, DOI 10.1111/j.1467-8535.2007.00793.x
   Bottino SMB, 2015, CAD SAUDE PUBLICA, V31, P463, DOI 10.1590/0102-311X00036114
   Buckingham D, 2006, Digital Generations: Children, Young People, and New Media, P1
   Chayko M., 2012, CONNECTING WE FORM S
   Delara E. W., 2012, J SCH VIOLENCE, V11, P288, DOI DOI 10.1080/15388220.2012.705931
   Dennis A. R., 1999, SYST SCI 1999 HICSS, P10
   DeVoe J., 2011, 2011336 NCES
   DeWall CN, 2011, PERS INDIV DIFFER, V51, P57, DOI 10.1016/j.paid.2011.03.011
   Diamond Larry, 2012, LIBERATION TECHNOLOG
   Dong YR, 2013, SPRINGERPLUS, V2, DOI 10.1186/2193-1801-2-222
   Driskell JE, 2013, STRESS HUMAN PERFORM
   Duggan M, 2015, SOCIAL MEDIA UPDATE
   Duggan M., 2013, DEMOGRAPHICS SOCIAL, V14
   Eiland L, 2013, NEUROSCIENCE, V249, P162, DOI 10.1016/j.neuroscience.2012.10.048
   Groves RM, 2008, PUBLIC OPIN QUART, V72, P167, DOI 10.1093/poq/nfn011
   Guzy N, 2015, INT REV VICT, V21, P101, DOI 10.1177/0269758014547995
   Heverly R. A., 2007, GROWING DIGITAL CONT
   Howe N., 2009, MILLENNIALS RISING N
   Jantz G.L., 2009, HEALING SCARS EMOTIO
   Jones LM, 2013, PSYCHOL VIOLENCE, V3, P53, DOI 10.1037/a0030309
   Jones S., 2009, ENCY HUMAN RELATIONS
   Juvonen J, 2008, J SCHOOL HEALTH, V78, P496, DOI 10.1111/j.1746-1561.2008.00335.x
   Kaplowitz M. D., 2011, SOCIAL SCI COMPUTER
   Kim N. S., 2009, UTAH LAW REV
   Lapidot-Lefler N, 2012, COMPUT HUM BEHAV, V28, P434, DOI 10.1016/j.chb.2011.10.014
   Lengel R. H., 1989, SELECTION COMMUNICAT, P225
   Liu SH, 2009, COMPUT EDUC, V52, P599, DOI 10.1016/j.compedu.2008.11.002
   MacDonald RR, 2002, BRIT J MATH STAT PSY, V55, P193
   Madden M., 2012, PRIVACY MANAGEMENT S, P1
   Menesini E, 2009, Z PSYCHOL, V217, P230, DOI 10.1027/0044-3409.217.4.230
   Nock HJ, 2004, COMMUN ACM, V47, P51, DOI 10.1145/962081.962105
   Nordin M, 2013, SCAND J PSYCHOL, V54, P502, DOI 10.1111/sjop.12071
   Nusselder A, 2009, INTERFACE FANTASY LA
   Otondo RF, 2008, INFORM MANAGE-AMSTER, V45, P21, DOI 10.1016/j.im.2007.09.003
   Palfrey J.G., 2013, BORN DIGITAL UNDERST
   Perreault S, 2011, JURISTAT, V3, P85
   Prensky M., 2009, INNOVATE, V5, P1
   Prensky M., 2001, HORIZON, V9, P1, DOI DOI 10.1108/10748120110424816
   Privitera Carmel, CYBER PSYCHOL BEHAV, V12, P395
   Raskauskas J, 2007, DEV PSYCHOL, V43, P564, DOI 10.1037/0012-1649.43.3.564
   Reyns BW, 2011, CRIM JUSTICE BEHAV, V38, P1149, DOI 10.1177/0093854811421448
   Sevcikova A, 2009, Z PSYCHOL, V217, P227, DOI 10.1027/0044-3409.217.4.227
   Sheer V. C., 2004, MANAGEMENT COMMUNICA, V18, P76, DOI DOI 10.1177/0893318904265803
   Statista, 2015, NUMB SOC NETW US WOR
   Suler J, 2004, CYBERPSYCHOL BEHAV, V7, P321, DOI 10.1089/1094931041291295
   Tandon SD, 2013, J ADOLESCENT HEALTH, V52, P627, DOI 10.1016/j.jadohealth.2012.10.001
   Todd P., 2014, EXTREME MEAN TROLLS
   Valkenburg PM, 2011, J ADOLESCENT HEALTH, V48, P121, DOI 10.1016/j.jadohealth.2010.08.020
   Walrave M, 2011, CHILD SOC, V25, P59, DOI 10.1111/j.1099-0860.2009.00260.x
   Watzlawick P, 2011, PRAGMATICS HUMAN COM
   Wellman Barry, 2008, INTERNET EVERYDAY LI
   Whang LSM, 2003, CYBERPSYCHOL BEHAV, V6, P143, DOI 10.1089/109493103321640338
   Wilson SM, 2002, ANNU REV ANTHROPOL, V31, P449, DOI 10.1146/annurev.anthro.31.040402.085436
   Ybarra ML, 2008, PEDIATRICS, V121, pE350, DOI 10.1542/peds.2007-0693
   Zande K, 2009, BARRY L REV, V13, P103
NR 55
TC 1
Z9 1
U1 1
U2 4
PU K JAISHANKAR
PI TAMIL NADU
PA DEPT CRIMINOLOGY & CRIMINAL JUSTICE, MANONMANIAM SUNDARANAR UNIV,
   THIRUNELVELI, TAMIL NADU, 627 012, INDIA
SN 0974-2891
J9 INT J CYBER CRIMINOL
JI Int. J. Cyber. Criminol.
PD JAN-JUN
PY 2017
VL 11
IS 1
BP 39
EP 62
DI 10.5281/zenodo.495771
PG 24
WC Criminology & Penology
SC Criminology & Penology
GA FI6WW
UT WOS:000412138500004
OA DOAJ Gold
DA 2019-03-23
ER

PT B
AU Tajalizadehkhoob, S
   Van Goethem, T
   Korczynski, M
   Noroozian, A
   Bohme, R
   Moore, T
   Joosen, W
   van Eeten, M
AF Tajalizadehkhoob, Samaneh
   Van Goethem, Tom
   Korczynski, Maciej
   Noroozian, Arman
   Boehme, Rainer
   Moore, Tyler
   Joosen, Wouter
   van Eeten, Michel
GP ACM
TI Herding Vulnerable Cats: A Statistical Approach to Disentangle Joint
   Responsibility for Web Security in Shared Hosting
SO CCS'17: PROCEEDINGS OF THE 2017 ACM SIGSAC CONFERENCE ON COMPUTER AND
   COMMUNICATIONS SECURITY
LA English
DT Proceedings Paper
CT 24th ACM-SIGSAC Conference on Computer and Communications Security (ACM
   CCS)
CY OCT 30-NOV 03, 2017
CL Dallas, TX
SP ACM SIGSAC, Assoc Comp Machinery, AT & T Business, Baidu, NSF, CISCO, Internet Finance Authenticat Alliance, Samsung, Univ Texas Dallas, Google, IBM Res, Paloalto Networks, Visa Res, Army Res Off, Nasher Sculpture Ctr
DE Shared hosting; hosting providers; web security; patching; large-scale
   measurement; factor analysis; empirical evaluation
AB Hosting providers play a key role in fighting web compromise, but their ability to prevent abuse is constrained by the security practices of their own customers. Shared hosting, offers a unique perspective since customers operate under restricted privileges and providers retain more control over configurations. We present the first empirical analysis of the distribution of web security features and software patching practices in shared hosting providers, the influence of providers on these security practices, and their impact on web compromise rates. We construct provider-level features on the global market for shared hosting - containing 1,259 providers by gathering indicators from 442,684 domains. Exploratory factor analysis of 15 indicators identifies four main latent factors that capture security efforts: content security, webmaster security, web infrastructure security and web application security. We confirm, via a fixed-effect regression model, that providers exert significant influence over the latter two factors, which are both related to the software stack in their hosting environment. Finally, by means of GLM regression analysis of these factors on phishing and malware abuse, we show that the four security and software patching factors explain between 10% and 19% of the variance in abuse at providers, after controlling for size. For web-application security for instance, we found that when a provider moves from the bottom 10% to the best-performing 10%, it would experience 4 times fewer phishing incidents. We show that providers have influence over patch levels-even higher in the stack, where CMSes can run as client-side software-and that this influence is tied to a substantial reduction in abuse levels.
C1 [Tajalizadehkhoob, Samaneh; Korczynski, Maciej; Noroozian, Arman; van Eeten, Michel] Delft Univ Technol, Delft, Netherlands.
   [Van Goethem, Tom; Joosen, Wouter] Katholieke Univ Leuven, IMEC, DistriNet, Leuven, Belgium.
   [Boehme, Rainer] Univ Innsbruck, Innsbruck, Austria.
   [Moore, Tyler] Univ Tulsa, Tulsa, OK 74104 USA.
RP Tajalizadehkhoob, S (reprint author), Delft Univ Technol, Delft, Netherlands.
FU NWO [12.003/628.001.003]; Dutch National Cyber Security Center (NCSC);
   SIDN, the .NL Registry; Archimedes Privatstiftung, Innsbruck
FX We thank Anti Phishing Working Group (APWG), PhishTank, and StopBadware
   for providing access to their blacklist feeds. We also thank Farsight
   Security for providing access to the DNSDB data. This work was supported
   by NWO (grant nr. 12.003/628.001.003), the Dutch National Cyber Security
   Center (NCSC) and SIDN, the .NL Registry, and aArchimedes
   Privatstiftung, Innsbruck. Additionally, we thank our ACM CCS reviewers
   for their useful feedback and support in improving the paper for the
   camera-ready version.
CR Aaron Greg, 2015, ANTIPHISHING WORKING
   Aaron Greg, 2014, ANTIPHISHING WORKING
   Alhuzali A, 2016, CCS'16: PROCEEDINGS OF THE 2016 ACM SIGSAC CONFERENCE ON COMPUTER AND COMMUNICATIONS SECURITY, P641, DOI 10.1145/2976749.2978380
   [Anonymous], 2012, BEST PRACT ARCH YOUR
   Aviram N, 2016, PROCEEDINGS OF THE 25TH USENIX SECURITY SYMPOSIUM, P689
   Balker Ben, 2017, DEALING QUASIMODELS
   Calzavara S, 2016, CCS'16: PROCEEDINGS OF THE 2016 ACM SIGSAC CONFERENCE ON COMPUTER AND COMMUNICATIONS SECURITY, P1365, DOI 10.1145/2976749.2978338
   Canali Davide, 2013, P 22 INT C WORLD WID, P177
   Cangialosi F, 2016, CCS'16: PROCEEDINGS OF THE 2016 ACM SIGSAC CONFERENCE ON COMPUTER AND COMMUNICATIONS SECURITY, P628, DOI 10.1145/2976749.2978301
   Cetin O, 2016, J CYBERSECURITY, V2, P83, DOI 10.1093/cybsec/tyw005
   Cheung Steven, 2009, 2 USENIX WORKSH LARG
   Clayton Richard, 2015, 14 WORKSH EC INF SEC
   Durumeric Zakir, 2014, P 2014 C INT MEAS C, P475, DOI DOI 10.1145/2663716.2663755
   Goethem Tom, 2014, Trust and Trustworthy Computing. 7th International Conference, TRUST 2014. Proceedings: LNCS 8564, P110, DOI 10.1007/978-3-319-08593-7_8
   Habing B, 2003, EXPLORATORY FACTOR A
   Heinzl H, 2003, COMPUT STAT DATA AN, V44, P253, DOI 10.1016/S0167-9473(03)00062-8
   IBM Security Intelligence, 2016, NEW YEAR NEW PROBL C
   Kals S, 2006, P 15 INT C WORLD WID, P247
   Kuhrer M., 2014, P 23 USENIX SEC S US, P111
   Lekies S., 2013, P 2013 ACM SIGSAC C, P1193
   Li F, 2016, P 25 INT C WORLD WID, P1009
   Li F, 2016, PROCEEDINGS OF THE 25TH USENIX SECURITY SYMPOSIUM, P1033
   Liu H., 2011, IEEE INT C COMP COMM, P1
   McCoy D, 2012, P 2012 ACM C COMP CO, P845
   Mirheidari SA, 2012, INT CONF INTERNET, P318
   Moore Tyler, 2007, P ANT WORK GROUP 2 A
   Nappa Antonio, 2013, Detection of Intrusions and Malware, and Vulnerability Assessment. 10th International Conference, DIMVA 2013. Proceedings: LNCS 7967, P1, DOI 10.1007/978-3-642-39235-1_1
   Nikiforakis Nick, 2011, P 4 EUR WORKSH SYST, V2
   Noroozian Arman, 2017, 16 WORKSH EC INF SEC
   Noroozian Arman, 2015, 8 WORKSH CYB SEC EXP
   OWASP, 2017, OWASP TOP 10 PROJ
   Pan X, 2016, CCS'16: PROCEEDINGS OF THE 2016 ACM SIGSAC CONFERENCE ON COMPUTER AND COMMUNICATIONS SECURITY, P653, DOI 10.1145/2976749.2978384
   RedHat, 2014, OPENSSL CCS INJ VULN
   SANS, 2003, PRACT METH IMPL PATC
   Sarabi A, 2017, LECT NOTES COMPUT SC, V10176, P113, DOI 10.1007/978-3-319-54328-4_9
   Soska  K., 2014, 23 USENIX SEC S USEN, P625
   Stevens James P., 2012, APPL MULTIVARIATE ST
   Stock B, 2016, PROCEEDINGS OF THE 25TH USENIX SECURITY SYMPOSIUM, P1015
   Stone-Gross B, 2009, 25TH ANNUAL COMPUTER SECURITY APPLICATIONS CONFERENCE, P231, DOI 10.1109/ACSAC.2009.29
   Tajalizadehkhoob S, 2017, P 2017 ACM AS C COMP, P575, DOI DOI 10.1145/3052973.3053023
   Tajalizadehkhoob S, 2016, IEEE IFIP NETW OPER, P289, DOI 10.1109/NOMS.2016.7502824
   Tajalizadehkhoob Samaneh, 2017, ACM T INTERNET TECHN
   Usher Mark, 2017, RELYING DATA MITIGAT
   Van Acker Steven, 2017, P 32 ANN ACM S APPL, P8
   Van Eeten Michel, 2010, TPRC 2010
   Vasek M, 2016, WISCS'16: PROCEEDINGS OF THE 2016 ACM WORKSHOP ON INFORMATION SHARING AND COLLABORATIVE SECURITY, P71, DOI 10.1145/2994539.2994548
   Vasek M, 2016, IEEE T DEPEND SECURE, V13, P206, DOI 10.1109/TDSC.2015.2427847
   Vasek Marie, 2012, 5 USENIX WORKSH CYB
   Vissers T., 2015, P 22 NETW DISTR SYST, P53
   Weichselbaum L, 2016, CCS'16: PROCEEDINGS OF THE 2016 ACM SIGSAC CONFERENCE ON COMPUTER AND COMMUNICATIONS SECURITY, P1376, DOI 10.1145/2976749.2978363
   WPBeginner, 2016, SUC REV SUC HELP US
NR 51
TC 1
Z9 1
U1 0
U2 0
PU ASSOC COMPUTING MACHINERY
PI NEW YORK
PA 1515 BROADWAY, NEW YORK, NY 10036-9998 USA
BN 978-1-4503-4946-8
PY 2017
BP 553
EP 567
DI 10.1145/3133956.3133971
PG 15
WC Computer Science, Information Systems; Computer Science, Theory &
   Methods; Telecommunications
SC Computer Science; Telecommunications
GA BK6GZ
UT WOS:000440307700036
DA 2019-03-23
ER

PT B
AU Todd, M
AF Todd, Megan
BA Owen, T
   Noble, W
   Speed, FC
BF Owen, T
   Noble, W
   Speed, FC
TI Virtual Violence: Cyberspace, Misogyny and Online Abuse
SO NEW PERSPECTIVES ON CYBERCRIME
SE Palgrave Studies in Cybercrime and Cybersecurity
LA English
DT Article; Book Chapter
ID DISCOURSE; BEHAVIOR; CHILDREN
CR ALCOFF L, 1993, SIGNS, V18, P260, DOI 10.1086/494793
   [Anonymous], 2016, RECLAIM THE INTERNET
   [Anonymous], 2016, GUARDIAN
   Beard M., 2014, LONDON REV BOOK 0315
   Beauvoir S., 1973, 2 SEX
   Berns N, 2001, GENDER SOC, V15, P262, DOI 10.1177/089124301015002006
   Bridges AJ, 2010, VIOLENCE AGAINST WOM, V16, P1065, DOI 10.1177/1077801210382866
   Brownmiller S, 1976, OUR WILLS MEN WOMEN
   Cameron Deborah, 1992, FEMINISM LINGUISTIC
   Coates Jennifer, 1993, WOMEN MEN LANGUAGE
   Corrin C., 1996, WOMEN VIOLENT WORLD
   Dines G, 2010, PORNLAND PORNOGRAPHY
   Dworkin A, 1981, PORNOGRAPHY MEN POSS
   Edwards A, 1986, WOMEN VIOLENCE SOCIA
   Fineman M., 1994, PUBLIC NATURE PRIVAT
   Furedi Frank, 2003, THERAPY CULTURE CULT
   Haven's, 2010, WAKE UP TO RAPE
   Horvath MAH, 2012, BRIT J PSYCHOL, V103, P454, DOI 10.1111/j.2044-8295.2011.02086.x
   Howe Adrian, 2008, SEX VIOLENCE CRIME F
   Jamieson L, 2002, INTIMACY PERSONAL RE
   Jewkes Y, 2012, SEXUALITIES, V15, P934, DOI 10.1177/1363460712459314
   Kelly Liz, 1988, SURVIVING SEXUAL VIO
   Letherby Gayle, 2003, FEMINIST RES THEORY
   Malleson A, 2002, WHIPLASH OTHER USEFU
   Mulvey L., 1975, SCREEN, V16, P6, DOI DOI 10.1093/SCREEN/16.3.6
   Norton, 2016, ONL HAR AUSTR WOM EX
   O'Neill B, 2011, CAMPAIGN STAMP OUT M
   Oakley A, 1981, SUBJECT WOMEN
   Optenet, 2010, MOR ONE WEB PAG AR P
   OSCE, 2015, NEW CHALL FREED EXPR
   Phillips D, 1999, AM J ORTHOPSYCHIAT, V69, P116, DOI 10.1037/h0080387
   Plummer K, 1995, TELLING SEXUAL STORI
   Povey D, 2005, HOME OFFICE STAT B
   Richardson D, 1999, SOCIOL REV, V47, P308, DOI 10.1111/1467-954X.00174
   Romito P., 2008, DEAFENING SILENCE HI
   Sheller M, 2003, THEOR CULT SOC, V20, P107, DOI 10.1177/02632764030203007
   Smart C., 1995, LAW CRIME SEXUALITY
   Smart Carol, 1989, FEMINISM POWER LAW
   Smith D, 1988, EVERYDAY WORLD PROBL
   Spender Dale, 1980, MAN MADE LANGUAGE
   Stanko E. A., 1990, EVERYDAY VIOLENCE WO
   Stanko Elizabeth Anne, 1985, INTIMATE INTRUSIONS
   Todd M, 2013, MAPPING INTIMACIES R
   United Nations Broadband Commission, 2015, CYB VIOL AG WOM GIRL
   Walby S, 2004, DOMESTIC VIOLENCE SE
   Walby S, 1990, PATRIARCHY AT WORK
   WHO, 2013, GLOB REG EST VIOL WO
   Ybarra ML, 2011, AGGRESSIVE BEHAV, V37, P1, DOI 10.1002/ab.20367
   Yllo K, 1988, FEMINIST PERSPECTIVE
NR 49
TC 1
Z9 1
U1 1
U2 1
PU PALGRAVE
PI BASINGSTOKE
PA HOUNDMILLS, BASINGSTOKE RG21 6XS, ENGLAND
BN 978-3-319-53856-3; 978-3-319-53855-6
J9 PALGR STUD CYBERCRIM
PY 2017
BP 141
EP 158
DI 10.1007/978-3-319-53856-3_8
D2 10.1007/978-3-319-53856-3
PG 18
WC Computer Science, Theory & Methods; Criminology & Penology; Sociology
SC Computer Science; Criminology & Penology; Sociology
GA BL3KN
UT WOS:000449804300008
DA 2019-03-23
ER

PT S
AU Thao, TP
   Makanju, A
   Kubota, A
AF Tran Phuong Thao
   Makanju, Adetokunbo
   Kubota, Ayumu
GP IEEE
TI Anonymous and Analysable Web Browsing
SO 2017 IEEE 36TH INTERNATIONAL PERFORMANCE COMPUTING AND COMMUNICATIONS
   CONFERENCE (IPCCC)
SE IEEE International Performance Computing and Communications Conference
   (IPCCC)
LA English
DT Proceedings Paper
CT 36th IEEE International Performance, Computing, and Communications
   Conference (IPCCC)
CY DEC 10-12, 2017
CL San Diego, CA
SP IEEE, IEEE Comp Soc Tech Comm Comp Commun, Samsung Austin R & D Ctr
DE Anonymous Network; Secure Intersection; Malicious Detection; Tor; Web
   Browsing
AB Despite the enactment of several privacy laws by the governments of several nations, achieving user privacy on the Internet has remained elusive, primarily due to the conflicting objectives of the stakeholders, i.e., users, web-based service providers, represented primarily by Internet Service Providers (ISPs) and governments. Internet usage data is still collected by ISPs and in certain jurisdictions is mandated by law, even with the inherent risk of possible data breaches that this brings. Data breaches have become very common nowadays and have affected several large renowned organizations and are likely to occur again in the future. To this end, it is not uncommon to find certain users resorting to the user of peer-to-peer anonymity services like Tor. According to Tor metrics, at least 2 million people use Tor on a daily basis. This number would probably be higher if more users were aware of online privacy risks and were tech-savvy enough to install it on their systems. Using services like Tor, however has its downside, primarily because its legitimate users are likely to be viewed suspiciously by law enforcement due to the abuse of the service by criminal elements.
   In this paper, we propose a web access protocol that guarantees basic user anonymity while trying to achieve a compromise on the conflicting objectives of the stakeholders. The protocol simultaneously provides anonymity to the user, allows the web usage data to be analyzed by interested parties (e.g., the ISP), and reduces the risk of abuse by criminal elements thereby allowing for flexibility in the enactment of laws that mandate collection of web usage information in support of law enforcement. The main techniques used in our protocol are: (i) the Onion Protocol, which is used to conceal web users' identities, (ii) the Secure Computation, which allows the parties (user and ISP) to jointly compute a common function while keeping those inputs private, (iii) and the Licensing and Digital Certificates, which ensure that only authorized web-content providers can provide content to users who want to be anonymous and that no one can impersonate the service providers licensed to provide services anonymously.
C1 [Tran Phuong Thao; Makanju, Adetokunbo; Kubota, Ayumu] KDDI Res Inc, Fujimino, Japan.
RP Thao, TP (reprint author), KDDI Res Inc, Fujimino, Japan.
EM th-tran@kddi-research.jp; to-makanju@kddi-research.jp;
   kubota@kddi-research.jp
CR [Anonymous], ECONOMIST
   Ashok VG, 2014, LECT NOTES COMPUT SC, V8566, P382, DOI 10.1007/978-3-662-43936-4_26
   Bauer K, 2007, WPES'07: PROCEEDINGS OF THE 2007 ACM WORKSHOP ON PRIVACY IN ELECTRONIC SOCIETY, P11
   Ben-David A, 2008, CCS'08: PROCEEDINGS OF THE 15TH ACM CONFERENCE ON COMPUTER AND COMMUNICATIONS SECURITY, P257
   Bost R., 2015, 22 NETW DISTR SYST S
   Buccafurri F, 2015, LECT NOTES COMPUT SC, V9264, P124, DOI 10.1007/978-3-319-22906-5_10
   Camenisch J, 2005, LECT NOTES COMPUT SC, V3621, P169
   Canali  D., 2011, P 20 INT C WORLD WID, P197
   CHAUM DL, 1981, COMMUN ACM, V24, P84, DOI 10.1145/358549.358563
   CHOI SG, 2012, CRYPT TRACK RSA, V7178, P416
   Damgard I, 2009, LECT NOTES COMPUT SC, V5443, P160
   De Cristofaro E, 2010, LECT NOTES COMPUT SC, V6477, P213, DOI 10.1007/978-3-642-17373-8_13
   De Cristofaro E, 2010, LECT NOTES COMPUT SC, V6052, P143, DOI 10.1007/978-3-642-14577-3_13
   Dong C., 2013, P 2013 ACM SIGSAC C, P789
   Edman M, 2009, CCS'09: PROCEEDINGS OF THE 16TH ACM CONFERENCE ON COMPUTER AND COMMUNICATIONS SECURITY, P380
   Egert R, 2015, LECT NOTES COMPUT SC, V9144, P413, DOI 10.1007/978-3-319-19962-7_24
   Freedman MJ, 2004, LECT NOTES COMPUT SC, V3027, P1
   Jansen R., 2012, P 5 USENIX C CYB SEC, P8
   Jansen R., 2012, 19 S NETW DISTR SYST
   Kerschbaum F., 2012, P 7 ACM S INF COMP C, P85
   Kuhrer Marc, 2014, Research in Attacks, Intrusions and Defenses. 17th International Symposium (RAID 2014). Proceedings: LNCS 8688, P1, DOI 10.1007/978-3-319-11379-1_1
   Miyamoto D., 2008, ICONIP 2008, P539, DOI 10.1007/978-3-642-02490-0_66
   Naylor D, 2014, ACM SIGCOMM COMP COM, V44, P75, DOI 10.1145/2619239.2626306
   Nelms  T., 2015, 24 USENIX SEC S USEN, P1025
   Prakash P., 2010, P 29 C INF COMM INFO, P346
   REED MG, 1998, IEEE J SELECTED AREA
   Reiter M., 1998, ACM T INFORM SYST, V1, P66, DOI DOI 10.1145/290163.290168
   Roger D., PREALPHA RUN ONION P
   Serjantov A., 2002, PRIVACY ENHANCING TE, P41
   Snader R., 2008, 16 ANN S NETW DISTR
   Thao T. P., 2017, 11 C EM SEC INF SYST
   Wacek C., 2013, 20 NETW DISTR SYST S
NR 32
TC 1
Z9 1
U1 0
U2 0
PU IEEE
PI NEW YORK
PA 345 E 47TH ST, NEW YORK, NY 10017 USA
SN 1097-2641
BN 978-1-5090-6468-7
J9 IEEE IPCCC
PY 2017
PG 8
WC Computer Science, Hardware & Architecture; Engineering, Electrical &
   Electronic; Telecommunications
SC Computer Science; Engineering; Telecommunications
GA BJ6BQ
UT WOS:000426455800039
DA 2019-03-23
ER

PT J
AU Vejmelka, L
   Strabic, N
   Jazvo, M
AF Vejmelka, Lucija
   Strabic, Nives
   Jazvo, Marija
TI Online Activities and Risk Behaviors among Adolescents in the Virtual
   Environment
SO DRUSTVENA ISTRAZIVANJA
LA Croatian
DT Article
DE Internet addiction; cyberbullying; online activities; adolescents
ID INTERNET ADDICTION; YOUTH; VICTIMIZATION; EXPOSURE; CHILDREN
AB Internet addiction and cyberbullying among youth are phenomena that show a significant increase owing to the development of technology and the wide accessibility of the Internet. Research was conducted among adolescents (N = 352) in 9 randomly selected high schools in Croatia, with the aim of investigating the relationship between habitual Internet use and online risk behaviors among adolescents. The standardized measuring instruments used in the research were the Internet addiction test (Young, 1998) and The European Cyberbullying Intervention Project Questionnaire (Del Rey et al., 2015) and questions about sociodemographic characteristics of respondents and online activities. The results show that 36.2% of the participants exhibit different symptoms of Internet addiction, while 50.7% of them partake in various forms of cyberbullying. Furthermore, it is established that the amount of time spent on the Internet on instant messaging, watching movies/videos, listening to music and playing online games correlates both with Internet addiction and with participating in cyberbullying among young people. The research confirmed the assumptions of the theory of routine activities and the results indicate that perpetrators of cyberbullying show a tendency to risky behavior also in other online activities. The paper presents the relationship between the level of Internet addiction and experience of cyberbullying and provides guidelines for future research in this area.
C1 [Vejmelka, Lucija] Pravni Fak, Zagreb, Croatia.
   [Vejmelka, Lucija] Pravni Fak Sveucilista Zagrebu, Studijski Ctr Socijalnog Rada, Nazorova 51, Zagreb 10000, Hrvatska, Croatia.
RP Vejmelka, L (reprint author), Pravni Fak Sveucilista Zagrebu, Studijski Ctr Socijalnog Rada, Nazorova 51, Zagreb 10000, Hrvatska, Croatia.
EM lucijav@gmail.com
CR Beckmann H. B., 2013, CTR MUSIC HLTH PUBLI, V6, P95
   Block JJ, 2008, AM J PSYCHIAT, V165, P306, DOI 10.1176/appi.ajp.2007.07101556
   Carter Jemica M, 2015, Pediatr Nurs, V41, P115
   Ceyhan A. A., 2011, ED SCI THEORY PRACTI, V11, P69
   Chang FC, 2016, J HEALTH PSYCHOL, V21, P1107, DOI 10.1177/1359105314546775
   Chang FC, 2015, INT J PUBLIC HEALTH, V60, P257, DOI 10.1007/s00038-014-0643-x
   COHEN LE, 1979, AM SOCIOL REV, V44, P588, DOI 10.2307/2094589
   Del Rey R, 2015, COMPUT HUM BEHAV, V50, P141, DOI 10.1016/j.chb.2015.03.065
   Dodig D, 2011, LJETOP SOC RADA, V18, P103
   Drzavni zavod za statistiku, 2016, PRIOP
   Espelage D.L., 2013, PRINCIPLES CYBERBULL, P49
   Flander GB, 2009, CHILD ABUSE NEGLECT, V33, P849, DOI 10.1016/j.chiabu.2009.06.002
   Greenfield P, 2006, DEV PSYCHOL, V42, P391, DOI 10.1037/0012-1649.42.3.391
   Grigg DW, 2010, AUST J GUID COUNS, V20, P143, DOI 10.1375/ajgc.20.2.143
   Guan SSA, 2009, CURR OPIN PSYCHIATR, V22, P351, DOI 10.1097/YCO.0b013e32832bd7e0
   Hinduja S., 2015, BULLYING SCHOOLYARD
   Holt T, 2009, DEVIANT BEHAV, V30, P1, DOI 10.1080/01639620701876577
   Kuss DJ, 2013, COMPUT HUM BEHAV, V29, P1987, DOI 10.1016/j.chb.2013.04.002
   Liam L. T, 2013, CYBERPSYCHOLOGY BEHA, V16, P159
   Madden M., 2005, TEEN CONTENT CREATOR
   Marcum CD, 2010, DEVIANT BEHAV, V31, P381, DOI 10.1080/01639620903004903
   Menesini E, 2009, Z PSYCHOL, V217, P230, DOI 10.1027/0044-3409.217.4.230
   Ministarstvo znanosti obrazovanja i sporta, 2016, VOD KROZ SUST OBR RE
   Muller KW, 2016, COMPUT HUM BEHAV, V55, P172, DOI 10.1016/j.chb.2015.09.007
   Nartgun S. S., 2015, INT ONLINE J ED SCI, V7, P10, DOI 10.15345/iojes.2015.03.018
   Navarro JN, 2012, SOCIOL SPECTRUM, V32, P81, DOI 10.1080/02732173.2012.628560
   Ovejero A., 2015, CYBERBULLYING GLOBE, P1, DOI [10.1007/978-3-319-25552-1_1, DOI 10.1007/978-3-319-25552-1_1]
   Patchin JW, 2015, AGGRESS VIOLENT BEH, V23, P69, DOI 10.1016/j.avb.2015.05.013
   Petry NM, 2014, ADDICTION, V109, P1399, DOI 10.1111/add.12457
   Shariff S, 2006, ATLANTIS-CRIT STUD G, V31, P27
   Smith PK, 2008, J CHILD PSYCHOL PSYC, V49, P376, DOI 10.1111/j.1469-7610.2007.01846.x
   Tokunaga RS, 2010, COMPUT HUM BEHAV, V26, P277, DOI 10.1016/j.chb.2009.11.014
   Trotzke P., 2015, PLOS ONE, V10
   Tsitsika A, 2014, CYBERPSYCH BEH SOC N, V17, P528, DOI 10.1089/cyber.2013.0382
   van Rooij AJ, 2010, J ADOLESCENT HEALTH, V47, P51, DOI 10.1016/j.jadohealth.2009.12.021
   Vandebosch H, 2008, CYBERPSYCHOL BEHAV, V11, P499, DOI 10.1089/cpb.2007.0042
   Young K. S., 1998, CAUGHT NET RECOGNIZE
   Young KS, 1998, CYBERPSYCHOL BEHAV, V1, P237, DOI DOI 10.1089/CPB.1998.1.237
   Young KS., 2011, INTERNET ADDICTION H
NR 39
TC 1
Z9 1
U1 4
U2 20
PU INST OF SOCIAL SCIENCES IVO PILAR
PI ZAGREB
PA MARULICEV TRG 19/1, 10001 ZAGREB, CROATIA
SN 1330-0288
J9 DRUS ISTRAZ
JI Drus. Istraz.
PD JAN-MAR
PY 2017
VL 26
IS 1
BP 59
EP 78
DI 10.5559/di.26.1.04
PG 20
WC Social Issues; Sociology
SC Social Issues; Sociology
GA ES0YZ
UT WOS:000399256400004
OA DOAJ Gold
DA 2019-03-23
ER

PT J
AU Wilmott, AC
AF Wilmott, Annabelle Cathryn
TI The Politics of Photography: Visual Depictions of Syrian Refugees in
   U.K. Online Media
SO VISUAL COMMUNICATION QUARTERLY
LA English
DT Article
ID MUHAMMAD CARTOON CRISIS; SECURITIZATION; SECURITY; ABJECT; FEAR
AB Research indicates that news images of refugees have become increasingly negative, often portraying them as either innocent victims, who lack political agency, or as security threats, with the potential to threaten the host country's national security and identity. This article explores how Syrian refugees have been visually portrayed in the U.K. online media by employing a visual quantitative content analysis of 299 photographs of Syrian refugees in The Guardian, The Telegraph, and The Independent. It looks at photographs published after images of Alan Kurdi, a young Syrian boy who drowned in the Mediterranean Sea, made global headlines. The findings suggest that Syrian refugees are regularly securitized and cast by the media as "Others" who exist in the state of exception.
EM wilmottac@gmail.com
CR Agamben G., 2005, STATE EXCEPTION
   Agamben G., 1998, HOMOSACER SOVEREIGN
   Altheide DL, 2019, CULT STUD-CRIT METHO, V19, P3, DOI [10.1177/1532708616655749, 10.1177/1532708605285733]
   Balzacq T, 2005, EUR J INT RELAT, V11, P171, DOI 10.1177/1354066105052960
   Banks J, 2012, CRIT CRIMINOL-NETH, V20, P293, DOI 10.1007/s10612-011-9144-x
   Batziou Athanasia, 2011, PICTURING IMMIGRATIO
   Bleiker R, 2013, AUST J POLIT SCI, V48, P398, DOI 10.1080/10361146.2013.840769
   Buonfino Alessandra, 2004, NEW POLITICAL SCI, V26, P23, DOI DOI 10.1080/0739314042000185111
   Burgin V., 1982, THINKING PHOTOGRAPHY
   Buzan B., 1998, SECURITY NEW FRAMEWO
   Carter Ralph G., 2009, CHOOSING LEAD UNDERS
   Dalton RJ, 1998, AM POLIT SCI REV, V92, P111, DOI 10.2307/2585932
   Dathan Matt, 2016, DAILY MAIL
   Devichand M, 2016, BBC NEWS
   Duffield M, 2004, 23 DIIS
   Eldridge J, 1995, GLASGOW U MEDIA GROU, VI
   Enloe Cynthia, 1993, MORNING SEXUAL POLIT
   ENTMAN RM, 1993, J COMMUN, V43, P51, DOI 10.1111/j.1460-2466.1993.tb01304.x
   Evans M, 2010, INT J MEDIA CULT POL, V6, P209, DOI 10.1386/mcp.6.2.209_1
   Fisher R. M., 2006, J CURRICULUM THEORIZ, V22, P39
   Fluri J., 2011, ANTIPODE, V44, P1
   Foucault M., 1980, POWER KNOWLEDGE SELE, P78
   Foucault M, 1991, DISCIPLINE PUNISH BI
   Foucault M., 1980, FOUCAULT READER, P258
   Foucault Michel, 1998, WILL KNOWLEDGE HIST, V1
   Hall Stuart, 1973, MANUFACTURE NEWS DEV, P226
   Hall Stuart, 1997, REPRESENTATION CULTU
   Hamilton P., 1997, REPRESENTATION CULTU, V2, P75
   Hansen L, 2011, SECUR DIALOGUE, V42, P357, DOI 10.1177/0967010611418999
   Hansen L, 2011, EUR J INT RELAT, V17, P51, DOI 10.1177/1354066110388593
   Hardt M., 2009, COMMONWEALTH
   Henley J., 2015, GUARDIAN
   Herman E. S., 1988, MANUFACTURING CONSEN
   Holsti O. R., 1969, CONTENT ANAL SOCIAL
   Insch GS, 1997, LEADERSHIP QUART, V8, P1, DOI 10.1016/S1048-9843(97)90028-X
   Ipsos MORI, 2016, MONTH AWAY EU REF CO
   Krippendorff K, 2004, CONTENT ANAL INTRO I
   Lee S.-y., 2015, HUFFINGTON POST
   Lewis SC, 2009, J MASS COMMUN Q, V86, P85, DOI 10.1177/107769900908600106
   Lombard M., 2004, PRACTICAL RESOURCES
   Mcdonald M, 2008, EUR J INT RELAT, V14, P563, DOI 10.1177/1354066108097553
   Miles Tom, 2017, REUTERS
   Mitchell William J. T., 2011, CLONING TERROR WAR I
   Moller F, 2007, SECUR DIALOGUE, V38, P179, DOI 10.1177/0967010607078549
   National Readership Survey, 2015, NRS OCT14 SEP15 FUSE
   Neuendorf K. A., 2002, CONTENT ANAL GUIDEBO
   Nyers P, 2003, THIRD WORLD Q, V24, P1069, DOI 10.1080/01436590310001630071
   Olsson A, 2005, SCIENCE, V309, P785, DOI 10.1126/science.1113551
   Papastergiadis N, 2006, GEOGR ANN B, V88B, P429, DOI 10.1111/j.0435-3684.2006.00231.x
   Phillips K, 2011, LIVING TERROR POST T, P125
   Preston I, 2015, CONVERSATION
   Reuters Institute for the Study of Journalism, 2015, REUT I DIG NEWS REP
   Shah DV, 2002, PUBLIC OPIN QUART, V66, P339, DOI 10.1086/341396
   Thurman N, 2013, DIGIT JOURNAL, V1, P82, DOI 10.1080/21670811.2012.714935
   UNHCR, 2016, SYR REG REF RESP
   vanDijk TA, 1997, DISCOURSE SOC, V8, P5, DOI 10.1177/0957926597008001001
   Vultee F, 2007, THESIS
   Waever O, 1995, SECURITY, P1
   Walker H, 2015, YAHOO NEWS
   Wardle C., 2007, JOURNALISM, V8, P263
   Wike R, 2016, EUROPEANS FEAR WAVE
   Williams MC, 2003, INT STUD QUART, V47, P511, DOI 10.1046/j.0020-8833.2003.00277.x
   Wintour P, 2015, GUARDIAN
   Wright Terence, 2002, VISUAL STUDIES, V17, P53, DOI DOI 10.1080/1472586022000005053
   Wring D, 2010, PARLIAMENT AFF, V63, P802, DOI 10.1093/pa/gsq024
   Zembylas M., 2010, J CURRICULUM THEORIZ, V26, P31
NR 66
TC 1
Z9 1
U1 3
U2 9
PU ROUTLEDGE JOURNALS, TAYLOR & FRANCIS LTD
PI ABINGDON
PA 2-4 PARK SQUARE, MILTON PARK, ABINGDON OX14 4RN, OXON, ENGLAND
SN 1555-1393
EI 1555-1407
J9 VIS COMMUN Q
JI Vis. Commun. Q.
PY 2017
VL 24
IS 2
SI SI
BP 67
EP 82
DI 10.1080/15551393.2017.1307113
PG 16
WC Communication
SC Communication
GA FH9WW
UT WOS:000411568800002
DA 2019-03-23
ER

PT B
AU Wisniewski, P
   Xu, H
   Rosson, MB
   Carroll, JM
AF Wisniewski, Pamela
   Xu, Heng
   Rosson, Mary Beth
   Carroll, John M.
GP Assoc Comp Machinery
TI Parents Just Don't Understand: Why Teens Don't Talk to Parents about
   Their Online Risk Experiences
SO CSCW'17: PROCEEDINGS OF THE 2017 ACM CONFERENCE ON COMPUTER SUPPORTED
   COOPERATIVE WORK AND SOCIAL COMPUTING
LA English
DT Proceedings Paper
CT ACM Conference on Computer Supported Cooperative Work and Social
   Computing (CSCW)
CY FEB 25-MAR 01, 2017
CL Portland, OR
SP Assoc Comp Machinery, ACM SIGCHI, Facebook, IBM Res, Microsoft Res, HP, Mozilla
DE Adolescent online safety; family communication; diary study;
   cyberbullying; sexual solicitations; explicit content; information
   breaches; privacy
ID TEENAGERS USE; INTERNET; VICTIMIZATION
AB Past research has shown that parents tend to underestimate the frequency with which their teens experience online risks. However, little is known about whether and how teens communicate with their parents when online risks do occur. In a two-month, web based diary study of 68 teen-parent pairs, participants provided separate accounts of the teens' weekly online risk experiences. We found that most teens had little or no communication with their parents regarding their online risk experiences, and parents and teens shared very different perceptions and reactions when risks were reported, helping explain why communication was so poor. We discuss the implications of our results and make recommendations for how researchers and designers may work to improve the state of family communication regarding adolescent online risks in the future.
C1 [Wisniewski, Pamela] Univ Cent Florida, Coll Engn & Comp Sci, Orlando, FL 32816 USA.
   [Xu, Heng; Rosson, Mary Beth; Carroll, John M.] Penn State Univ, Coll Informat Sci & Technol, University Pk, PA 16802 USA.
RP Wisniewski, P (reprint author), Univ Cent Florida, Coll Engn & Comp Sci, Orlando, FL 32816 USA.
EM pamwis@ucf.edu; hxu@ist.psu.edu; mrosson@ist.psu.edu;
   jcarroll@ist.psu.edu
FU U.S. National Science Foundation [CNS-1018302]
FX We would like to thank the undergraduate research assistants, especially
   Madison Oliver, who helped code the data. This research was supported by
   the U.S. National Science Foundation under grant CNS-1018302. Part of
   the work of Heng Xu was done while working at the U.S. National Science
   Foundation. Any opinion, findings, and conclusions or recommendations
   expressed in this material are those of the authors and do not
   necessarily reflect the views of the U.S. National Science Foundation.
CR Ackard D. M., 2006, AM J PREVENTIVE MED, V30
   Al Sabbah H, 2009, BMC PUBLIC HEALTH, V9, DOI 10.1186/1471-2458-9-52
   Ames Morgan G., 2011, P ACM 2011 C COMP SU, P55, DOI DOI 10.1145/1958824.1958834
   Anderson Monica, 2016, PARENTS TEENS DIGITA
   [Anonymous], 2014, 17 ACM C COMP SUPP C
   Blackwell L, 2016, ACM CONFERENCE ON COMPUTER-SUPPORTED COOPERATIVE WORK AND SOCIAL COMPUTING (CSCW 2016), P1390, DOI 10.1145/2818048.2819928
   boyd dm, 2014, ITS COMPLICATED SOCI
   Byrne S, 2014, J COMPUT-MEDIAT COMM, V19, P215, DOI 10.1111/jcc4.12040
   Cummings EM, 2014, NATL SYMP FAM ISS, V4, P95, DOI 10.1007/978-3-319-01562-0_6
   Dehue F, 2008, CYBERPSYCHOL BEHAV, V11, P217, DOI 10.1089/cpb.2007.0008
   Duerager A., 2012, CAN PARENTS SUPPORT
   Dutra R., 1999, AIDS BEHAV, V3, P59, DOI DOI 10.1023/A:1025419519668
   Faul F, 2007, BEHAV RES METHODS, V39, P175, DOI 10.3758/BF03193146
   FOSI, GOOD DIG PAR
   Goeke-Morey MC, 2007, J FAM PSYCHOL, V21, P744, DOI 10.1037/0893-3200.21.4.744
   Gross EF, 2002, J SOC ISSUES, V58, P75, DOI 10.1111/1540-4560.00249
   Gwet K. L., 2010, HDB INTERRATER RELIA
   Heng Xu, 2012, Electronic Government, V9, P46, DOI 10.1504/EG.2012.044778
   Hinduja S, 2008, J ADOLESCENCE, V31, P125, DOI 10.1016/j.adolescence.2007.05.004
   Hiniker A, 2016, ACM CONFERENCE ON COMPUTER-SUPPORTED COOPERATIVE WORK AND SOCIAL COMPUTING (CSCW 2016), P1376, DOI 10.1145/2818048.2819940
   Human LJ, 2014, PSYCHOSOM MED, V76, P603, DOI 10.1097/PSY.0000000000000105
   Jia HY, 2015, PROCEEDINGS OF THE 2015 ACM INTERNATIONAL CONFERENCE ON COMPUTER-SUPPORTED COOPERATIVE WORK AND SOCIAL COMPUTING (CSCW'15), P583, DOI 10.1145/2675133.2675287
   Jones LM, 2012, J ADOLESCENT HEALTH, V50, P179, DOI 10.1016/j.jadohealth.2011.09.015
   Koerner AF, 2002, COMMUN THEOR, V12, P70, DOI 10.1111/j.1468-2885.2002.tb00260.x
   Laurenceau JP, 2005, J FAM PSYCHOL, V19, P86, DOI 10.1037/0893-3200.19.1.86
   Lenhart A, 2015, TEENS SOCIAL MEDIA T
   Lenhart A, 2015, TEENS TECHNOLOGY ROM
   Liau AK, 2008, CURR PSYCHOL, V27, P217, DOI 10.1007/s12144-008-9038-6
   Lichtwarck-Aschoff A, 2010, J ADOLESCENT RES, V25, P527, DOI 10.1177/0743558410367953
   Lipford HR, 2012, PROCEEDINGS OF THE 2012 NEW SECURITY PARADIGMS WORKSHOP (NSPW'12), P67
   Livingstone S., 2011, RISKS SAFETY INTERNE
   Livingstone S, 2010, NEW MEDIA SOC, V12, P309, DOI 10.1177/1461444809342697
   MCGRATH JE, 1981, AM BEHAV SCI, V25, P211, DOI 10.1177/000276428102500206
   Pater JA, 2015, CHI 2015: PROCEEDINGS OF THE 33RD ANNUAL CHI CONFERENCE ON HUMAN FACTORS IN COMPUTING SYSTEMS, P2305, DOI 10.1145/2702123.2702534
   Sorbring E, 2012, NEW MEDIA SOC, V14, P1181, DOI 10.1177/1461444812440160
   Strauss Anselm, 1998, BASICS QUALITATIVE R
   Thaler Richard H., 2008, NUDGE IMPROVING DECI
   Valkenburg PM, 1999, J BROADCAST ELECTRON, V43, P52
   Wallenius M, 2008, J APPL DEV PSYCHOL, V29, P286, DOI 10.1016/j.appdev.2008.04.010
   Wisniewski P, 2015, CHI 2015: PROCEEDINGS OF THE 33RD ANNUAL CHI CONFERENCE ON HUMAN FACTORS IN COMPUTING SYSTEMS, P4029, DOI 10.1145/2702123.2702240
   Wisniewski P, 2016, 34TH ANNUAL CHI CONFERENCE ON HUMAN FACTORS IN COMPUTING SYSTEMS, CHI 2016, P3919, DOI 10.1145/2858036.2858317
   Wisniewski P, 2015, PROCEEDINGS OF THE 2015 ACM INTERNATIONAL CONFERENCE ON COMPUTER-SUPPORTED COOPERATIVE WORK AND SOCIAL COMPUTING (CSCW'15), P302, DOI 10.1145/2675133.2675293
   Wisniewski Pamela, 2013, GRAND CHALLENGES RES
   Wisniewski Pamela J., 2014, P CSCW, P1258
   Yardi Sarita, 2012, P SIGCHI C HUM FACT, P3041, DOI [10.1145/2207676.2208716, DOI 10.1145/2207676.2208716]
   Ybarra ML, 2007, J ADOLESCENT HEALTH, V41, pS31, DOI 10.1016/j.jadohealth.2007.09.010
NR 46
TC 1
Z9 1
U1 0
U2 0
PU ASSOC COMPUTING MACHINERY
PI NEW YORK
PA 1515 BROADWAY, NEW YORK, NY 10036-9998 USA
BN 978-1-4503-4335-0
PY 2017
BP 523
EP 540
DI 10.1145/2998181.2998236
PG 18
WC Computer Science, Interdisciplinary Applications; Social Sciences,
   Interdisciplinary
SC Computer Science; Social Sciences - Other Topics
GA BL7JG
UT WOS:000455087800040
OA Bronze
DA 2019-03-23
ER

PT J
AU Wright, MF
AF Wright, Michelle F.
TI Parental mediation, cyber victimization, adjustment difficulties, and
   adolescents with autism spectrum disorder
SO CYBERPSYCHOLOGY-JOURNAL OF PSYCHOSOCIAL RESEARCH ON CYBERSPACE
LA English
DT Article
DE cyber victimization; parental mediation; depression; anxiety;
   loneliness; autism
ID SOCIAL SUPPORT; INTERNET USE; ONLINE; AGGRESSION; YOUTH; ASSOCIATIONS;
   STUDENTS; ANXIETY; SCALE; PEER
AB Parental mediation of technology use is proposed to protect against the risk of cyber victimization and the associated negative consequences. Although the buffering effects of parental mediation of technology use are currently being investigated, little attention has focused on whether parental mediation protects against the depression, anxiety, and loneliness associated with cyber victimization among adolescents with autism spectrum disorders. The present study focused on this gap in the literature by investigating the buffering effect of parental mediation on the associations between cyber victimization and depression, anxiety, and loneliness. Participants were 128 6th through 8th graders from the Midwestern United States (ages range from 11-16 years old; 89% male), and they completed questionnaires on their perceptions of parental mediation of technology use, cyber victimization, face-to-face victimization, depression, loneliness, and anxiety. After controlling for face-to-face victimization, the findings revealed that high levels of perceived parental technology mediation made the relationship between cyber victimization and depression more negative, while lower levels of perceived parental technology mediation made the association more positive. These patterns were not found for anxiety or loneliness.
C1 [Wright, Michelle F.] Penn State Univ, State Coll, PA USA.
   [Wright, Michelle F.] Masaryk Univ, Brno, Czech Republic.
RP Wright, MF (reprint author), Penn State Univ, Dept Psychol, Ctr Child Study, 264 Moore Bldg, University Pk, PA 16802 USA.
EM mfw5215@psu.edu
CR American Psychiatric Association, 2013, DIAGN STAT MAN MENT
   Arrizabalaga-Crespo C, 2010, REV LAT COMUN SOC, V65, P561, DOI 10.4185/RLCS-65-2010-919-561-571-EN
   Asher S.R., 1990, PEER REJECTION CHILD, P253
   Bauman S, 2013, J ADOLESCENCE, V36, P341, DOI 10.1016/j.adolescence.2012.12.001
   Brighi A, 2012, EMOT BEHAV DIFFIC, V17, P375, DOI 10.1080/13632752.2012.704684
   Campbell M, 2012, EMOT BEHAV DIFFIC, V17, P389, DOI 10.1080/13632752.2012.704316
   Cappadocia MC, 2012, J AUTISM DEV DISORD, V42, P266, DOI 10.1007/s10803-011-1241-x
   Domingo MC, 2012, J NETW COMPUT APPL, V35, P584, DOI 10.1016/j.jnca.2011.10.015
   Cheng ST, 2008, J CLIN PSYCHOL, V64, P766, DOI 10.1002/jclp.20489
   Clarke K, 2013, J AFFECT DISORDERS, V151, P618, DOI 10.1016/j.jad.2013.07.007
   David-Ferdon C, 2007, J ADOLESCENT HEALTH, V41, pS1, DOI 10.1016/j.jadohealth.2007.08.020
   Dehue F., 2012, J CYBERTHERAPY REHAB, V5, P25
   Didden R, 2009, DEV NEUROREHABIL, V12, P146, DOI 10.1080/17518420902971356
   Gillespie AA, 2006, J SOC WELF FAM LAW, V28, P123, DOI 10.1080/09649060600973772
   Grigg DW, 2010, AUST J GUID COUNS, V20, P143, DOI 10.1375/ajgc.20.2.143
   Hassett M, 1992, Proc Annu Symp Comput Appl Med Care, P151
   Heiman T, 2015, EUR J SPEC NEEDS EDU, V30, P15, DOI 10.1080/08856257.2014.943562
   Heinrichs R, 2003, PERFECT TARGETS ASPE
   Hinduja S, 2008, DEVIANT BEHAV, V29, P129, DOI 10.1080/01639620701457816
   Hu HF, 2016, KAOHSIUNG J MED SCI, V32, P103, DOI 10.1016/j.kjms.2016.01.002
   Jackson CL, 2012, PSYCHOL POP MEDIA CU, V1, P254, DOI 10.1037/a0029482
   Janis WJD, 2007, J ADOLESCENT HEALTH, V41, pS51, DOI 10.1016/j.jadohealth.2007.08.019
   Kowalski RM, 2007, J ADOLESCENT HEALTH, V41, pS22, DOI 10.1016/j.jadohealth.2007.08.017
   Kowalski RM, 2013, J ADOLESCENT HEALTH, V53, pS13, DOI 10.1016/j.jadohealth.2012.09.018
   Kowalski RM, 2011, RES AUTISM SPECT DIS, V5, P1201, DOI 10.1016/j.rasd.2011.01.007
   Kuo MH, 2014, AUTISM, V18, P914, DOI 10.1177/1362361313497832
   Lereya ST, 2013, CHILD ABUSE NEGLECT, V37, P1091, DOI 10.1016/j.chiabu.2013.03.001
   Livingstone S., 2011, RISKS SAFETY INTERNE
   Livingstone S, 2008, J BROADCAST ELECTRON, V52, P581, DOI 10.1080/08838150802437396
   Lwin MO, 2008, J RETAILING, V84, P205, DOI 10.1016/j.jretai.2008.04.004
   March JS, 1997, J AM ACAD CHILD PSY, V36, P554, DOI 10.1097/00004583-199704000-00019
   Mazurek MO, 2012, J AUTISM DEV DISORD, V42, P1757, DOI 10.1007/s10803-011-1413-8
   Mesch GS, 2009, CYBERPSYCHOL BEHAV, V12, P387, DOI 10.1089/cpb.2009.0068
   Millea M. A., 2013, AUTISM S, V3, P1
   Navarro R, 2015, SCH MENT HEALTH, V7, P235, DOI 10.1007/s12310-015-9157-9
   Nikken P, 2015, CYBERPSYCHOLOGY, V9, DOI 10.5817/CP2015-1-3
   Nikken P, 2015, J CHILD FAM STUD, V24, P3423, DOI 10.1007/s10826-015-0144-4
   RADLOFF L S, 1977, Applied Psychological Measurement, V1, P385, DOI 10.1177/014662167700100306
   Rideout V., 2005, GENERATION M MEDIA L
   Rose CA, 2012, INTERV SCH CLIN, V48, P99, DOI 10.1177/1053451211430119
   Russell DW, 1996, J PERS ASSESS, V66, P20, DOI 10.1207/s15327752jpa6601_2
   Smahel D, 2014, COMMUNICATIONS-GER, V39, P233, DOI 10.1515/commun-2014-0111
   Smith PK, 2008, J CHILD PSYCHOL PSYC, V49, P376, DOI 10.1111/j.1469-7610.2007.01846.x
   Soper D., 2013, INTERACTION
   Sterzing PR, 2012, ARCH PEDIAT ADOL MED, V166, P1058, DOI 10.1001/archpediatrics.2012.790
   Talves K, 2015, CYBERPSYCHOLOGY, V9, DOI 10.5817/CP2015-1-4
   van Roekel E, 2010, J AUTISM DEV DISORD, V40, P63, DOI 10.1007/s10803-009-0832-2
   Wells M, 2014, J SPEC EDUC, V48, P204, DOI 10.1177/0022466913479141
   Wright M. F., 2016, J SOCIAL WORK PRACTI
   Wright M. F., CHILD ABUSE IN PRESS
   Wright MF, 2015, CYBERPSYCHOLOGY, V9, DOI 10.5817/CP2015-1-7
   Wright MF, 2014, YOUTH SOC, V46, P566, DOI 10.1177/0044118X12448800
   Wright MF, 2013, J YOUTH ADOLESCENCE, V42, P662, DOI 10.1007/s10964-012-9903-3
   Wright MF, 2012, CYBERPSYCH BEH SOC N, V15, P448, DOI 10.1089/cyber.2012.0061
   Ybarra ML, 2007, J ADOLESCENT HEALTH, V41, pS42, DOI 10.1016/j.jadohealth.2007.09.004
   Ybarra ML, 2015, CHILD ABUSE NEGLECT, V39, P123, DOI 10.1016/j.chiabu.2014.08.006
   Ybarra ML, 2004, J CHILD PSYCHOL PSYC, V45, P1308, DOI 10.1111/j.1469-7610.2004.00328.x
NR 57
TC 1
Z9 1
U1 1
U2 7
PU MASARYKOVA UNIV, FAC SOCIAL STUDIES
PI BRNO
PA JOSTOVA 10, BRNO, 602 00, CZECH REPUBLIC
SN 1802-7962
J9 CYBERPSYCHOLOGY
JI Cyberpsychology
PY 2017
VL 11
IS 1
AR UNSP 6
DI 10.5817/CP2017-1-6
PG 12
WC Psychology, Multidisciplinary
SC Psychology
GA EZ0BK
UT WOS:000404363200004
OA DOAJ Gold
DA 2019-03-23
ER

PT J
AU Wright, MF
   Yanagida, T
   Aoyama, I
   Dedkova, L
   Li, Z
   Kamble, SV
   Bayraktar, F
   Sevcikova, A
   Soudi, S
   Machackova, H
   Lei, L
   Shu, C
AF Wright, Michelle F.
   Yanagida, Takuya
   Aoyama, Ikuko
   Dedkova, Lenka
   Li, Zheng
   Kamble, Shanmukh V.
   Bayraktar, Fatih
   Sevcikova, Anna
   Soudi, Shruti
   Machackova, Hana
   Lei, Li
   Shu, Chang
TI Differences in Attributions for Public and Private Face-to-face and
   Cyber Victimization Among Adolescents in China, Cyprus, the Czech
   Republic, India, Japan, and the United States
SO JOURNAL OF GENETIC PSYCHOLOGY
LA English
DT Article
DE adolescent; attribution; bullying; cross-cultural; cyber victimization;
   gender; victimization
ID PEER VICTIMIZATION; RELATIONAL AGGRESSION; SCHOOL-STUDENTS; HOSTILE
   INTENT; CHILDREN; GENDER; ROLES; BEHAVIORS; INDIVIDUALISM; COLLECTIVISM
AB The authors' aim was to investigate gender and cultural differences in the attributions used to determine causality for hypothetical public and private face-to-face and cyber victimization scenarios among 3,432 adolescents (age range = 11-15years; 49% girls) from China, Cyprus, the Czech Republic, India, Japan, and the United States, while accounting for their individualism and collectivism. Adolescents completed a questionnaire on cultural values and read four hypothetical victimization scenarios, including public face-to-face victimization, public cyber victimization, private face-to-face victimization, and private cyber victimization. After reading the scenarios, they rated different attributions (i.e., self-blame, aggressor-blame, joking, normative, conflict) according to how strongly they believed the attributions explained why victimization occurred. Overall, adolescents reported that they would utilize the attributions of self-blame, aggressor-blame, and normative more for public forms of victimization and face-to-face victimization than for private forms of victimization and cyber victimization. Differences were found according to gender and country of origin as well. Such findings underscore the importance of delineating between different forms of victimization when examining adolescents' attributions.
C1 [Wright, Michelle F.; Dedkova, Lenka; Bayraktar, Fatih; Sevcikova, Anna; Machackova, Hana] Masaryk Univ, Inst Res Children Youth & Family, Fac Social Studies, Jostova 10, Brno 60200, Czech Republic.
   [Yanagida, Takuya] Univ Appl Sci Upper Austria, Sch Appl Hlth & Social Sci, Linz, Austria.
   [Aoyama, Ikuko] Shizuoka Univ, Off Promot Global Educ Programs, Shizuoka, Japan.
   [Li, Zheng; Lei, Li; Shu, Chang] Renmin Univ China, Dept Psychol, Beijing, Peoples R China.
   [Li, Zheng] Univ Virginia, Curry Sch Educ, Charlottesville, VA 22903 USA.
   [Kamble, Shanmukh V.; Soudi, Shruti] Karnatak Univ, Dept Psychol, Dharwad, India.
   [Bayraktar, Fatih] Eastern Mediterranean Univ, Dept Psychol, Gazimagusa, Cyprus.
RP Wright, MF (reprint author), Masaryk Univ, Inst Res Children Youth & Family, Fac Social Studies, Jostova 10, Brno 60200, Czech Republic.
EM michelle.wright@mail.muni.cz
OI Yanagida, Takuya/0000-0001-9052-4841; Machackova,
   Hana/0000-0001-9498-9208; Dedkova, Lenka/0000-0002-0807-1183
FU JSPS [26870535]
FX This work was partially supported by JSPS KAKENHI Grant-in-Aid for Young
   Scientists (B) Grant Number 26870535 awarded to Ikuko Aoyama.
CR Ang RP, 2010, CHILD PSYCHIAT HUM D, V41, P387, DOI 10.1007/s10578-010-0176-3
   Bailey CA, 2008, J YOUTH ADOLESCENCE, V37, P713, DOI 10.1007/s10964-007-9211-5
   Balaji MS, 2010, J INTERACT ONLINE LE, V9, P1
   Boxer P, 2003, J ADOLESCENCE, V26, P561, DOI 10.1016/S0140-1971(03)00056-3
   Burgess KB, 2006, CHILD DEV, V77, P371, DOI 10.1111/j.1467-8624.2006.00876.x
   Chen XY, 2008, ANNU REV PSYCHOL, V59, P591, DOI 10.1146/annurev.psych.59.103006.093606
   Corby EK, 2016, J SCH VIOLENCE, V15, P322, DOI 10.1080/15388220.2014.996719
   Crystal DS, 2000, INT J PSYCHOL, V35, P207, DOI 10.1080/00207590050171148
   EAGLY AH, 1984, J PERS SOC PSYCHOL, V46, P735, DOI 10.1037/0022-3514.46.4.735
   Enders C. K., 2010, APPL MISSING DATA AN
   Garner PW, 2007, DEV PSYCHOPATHOL, V19, P57, DOI 10.1017/S0954579407070046
   Georgiou S. N., 2005, ADV PSYCHOL RES, P121
   Graham S, 1998, DEV PSYCHOL, V34, P587, DOI 10.1037//0012-1649.34.3.587
   Hara H, 2002, ASIAN J SOC PSYCHOL, V5, P197, DOI 10.1111/1467-839X.00104
   Hinduja S, 2012, SCH CLIMATE 2 0 PREV
   Hinduja S, 2013, J YOUTH ADOLESCENCE, V42, P711, DOI 10.1007/s10964-012-9902-4
   Hox JJ, 2010, TECHNIQUES APPL
   Hui EKP, 2001, EDUC RES, V43, P279, DOI 10.1080/00131880110081044
   Kawabata Y, 2013, ASIAN J SOC PSYCHOL, V16, P260, DOI 10.1111/ajsp.12030
   Kowalski RM, 2007, J ADOLESCENT HEALTH, V41, pS22, DOI 10.1016/j.jadohealth.2007.08.017
   Li Y, 2010, AGGRESSIVE BEHAV, V36, P187, DOI 10.1002/ab.20341
   Mathieson LC, 2011, J ABNORM CHILD PSYCH, V39, P977, DOI 10.1007/s10802-011-9515-5
   Matsumoto D., 2004, CULTURE PSYCHOL
   Nocentini A, 2010, AUST J GUID COUNS, V20, P129, DOI 10.1375/ajgc.20.2.129
   Pornari CD, 2010, AGGRESSIVE BEHAV, V36, P81, DOI 10.1002/ab.20336
   Prinstein MJ, 2005, J CLIN CHILD ADOLESC, V34, P11, DOI 10.1207/s15374424jccp3401_2
   Ramirez JM, 2001, AGGRESSIVE BEHAV, V27, P313, DOI 10.1002/ab.1014
   Runions K, 2013, PSYCHOL VIOLENCE, V3, P9, DOI 10.1037/a0030511
   Shapka J., 2012, CYBERBULLYING BULLYI
   Slonje R, 2008, SCAND J PSYCHOL, V49, P147, DOI 10.1111/j.1467-9450.2007.00611.x
   Smith P. K., 2010, INT HDB SCH BULLYING, P249
   Smith PK, 2008, J CHILD PSYCHOL PSYC, V49, P376, DOI 10.1111/j.1469-7610.2007.01846.x
   Smith PK, 2002, CHILD DEV, V73, P1119, DOI 10.1111/1467-8624.00461
   Spence J. T., 1978, MASCULINITY FEMININ
   Sticca F, 2013, J YOUTH ADOLESCENCE, V42, P739, DOI 10.1007/s10964-012-9867-3
   Suler J, 2004, CYBERPSYCHOL BEHAV, V7, P395, DOI 10.1089/cpb.2004.7.395
   Tamis-LeMonda CS, 2008, SOC DEV, V17, P183, DOI 10.1111/j.1467-9507.2007.00419.x
   Tokunaga RS, 2010, COMPUT HUM BEHAV, V26, P277, DOI 10.1016/j.chb.2009.11.014
   Troop-Gordon W, 2005, CHILD DEV, V76, P1072, DOI 10.1111/j.1467-8624.2005.00898.x
   Verma J., 2001, PSYCHOL DEV SOC, V13, P221
   Wright MF, 2014, YOUTH SOC, V46, P566, DOI 10.1177/0044118X12448800
   Yeager DS, 2013, CHILD DEV, V84, P1651, DOI 10.1111/cdev.12062
   Yeh KH, 2011, ASIAN J SOC PSYCHOL, V14, P236, DOI 10.1111/j.1467-839X.2011.01350.x
NR 43
TC 1
Z9 1
U1 1
U2 19
PU ROUTLEDGE JOURNALS, TAYLOR & FRANCIS LTD
PI ABINGDON
PA 2-4 PARK SQUARE, MILTON PARK, ABINGDON OX14 4RN, OXON, ENGLAND
SN 0022-1325
EI 1940-0896
J9 J GENET PSYCHOL
JI J. Genet. Psychol.
PD JAN-FEB
PY 2017
VL 178
IS 1
BP 1
EP 14
DI 10.1080/00221325.2016.1185083
PG 14
WC Psychology, Developmental; Psychology; Psychology, Multidisciplinary
SC Psychology
GA EL4FR
UT WOS:000394577600001
PM 27379372
DA 2019-03-23
ER

PT S
AU Yang, Z
   Nguyen, LH
   Stuve, J
   Cao, GF
   Jin, F
AF Yang, Zhou
   Long Hoang Nguyen
   Stuve, Joshua
   Cao, Guofeng
   Jin, Fang
BE Nie, JY
   Obradovic, Z
   Suzumura, T
   Ghosh, R
   Nambiar, R
   Wang, C
   Zang, H
   BaezaYates, R
   Hu, X
   Kepner, J
   Cuzzocrea, A
   Tang, J
   Toyoda, M
TI Harvey Flooding Rescue in Social Media
SO 2017 IEEE INTERNATIONAL CONFERENCE ON BIG DATA (BIG DATA)
SE IEEE International Conference on Big Data
LA English
DT Proceedings Paper
CT IEEE International Conference on Big Data (IEEE Big Data)
CY DEC 11-14, 2017
CL Boston, MA
SP IEEE, IEEE Comp Soc, ELSEVIER, CISCO
AB Social media provided a significant communication platform for rescuing people when Harvey hit Houston area. In this devastating flooding crisis, the overloaded official emergency institutes were not able to respond quickly due to the burst of call for help in a very short period of time. In this circumstance, many volunteers and people who needed help often post their information on social media such as Twitter and Facebook. How to organize volunteers smartly and efficiently to help people is an extremely challenging and significant problem considering the constraints of volunteer's time slots, urgent priorities, etc. In this paper, we propose three rescue scheduling algorithms to explain how to provide victims timely help by the volunteers on social media.
C1 [Yang, Zhou; Long Hoang Nguyen; Stuve, Joshua; Jin, Fang] Texas Tech Univ, Dept Comp Sci, Lubbock, TX 79409 USA.
   [Cao, Guofeng] Texas Tech Univ, Dept Geosci, Lubbock, TX 79409 USA.
RP Yang, Z (reprint author), Texas Tech Univ, Dept Comp Sci, Lubbock, TX 79409 USA.
EM zhou.yang@ttu.edu; long.nguyen@ttu.edu; joshua.stuve@ttu.edu;
   guofeng.cao@ttu.edu; fang.jin@ttu.edu
CR Allahyari M., 2017, ARXIV170702919
   Allen A. O., 2014, ROBABILITY STAT QUEU
   [Anonymous], 2007, FORMAL GOODNESS FIT, P123
   Berk R. A., 2008, CLASSIFICATION REGRE, P1
   Berwick R., 2003, IDIOTS GUIDE SUPPORT, V21, P2011
   Beyer K, 1999, LECT NOTES COMPUT SC, V1540, P217
   Dai J. G, 2011, TUTORIALS OPERATIONS, P36
   Gautam N., 2007, OPERATIONS RES MANAG
   Ghosh M., 1988, J AM STAT ASS, V83
   Hosmer Jr David W, 2013, APPL LOGISTIC REGRES, V398
   Jin F., 2016, THESIS
   Jin F., 2017, P SDM 17, P606
   Jin F., 2014, P KDD 14, P1660
   Jin  F., 2013, P 7 WORKSH SOC NETW
   Jin F, 2017, LECT NOTES ARTIF INT, V10357, P16, DOI 10.1007/978-3-319-62701-4_2
   Jin F, 2014, COMPUTER, V47, P90, DOI 10.1109/MC.2014.361
   KELLER JM, 1985, IEEE T SYST MAN CYB, V15, P580, DOI 10.1109/TSMC.1985.6313426
   KENDALL DG, 1953, ANN MATH STAT, V24, P338, DOI 10.1214/aoms/1177728975
   Leon-Garcia A., 2008, PROBABILITY STAT RAN
   LEUNG JYT, 1982, PERFORM EVALUATION, V2, P237, DOI 10.1016/0166-5316(82)90024-4
   Liao Y., 2002, USE K NEAREST NEIGHB, V21
   LIU CL, 1973, J ACM, V20, P46, DOI 10.1145/321738.321743
   Markov A, 1906, IZVESTIYA FIZIKO MAT, V15, P135
   MCCALLUM A, 1998, COMP EVENT MODELS NA
   Nigam K, 2000, MACH LEARN, V39, P103, DOI 10.1023/A:1007692713085
   Perruchet P, 2004, J NEUROLINGUIST, V17, P97, DOI 10.1016/S0911-6044(03)00059-9
   Prabhu N.U., 1987, QUEUEING SYST, V2, P393
   Schutze H, 2009, INTRO INFORM RETRIEV
   Schwiegelshohn U., 1998, SODA, P629
   Sen R P, 2010, OPERATIONS RES ALGOR
   Sivic J, 2009, IEEE T PATTERN ANAL, V31, P591, DOI 10.1109/TPAMI.2008.111
   Solka JL, 2008, STAT SURV, V2, P94, DOI 10.1214/07-SS016
   Suykens JAK, 1999, NEURAL PROCESS LETT, V9, P293, DOI 10.1023/A:1018628609742
   Taha H. A., 1992, OPERATIONS RES INTRO
   Tijms H. C., 2003, 1 COURSE STOCHASTIC
   Topi H, 2014, COMPUTING HDB INFORM, V2
   Wolff R. W., 1989, STOCHASTIC MODELING
   Wu X., 2007, IEEE T MOBILE COMPUT, V6
NR 38
TC 1
Z9 1
U1 0
U2 0
PU IEEE
PI NEW YORK
PA 345 E 47TH ST, NEW YORK, NY 10017 USA
SN 2639-1589
BN 978-1-5386-2715-0
J9 IEEE INT CONF BIG DA
PY 2017
BP 2177
EP 2185
PG 9
WC Computer Science, Artificial Intelligence; Computer Science, Information
   Systems
SC Computer Science
GA BJ8DN
UT WOS:000428073702020
DA 2019-03-23
ER

PT J
AU Young, SD
   Heinzerling, K
AF Young, Sean D.
   Heinzerling, Keith
TI The Harnessing Online Peer Education (HOPE) intervention for reducing
   prescription drug abuse: A qualitative study
SO JOURNAL OF SUBSTANCE USE
LA English
DT Article
DE Addiction; online communities; opioids; social media
ID SOCIAL NETWORKING TECHNOLOGIES; HIV PREVENTION; SUBSTANCE USE;
   FEASIBILITY; SUPPORT; ISSUES; ADULTS; TRIAL; PAIN; SEX
AB Social media technologies are newly emerging tools that can be used to address the growing prescription drug epidemic. In this study, we sought to determine the feasibility and acceptability of using social media to reduce complications of opioid use among patients experiencing chronic pain. Specifically, we evaluated the utility of the Harnessing Online Peer Education (HOPE) social media intervention to reduce the risk of addiction and overdose among non-cancer pain patients receiving chronic opioid therapy. University of California, Los Angeles (UCLA) patients receiving chronic opioid therapy and UCLA staff were invited to participate in interviews regarding the HOPE intervention. Questions focused on resources used to manage pain, the limitations and benefits of these approaches, and the likelihood of using an online community to reduce complications of opioid therapy. Using an open-coding process, three topics were identified for the patients: (1) online social support is important for improving outcomes, (2) offline social support is helpful for some patients but has limitations, and (3) a tailored, online peer support intervention is needed. Interviews with staff confirmed these results. The HOPE social media intervention and other online communities appear to be an acceptable technology for patients on chronic opioid therapy.
C1 [Young, Sean D.; Heinzerling, Keith] Univ Calif Los Angeles, David Geffen Sch Med, Dept Family Med, 10880 Wilshire Blvd,Suite 1800, Los Angeles, CA 90024 USA.
RP Young, SD (reprint author), Univ Calif Los Angeles, David Geffen Sch Med, Dept Family Med, 10880 Wilshire Blvd,Suite 1800, Los Angeles, CA 90024 USA.
EM sdyoung@mednet.ucla.edu
FU National Institute on Drug Abuse [R21DA039458]; National Institute of
   Mental Health [R01MH106415]
FX This work was supported by the National Institute on Drug Abuse (Grant
   ID: R21DA039458); the agency played no role in the design or analysis of
   the study. This work was also supported by the National Institute of
   Mental Health (Grant ID: R01MH106415).
CR Anstice S, 2009, SUBST USE MISUSE, V44, P794, DOI 10.1080/10826080802483936
   Appleby L, 2001, J NERV MENT DIS, V189, P265, DOI 10.1097/00005053-200104000-00010
   Bowen AM, 2008, J BEHAV MED, V31, P463, DOI 10.1007/s10865-008-9171-6
   Brooner RK, 1997, ARCH GEN PSYCHIAT, V54, P71
   Cavaiola AA, 2015, SUBST ABUS, V36, P183, DOI 10.1080/08897077.2015.1019662
   Centers for Disease Control and Prevention, 2015, PRESCR DRUG OV DAT
   Fernandes JC, 2015, DRUG ALCOHOL DEPEN, V153, P346, DOI 10.1016/j.drugalcdep.2015.05.032
   Goffman Erving, 1963, STIGMA NOTES MANAGEM
   Hagemeier NE, 2013, SUBST USE MISUSE, V48, P761, DOI 10.3109/10826084.2013.787101
   Hawthorne WB, 2012, PSYCHIAT SERV, V63, P26, DOI 10.1176/appi.ps.201000505
   Hobfoll SE, 2016, J CONSULT CLIN PSYCH, V84, P31, DOI 10.1037/ccp0000041
   Kelly JF, 2012, ADDICTION, V107, P289, DOI 10.1111/j.1360-0443.2011.03593.x
   Ling W, 2011, DRUG ALCOHOL REV, V30, P300, DOI 10.1111/j.1465-3362.2010.00271.x
   Manning V, 2012, DRUG ALCOHOL DEPEN, V126, P131, DOI 10.1016/j.drugalcdep.2012.05.004
   Paulozzi Leonard J., 2011, Morbidity and Mortality Weekly Report, V60, P1487
   Substance Abuse Mental Health Services Administration (SAMHSA), 2012, TEDS REP ADM REP BEN
   Toumbourou JW, 2002, J SUBST ABUSE TREAT, V23, P61, DOI 10.1016/S0740-5472(02)00243-X
   van den Brink W, 2006, CAN J PSYCHIAT, V51, P635, DOI 10.1177/070674370605101003
   Veilleux JC, 2010, CLIN PSYCHOL REV, V30, P155, DOI 10.1016/j.cpr.2009.10.006
   Windmill J, 2013, COCHRANE DB SYST REV, DOI 10.1002/14651858.CD010323.pub2
   Young S, 2014, LANCET HIV, V2, pe27
   Young SD, 2014, AIDS BEHAV, V18, P1625, DOI 10.1007/s10461-013-0604-z
   Young SD, 2014, AM J MENS HEALTH, V8, P6, DOI 10.1177/1557988313476878
   Young SD, 2013, ANN INTERN MED, V159, P318, DOI 10.7326/0003-4819-159-5-201309030-00005
NR 24
TC 1
Z9 1
U1 0
U2 3
PU TAYLOR & FRANCIS INC
PI PHILADELPHIA
PA 530 WALNUT STREET, STE 850, PHILADELPHIA, PA 19106 USA
SN 1465-9891
EI 1475-9942
J9 J SUBST USE
JI J. Subst. Use
PY 2017
VL 22
IS 6
BP 592
EP 596
DI 10.1080/14659891.2016.1271039
PG 5
WC Substance Abuse
SC Substance Abuse
GA FO2OS
UT WOS:000416619600005
PM 29551953
OA Green Accepted
DA 2019-03-23
ER

PT S
AU Zhang, YM
   Fan, YJ
   Ye, YF
   Li, X
   Zheng, WH
AF Zhang, Yiming
   Fan, Yujie
   Ye, Yanfang
   Li, Xin
   Zheng, Wanhong
BE Gottumukkala, R
   Ning, X
   Dong, G
   Raghavan, V
   Aluru, S
   Karypis, G
   Miele, L
   Wu, X
TI Detecting Opioid Users from Twitter and Understanding their Perceptions
   toward MAT
SO 2017 17TH IEEE INTERNATIONAL CONFERENCE ON DATA MINING WORKSHOPS (ICDMW
   2017)
SE International Conference on Data Mining Workshops
LA English
DT Proceedings Paper
CT 17th IEEE International Conference on Data Mining (ICDMW)
CY NOV 18-21, 2017
CL New Orleans, LA
SP IEEE, IEEE Comp Soc, Cisco, Citi
ID SOCIAL MEDIA; ABUSE
AB Opioid (e.g., heroin and morphine) addiction has become one of the largest and deadliest epidemics in the United States. To combat such deadly epidemic, there is an urgent need for novel tools and methodologies to gain new insights into the behavioral processes of opioid addiction and treatment. In this paper, we design and develop an intelligent system named iOPU to automate the detection of opioid users from Twitter. In iOPU, to model the users and posted tweets as well as their rich relationships, we first introduce a structured heterogeneous information network (HIN) for representation. Then we use meta-graph based approach to characterize the semantic relatedness over users. Afterwards, we integrate content-based similarity (i.e., similarity of users' posted tweets) and relatedness depicted by each meta-graph to formulate a similarity measure over users. Further we build a classifier combining different similarities based on different meta-graphs to make predictions. Comprehensive experiments on real sample collections from Twitter are conducted to validate the effectiveness of our developed system iOPU in opioid user detection by comparisons with other baseline methods. The results also demonstrate that knowledge from daily-life social media data mining could promote the practice of Medication Assisted Treatment (MAT) in opioid addiction.
C1 [Zhang, Yiming; Fan, Yujie; Ye, Yanfang; Li, Xin] West Virginia Univ, Dept Comp Sci & Elect Engn, Morgantown, WV 26506 USA.
   [Zheng, Wanhong] West Virginia Univ, Dept Behav Med & Psychiat, Morgantown, WV USA.
RP Ye, YF (reprint author), West Virginia Univ, Dept Comp Sci & Elect Engn, Morgantown, WV 26506 USA.
EM ymzhang@mix.wvu.edu; yf0004@mix.wvu.edu; yanfang.ye@mail.wvu.edu;
   xin.li@mail.wvu.edu; wzheng@hsc.wvu.edu
FU WVU NT-NS grant [20162017]; U.S. National Science Foundation
   [CNS-1618629]
FX This work is supported by WVU NT-NS grant (20162017). The work of Y.
   Zhang, Y. Fan and Y. Ye is partially supported by the U.S. National
   Science Foundation under grant CNS-1618629.
CR Alkhateeb Fadi M, 2011, Int J Pharm Pract, V19, P140, DOI 10.1111/j.2042-7174.2010.00087.x
   Baldi P, 2001, BIOINFORMATICS, V17, P509, DOI 10.1093/bioinformatics/17.6.509
   Bian J, 2012, PROCEEDINGS OF THE 2012 INTERNATIONAL WORKSHOP ON SMART HEALTH AND WELLBEING, P25, DOI 10.1145/2389707.2389713
   Blei DM, 2003, J MACH LEARN RES, V3, P993, DOI 10.1162/jmlr.2003.3.4-5.993
   Cameron D, 2013, J BIOMED INFORM, V46, P985, DOI 10.1016/j.jbi.2013.07.007
   Chen Luo, 2014, Advances in Information Retrieval. 36th European Conference on IR Research, ECIR 2014. Proceedings: LNCS 8416, P210, DOI 10.1007/978-3-319-06028-6_18
   DrugEnforcementAgency, 2015, NAT DRUG THREAT ASS
   Han J., 2010, P 2010 ACM SIGMOD IN, P1251
   Hawn C, 2009, HEALTH AFFAIR, V28, P361, DOI 10.1377/hlthaff.28.2.361
   He X., 2006, ADV NEURAL INF PROCE, V18, P507
   Horn RA, 1990, P S APPL MATH, V40, P87, DOI DOI 10.1090/PSAPM/040/1059485.MR1059485
   Manning C.D., 2014, P 52 ANN M ASS COMP, P55, DOI DOI 10.3115/V1/P14-5010
   McLellan AT, 2000, JAMA-J AM MED ASSOC, V284, P1689, DOI 10.1001/jama.284.13.1689
   McManus Kimberly, 2015, AMIA Jt Summits Transl Sci Proc, V2015, P122
   Mihalcea R., 2006, AAAI, P775
   Murthy VH, 2016, NEW ENGL J MED, V375, P2413, DOI 10.1056/NEJMp1612578
   National Institute on Drug Abuse (NIDA), 2014, AM ADD OP HER PRESCR
   NIDA, 2015, OV DEATH RAT
   Nikfarjam A, 2015, J AM MED INFORM ASSN, V22, P671, DOI 10.1093/jamia/ocu041
   Pennacchiotti M., 2011, P 17 ACM SIGKDD INT, P430, DOI [10.1145/2020408.2020477., DOI 10.1145/2020408.2020477]
   Saloner B, 2015, JAMA-J AM MED ASSOC, V314, P1515, DOI 10.1001/jama.2015.10345
   SAMHSA (Substance Abuse and Mental Health Services Administration), 2015, BEH HLTH TRENDS US R
   Sarker A, 2016, DRUG SAFETY, V39, P231, DOI 10.1007/s40264-015-0379-4
   Stats I. L., 2013, TWITTER USAGE STAT
   Sun Y., 2012, SYNTH LECT DATA MIN, V3, P1, DOI DOI 10.2200/S00433ED1V01Y201207DMK005
   Sun YZ, 2011, 2011 INTERNATIONAL CONFERENCE ON ADVANCES IN SOCIAL NETWORKS ANALYSIS AND MINING (ASONAM 2011), P121, DOI 10.1109/ASONAM.2011.112
   Sunt YZ, 2011, PROC VLDB ENDOW, V4, P992
   Wang  C., 2016, AAAI, P2130
   Wang CG, 2015, IEEE DATA MINING, P1015, DOI 10.1109/ICDM.2015.131
   Yang J., 2007, P INT WORKSH MULT IN, P197, DOI DOI 10.1145/1290082.1290111
   Zhao H, 2017, KDD'17: PROCEEDINGS OF THE 23RD ACM SIGKDD INTERNATIONAL CONFERENCE ON KNOWLEDGE DISCOVERY AND DATA MINING, P635, DOI 10.1145/3097983.3098063
NR 31
TC 1
Z9 1
U1 0
U2 1
PU IEEE
PI NEW YORK
PA 345 E 47TH ST, NEW YORK, NY 10017 USA
SN 2375-9232
BN 978-1-5386-3800-2
J9 INT CONF DAT MIN WOR
PY 2017
BP 502
EP 509
DI 10.1109/ICDMW.2017.71
PG 8
WC Computer Science, Information Systems; Computer Science, Theory &
   Methods
SC Computer Science
GA BJ5EP
UT WOS:000425845700066
DA 2019-03-23
ER

PT J
AU Bhaskar, BV
   Mohan, AR
   Babu, TMC
   Rajesh, SS
   Bhuvaneswar, C
   Sivaraman, T
   Gunasekar, D
   Rajendra, W
AF Bhaskar, Baki Vijaya
   Mohan, Aluru Ram
   Babu, Tirumalasetty Muni Chandra
   Rajesh, Sivarathri Siva
   Bhuvaneswar, Cherukupalle
   Sivaraman, Thirunavakkarasu
   Gunasekar, Duvvuru
   Rajendra, Wudayagiri
TI Antibacterial efficacy of fractions and compounds from Indigofera
   barberi: Identification of DNA gyrase B inhibitors through pharmacophore
   based virtual screening
SO PROCESS BIOCHEMISTRY
LA English
DT Article
DE Indigofera barbed; MDR Gram(-ve) bacteria; MIC; Docking; MD simulations;
   Pharmacophore modeling
ID MOLECULAR-DYNAMICS; ANTIMICROBIAL ACTIVITY; POTENTIALS; EVOLUTION;
   SURVIVAL; BACTERIA; THERAPY; SYNERGY
AB Multidrug resistant (MDR) gram negative bacterial infections are most prevalent in the hospitals which are truly untreatable and remedial verdict are very deprived. In the current investigation, two compounds (Quercetin and Pinitol) and fractions have been isolated and characterized from Indigofera barberi using chromatographic and NMR studies. Antimicrobial assays reveal IB-Me, IB-D and IB-E fractions and quercetin have shown eloquent antimicrobial activity on clinically isolated bacteria such as Pseudomonas aeruginosa, E. coIi, Kiebsiella pneumonia and Citrobacter sp. Molecular docking studies demonstrated quercetin has exhibited highest binding affinity with DNA gyrase B and subsequently eleven pharmacophore features viz. five HBD/HBA, two hydrophobic, one HBA and three aromatic (Pi) rings were identified using MOE. Pharmacophore based virtual screening, docking, binding energies and binding affinity with Born-volume (GB/VI) studies demonstrated thirteen lead molecules which were specifically interacted with Asn46, Asp73, Arg76, Thr163, Lys103, Arg136 residues and conserved water molecules within ATP pocket of DNA gyrase B. These scaffolds comply with Lipinski rule of five, toxicity and drug likeness properties deliberated as drug compounds. Hence, these compounds could be endorsed as persuasive DNA gyrase B inhibitors which can be considered as novel compounds in the clinical management of MDR Gram negative bacterial infections. (C) 2016 Elsevier Ltd. All rights reserved.
C1 [Bhaskar, Baki Vijaya; Babu, Tirumalasetty Muni Chandra; Rajendra, Wudayagiri] Sri Venkateswara Univ, Dept Zool, Bioinformat Ctr, Div Mol Biol, Tirupati 517502, AP, India.
   [Mohan, Aluru Ram; Gunasekar, Duvvuru] Sri Venkateswara Univ, Dept Chem, Div Bioorgan Nat Prod, Tirupati 517502, AP, India.
   [Rajesh, Sivarathri Siva; Sivaraman, Thirunavakkarasu] SASTRA Univ, Sch Chem & Biotechnol, Dept Bioinformat, Struct Biol Lab, Thanjavur 613401, TN, India.
   [Bhuvaneswar, Cherukupalle] Sri Venkateswara Univ, Dept Microbiol, Tirupati 517502, AP, India.
RP Rajendra, W (reprint author), Sri Venkateswara Univ, Dept Zool, Bioinformat Ctr, Div Mol Biol, Tirupati 517502, AP, India.
EM rajendraw2k@yahoo.co.in
OI Thirunavukkarasu, Sivaraman/0000-0003-0425-588X
FU University Grant Commission, New Delhi, India
FX BVB is thankful to University Grant Commission, New Delhi, India for
   providing financial assistance in the form of RGNF. Authors are grateful
   to the Co-ordinator, Bioinformatics infrastructure facility, Department
   of Zoology, Sri Venkateswara University, Tirupati for providing
   bioinformatics facilities and also thankful to Dr. Abhijit Chowdary,
   Department of Microbiology, Sri Venkateswara Institute of Medical
   Science, Tirupati for benevolent gift of clinical isolates.
CR Andrews JM, 2001, J ANTIMICROB CHEMOTH, V48, P5, DOI 10.1093/jac/48.suppl_1.5
   BERENBAUM MC, 1980, J INFECT DIS, V142, P476, DOI 10.1093/infdis/142.3.476
   BERENDSEN HJC, 1995, COMPUT PHYS COMMUN, V91, P43, DOI 10.1016/0010-4655(95)00042-E
   BERENDSEN HJC, 1987, J PHYS CHEM-US, V91, P6269, DOI 10.1021/j100308a038
   BERENDSEN HJC, 1984, J CHEM PHYS, V81, P3684, DOI 10.1063/1.448118
   Boucher HW, 2009, CLIN INFECT DIS, V48, P1, DOI 10.1086/595011
   Braca A, 2001, J NAT PROD, V64, P892, DOI 10.1021/np0100845
   Courvalin P, 2008, J INTERN MED, V264, P4, DOI 10.1111/j.1365-2796.2008.01940.x
   Courvalin P, 2006, CLIN INFECT DIS, V42, pS25, DOI 10.1086/491711
   Cristina D., 2005, ANTIMICROB AGENTS CH, V49, P2845
   Cushnie TPT, 2005, INT J ANTIMICROB AG, V26, P343, DOI 10.1016/j.ijantimicag.2005.09.002
   DIDRY N, 1993, PHYTOTHER RES, V7, P21, DOI 10.1002/ptr.2650070107
   Dolinsky TJ, 2004, NUCLEIC ACIDS RES, V32, pW665, DOI 10.1093/nar/gkh381
   Falagas ME, 2007, INT J ANTIMICROB AG, V29, P630, DOI 10.1016/j.ijantimicag.2006.12.012
   Felagas M.E., 2005, BMC INFECT DIS, V5, P1
   Fischbach MA, 2009, SCIENCE, V325, P1089, DOI 10.1126/science.1176667
   HALL MJ, 1983, J ANTIMICROB CHEMOTH, V11, P427, DOI 10.1093/jac/11.5.427
   JACOBY GA, 1991, ANTIMICROB AGENTS CH, V35, P1697, DOI 10.1128/AAC.35.9.1697
   Labute P, 2008, J COMPUT CHEM, V29, P1693, DOI 10.1002/jcc.20933
   Lindorff-Larsen K, 2010, PROTEINS, V78, P1950, DOI 10.1002/prot.22711
   Mar M.C., 2002, LANCET INFECT DIS, V2, P550
   Maria S.R., 2011, DRUG RESIST UPDATE, V13, P151
   Mazel D, 2006, NAT REV MICROBIOL, V4, P608, DOI 10.1038/nrmicro1462
   MOSMANN T, 1983, J IMMUNOL METHODS, V65, P55, DOI 10.1016/0022-1759(83)90303-4
   Nascimento GGF, 2000, BRAZ J MICROBIOL, V31, P247
   Nitta T, 2002, J HEALTH SCI, V48, P273, DOI 10.1248/jhs.48.273
   Palani S, 2008, ADV BIOTECHNOL, V7, P28
   PARRINELLO M, 1981, J APPL PHYS, V52, P7182, DOI 10.1063/1.328693
   Rajeshwar T. Rao, 2012, J PHARM RES, V5, P1392
   Rice LB, 2006, BIOCHEM PHARMACOL, V71, P991, DOI 10.1016/j.bcp.2005.09.018
   Rios JL, 2005, J ETHNOPHARMACOL, V100, P80, DOI 10.1016/j.jep.2005.04.025
   Ruegg T, 2006, J ETHNOPHARMACOL, V103, P461, DOI 10.1016/j.jep.2005.09.014
   Rybak MJ, 1996, DRUGS, V52, P390, DOI 10.2165/00003495-199652030-00005
   Saier M H Jr, 1999, J Mol Microbiol Biotechnol, V1, P257
   SAWER IK, 1995, J APPL BACTERIOL, V79, P314, DOI 10.1111/j.1365-2672.1995.tb03143.x
   Sree R.K. Latha Devi, 2013, IND J FUND APPL LIFE, V3, P683
   Vrahatis MN, 2000, J COMPUT APPL MATH, V114, P367, DOI 10.1016/S0377-0427(99)00276-9
   Waterer GW, 2001, CRIT CARE MED, V29, pN75, DOI 10.1097/00003246-200104001-00004
NR 38
TC 1
Z9 1
U1 3
U2 6
PU ELSEVIER SCI LTD
PI OXFORD
PA THE BOULEVARD, LANGFORD LANE, KIDLINGTON, OXFORD OX5 1GB, OXON, ENGLAND
SN 1359-5113
EI 1873-3298
J9 PROCESS BIOCHEM
JI Process Biochem.
PD DEC
PY 2016
VL 51
IS 12
BP 2208
EP 2221
DI 10.1016/j.procbio.2016.08.031
PG 14
WC Biochemistry & Molecular Biology; Biotechnology & Applied Microbiology;
   Engineering, Chemical
SC Biochemistry & Molecular Biology; Biotechnology & Applied Microbiology;
   Engineering
GA EG0PA
UT WOS:000390733500037
DA 2019-03-23
ER

PT J
AU Liao, C
   Squicciarini, A
   Griffin, C
   Rajtmajer, S
AF Liao, Cong
   Squicciarini, Anna
   Griffin, Christopher
   Rajtmajer, Sarah
TI A hybrid epidemic model for deindividuation and antinormative behavior
   in online social networks
SO SOCIAL NETWORK ANALYSIS AND MINING
LA English
DT Article
AB With the increasing popularity of user-contributed sites, the phenomenon of "social pollution", the presence of abusive posts has become increasingly prevalent. In this paper, we describe a novel approach to investigate negative behavior dynamics in online social networks as epidemic phenomena. We show that using hybrid automata, it is possible to explain the contagion of antinormative behavior in certain online commentaries. We present two variations of a finite-state machine model for time-varying epidemic dynamics, namely triggered state transition and iterative local regression, which differ with respect to accuracy and complexity. We validate the model with experiments over a dataset of 400,000 comments on 800 YouTube videos, classified by genre, and indicate how different epidemic patterns of behavior can be tied to specific interaction patterns among users.
C1 [Liao, Cong; Squicciarini, Anna] Penn State Univ, Coll Informat Sci & Technol, State Coll, PA USA.
   [Griffin, Christopher] US Naval Acad, Dept Math, Annapolis, MD 21402 USA.
   [Rajtmajer, Sarah] Penn State Univ, Dept Math, State Coll, PA 16801 USA.
RP Rajtmajer, S (reprint author), Penn State Univ, Dept Math, State Coll, PA 16801 USA.
EM cxl491@psu.edu; acs20@psu.edu; griffinch@ieee.org; smr48@psu.edu
OI SQUICCIARINI, ANNA CINZIA/0000-0002-7396-1895
CR Agichtein E., 2008, P INT C WEB SEARCH W, P183, DOI [DOI 10.1145/1341531.1341557, 10.1145/1341531.1341557]
   Antonio KES, 2010, ARXIV10074938
   Barbier G, 2011, LECT NOTES COMPUT SC, V6589, P276
   Carty SL, 2016, SOCIAL NETWORKING AB
   Castillo C., 2011, P 20 INT C WORLD WID, P675, DOI DOI 10.1145/1963405.1963500
   DIENER E, 1980, J PERS SOC PSYCHOL, V39, P449
   Fan J, 1996, LOCAL POLYNOMIAL MOD, V66
   FESTINGER L, 1952, J ABNORM SOC PSYCH, V47, P382, DOI 10.1037/h0057906
   Garetto M, 2003, IEEE INFOCOM SER, P1869
   Gino F, 2009, J EXP SOC PSYCHOL, V45, P1299, DOI 10.1016/j.jesp.2009.07.014
   Gino F, 2009, PSYCHOL SCI, V20, P393, DOI 10.1111/j.1467-9280.2009.02306.x
   Griffin C, 2011, IEEE T AUTOMAT CONTR, V56, P1926, DOI 10.1109/TAC.2011.2137490
   Gronlund A, 2005, ARXIV0505050
   Hu X., 2013, P 23 INT JOINT C ART, V13, P2633
   Hui P, 2009, 2009 INTERNATIONAL CONFERENCE ON ADVANCES IN SOCIAL NETWORKS ANALYSIS AND MINING, P53, DOI 10.1109/ASONAM.2009.17
   Jaewon Yang, 2010, Proceedings 2010 10th IEEE International Conference on Data Mining (ICDM 2010), P599, DOI 10.1109/ICDM.2010.22
   Java  Akshay, 2006, P 15 INT WORLD WID W, P22
   Kantchelian A., 2012, P 5 ACM WORKSH SEC A, P59
   KIESLER S, 1992, ORGAN BEHAV HUM DEC, V52, P96, DOI 10.1016/0749-5978(92)90047-B
   Kwak Haewoon, 2010, WWW, P591, DOI DOI 10.1145/1772690.1772751
   Le Strat Y, 1999, STAT MED, V18, P3463, DOI 10.1002/(SICI)1097-0258(19991230)18:24<3463::AID-SIM409>3.0.CO;2-I
   Lee K., 2010, P 33 INT ACM SIGIR C, P435, DOI DOI 10.1145/1835449.1835522
   Lerman K, 2010, ICWSM, V10, P90, DOI DOI 10.1146/ANNUREV.AN.03.100174.001431
   Lewis K, 2012, P NATL ACAD SCI USA, V109, P68, DOI 10.1073/pnas.1109739109
   Livingstone S, 2008, NEW MEDIA SOC, V10, P393, DOI 10.1177/1461444808089415
   noswearing. com, 2016, LIST SWEAR WORDS CUR
   Ozonoff A, 2006, P AM STAT ASS
   Postmes T, 1998, PSYCHOL BULL, V123, P238
   Rodkin PC, 2004, BULLYING IN AMERICAN SCHOOLS: A SOCIAL-ECOLOGICAL PERSPECTIVE ON PREVENTION AND INTERVENTION, P87
   Siersdorfer S., 2010, P 19 INT C WORLD WID, P891, DOI DOI 10.1145/1772690.1772781
   Squicciarini A, 2012, P 4 IEEE INT C INF P
   Sridharan V, 2012, 28TH ANNUAL COMPUTER SECURITY APPLICATIONS CONFERENCE (ACSAC 2012), P389
   Sternberg J, 2012, MISBEHAVIOR CYBER PL
   Thomas Kurt, 2011, P 2011 ACM SIGCOMM C, P243, DOI DOI 10.1145/2068816.2068840
   Thommes R., 2006, P 25 IEEE INT C COMP, V6, P1
NR 35
TC 1
Z9 1
U1 3
U2 10
PU SPRINGER WIEN
PI WIEN
PA SACHSENPLATZ 4-6, PO BOX 89, A-1201 WIEN, AUSTRIA
SN 1869-5450
EI 1869-5469
J9 SOC NETW ANAL MIN
JI Soc. Netw. Anal. Min.
PD DEC
PY 2016
VL 6
IS 1
AR UNSP 13
DI 10.1007/s13278-016-0321-5
PG 11
WC Computer Science, Information Systems
SC Computer Science
GA DT1CY
UT WOS:000381220500013
DA 2019-03-23
ER

PT J
AU Lin, HT
   Chen, HJ
AF Lin, Han-Tang
   Chen, Huey-Jiuan
TI Relationships Between Parental Internet Intervention, School Engagement,
   and Risky Online Behaviors Among Adolescents: The Moderatoring Role of
   Family Cohesion
SO JOURNAL OF RESEARCH IN EDUCATION SCIENCES
LA Chinese
DT Article
DE family cohesion; parental intervention; risky online behavior; school
   engagement
ID GENERAL STRAIN THEORY; SOCIAL SUPPORT; CIRCUMPLEX MODEL; MEDIATION;
   SYSTEMS; BRAIN; YOUTH
AB The purpose of this study was to examine the relationships between risky online behaviors, parental Internet intervention, family cohesion, school engagement among adolescents. Family cohesion was also tested as a moderator in the relationship between parental Internet intervention and risky online behavior. The participants of this study were 1,006 junior high school students in Taiwan, and included participants from offshore islands. Self-made scales were used, namely the Risky Online Behavior Scale, Parental Internet Intervention Scale, Family Cohesion Scale, and School Engagement Scale. The main findings of the study are as follows: (1) Nearly half of adolescents showed at least one online risky behavior; (2) Upper grade students scored higher than lower grade students in all types of risky online behaviors; (3) Smartphone owners showed higher levels of risky online behaviors in passive cyberbullying, making Internet friends, Internet stickiness addiction, online pornography, and online privacy intrusion than nonowners did; (4) Risky online behavior was associated significantly with parental monitoring, behavioral disengagement, and emotional disaffection in school; (5) Significant and negative relationships were found between parental restriction, family cohesion, behavioral engagement and emotional engagement in school, and online risky behavior; (6) The strongest predictor for adolescent risky online behavior was school disaffection, followed by parental monitoring, restriction, and family cohesion; (7) The relationships between parental Internet intervention, school engagement, and risky online behaviors among adolescents were moderated by family cohesion. On the basis of the findings of this study, suggestions are presented for schools, families, and future research.
C1 [Lin, Han-Tang; Chen, Huey-Jiuan] Natl Taiwan Normal Univ, Dept Educ Psychol & Counseling, Taipei, Taiwan.
RP Chen, HJ (reprint author), Natl Taiwan Normal Univ, Dept Educ Psychol & Counseling, Taipei, Taiwan.
EM t05004@ntnu.edu.tw
CR Agnew R., 2006, PRESSURED CRIME OVER
   Bao WN, 2014, YOUTH SOC, V46, P402, DOI 10.1177/0044118X11436189
   Barber BK, 1996, J MARRIAGE FAM, V58, P433, DOI 10.2307/353507
   Baumrind D., 1991, J EARLY ADOLESC, V11, P56, DOI DOI 10.1177/0272431691111004
   Berson IR, 2005, SOC SCI COMPUT REV, V23, P29, DOI 10.1177/0894439304271532
   Blakemore SJ, 2005, DEVELOPMENTAL SCI, V8, P459, DOI 10.1111/j.1467-7687.2005.00434.x
   BRONFENBRENNER U, 1979, AM PSYCHOL, V34, P844, DOI 10.1037/0003-066X.34.10.844
   Child Welfare League Foundation, 2013, SURV CELL PHON APP U
   Chou YH, 2013, PSYCHIAT RES-NEUROIM, V212, P65, DOI 10.1016/j.pscychresns.2012.10.002
   Cohen J., 2003, APPL MULTIPLE REGRES
   COHEN S, 1985, PSYCHOL BULL, V98, P310, DOI 10.1037//0033-2909.98.2.310
   Crosnoe R, 2004, J FAM ISSUES, V25, P571, DOI 10.1177/0192513X03258307
   Dawson JF, 2006, J APPL PSYCHOL, V91, P917, DOI 10.1037/0021-9010.91.4.917
   Dehue F, 2008, CYBERPSYCHOL BEHAV, V11, P217, DOI 10.1089/cpb.2007.0008
   Duerager A., 2012, CAN PARENTS SUPPORT
   Eastin MS, 2006, J COMMUN, V56, P486, DOI 10.1111/j.1460-2466.2006.00297.x
   Eccles J. S., 1998, HDB CHILD PSYCHOL, V3, P1017
   Fan WH, 2012, J EDUC RES, V105, P21, DOI 10.1080/00220671.2010.515625
   FARRELL MP, 1993, J MARRIAGE FAM, V55, P119, DOI 10.2307/352963
   Flynn D., 2015, COLL STUDENT J, V49, P452
   Gerbner G., 2002, MEDIA EFFECTS ADV TH, P43
   GORALL DM, 1995, INTEGRATING FAMILY T, P217, DOI DOI 10.1037/10172-012
   Greenfield P, 2006, DEV PSYCHOL, V42, P391, DOI 10.1037/0012-1649.42.3.391
   Haddon L, 2012, EU KIDS ONLINE NATL
   Hayes AF, 2013, INTRO MEDIATION MODE
   Hsieh L.-C., 2004, J NATL TAICHUNG TEAC, V18, P19
   Ihmeideh FM, 2014, J RES CHILD EDUC, V28, P411, DOI 10.1080/02568543.2014.944723
   Innovative DigiTech-Enabled Applications & Services Institute Institute for Information Industry, 2013, NAT SURV FAM BROADB
   Jago R, 2007, HEALTH EDUC RES, V22, P438, DOI 10.1093/her/cyl107
   Jang H, 2014, COMPUT HUM BEHAV, V31, P85, DOI 10.1016/j.chb.2013.10.007
   Joh JY, 2013, KOREAN J FAM MED, V34, P169, DOI 10.4082/kjfm.2013.34.3.169
   K-12 Education Administration Ministry of Education, 2015, NUMB EL JUN HIGH DRO
   Kalmus V, 2015, CHILD SOC, V29, P122, DOI 10.1111/chso.12020
   Lau WWF, 2013, COMPUT HUM BEHAV, V29, P2690, DOI 10.1016/j.chb.2013.07.005
   Laursen B., 2009, HDB ADOLESCENT PSYCH, V2, P3, DOI DOI 10.1002/9780470479193.ADLPSY002002
   Laursen B, 2008, AM J ORTHOPSYCHIAT, V78, P47, DOI 10.1037/0002-9432.78.1.47
   Lazarus R, 1978, PERSPECTIVES INTERAC, P287, DOI DOI 10.1007/978-1-4613-3997-7_12
   Lee SJ, 2007, CYBERPSYCHOL BEHAV, V10, P640, DOI 10.1089/cpb.2007.9975
   Levitin D.J, 2014, ORG MIND THINKING ST
   Lin JCC, 2007, BEHAV INFORM TECHNOL, V26, P507, DOI 10.1080/01449290600740843
   Liu H.-C., 2011, B ED PSYCHOL, V42, P567, DOI [10.6251/BEP.20100120, DOI 10.6251/BEP.20100120]
   Liu H.-C., 2007, FORMOSA J MENTAL HLT, V20, P261
   Livingstone S, 2005, INTERNET LITERACY CH
   Livingstone S, 2008, J BROADCAST ELECTRON, V52, P581, DOI 10.1080/08838150802437396
   Martinez-Gomez D, 2012, ATHEROSCLEROSIS, V221, P260, DOI 10.1016/j.atherosclerosis.2011.12.032
   McElhaney K. B., 2009, HDB ADOLESCENT PSYCH, V1, P358, DOI DOI 10.1002/9780470479193.ADLPSY001012
   McGuigan WM, 2014, J FAM COMMUN, V14, P95, DOI 10.1080/15267431.2013.864291
   Ministry of Education, 2015, REP INT US STUD 2015
   Ministry of Education, 2010, REP INT SAF INF LIT
   Ministry of Justice, 2013, AN OV TEENS CHILDR C
   MOOS RH, 1986, FAMILY ENV SCALE
   Murphy PK, 2000, CONTEMP EDUC PSYCHOL, V25, P3, DOI 10.1006/ceps.1999.1019
   Nelsen J., 2010, POSITIVE DISCIPLINE
   O'Farrell S. L., 2003, CALIFORNIA SCH PSYCH, V8, P53, DOI DOI 10.1007/BF03340896
   Olson D, 2011, J MARITAL FAM THER, V37, P64, DOI 10.1111/j.1752-0606.2009.00175.x
   Olson DH, 2000, J FAM THER, V22, P144, DOI 10.1111/1467-6427.00144
   Olson DH, 1985, FACES
   Parsons CE, 2013, SOC NEUROSCI-UK, V8, P525, DOI 10.1080/17470919.2013.842610
   Pontzer D, 2010, J FAM VIOLENCE, V25, P259, DOI 10.1007/s10896-009-9289-5
   Sasson H, 2014, COMPUT HUM BEHAV, V33, P32, DOI 10.1016/j.chb.2013.12.025
   Sheldon P., 2008, J MEDIA PSYCHOL, V20, P67, DOI DOI 10.1027/1864-1105.20.2.67
   Skinner E. A., 2009, HDB MOTIVATION SCH, P223
   Skinner EA, 2009, EDUC PSYCHOL MEAS, V69, P493, DOI 10.1177/0013164408323233
   Steyer J. C., 2012, TALKING BACK FACEBOO
   Taiwan Communication Survey Ministry of Science and Technology, 2014, ENT SOC INT MED
   Tseng FY, 2015, SUICIDE LIFE-THREAT, V45, P178, DOI 10.1111/sltb.12124
   Wang C.-H, 2011, LOHAS STORY NCHU, P14
   Wang S.-I, 2015, CHINESE J COMMUNICAT, V27, P37, DOI [10.6195/cjcr.2015.27.02, DOI 10.6195/CJCR.2015.27.02]
   Wigfield A., 2006, HDB CHILD PSYCHOL, V3, P933, DOI [DOI 10.1002/9780470147658.CHPSY0315, 10.1002/9780470147658.chpsy0315]
   Ybarra ML, 2004, J ADOLESCENCE, V27, P319, DOI 10.1016/j.adolescence.2004.03.007
NR 70
TC 1
Z9 1
U1 2
U2 27
PU NATL TAIWAN NORMAL UNIV
PI TAIPEI
PA 162 HEPING EAST RD, SECTION 1, TAIPEI, 106, TAIWAN
SN 2073-753X
J9 J RES EDUC SCI
JI J. Res. Educ. Sci.
PD DEC
PY 2016
VL 61
IS 4
BP 205
EP 242
DI 10.6209/JORIES.2016.61(4).08
PG 38
WC Education & Educational Research
SC Education & Educational Research
GA EG4NL
UT WOS:000391020900008
OA DOAJ Gold
DA 2019-03-23
ER

PT J
AU Lloyd, J
   Hawton, K
   Dutton, WH
   Geddes, JR
   Goodwin, GM
   Rogers, RD
AF Lloyd, Joanne
   Hawton, Keith
   Dutton, William H.
   Geddes, John R.
   Goodwin, Guy M.
   Rogers, Robert D.
TI Thoughts and acts of self-harm, and suicidal ideation, in online
   gamblers
SO International Gambling Studies
LA English
DT Article
DE Problem gambling; Internet gambling; mood disorder; substance abuse;
   suicide
ID BIPOLAR SPECTRUM DISORDER; SEEKING PATHOLOGICAL GAMBLERS; ABUSE
   SCREENING-TEST; OLDER-ADULTS; SUBSTANCE-ABUSE; HEALTH SURVEY;
   PRIMARY-CARE; RISK-FACTORS; AXIS I; PSYCHOPATHOLOGY
AB Gambling problems have been linked to suicidal ideation and enhanced risk of suicide attempts. However, we know very little about the factors associated with either thoughts or acts of selfharm amongst people who gamble. A web-based study of 4125 online gamblers (79% males; mean age 35.5 years), analysed using hierarchical multiple regression, revealed that self-reported nongambling- related self-harm was negatively related to age and marital status, and positively related to problematic alcohol use. Selfreported acts of self-harm both related and unrelated to gambling were associated with drug misuse. Thoughts and acts of gamblingrelated self-harm were associated with problem gambling, gambling involvement and parental problem gambling. All types of self-harm were associated with mood disorder symptoms, unemployment and certain gambling motivations. When tailoring assessment and interventions for individuals at risk for gambling-related deliberate self-harm, it is important to recognize that contributory factors may include some that differ from those for deliberate self-harm in general, and that there is potential value in evaluating gambling involvement and motivations, and history of parental gambling.
C1 [Lloyd, Joanne] Staffordshire Univ, Ctr Sci, Sch Psychol Sport & Exercise, Stoke On Trent, Staffs, England.
   [Hawton, Keith; Geddes, John R.; Goodwin, Guy M.] Univ Oxford, Warneford Hosp, Dept Psychiat, Oxford, England.
   [Dutton, William H.] Michigan State Univ, Quello Ctr, E Lansing, MI 48824 USA.
   [Rogers, Robert D.] Bangor Univ, Sch Psychol, Gwynedd, England.
RP Lloyd, J (reprint author), Staffordshire Univ, Ctr Sci, Sch Psychol Sport & Exercise, Stoke On Trent, Staffs, England.
EM joanne.lloyd@staffs.ac.uk
OI Lloyd, Joanne/0000-0003-3891-7247
FU Responsibility in Gambling Trust; Economic and Social Research Council
   (ESRC) [164-25-0008]; Economic and Social Research Council
   [ES/D000556/1]; National Institute for Health Research
   [NF-SI-0513-10037]
FX This work was supported by the Responsibility in Gambling Trust and the
   Economic and Social Research Council (ESRC), under grant number
   164-25-0008.
CR Abbott M., 2013, CONCEPTUAL FRAMEWORK
   American Psychiatric Association, 2000, DIAGN STAT MAN MENT
   Battersby M., 2006, INT J MENT HEALTH AD, V4, P233, DOI DOI 10.1007/S11469-006-9022-Z
   Bischof A, 2015, PSYCHIAT RES, V225, P413, DOI 10.1016/j.psychres.2014.11.074
   Black DW, 2015, SUICIDE LIFE-THREAT, V45, P700, DOI 10.1111/sltb.12162
   Blaszczynski A, 2002, ADDICTION, V97, P487, DOI 10.1046/j.1360-0443.2002.00015.x
   Brooker IS, 2009, CAN J BEHAV SCI, V41, P109, DOI 10.1037/a0014841
   Christian AS, 2011, CRISIS, V32, P272, DOI 10.1027/0227-5910/a000083
   Dowling NA, 2015, AUST NZ J PSYCHIAT, V49, P519, DOI 10.1177/0004867415575774
   Evans E, 2005, J ADOLESCENCE, V28, P573, DOI 10.1016/j.adolescence.2004.11.001
   Evans E, 2005, SUICIDE LIFE-THREAT, V35, P239, DOI 10.1521/suli.2005.35.3.239
   EWING JA, 1984, JAMA-J AM MED ASSOC, V252, P1905, DOI 10.1001/jama.252.14.1905
   Gainsbury SM, 2015, ADDICT BEHAV, V41, P34, DOI 10.1016/j.addbeh.2014.09.023
   Goldberg D., 1992, GEN HLTH QUESTIONNAI
   Gould MS, 1998, J AM ACAD CHILD PSY, V37, P915, DOI 10.1097/00004583-199809000-00011
   Griffiths M, 2009, CYBERPSYCHOL BEHAV, V12, P199, DOI 10.1089/cpb.2008.0196
   Gunnell D, 2005, BRIT J PSYCHIAT, V187, P206, DOI 10.1192/bjp.187.3.206
   Haavisto A, 2005, SOC PSYCH PSYCH EPID, V40, P912, DOI 10.1007/s00127-005-0966-2
   Haw C, 2001, BRIT J PSYCHIAT, V178, P48, DOI 10.1192/bjp.178.1.48
   Hawton K, 2005, J CLIN PSYCHIAT, V66, P693, DOI 10.4088/JCP.v66n0604
   Hawton K, 2003, PSYCHOL MED, V33, P987, DOI 10.1017/S0033291703007943
   Hawton K, 2003, BRIT J PSYCHIAT, V182, P537, DOI 10.1192/bjp.182.6.537
   Hawton K, 2000, BRIT J PSYCHIAT, V177, P484, DOI 10.1192/bjp.177.6.484
   Hawton K, 2009, LANCET, V373, P1372, DOI 10.1016/S0140-6736(09)60372-X
   HAYS RD, 1995, BEHAV RES METH INSTR, V27, P277, DOI 10.3758/BF03204745
   Hirschfeld RMA, 2000, AM J PSYCHIAT, V157, P1873, DOI 10.1176/appi.ajp.157.11.1873
   HODGINS DC, 2006, J ADDICTION, V15, P303, DOI DOI 10.1080/10550490600754366
   Hoffman L, 2007, BEHAV RES METHODS, V39, P101, DOI 10.3758/BF03192848
   Kausch O, 2003, J CLIN PSYCHIAT, V64, P1031, DOI 10.4088/JCP.v64n0908
   Klonsky E. D., 2011, J MED, V41, P1981, DOI DOI 10.1017/S0033291710002497
   Ladd GT, 2003, EXP CLIN PSYCHOPHARM, V11, P202, DOI 10.1037/1064-1297.11.3.202
   Ledgerwood DM, 2004, J NERV MENT DIS, V192, P711, DOI 10.1097/01.nmd.0000142021.71880.ce
   Levin FR, 2004, BIOL PSYCHIAT, V56, P738, DOI 10.1016/j.biopsych.2004.05.008
   Lloyd J, 2010, J GAMBL STUD, V26, P387, DOI 10.1007/s10899-010-9188-y
   Lloyd J, 2010, BIOL PSYCHIAT, V68, P733, DOI 10.1016/j.biopsych.2010.03.038
   Maccallum F, 2003, SUICIDE LIFE-THREAT, V33, P88, DOI 10.1521/suli.33.1.88.22781
   Manning V, 2015, PSYCHIAT RES, V225, P706, DOI 10.1016/j.psychres.2014.11.011
   McBride J., 2009, INT J MENT HEALTH AD, V7, P149, DOI DOI 10.1007/S11469-008-9169-X
   McCabe SE, 2004, J DRUG EDUC, V34, P61, DOI 10.2190/4HEY-VWXL-DVR3-HAKV
   McIntyre RS, 2007, J AFFECT DISORDERS, V102, P27, DOI 10.1016/j.jad.2006.12.005
   McNeilly DP, 2001, INT J AGING HUM DEV, V52, P19, DOI 10.2190/A4U7-234X-B3XP-64AH
   Meneses-Gaya C, 2010, ALCOHOL CLIN EXP RES, V34, P1417, DOI 10.1111/j.1530-0277.2010.01225.x
   Merikangas KR, 2007, ARCH GEN PSYCHIAT, V64, P543, DOI 10.1001/archpsyc.64.5.543
   Merikangas KR, 2011, ARCH GEN PSYCHIAT, V68, P241, DOI 10.1001/archgenpsychiatry.2011.12
   Murphy E, 2012, BRIT J PSYCHIAT, V200, P399, DOI 10.1192/bjp.bp.111.094177
   Owens D, 2002, BRIT J PSYCHIAT, V181, P193, DOI 10.1192/bjp.181.3.193
   Penney A, 2012, INT J MENT HEALTH AD, V10, P132, DOI 10.1007/s11469-010-9307-0
   Petry NM, 2007, ADDICTION, V102, P1280, DOI 10.1111/j.1360-0443.2007.01907.x
   Petry NM, 2002, J NERV MENT DIS, V190, P462, DOI 10.1097/01.NMD.0000022447.27689.96
   Pilver CE, 2013, J PSYCHIATR RES, V47, P534, DOI 10.1016/j.jpsychires.2012.12.013
   Sansone Randy A, 2010, Psychiatry (Edgmont), V7, P16
   Seguin M, 2010, PSYCHOL ADDICT BEHAV, V24, P541, DOI 10.1037/a0019041
   SKINNER HA, 1982, ADDICT BEHAV, V7, P363, DOI 10.1016/0306-4603(82)90005-3
   SPITZER RL, 1994, JAMA-J AM MED ASSOC, V272, P1749, DOI 10.1001/jama.272.22.1749
   Spitzer RL, 1999, JAMA-J AM MED ASSOC, V282, P1737, DOI 10.1001/jama.282.18.1737
   Tse S, 2012, J GERONTOL B-PSYCHOL, V67, P639, DOI 10.1093/geronb/gbs068
   Voshaar RCO, 2011, J CLIN PSYCHIAT, V72, P737, DOI 10.4088/JCP.10m06501
   Wardle H, 2007, BRIT GAMBLING PREVAL
   Wilcox HC, 2012, PSYCHOL MED, V42, P717, DOI 10.1017/S0033291711001814
   Woltman H., 2012, TUTORIALS QUANTITATI, V8, P52, DOI DOI 10.20982/TQMP.08.1.P052
   Wong P. W., 2010, PRIM CARE COMPANION, V12, pe1
   Wong PWC, 2010, J AFFECT DISORDERS, V120, P213, DOI 10.1016/j.jad.2009.04.001
   Wood R. T. A., 2007, INT J MENT HEALTH AD, V5, P151, DOI DOI 10.1007/S11469-007-9055-Y
   Wood RT, 2007, NEW MEDIA SOC, V9, P520, DOI 10.1177/1461444807076987
   Young R, 2007, BRIT J PSYCHIAT, V191, P44, DOI 10.1192/bjp.bp.106.034330
   Yudko E, 2007, J SUBST ABUSE TREAT, V32, P189, DOI 10.1016/j.jsat.2006.08.002
NR 66
TC 1
Z9 1
U1 3
U2 15
PU ROUTLEDGE JOURNALS, TAYLOR & FRANCIS LTD
PI ABINGDON
PA 2-4 PARK SQUARE, MILTON PARK, ABINGDON OX14 4RN, OXON, ENGLAND
SN 1445-9795
EI 1479-4276
J9 INT GAMBL STUD
JI Int. Gambl. Stud.
PD DEC
PY 2016
VL 16
IS 3
BP 408
EP 423
DI 10.1080/14459795.2016.1214166
PG 16
WC Substance Abuse
SC Substance Abuse
GA ED7LJ
UT WOS:000389046000005
OA Green Published
DA 2019-03-23
ER

PT J
AU Rohlfing, S
   Sonnenberg, S
AF Rohlfing, Sarah
   Sonnenberg, Stefanie
TI "Who is really British anyway?": A thematic analysis of responses to
   online hate materials
SO CYBERPSYCHOLOGY-JOURNAL OF PSYCHOSOCIAL RESEARCH ON CYBERSPACE
LA English
DT Article
DE Thematic analysis; YouTube; online hatred; national identity; racism
ID SOCIAL DESIRABILITY; IDEOLOGICAL GROUPS; NATIONAL IDENTITY; VIOLENCE;
   SPEECH; WEB; COMMUNICATION; DISCUSSIONS; AUSTRALIA; PREJUDICE
AB This article aims to add to the relatively small body of literature on online hatred. In particular, it focuses on the role social networking sites may play in the development of polarisation, by exploring how online users respond to explicit online hate materials. Specifically, this article discusses the ways in which a self-selected sample of YouTube users responded, via posting online comments, to a video clip in which a White female train passenger (called Emma) could be seen to racially to abuse other passengers. Thematic analysis of the YouTube comments identified four main themes: (1) Making Sense of Emma, which encapsulated posters' attempts to find explanations for Emma's behaviour; (2) Meeting Hatred with Hatred, which described posters' attempts to oppose Emma's racism by means of resorting to aggressive, hateful language; (3) Us versus Them, which encapsulated posters' tendencies to categorise themselves and other posters into in- and outgroups, based on their particular stance on racism; (4) Contesting Britishness, which expressed posters' attempts to articulate (and contest) what it means to be British. Whilst the current analysis provides some evidence that hateful web content can fuel aggressive and hateful responses, many of the comments analysed here emphasised common group membership, alongside people's right to claim membership in a particular social category (i.e. Britishness). The current evidence, therefore, suggests that, at least in the specific context of this study, hateful web content may not necessarily lead to an automatic endorsement or escalation of hatred.
C1 [Rohlfing, Sarah; Sonnenberg, Stefanie] Univ Portsmouth, Dept Psychol, Portsmouth, Hants, England.
RP Rohlfing, S (reprint author), King Henry Bldg,King Henry I St, Portsmouth PO1 2DY, Hants, England.
EM Sarah.Rohlfing@port.ac.uk
OI Sonnenberg, Stefanie Joy/0000-0003-0201-1734
CR Agarib A., 2016, KHALEEJ TIMES
   Allen M, 2009, BEHAV COGN PSYCHOTH, V37, P413, DOI 10.1017/S135246580999004X
   Angie AD, 2011, J APPL SOC PSYCHOL, V41, P627, DOI 10.1111/j.1559-1816.2011.00730.x
   [Anonymous], 2015, LATEST COM     0112
   [Anonymous], 2015, RADIO FREE EUROPE RA
   [Anonymous], 2016, NIRVANA NEWS    0105
   [Anonymous], 2016, MAIL ONLINE
   [Anonymous], 2012, BBC NEWS
   [Anonymous], 2015, KAZAKHSTAN NEWS 0803
   Anti-Defamation League, 2005, ATT JEWS TWEV EUR CO
   Baron NS, 2004, J LANG SOC PSYCHOL, V23, P397, DOI 10.1177/0261927X04269585
   BBC News, 2016, BBC NEWS
   Blackwood L., 2015, EUROPEAN PSYCHOL, V18, P245
   Blackwood L., 2012, RESTORING CIVIL SOC, P222
   Blackwood L, 2013, ETHNIC RACIAL STUD, V36, P1090, DOI 10.1080/01419870.2011.645845
   Blazak R, 2001, AM BEHAV SCI, V44, P982, DOI 10.1177/00027640121956629
   Bliuc AM, 2012, ETHNIC RACIAL STUD, V35, P2174, DOI 10.1080/01419870.2011.600768
   Bostdorff Denise M., 2004, COMMUNICATION STUDIE, V55, P340, DOI DOI 10.1080/10510970409388623
   Bowling B., 2003, VIOLENT CRIME ASSESS, P154
   Branscombe N. R., 1999, SOCIAL IDENTITY CONT, P35
   Burrows T., 2016, MAIL ONLINE
   Cammaerts B, 2009, INT J CULTURAL STUD, V12, P555, DOI 10.1177/1367877909342479
   Castle C., 2013, MUSIC TECHNOLOGY POL
   Charteris-Black J, 2006, DISCOURSE SOC, V17, P563, DOI 10.1177/0957926506066345
   Chau M, 2007, INT J HUM-COMPUT ST, V65, P57, DOI 10.1016/j.ijhcs.2006.08.009
   Citron DK, 2011, BOSTON U LAW REV, V91, P1435
   Clarke V., 2013, QUALITATIVE RES PSYC, V3, P77, DOI DOI 10.1191/1478088706QP0630A
   Coffey B, 2004, SOC SCI J, V41, P1, DOI 10.1016/j.soscij.2003.10.001
   Cohen R., 1994, FRONTIERS IDENTITY T
   Condor S, 2000, DISCOURSE SOC, V11, P175, DOI 10.1177/0957926500011002003
   Condor S., 1997, PUGS TOUR NATL ETHNI, P213
   CROWNE DP, 1960, J CONSULT PSYCHOL, V24, P349, DOI 10.1037/h0047358
   de Koster Willem, 2008, Information Communication & Society, V11, P1155, DOI 10.1080/13691180802266665
   Doane Jr Ashley W., 2006, CRITICAL SOCIOLOGY, V32, P255, DOI DOI 10.1163/156916306777835303
   Doughty Mark, 2014, P 2014 ACM INT C INT, P55
   Douglas K. M, 2007, OXFORD HDB INTERNET, P155, DOI DOI 10.1093/OXFORDHB/9780199561803.013.0011
   Douglas KM, 2005, SOC SCI COMPUT REV, V23, P68, DOI 10.1177/0894439304271538
   Dyomkin D., 2015, REUTERS
   Erjavec K, 2012, MASS COMMUN SOC, V15, P899, DOI 10.1080/15205436.2011.619679
   [ETHNOS Commission for Racial Equality (CRE)], 2005, CIT EL WHAT BRIT
   Ezekiel RS, 2002, AM BEHAV SCI, V46, P51, DOI 10.1177/0002764202046001005
   Faulkner N, 2016, ETHNIC RACIAL STUD, V39, P2545, DOI 10.1080/01419870.2016.1171370
   Foxman A. H., 2013, VIR HAT CONT ITS SPR
   FURNHAM A, 1986, PERS INDIV DIFFER, V7, P385, DOI 10.1016/0191-8869(86)90014-0
   Gawronski B, 2007, PERSPECT PSYCHOL SCI, V2, P181, DOI 10.1111/j.1745-6916.2007.00036.x
   GERSTENFELD P. B., 2003, ANAL SOCIAL ISSUES P, V3, P29, DOI DOI 10.1111/J.1530-2415.2003.00013.X
   Glaser J, 2002, J SOC ISSUES, V58, P177, DOI 10.1111/1540-4560.00255
   Gleibs IH, 2014, ACT ADAPT AGING, V38, P259, DOI 10.1080/01924788.2014.966542
   Green D. P., 1999, CULTURAL DIVIDES UND, P429
   Hardaker C, 2010, J POLITENESS RES-LAN, V6, P215, DOI 10.1515/JPLR.2010.011
   Herring S, 2002, INFORM SOC, V18, P371, DOI 10.1080/01972240290108186
   Hopkins N, 1999, J COMMUNITY APPL SOC, V9, P321, DOI 10.1002/(SICI)1099-1298(199909/10)9:5<321::AID-CASP510>3.0.CO;2-M
   Internet Live Stats, 2016, INT US
   Jacks W., 2015, OPEN ACCESS J FORENS, V7, P64
   Joinson A., 1998, PSYCHOL INTERNET INT, P43
   Lange P. G., 2007, ANN C SOC APPL ANTHR
   Law DM, 2012, COMPUT HUM BEHAV, V28, P664, DOI 10.1016/j.chb.2011.11.013
   Lee E, 2002, AM BEHAV SCI, V45, P927, DOI 10.1177/0002764202045006003
   Levin B, 2002, AM BEHAV SCI, V45, P958, DOI 10.1177/0002764202045006004
   McNab H., 2015, DAILY MAIL AUST 0212
   McNamee LG, 2010, COMMUN MONOGR, V77, P257, DOI 10.1080/03637751003758227
   Moghaddam FM, 2005, AM PSYCHOL, V60, P161, DOI 10.1037/0003-066X.60.2.161
   Mols F, 2014, INT J INTERCULT REL, V43, P74, DOI 10.1016/j.ijintrel.2014.08.014
   Moor PJ, 2010, COMPUT HUM BEHAV, V26, P1536, DOI 10.1016/j.chb.2010.05.023
   Mumford MD, 2008, J APPL SOC PSYCHOL, V38, P1521, DOI 10.1111/j.1559-1816.2008.00358.x
   O'Sullivan PB, 2003, NEW MEDIA SOC, V5, P69, DOI 10.1177/1461444803005001908
   Parisi P., 1998, HOWARD J COMMUNICATI, V9, P187, DOI DOI 10.1080/106461798246989
   Peddinti S. T., 2014, P 2 ACM C ONL SOC NE, P83, DOI DOI 10.1145/2660460.2660467
   Pereira C, 2010, EUR J SOC PSYCHOL, V40, P1231, DOI 10.1002/ejsp.718
   Perry B., 2000, SOCIOL FOCUS, V33, P113, DOI DOI 10.1080/00380237.2000.10571161
   Phillips Tom, 2015, GUARDIAN
   Poch R., 2015, BREAKING ISRAEL 1115
   Rauch SM, 2013, COMPUT HUM BEHAV, V29, P610, DOI 10.1016/j.chb.2012.11.011
   Reicher S, 2008, SOC PERSONAL PSYCHOL, V2, P1313, DOI 10.1111/j.1751-9004.2008.00113.x
   Risen T., 2014, US NEWS
   Robi E., 2013, ELLUMA DISCOVERY
   Runciman W. G., 1966, RELATIVE DEPRIVATION
   Sibbitt R., 1997, PERPETRATORS RACIAL
   Sindic D., 2008, CURRENT HORIZONS TEC, P1
   Spencer R., 2015, JIHAD WATCH     1231
   Steinfeldt JA, 2010, CULT DIVERS ETHN MIN, V16, P362, DOI 10.1037/a0018692
   Stern K. S., 2002, HATE INTERNET
   Suler J, 2004, CYBERPSYCHOL BEHAV, V7, P321, DOI 10.1089/1094931041291295
   SWINFORD STEVEN, 2013, TELEGRAPH
   Tajfel Henri, 1979, SOCIAL PSYCHOL INTER, P33, DOI DOI 10.1016/S0065-2601(05)37005-5
   Thomas SL, 1998, J BLACK STUD, V28, P419, DOI 10.1177/002193479802800401
   Turnage Anna K., 2008, J COMPUT-MEDIAT COMM, V13, P43, DOI DOI 10.1111/11083-6101.2007.00385.X
   Turner J. C, 1987, REDISCOVERING SOCIAL
   Turpin-Petrosino C, 2002, J SOC ISSUES, V58, P281, DOI 10.1111/1540-4560.00261
   Verkuyten M, 2013, BRIT J SOC PSYCHOL, V52, P345, DOI 10.1111/j.2044-8309.2011.02081.x
   Walters MA, 2011, CRIT CRIMINOL-NETH, V19, P313, DOI 10.1007/s10612-010-9128-2
   Wojcieszak M, 2010, NEW MEDIA SOC, V12, P637, DOI 10.1177/1461444809342775
   Young Jock, 1999, EXCLUSIVE SOC SOCIAL
   Zhou YL, 2005, IEEE INTELL SYST, V20, P44, DOI 10.1109/MIS.2005.96
NR 94
TC 1
Z9 1
U1 0
U2 10
PU MASARYKOVA UNIV, FAC SOCIAL STUDIES
PI BRNO
PA JOSTOVA 10, BRNO, 602 00, CZECH REPUBLIC
SN 1802-7962
J9 CYBERPSYCHOLOGY
JI Cyberpsychology
PD DEC
PY 2016
VL 10
IS 4
AR UNSP 2
DI 10.5817/CP2016-4-2
PG 24
WC Psychology, Multidisciplinary
SC Psychology
GA ET0SE
UT WOS:000399973100002
OA DOAJ Gold
DA 2019-03-23
ER

PT J
AU Eriksson, H
   Salzmann-Erikson, M
AF Eriksson, Henrik
   Salzmann-Erikson, Martin
TI Cyber nursing: a conceptual framework
SO JOURNAL OF RESEARCH IN NURSING
LA English
DT Review
DE concept development; cyber nursing; Nethnonursing research; online
   research; self-care
ID HEALTH; INTERNET; SUPPORT
AB There have been few attempts to express in words and conceptualise the Internet' and health' within a framework. The aim of this study was to present a conceptual framework concerning virtual self-care and online caring. The results show that the concepts of virtual communities, virtual self-care and torrenting frame these very specific interactions and environments and that the concepts of keyboard cowboy' cyber aid' and health-interests trader' stipulate different ways in which to express expertise in cyber nursing. Alongside cyber bullying, cyber nursing is also present in virtual arenas. Nursing researchers need to explore and monitor cyber nursing activities using concepts developed within the field of nursing.
C1 [Eriksson, Henrik] Swedish Red Cross Univ Coll, Dept Nursing & Care, Nursing Sci, Stockholm, Sweden.
   [Salzmann-Erikson, Martin] Univ Gavle, Fac Hlth & Occupat Studies, Dept Hlth & Caring Sci, Nursing Sci, Gavle, Sweden.
RP Eriksson, H (reprint author), Swedish Red Cross Univ Coll, Dept Nursing & Care, Halsovagen 11, S-14151 Stockholm, Sweden.
EM henrik.eriksson@rkh.se
OI Eriksson, Henrik/0000-0002-0335-3472
CR Agatston PW, 2007, J ADOLESCENT HEALTH, V41, pS59, DOI 10.1016/j.jadohealth.2007.09.003
   Atkinson NL, 2009, J MED INTERNET RES, V11, DOI 10.2196/jmir.1035
   Cheung A, 2009, PACIFIC RIM LAW POLI, V323, P323
   Coulson NS, 2007, PATIENT EDUC COUNS, V68, P173, DOI 10.1016/j.pec.2007.06.002
   DAFT RL, 1984, RES ORGAN BEHAV, V6, P191
   Duncan C, 2007, J ADV NURS, V58, P293, DOI 10.1111/j.1365-2648.2007.04277.x
   eMarketer. com, 2014, SMARTPH US WORLDW WI
   Eriksson H, 2012, SCANDINAVIAN J CARIN, V27, P63
   Eriksson H., 2014, CULTURE SOC MASCULIN, V6, P52
   Eriksson H, 2014, NURS INQ, V21, P318, DOI 10.1111/nin.12061
   Eriksson H, 2013, INT J NURS STUD, V50, P335, DOI 10.1016/j.ijnurstu.2012.09.014
   Geck C., 2006, 21 CENTURY SCH LIB M, P235
   Heaton J., 2004, REWORKING QUALITATIV
   Klempner MS, 2004, NEW ENGL J MED, V350, P1171, DOI 10.1056/NEJMp048039
   Lupton D, 2012, SOC THEOR HEALTH, V10, P229, DOI 10.1057/sth.2012.6
   Orem D., 1995, NURSING CONCEPTS PRA
   Paley J, 1996, J ADV NURS, V24, P572, DOI 10.1046/j.1365-2648.1996.22618.x
   Polit DF, 2013, ESSENTIALS NURSING R
   Rodgers BL, 2000, CONCEPT DEV NURSING, P7
   Salzmann-Erikson M, 2012, APORIA, V4, P7
   Salzmann-Erikson M, 2015, NORDIC J NURSING RES, V11, P173
   Salzmann-Erikson M, 2015, NORDIC J NURSING RES, V35, P158
   Salzmann-Erikson M, 2013, HEALTH SOC CARE COMM, V21, P381, DOI 10.1111/hsc.12028
   Salzmann-Erikson M, 2011, INT J QUAL STUD HEAL, V6, DOI 10.3402/qhw.v6i4.7378
   Walker LO, 2011, STRATEGIES THEORY CO
   Wang J, 2009, J ADOLESCENT HEALTH, V45, P368, DOI 10.1016/j.jadohealth.2009.03.021
NR 26
TC 1
Z9 1
U1 0
U2 1
PU SAGE PUBLICATIONS LTD
PI LONDON
PA 1 OLIVERS YARD, 55 CITY ROAD, LONDON EC1Y 1SP, ENGLAND
SN 1744-9871
EI 1744-988X
J9 J RES NURS
JI J. Res. Nurs.
PD NOV
PY 2016
VL 21
IS 7
BP 505
EP 514
DI 10.1177/1744987116661378
PG 10
WC Nursing
SC Nursing
GA EB4DZ
UT WOS:000387321400004
DA 2019-03-23
ER

PT J
AU Kopecky, K
AF Kopecky, Kamil
TI Czech Children and Facebook - A quantitative survey
SO TELEMATICS AND INFORMATICS
LA English
DT Article
DE Facebook; Risky use of social networking; Cyberbullying; Sexting; Czech
   Republic
ID ADOLESCENTS
AB The paper presents the results of the survey Czech Children and Facebook in 2015, which was conducted by the Virtual Communication Risks Prevention Center at Palacicy University in Olomouc during 2015. The research which involved 1122 respondents aged 8-17 years, aimed to find out basic information about how Czech children use the social networking site Facebook, if they abide by the basic safety principles, what is their motivation for using Facebook, the reasons for using Facebook, etc. The research also examines the risky forms of communication children face in the environment of social networks with focus mainly on cyber-bullying, sexting and risky forms of dating. (C) 2016 Elsevier. Ltd. All rights reserved.
C1 [Kopecky, Kamil] Palacky Univ Olomouc, Olomouc, Czech Republic.
RP Kopecky, K (reprint author), Palacky Univ Olomouc, Olomouc, Czech Republic.
EM kopeckyk@seznam.cz
FU Ministry of Interior of the Czech Republic [PPR-33491-7/CZ-2015-990670]
FX The research was supported by a grant of the Ministry of Interior of the
   Czech Republic. Project number: PPR-33491-7/CZ-2015-990670.
CR [Anonymous], 2013, ANN CYB SURV
   Aydin S, 2012, ETR&D-EDUC TECH RES, V60, P1093, DOI 10.1007/s11423-012-9260-7
   Barber C. S., 2014, 35 INT C INF SYST BU
   BERSON IR, 2003, J SCH VIOLENCE, V2, P5, DOI DOI 10.1300/J202V02N01_02
   Blachnio A, 2015, EUR PSYCHIAT, V30, P681, DOI 10.1016/j.eurpsy.2015.04.002
   Fenichel M, 2009, FACEBOOK ADDICTION D
   Jobspin c. z., 2015, MANY USERS SOCIAL NE
   Kiss J., 2013, GUARDIAN
   Knowthenet, 2013, KIDS NOT EQ COM DIG
   Kopecky K, 2014, RISKS OF INTERNET COMMUNICATION IV, P1
   Kopecky K., 2015, RIZIKOVE FORMY CHOVA
   Kopecky K., 2014, PEDIAT PRO PRAXI, V15, P352
   Kopecky K., 2012, NEBEZPACI INTERNETOV
   Kopecky K., 2015, PEDIAT PRO PRAXI, V16, P331
   Kopecky K., 2014, NEBEZPACI INTERNETOV
   Kopecky K, 2014, EDULEARN PROC, P2794
   Kopecky K, 2012, NEW EDUC REV, V28, P39
   Kwan GCE, 2013, COMPUT HUM BEHAV, V29, P16, DOI 10.1016/j.chb.2012.07.014
   Livingstone S., 2011, EU KIDS ONLINE FINAL
   McAfee, 2012, DIG DIV ONL BEH TEEN
   Nosek M, 2015, JAKE JSOU INTERNETOV
   O'Keeffe GS, 2011, PEDIATRICS, V127, P800, DOI 10.1542/peds.2011-0054
   Paper C., 2015, DETECTING CHILD GROO
   Purcell K., 2012, ACT ENR PLANN ANN C
   Summers A., 2011, FACEBOOK ADDICTION D
   Tomczyk L, 2016, TELEMAT INFORM, V33, P822, DOI 10.1016/j.tele.2015.12.003
   University College London, 2013, GLOB SOC MED IMP STU
   Wachs S, 2012, PSICOTHEMA, V24, P628
   Walrave M, 2011, CHILD SOC, V25, P59, DOI 10.1111/j.1099-0860.2009.00260.x
   Webster S., 2012, FINAL REPORT EUROPEA
   Whittle H, 2013, AGGRESS VIOLENT BEH, V18, P62, DOI 10.1016/j.avb.2012.09.003
NR 31
TC 1
Z9 1
U1 1
U2 71
PU ELSEVIER SCIENCE BV
PI AMSTERDAM
PA PO BOX 211, 1000 AE AMSTERDAM, NETHERLANDS
SN 0736-5853
J9 TELEMAT INFORM
JI Telemat. Inform.
PD NOV
PY 2016
VL 33
IS 4
BP 950
EP 958
DI 10.1016/j.tele.2016.02.008
PG 9
WC Information Science & Library Science
SC Information Science & Library Science
GA DM9SO
UT WOS:000376706200007
DA 2019-03-23
ER

PT J
AU Vidal, JM
   Orozco, ALS
   Villalba, LJG
AF Maestre Vidal, Jorge
   Sandoval Orozco, Ana Lucila
   Garcia Villalba, Luis Javier
TI Online masquerade detection resistant to mimicry
SO EXPERT SYSTEMS WITH APPLICATIONS
LA English
DT Article
DE Adversarial attacks; Identity theft; Information security; Intrusion
   detection; Masquerade attacks
ID SEQUENCE ALIGNMENT; INFORMATION SECURITY; MOUSE DYNAMICS; UNIX COMMANDS;
   INTRUSION; ATTACKS; USERS; AUTHENTICATION; ALGORITHM; PATTERNS
AB Masquerade attackers are internal intruders acting through impersonating legitimate users of the victim system. Most of the proposals for their detection suggested recognition methods based on the comparison of use models of the protected environment. However recent studies have shown their vulnerability against adversarial attacks based on imitating the behavior of legitimate users. In order to contribute to their identification, this article introduces a novel detection method robust against evasion strategies based on mimicry. The proposal described two levels of information processing: analysis and verification. At the analysis stage, local alignment algorithms are implemented. In this way it is possible to score the similarity between action sequences performed by users, bearing in mind their regions of greatest resemblance. On the other hand, a novel validation scheme based on the statistical non-parametric U-test is implemented. Through this it is possible to refine the labeling of sequences to avoid making hasty decisions when their nature is not sufficiently clear. In order to strengthen their effectiveness against mimicry attacks, the analysis of the monitored sequences is performed in concurrency. This involves partitioning long sequences with two purposes: making subsequences of small intrusions more visible and analyzing new sequences when suspicious situations occur, such as the execution of never before seen commands or the discovery of potentially harmful activities. The proposal has been evaluated from the functional standard SEA and mimicry attacks. Promising experimental results have been shown, demonstrating great precision against conventional masqueraders (TPR=98.3%, FPR=0.77%) and a success rate of 80.2% when identifying mimicry attacks, hence outperforming the best contributions of bibliography. (C) 2016 Elsevier Ltd. All rights reserved.
C1 [Maestre Vidal, Jorge; Sandoval Orozco, Ana Lucila; Garcia Villalba, Luis Javier] Univ Complutense Madrid UCM, Grp Anal Secur & Syst GASS, Dept Software Engn & Artificial Intelligence DISI, Sch Comp Sci,Off 431, Calle Prof Jose Garcia Santesmases S-N, Madrid 28040, Spain.
RP Vidal, JM (reprint author), Univ Complutense Madrid UCM, Grp Anal Secur & Syst GASS, Dept Software Engn & Artificial Intelligence DISI, Sch Comp Sci,Off 431, Calle Prof Jose Garcia Santesmases S-N, Madrid 28040, Spain.
EM jmaestre@ucm.es; asandoval@fdi.ucm.es; javiergv@fdi.ucm.es
RI Maestre VIdal, Jorge/K-3721-2017
OI Maestre VIdal, Jorge/0000-0002-4131-5100; Sandoval Orozco, Ana
   Lucila/0000-0002-2846-9017
FU European Commission [H2020-FCT-2015/700326-RAMSES]
FX This work was funded by the European Commission Horizon 2020 Programme
   under Grant Agreement number H2020-FCT-2015/700326-RAMSES (Internet
   Forensic Platform for Tracking the Money Flow of Financially-Motivated
   Malware).
CR Agrafiotis I, 2015, COMPUT FRAUD SECUR, P9
   Ahmed AA, 2014, IEEE T CYBERNETICS, V44, P458, DOI 10.1109/TCYB.2013.2257745
   Ahmed AAE, 2007, IEEE T DEPEND SECURE, V4, P165, DOI 10.1109/TDSC.2007.70207
   Ben Salem M, 2008, ADV INFORM SECUR, V39, P69
   Ben Salem M, 2011, LECT NOTES COMPUT SC, V6961, P181, DOI 10.1007/978-3-642-23644-0_10
   Ben Salem M, 2011, LECT NOTES COMPUT SC, V6739, P35, DOI 10.1007/978-3-642-22424-9_3
   Camina JB, 2014, EXPERT SYST APPL, V41, P919, DOI 10.1016/j.eswa.2013.08.022
   Bouguessa M, 2015, EXPERT SYST APPL, V42, P8637, DOI 10.1016/j.eswa.2015.07.018
   CERT Insider Threat Center, 2015, US STAT CYB SURV
   Chandola V, 2012, IEEE T KNOWL DATA EN, V24, P823, DOI 10.1109/TKDE.2010.235
   Cheng Y, 2013, CHEM ENG RES DES, V91, P1085, DOI 10.1016/j.cherd.2012.11.001
   Cohen Edith, 2013, Approximation, Randomization, and Combinatorial Optimization. Algorithms and Techniques. Algorithms and Techniques. 16th International Workshop, APPROX 2013 and 17th International Workshop, RANDOM 2013. Proceedings: LNCS 8096, P452, DOI 10.1007/978-3-642-40328-6_32
   Coull S, 2003, 19TH ANNUAL COMPUTER SECURITY APPLICATIONS CONFERENCE, PROCEEDINGS, P24, DOI 10.1109/CSAC.2003.1254307
   Coull SE, 2008, COMPUT STAT DATA AN, V52, P4116, DOI 10.1016/j.csda.2008.01.022
   Davidson BJ, 1998, ADVANCES IN HEAD AND NECK ONCOLOGY, P5
   Dietzel S, 2013, IEEE T VEH TECHNOL, V62, P1505, DOI 10.1109/TVT.2012.2236117
   Du HT, 2015, STUD COMPUT INTELL, V563, P201, DOI 10.1007/978-3-319-08624-8_9
   Dumouchel W., 1999, COMPUTER INTRUSION D
   Elhag S, 2015, EXPERT SYST APPL, V42, P193, DOI 10.1016/j.eswa.2014.08.002
   Garg A, 2006, 2006 IEEE INFORMATION ASSURANCE WORKSHOP, P48, DOI 10.1109/IAW.2006.1652076
   Geng D, 2011, J COMPUT VIROL HACKI, V7, P133, DOI 10.1007/s11416-010-0143-3
   Greitzer Frank L., 2014, 2014 IEEE Security and Privacy Workshops (SPW), P236, DOI 10.1109/SPW.2014.39
   Hemalatha CS, 2015, EXPERT SYST APPL, V42, P1998, DOI 10.1016/j.eswa.2014.09.053
   Huang L, 2011, COMPUT SECUR, V30, P732, DOI 10.1016/j.cose.2011.08.003
   Jain AK, 2006, IEEE T INF FOREN SEC, V1, P125, DOI 10.1109/TIFS.2006.873653
   Jian Z, 2007, COMPUT SECUR, V26, P311, DOI 10.1016/j.cose.2006.11.008
   Ju WH, 2001, J COMPUT GRAPH STAT, V10, P277, DOI 10.1198/10618600152628068
   Kholidy HA, 2015, IEEE T DEPEND SECURE, V12, P164, DOI 10.1109/TDSC.2014.2327966
   Kim HS, 2005, COMPUT SECUR, V24, P160, DOI 10.1016/j.cose.2004.08.007
   Kudlacik P, 2016, SOFT COMPUT, V20, P2705, DOI 10.1007/s00500-015-1669-6
   Kuiken Carla, 2013, Methods Mol Biol, V939, P253, DOI 10.1007/978-1-62703-107-3_16
   Legg P., 2015, P IEEE INT S TECHN H
   Legg P. A., 2015, P IEEE S VIS CYB SEC, P1
   Legg PA, 2017, IEEE SYST J, V11, P503, DOI 10.1109/JSYST.2015.2438442
   Lu L., 2016, IEEE T COMPUTATIONAL, V2, P53
   MANN HB, 1947, ANN MATH STAT, V18, P50, DOI 10.1214/aoms/1177730491
   Maxion RA, 2004, IEEE T RELIAB, V53, P124, DOI 10.1109/TR.2004.824828
   Maxion RA, 2002, INTERNATIONAL CONFERENCE ON DEPENDABLE SYSTEMS AND NETWORKS, PROCEEDINGS, P219, DOI 10.1109/DSN.2002.1028903
   Mayhew M, 2015, IEEE MILIT COMMUN C, P915, DOI 10.1109/MILCOM.2015.7357562
   Meng W., 2014, IEEE COMMUNICATIONS, V17, P1268
   Naznin F, 2012, IEEE T EVOLUT COMPUT, V16, P615, DOI 10.1109/TEVC.2011.2162849
   NEEDLEMAN SB, 1970, J MOL BIOL, V48, P443, DOI 10.1016/0022-2836(70)90057-4
   Oka M, 2004, LECT NOTES COMPUT SC, V3224, P223
   Pabinger S, 2014, BRIEF BIOINFORM, V15, P256, DOI 10.1093/bib/bbs086
   Park Y, 2015, LECT NOTES COMPUT SC, V9327, P396, DOI 10.1007/978-3-319-24177-7_20
   Parkinson S, 2016, EXPERT SYST APPL, V55, P274, DOI 10.1016/j.eswa.2016.02.027
   Poornalatha G, 2013, SOC NETW ANAL MIN, V3, P257, DOI 10.1007/s13278-012-0070-z
   Rahman KA, 2013, IEEE T INF FOREN SEC, V8, P528, DOI 10.1109/TIFS.2013.2244091
   Razo-Zapata IS, 2012, J SYST SOFTWARE, V85, P2640, DOI 10.1016/j.jss.2012.06.014
   Schonlau dataset, 2015, MASQ US DAT
   Schonlau M, 2000, INFORM PROCESS LETT, V76, P33, DOI 10.1016/S0020-0190(00)00122-8
   Schonlau M, 2001, STAT SCI, V16, P58
   Sen S, 2015, SECUR COMMUN NETW, V8, P1265, DOI 10.1002/sec.1080
   Sen S, 2014, INT J INF SECUR, V13, P583, DOI 10.1007/s10207-014-0238-9
   Seo J., 2007, P 2 ACM S INF COMP C, P398, DOI [10.1145/1229285.1229340, DOI 10.1145/1229285.1229340]
   Shen C, 2016, IEEE T INF FOREN SEC, V11, P498, DOI 10.1109/TIFS.2015.2503258
   Shen C, 2013, IEEE T INF FOREN SEC, V8, P16, DOI 10.1109/TIFS.2012.2223677
   Shu XK, 2015, CCS'15: PROCEEDINGS OF THE 22ND ACM SIGSAC CONFERENCE ON COMPUTER AND COMMUNICATIONS SECURITY, P401, DOI 10.1145/2810103.2813654
   Shu XK, 2016, IEEE T INF FOREN SEC, V11, P528, DOI 10.1109/TIFS.2015.2503271
   Sitova Z, 2016, IEEE T INF FOREN SEC, V11, P877, DOI 10.1109/TIFS.2015.2506542
   SMITH TF, 1981, J MOL BIOL, V147, P195, DOI 10.1016/0022-2836(81)90087-5
   Sufatrio, 2005, Recent Advances in Intrusion Detection. 8th International Symposium, RAID 2005. Revised Papers (Lecture Notes in Computer Science Vol. 3858), P146
   Szymanski BK, 2004, PROCEEDINGS FROM THE FIFTH IEEE SYSTEMS, MAN AND CYBERNETICS INFORMATION ASSURANCE WORKSHOP, P424, DOI 10.1109/IAW.2004.1437848
   Tan KMC, 2002, LECT NOTES COMPUT SC, V2516, P54
   Tan KMC, 2002, P IEEE S SECUR PRIV, P188, DOI 10.1109/SECPRI.2002.1004371
   Tapiador JE, 2012, J NETW SYST MANAG, V20, P561, DOI 10.1007/s10922-012-9246-0
   Tapiador JE, 2011, COMPUT SECUR, V30, P297, DOI 10.1016/j.cose.2011.05.004
   Tauscher L, 1997, INT J HUM-COMPUT ST, V47, P97, DOI 10.1006/ijhc.1997.0125
   Tsikerdekis M, 2014, IEEE T INF FOREN SEC, V9, P1311, DOI 10.1109/TIFS.2014.2332820
   Voris Jonathan, 2015, P 8 EUR WORKSH SYST
   WAGNER RA, 1974, J ACM, V21, P168, DOI 10.1145/321796.321811
   Wang K., 2003, P 3 IEEE WORKSH DAT, P188
   Wespi A., 1999, P EICAR, P1
   Wu Y, 2015, EXPERT SYST APPL, V42, P6132, DOI 10.1016/j.eswa.2015.03.033
   Ye N, 2001, IEEE T SYST MAN CY A, V31, P266, DOI 10.1109/3468.935043
   Zhang F, 2016, IEEE T CYBERNETICS, V46, P766, DOI 10.1109/TCYB.2015.2415032
   Zhang N, 2010, IEEE T SYST MAN CY B, V40, P597, DOI 10.1109/TSMCB.2009.2033564
NR 77
TC 1
Z9 1
U1 1
U2 19
PU PERGAMON-ELSEVIER SCIENCE LTD
PI OXFORD
PA THE BOULEVARD, LANGFORD LANE, KIDLINGTON, OXFORD OX5 1GB, ENGLAND
SN 0957-4174
EI 1873-6793
J9 EXPERT SYST APPL
JI Expert Syst. Appl.
PD NOV 1
PY 2016
VL 61
BP 162
EP 180
DI 10.1016/j.eswa.2016.05.036
PG 19
WC Computer Science, Artificial Intelligence; Engineering, Electrical &
   Electronic; Operations Research & Management Science
SC Computer Science; Engineering; Operations Research & Management Science
GA DR0ZE
UT WOS:000379634700014
DA 2019-03-23
ER

PT J
AU Talbot, JN
   Geffert, LM
   Jorvig, JE
   Goldstein, RI
   Nielsen, CL
   Wolters, NE
   Amos, ME
   Munro, CA
   Dallman, E
   Mereu, M
   Tanda, G
   Katz, JL
   Indarte, M
   Madura, JD
   Choi, H
   Leak, RK
   Surratt, CK
AF Talbot, Jeffery N.
   Geffert, Laura M.
   Jorvig, Jessica E.
   Goldstein, Ruben I.
   Nielsen, Cienna L.
   Wolters, Nicholas E.
   Amos, Mary Ellen
   Munro, Caitlin A.
   Dallman, Elizabeth
   Mereu, Maddalena
   Tanda, Gianluigi
   Katz, Jonathan L.
   Indarte, Martin
   Madura, Jeffry D.
   Choi, Hailey
   Leak, Rehana K.
   Surratt, Christopher K.
TI Rapid and sustained antidepressant properties of an NMDA
   antagonist/monoamine reuptake inhibitor identified via transporter-based
   virtual screening
SO PHARMACOLOGY BIOCHEMISTRY AND BEHAVIOR
LA English
DT Article
DE Virtual screen; Monoamine transporter; Ro-25-6981; Ketamine; Serotonin
   selective reuptake inhibitor; Antidepressant
ID FORCED SWIM TEST; RESISTANT MAJOR DEPRESSION; D-ASPARTATE ANTAGONIST;
   BINDING-SITE; NEUROTRANSMITTER TRANSPORTERS; SEROTONIN TRANSPORTER;
   SUBSTRATE-BINDING; NR2B SUBUNIT; KETAMINE; DOPAMINE
AB Rational design of lead compounds targeting monoamine transporters (MATS) is critical to developing novel therapeutics to treat psychiatric disorders including depression and substance abuse. A 3-D dopamine transporter (DAT) computer model was used to virtually screen a commercially available small molecule library for high DAT affinity drug-like compounds. One hit, coded "MI-4", inhibited human dopamine, norepinephrine, and serotonin transporters invitro. In vivo administration in mice induced robust, dose-dependent antidepressant-like behaviors in learned helplessness models (tail suspension and forced swim tests). Moreover, chronic administration (21 day, 10 mg/kg, bid) reduced drinking latencies comparable to fluoxetine (10 mg/kg, bid) in the novelty-induced hypophagia test, which requires chronic treatment to produce antidepressant-like effects. MI-4 (10 mg/kg, bid) produced rapid (three-day) antidepressant-like effects in the social avoidance test following 10 days of social defeat stress. Unlike ketamine, chronic administration of MI-4 increased social interaction scores while improving resiliency to the mood-altering effects of stress to over 70%. Importantly, MI-4 exhibited minimal abuse liability in behavioral and neurological models (conditioned place preference and dopamine in vivo microdialysis). MI-4 was found to be Ro-25-6981, an ifenprodil analog and reputed NMDA antagonist. The data suggest that Ro-25-6981, previously known for rapid-acting glutamatergic antidepressant actions, may also functionally inhibit monoamine reuptake and produces sustained antidepressant effects in vivo. This demonstrates, as proof of principle, the viability of combining these mechanisms to produce rapid and sustained antidepressant-like effects. Overall, these findings suggest MAT computational model-based virtual screening is a viable method for identifying antidepressant lead compounds of unique scaffold. (C) 2016 Elsevier Inc. All rights reserved.
C1 [Talbot, Jeffery N.; Jorvig, Jessica E.; Goldstein, Ruben I.] Roseman Univ Hlth Sci, Coll Pharm, Res Ctr Subst Abuse & Depress, 11 Sunset Way, Henderson, NV 89014 USA.
   [Geffert, Laura M.; Choi, Hailey; Leak, Rehana K.; Surratt, Christopher K.] Duquesne Univ, Mylan Sch Pharm, Div Pharmaceut Sci, 600 Forbes Ave, Pittsburgh, PA 15282 USA.
   [Nielsen, Cienna L.] Touro Univ Nevada, Dept Basic Sci, 874 Amer Pacific Dr, Henderson, NV 89014 USA.
   [Wolters, Nicholas E.; Amos, Mary Ellen; Munro, Caitlin A.; Dallman, Elizabeth] Ohio Northern Univ, Raabe Coll Pharm, 525 S Main St, Ada, OH 45810 USA.
   [Mereu, Maddalena; Tanda, Gianluigi; Katz, Jonathan L.] NIDA, Psychobiol Sect, Intramural Res Program, NIH, Baltimore, MD 21224 USA.
   [Indarte, Martin] Phusis Therapeut Inc, 3210 Mertyfield Row, San Diego, CA 92121 USA.
   [Madura, Jeffry D.] Duquesne Univ, Ctr Computat Sci, Dept Chem, 600 Forbes Ave, Pittsburgh, PA 15282 USA.
   [Madura, Jeffry D.] Duquesne Univ, Ctr Computat Sci, Dept Biochem, 600 Forbes Ave, Pittsburgh, PA 15282 USA.
RP Talbot, JN (reprint author), Roseman Univ Hlth Sci, Coll Pharm, Res Ctr Subst Abuse & Depress, 11 Sunset Way, Henderson, NV 89014 USA.; Surratt, CK (reprint author), Duquesne Univ, 437 Mellon Hall,600 Forbes Ave, Pittsburgh, PA 15219 USA.
EM jtalbot@roseman.edu; surratt@duq.edu
RI Tanda, Gianluigi/B-3318-2009
OI Tanda, Gianluigi/0000-0001-9526-9878; Katz,
   Jonathan/0000-0002-1068-1159; Leak, Rehana/0000-0003-2817-7417
FU NIDA [R01DA026530, R01DA027806]; U.S. Department of Education
   [P116Z050331, P116Z080180]; Bower Bennett Bennett Foundation; Intramural
   Research Program of the National Institute on Drug Abuse
FX The authors declare no conflicts of interest regarding the work
   described herein. This work was supported by NIDA grants R01DA026530 and
   R01DA027806, U.S. Department of Education grants P116Z050331 and
   P116Z080180, the Bower Bennett Bennett Foundation, and the Intramural
   Research Program of the National Institute on Drug Abuse.
CR Basso AM, 2005, NEUROPSYCHOPHARMACOL, V30, P1257, DOI 10.1038/sj.npp.1300677
   Berman RM, 2000, BIOL PSYCHIAT, V47, P351, DOI 10.1016/S0006-3223(99)00230-9
   Beuming T, 2008, NAT NEUROSCI, V11, P780, DOI 10.1038/nn.2146
   Boyce-Rustay JM, 2004, BEHAV NEUROSCI, V118, P822, DOI 10.1037/0735-7044.118.4.822
   Caddy C, 2014, THER ADV PSYCHOPHARM, V4, P75, DOI 10.1177/2045125313507739
   Cheng TJ, 2012, AAPS J, V14, P133, DOI 10.1208/s12248-012-9322-0
   CRANE GE, 1959, AM J PSYCHIAT, V115, P1025, DOI 10.1176/ajp.115.11.1025
   Cryan JF, 2005, NAT REV DRUG DISCOV, V4, P775, DOI 10.1038/nrd1825
   Dahal RA, 2014, J BIOL CHEM, V289, P29712, DOI 10.1074/jbc.M114.571521
   Desai RI, 2014, J PHARMACOL EXP THER, V348, P106, DOI 10.1124/jpet.113.208538
   Di Chiara G, 1999, ANN NY ACAD SCI, V877, P461
   Doze VA, 2009, BRAIN RES, V1285, P148, DOI 10.1016/j.brainres.2009.06.035
   Dulawa SC, 2005, NEUROSCI BIOBEHAV R, V29, P771, DOI 10.1016/j.neubiorev.2005.03.017
   Enache D, 2011, CURR OPIN PSYCHIATR, V24, P461, DOI 10.1097/YCO.0b013e32834bb9d4
   Fischer G, 1997, J PHARMACOL EXP THER, V283, P1285
   Forrest LR, 2008, P NATL ACAD SCI USA, V105, P10338, DOI 10.1073/pnas.0804659105
   Golden SA, 2011, NAT PROTOC, V6, P1183, DOI 10.1038/nprot.2011.361
   Gupta MK, 2009, MOL PHARMACOL, V76, P314, DOI 10.1124/mol.109.057307
   Hirani K, 2002, NEUROPHARMACOLOGY, V43, P1339, DOI 10.1016/S0028-3908(02)00330-1
   Ibrahim L, 2012, J CLIN PSYCHOPHARM, V32, P551, DOI 10.1097/JCP.0b013e31825d70d6
   Immadisetty K, 2013, EXPERT OPIN DRUG DIS, V8, P1399, DOI 10.1517/17460441.2013.830102
   Indarte M, 2008, PROTEINS, V70, P1033, DOI 10.1002/prot.21598
   Indarte M, 2010, ACS CHEM NEUROSCI, V1, P223, DOI 10.1021/cn900032u
   Katalinic N, 2013, AUST NZ J PSYCHIAT, V47, P710, DOI 10.1177/0004867413486842
   Keiser MJ, 2009, NATURE, V462, P175, DOI 10.1038/nature08506
   Kelz MB, 1999, NATURE, V401, P272
   Kocsis B, 2012, BIOL PSYCHIAT, V71, P987, DOI 10.1016/j.biopsych.2011.10.002
   Kortagere S, 2013, NEUROPHARMACOLOGY, V72, P282, DOI 10.1016/j.neuropharm.2013.04.026
   Li NX, 2011, BIOL PSYCHIAT, V69, P754, DOI 10.1016/j.biopsych.2010.12.015
   Lima-Ojeda J.M., 2013, BIOL PSYCHIAT, V45, P28
   Liu SB, 2013, BRAIN RES BULL, V93, P27, DOI 10.1016/j.brainresbull.2012.10.004
   Maeng S, 2008, BIOL PSYCHIAT, V63, P349, DOI 10.1016/j.biopsych.2007.05.028
   Mague SD, 2003, J PHARMACOL EXP THER, V305, P323, DOI 10.1124/jpet.102.046433
   Mereu M., 2013, ADDICT BIOL
   Morgan CJA, 2012, ADDICTION, V107, P27, DOI 10.1111/j.1360-0443.2011.03576.x
   Murrough JW, 2013, BIOL PSYCHIAT, V74, P250, DOI 10.1016/j.biopsych.2012.06.022
   Nolan TL, 2011, ACS CHEM NEUROSCI, V2, P544, DOI 10.1021/cn200044x
   Orser BA, 1997, ANESTHESIOLOGY, V86, P903, DOI 10.1097/00000542-199704000-00021
   Penmatsa A, 2013, NATURE, V503, P85, DOI 10.1038/nature12533
   Piscitelli CL, 2010, NATURE, V468, P1129, DOI 10.1038/nature09581
   Plenge P, 1997, PHARMACOL TOXICOL, V80, P197, DOI 10.1111/j.1600-0773.1997.tb00396.x
   Plenge P, 2012, J BIOL CHEM, V287, DOI 10.1074/jbc.M112.371765
   Posimo JM, 2014, JOVE-J VIS EXP, DOI 10.3791/50645
   Preskorn SH, 2008, J CLIN PSYCHOPHARM, V28, P631, DOI 10.1097/JCP.0b013e31818a6cea
   Rasmussen KG, 2013, J PSYCHOPHARMACOL, V27, P444, DOI 10.1177/0269881113478283
   Salvadore G, 2013, CNS NEUROSCI THER, V19, P428, DOI 10.1111/cns.12103
   Serretti A, 1999, PSYCHIAT RES, V89, P107, DOI 10.1016/S0165-1781(99)00096-7
   Shi L, 2008, MOL CELL, V30, P667, DOI 10.1016/j.molcel.2008.05.008
   Sinning S, 2010, J BIOL CHEM, V285, P8363, DOI 10.1074/jbc.M109.045401
   Sorensen L, 2012, J BIOL CHEM, V287, P43694, DOI 10.1074/jbc.M112.342212
   Stahl SM, 2013, CURR DRUG TARGETS, V14, P578
   STERU L, 1985, PSYCHOPHARMACOLOGY, V85, P367, DOI 10.1007/BF00428203
   Swaab DF, 2005, AGEING RES REV, V4, P141, DOI 10.1016/j.arr.2005.03.003
   Talbot JN, 2010, P NATL ACAD SCI USA, V107, P11086, DOI 10.1073/pnas.1000003107
   TANDA G, 1994, PSYCHOPHARMACOLOGY, V115, P285, DOI 10.1007/BF02244785
   Tanda G, 2009, J PHARMACOL EXP THER, V330, P802, DOI 10.1124/jpet.109.154302
   TRULLAS R, 1990, EUR J PHARMACOL, V185, P1, DOI 10.1016/0014-2999(90)90204-J
   Wang H, 2012, NAT STRUCT MOL BIOL, V19, P212, DOI 10.1038/nsmb.2215
   Yamashita A, 2005, NATURE, V437, P215, DOI 10.1038/nature03978
   Zanos P, 2016, NATURE, V533, P481, DOI 10.1038/nature17998
   Zarate CA, 2006, ARCH GEN PSYCHIAT, V63, P856, DOI 10.1001/archpsyc.63.8.856
   Zhou Z, 2007, SCIENCE, V317, P1390, DOI 10.1126/science.1147614
NR 62
TC 1
Z9 1
U1 0
U2 6
PU PERGAMON-ELSEVIER SCIENCE LTD
PI OXFORD
PA THE BOULEVARD, LANGFORD LANE, KIDLINGTON, OXFORD OX5 1GB, ENGLAND
SN 0091-3057
J9 PHARMACOL BIOCHEM BE
JI Pharmacol. Biochem. Behav.
PD NOV-DEC
PY 2016
VL 150
BP 22
EP 30
DI 10.1016/j.pbb.2016.08.007
PG 9
WC Behavioral Sciences; Neurosciences; Pharmacology & Pharmacy
SC Behavioral Sciences; Neurosciences & Neurology; Pharmacology & Pharmacy
GA EF1KU
UT WOS:000390084500004
PM 27569602
DA 2019-03-23
ER

PT J
AU Martin, I
   Kim, JW
   Dawson, VL
   Dawson, TM
AF Martin, Ian
   Kim, Jungwoo Wren
   Dawson, Valina L.
   Dawson, Ted M.
TI LRRK2 pathobiology in Parkinson's disease - virtual inclusion
SO JOURNAL OF NEUROCHEMISTRY
LA English
DT Editorial Material
AB A common cause of Parkinson disease are missense mutations in the leucine-rich repeat kinase 2 (LRRK2) catalytic Roc-COR domain, leading to a decrease in GTPase activity; and its kinase domain, leading to an increase in kinase activity and subsequent LRRK2 toxicity. Targeting LRRK2 with selective, brain-permeable kinase inhibitors is a promising approach to reduce toxicity, and thus is a major goal of clinical development. Understanding the specific signaling cascades triggered by LRRK2 mutations will be key to this aim. This article is part of a .
   This article is part of a .
C1 [Martin, Ian; Kim, Jungwoo Wren; Dawson, Valina L.; Dawson, Ted M.] Johns Hopkins Univ, Sch Med, Neuroregenerat & Stem Cell Programs, Inst Cell Engn, Baltimore, MD 21205 USA.
   [Martin, Ian; Dawson, Valina L.; Dawson, Ted M.] Johns Hopkins Univ, Sch Med, Dept Neurol, Baltimore, MD 21205 USA.
   [Kim, Jungwoo Wren; Dawson, Valina L.] Johns Hopkins Univ, Sch Med, Dept Physiol, Baltimore, MD 21205 USA.
   [Dawson, Valina L.; Dawson, Ted M.] Johns Hopkins Univ, Sch Med, Solomon H Snyder Dept Neurosci, Baltimore, MD USA.
   [Dawson, Valina L.; Dawson, Ted M.] Adrienne Helis Malvin Med Res Fdn, New Orleans, LA USA.
   [Dawson, Ted M.] Johns Hopkins Univ, Pharmacol & Mol Sci, Sch Med, Baltimore, MD USA.
   [Dawson, Ted M.] Diana Helis Henry Med Res Fdn, New Orleans, LA USA.
RP Martin, I (reprint author), Johns Hopkins Univ, Sch Med, Neuroregenerat & Stem Cell Programs, Inst Cell Engn, Baltimore, MD 21205 USA.; Martin, I (reprint author), Johns Hopkins Univ, Sch Med, Dept Neurol, Baltimore, MD 21205 USA.
FU NINDS NIH HHS [P50 NS038377]
NR 0
TC 1
Z9 1
U1 0
U2 3
PU WILEY-BLACKWELL
PI HOBOKEN
PA 111 RIVER ST, HOBOKEN 07030-5774, NJ USA
SN 0022-3042
EI 1471-4159
J9 J NEUROCHEM
JI J. Neurochem.
PD OCT
PY 2016
VL 139
SU 1
BP 75
EP 76
DI 10.1111/jnc.13549
PG 2
WC Biochemistry & Molecular Biology; Neurosciences
SC Biochemistry & Molecular Biology; Neurosciences & Neurology
GA DZ3SV
UT WOS:000385770500005
PM 26899799
DA 2019-03-23
ER

PT J
AU Dalgas, KM
AF Dalgas, Karina Marcher
TI AU PAIRS ON FACEBOOK: Ethnographic use of social media in politicised
   fields
SO NORDIC JOURNAL OF MIGRATION RESEARCH
LA English
DT Article
DE Filipino migrants; au pairs; qualitative methods; Facebook; Denmark
ID EXCHANGE
AB Ethnographers are increasingly making use of Facebook to acquire access and general acquaintance with their field of study. However, little has been written on how Facebook is used methodologically in research that does not have social media sites as the main focus of interest. This article argues that engagement with Facebook as a methodological tool can be useful in research among migrants in highly politicised fields. Pointing to a discursive construction of Filipina au pairs as victims of labour exploitation, the article shows how fieldwork on Facebook enables the exploration of the ways in which the au pairs resist and embrace such dominant representations, and on how such representations are ascribed different meanings in the transnational social fields of which the migrant are a part. The article is based on ethnographic fieldwork conducted between 2010 and 2014 in Denmark, the Philippines and on Facebook.
C1 [Dalgas, Karina Marcher] Univ Copenhagen, Dept Anthropol, Copenhagen, Denmark.
RP Dalgas, KM (reprint author), Univ Copenhagen, Dept Anthropol, Copenhagen, Denmark.
EM karina.dalgas@anthro.ku.dk
CR Aguilar Jr Filomeno V., 1999, SOJOURN, V14, P98, DOI DOI 10.1355/SJ14-1D
   APPADURAI A, 1986, COMP STUD SOC HIST, V28, P356, DOI 10.1017/S0010417500013906
   Asis M. M. B, 2006, PHILIPPINES CULTURE
   Avisen dk, 2010, SOREN PIND AU PAIR U
   Babaylan-Denmark, 2013, HDB AU PAIRS HOST FA
   Bourdieu Pierre, 1993, FIELD CULTURAL PRODU
   Brandborg M, 2015, BORNHOLMS TIDENDE, P11
   Burikova Z., 2010, AU PAIR
   Dalgas KM, 2015, IDENTITIES-GLOB STUD, V22, P333, DOI 10.1080/1070289X.2014.939185
   Garcia AC, 2009, J CONTEMP ETHNOGR, V38, P52, DOI 10.1177/0891241607310839
   Grunnet H, 2013, TAL FAKTA UDLNDINGEO
   Grunnet H, 2008, TAL FAKTA PA UDLAEND
   Heinskou N, 2015, POLITIKEN, P1
   Hervik Peter, 1999, GENERENDE FORSKELLIG
   Hess S, 2004, FEMINIST REV, P65, DOI 10.1057/palgrave.fr.9400177
   Klint KJ, 2014, POLITIKEN
   Kristensen K, 2014, INFORMATION, P4
   Lehmann C, 2010, INFORMATION
   Liversage A, 2013, KVALITATIV KVANTITAT
   Madsen AS, 2014, BERLINGSKE TIDENDE, P14
   Madsen Jacob G, 2000, MEDIERNES KONSTRUKTI
   Markham  A., 2012, ETHICAL DECISION MAK
   McKay D., 2012, GLOBAL FILIPINOS MIG
   McKay D, 2008, VIS ANTHROPOL, V21, P381, DOI 10.1080/08949460802156466
   Miller D., 2011, TALES FACEBOOK
   Miller M, 2012, MIGRATION NEW MEDIA
   Murthy D, 2008, SOCIOLOGY, V42, P837, DOI 10.1177/0038038508094565
   Oien C, 2009, EQUAL TERMS EVALUATI
   Olwig KF, 2015, IDENTITIES-GLOB STUD, V22, P247, DOI 10.1080/1070289X.2014.939191
   Platzer E, 2002, SOCIOL FORSKNIN, V39, P32
   Rohde C, 2012, TRANSNATIONAL SOCIAL, V2, P121, DOI [10.1080/21931674.2012.10820730, DOI 10.1080/21931674.2012.10820730]
   Serinci D, 2013, DANSKE MEDIERS DAEKN
   STENUM H, 2010, GLOBAL CARE WORK GEN
   Stenum H, 2008, AU PAIR DENMARK CHEA
   Tkach O, 2014, WORK CHALLENGES BELO
   Udlaendingestyrelsen, 2015, TAL UDLAENDINGEOMRAD
   Vangkilde J, 2010, POLITIKEN
   Yodanis C, 2005, INT J SOCIOL SOC POL, V25, P41, DOI 10.1108/01443330510791171
NR 38
TC 1
Z9 1
U1 0
U2 0
PU DE GRUYTER OPEN LTD
PI WARSAW
PA BOGUMILA ZUGA 32A ST, 01-811 WARSAW, POLAND
SN 1799-649X
J9 NORD J MIGR RES
JI Nord. J. Migr. Res.
PD SEP
PY 2016
VL 6
IS 3
BP 175
EP 182
DI 10.1515/njmr-2016-0023
PG 8
WC Demography
SC Demography
GA FF5QL
UT WOS:000409048200006
OA Other Gold
DA 2019-03-23
ER

PT J
AU Le Garff, E
   Delannoy, Y
   Mesli, V
   Allorge, D
   Hedouin, V
   Tournel, G
AF Le Garff, Erwan
   Delannoy, Yann
   Mesli, Vadim
   Allorge, Delphine
   Hedouin, Valery
   Tournel, Gilles
TI Cyanide Suicide After Deep Web Shopping A Case Report
SO AMERICAN JOURNAL OF FORENSIC MEDICINE AND PATHOLOGY
LA English
DT Article
DE forensic science; cyanide; suicide; Internet; deep Web; case report
ID SILK ROAD; PERSPECTIVE; DRUGS
AB Cyanide is a product that is known for its use in industrial or laboratory processes, as well as for intentional intoxication. The toxicity of cyanide is well described in humans with rapid inhibition of cellular aerobic metabolism after ingestion or inhalation, leading to severe clinical effects that are frequently lethal. We report the case of a young white man found dead in a hotel room after self-poisoning with cyanide ordered in the deep Web. This case shows a probable complex suicide kit use including cyanide, as a lethal tool, and dextromethorphan, as a sedative and anxiolytic substance. This case is an original example of the emerging deep Web shopping in illegal drug procurement.
C1 [Delannoy, Yann; Mesli, Vadim; Hedouin, Valery; Tournel, Gilles] Univ Lille, CHU Lille, Serv Med Legale, UTML EA 7367, Rue A Verhaeghe, F-59000 Lille, France.
   [Allorge, Delphine; Tournel, Gilles] Univ Lille, CHU Lille, Lab Toxicol, Lille, France.
RP Le Garff, E (reprint author), Univ Lille, CHU Lille, Serv Med Legale, UTML EA 7367, Rue A Verhaeghe, F-59000 Lille, France.
EM erwanlegarff@gmail.com
OI Mesli, Vadim/0000-0003-0309-3356; Le Garff, Erwan/0000-0003-0416-4427
CR Akyildiz BN, 2010, ANN TROP PAEDIATR, V30, P39, DOI 10.1179/146532810X12637745451951
   Bailey DG, 2003, CLIN PHARMACOL THER, V73, P529, DOI 10.1016/S0009-9236(03)00051-1
   Barratt MJ, 2014, ADDICTION, V109, P774, DOI 10.1111/add.12470
   Barratt MJ, 2012, ADDICTION, V107, P683, DOI 10.1111/j.1360-0443.2011.03709.x
   Baud FJ, 2002, CRIT CARE MED, V30, P2044, DOI 10.1097/01.CCM.0000026325.65944.7D
   Bebarta VS, 2013, EUR J EMERG MED, V20, P65, DOI 10.1097/MEJ.0b013e3283591730
   BEM JL, 1992, DRUG SAFETY, V7, P190, DOI 10.2165/00002018-199207030-00004
   Borron Stephen W., 1996, Arhiv za Higijenu Rada i Toksikologiju, V47, P307
   Coentrao L, 2011, AM J EMERG MED, V29, P78, DOI 10.1016/j.ajem.2009.09.014
   Dehon B, 1998, TOXICOLOGIE PHARM ME
   Gallagher LM, 2012, NEW ZEAL MED J, V125, P15
   Gelatti U, 2013, INT J DRUG POLICY, V24, P392, DOI 10.1016/j.drugpo.2013.01.006
   GONZALES J, 1989, INT J ARTIF ORGANS, V12, P347
   Henssge C, 2004, FORENSIC SCI INT, V144, P167, DOI 10.1016/j.forsciint.2004.04.051
   Johansen Sys Stybe, 2006, Ugeskr Laeger, V168, P3326
   KIRK RL, 1953, NATURE, V171, P698, DOI 10.1038/171698b0
   Kposowa AJ, 2006, SOC PSYCH PSYCH EPID, V41, P435, DOI 10.1007/s00127-006-0054-2
   Kristoufek L, 2013, SCI REP-UK, V3, DOI 10.1038/srep03415
   Lawson-Smith P, 2011, SCAND J TRAUMA RESUS, V19, DOI 10.1186/1757-7241-19-14
   Lee SK, 2012, TOX RESEARCH, V28, P195, DOI 10.5487/TR.2012.28.3.195
   Levy J., 2011, POISON SOCIAL HIST
   Liang BA, 2013, CLIN THER, V35, P694, DOI 10.1016/j.clinthera.2013.03.019
   Liang Man, 2011, Fa Yi Xue Za Zhi, V27, P200
   Mandrioli R, 2008, CURR DRUG METAB, V9, P827, DOI 10.2174/138920008786049258
   Meredith TJ, 1993, ANTIDOTES POISONING
   Peddy SB, 2006, PEDIATR CRIT CARE ME, V7, P79, DOI 10.1097/01.PCC.0000192508.92993.D1
   Randewich N., 2013, REUTERS SAN FRA 1107
   Reade MC, 2012, EMERG MED AUSTRALAS, V24, P225, DOI 10.1111/j.1742-6723.2012.01538.x
   Sang-A-Gad P, 2011, CLIN TOXICOL, V49, P834, DOI 10.3109/15563650.2011.618456
   Sommerfeld Karina, 2012, Przegl Lek, V69, P572
   TYAGI D, 1972, J GENET HUM, V20, P323
   U. S. Environmental Protection Agency, 1985, HLTH EFF CRIT DOC CY
   U. S. Environmental Protection Agency, 1987, DRINK WAT CRIT DOC C
   Van Buskirk J, 2014, ADDICTION, V109, P517, DOI 10.1111/add.12422
   Van Hout MC, 2013, INT J DRUG POLICY, V24, P524, DOI 10.1016/j.drugpo.2013.08.011
   Van Hout MC, INT J DRUG POLICY
   Wasserman IM, 2008, DEATH STUD, V32, P757, DOI 10.1080/07481180802289689
   Worm K, 1994, Ugeskr Laeger, V156, P3039
   Worm K, 1999, Ugeskr Laeger, V161, P6622
   Yaverbaum E., 2013, HUFFINGTON POST
   Zhang DL, 2013, FORENSIC SCI INT, V231, P172, DOI 10.1016/j.forsciint.2013.05.014
NR 41
TC 1
Z9 2
U1 2
U2 14
PU LIPPINCOTT WILLIAMS & WILKINS
PI PHILADELPHIA
PA TWO COMMERCE SQ, 2001 MARKET ST, PHILADELPHIA, PA 19103 USA
SN 0195-7910
EI 1533-404X
J9 AM J FOREN MED PATH
JI Am. J. Forensic Med. Pathol.
PD SEP
PY 2016
VL 37
IS 3
BP 194
EP 197
DI 10.1097/PAF.0000000000000241
PG 4
WC Medicine, Legal; Pathology
SC Legal Medicine; Pathology
GA DU4KR
UT WOS:000382182000014
PM 27367575
DA 2019-03-23
ER

PT J
AU Owens, JN
   Eakin, JD
   Hoffer, T
   Muirhead, Y
   Shelton, JLE
AF Owens, Jessica N.
   Eakin, Jennifer D.
   Hoffer, Tia
   Muirhead, Yvonne
   Shelton, Joy Lynn E.
TI Investigative aspects of crossover offending from a sample of FBI online
   child sexual exploitation cases
SO AGGRESSION AND VIOLENT BEHAVIOR
LA English
DT Article
DE Internet crimes against children; Child sex offenders; Child
   pornography; Contact sexual offending; Crossover offending; Child sexual
   exploitation; Law enforcement
ID PORNOGRAPHY OFFENDERS; NATIONAL-SURVEY; INTERNET; CONTACT; RECIDIVISM;
   VICTIMIZATION; METAANALYSIS; PEDOPHILIA; OFFENSES
AB The prevalence and availability of child pornography on the Internet has increased the number of cases investigated by law enforcement and public concern regarding the extent to which individuals who collect child pornography also commit contact sexual offenses against children. The Federal Bureau of Investigation (FBI) Behavioral Analysis Unit (BAU) III - Crimes Against Children conducted an archival review of 251 online Sexual Exploitation of Children (SEOC) cases to assess the range of offending behavior and the relationship between child pornography possession and other sexual offenses against children. Analysis revealed 38% of the cases (n = 95/251) involved crossover offending, in which offenders who possessed child pornography also attempted or committed other SEOC crimes. Although 62% of the investigations uncovered possession-only offenses, the frequency of crossover offending observed in this sample indicates that the act of viewing child pornography does not always exist in isolation, and that a child sex offender's sexual interest in children may be part of a larger pattern of offending behavior. Awareness and understanding of potential crossover offending behavior offers additional investigative, prosecutive, supervisory, and assessment/treatment considerations when working with this population of offenders. Published by Elsevier Ltd.
C1 [Owens, Jessica N.; Eakin, Jennifer D.; Hoffer, Tia; Muirhead, Yvonne; Shelton, Joy Lynn E.] NCAVC, Fed Bur Invest, Behav Anal Unit, Quantico, VA USA.
   [Eakin, Jennifer D.] NCMEC, Alexandria, VA USA.
RP Owens, JN (reprint author), FBI Acad, Fed Bur Invest, NCAVC, Behav Anal Unit, Quantico, VA 22135 USA.
EM jessica.owens@ic.fbi.gov
CR Ahlmeyer S, 2000, Sex Abuse, V12, P123, DOI 10.1177/107906320001200204
   Babchishin KM, 2011, SEX ABUSE-J RES TR, V23, P92, DOI 10.1177/1079063210370708
   Beech A., 2004, J SEX AGGRESS, V10, P39, DOI DOI 10.1080/13552600410001667788
   Bourke M. L., 2014, J SEXUAL AGGRESSION
   Bourke ML, 2009, J FAM VIOLENCE, V24, P183, DOI 10.1007/s10896-008-9219-y
   Buschman J, 2010, J SEX AGGRESS, V16, P197, DOI 10.1080/13552601003690518
   Carr A., 2004, INTERNET TRADERS CHI
   Carr A, 2012, UNDERSTANDING AND PREVENTING ONLINE SEXUAL EXPLOITATION OF CHILDREN, P96
   Cross T P, 2001, Child Maltreat, V6, P195, DOI 10.1177/1077559501006003001
   Eke AW, 2011, LAW HUMAN BEHAV, V35, P466, DOI 10.1007/s10979-010-9252-2
   Finkelhor D, 2005, CHILD MALTREATMENT, V10, P5, DOI 10.1177/1077559504271287
   Finkelhor D., 2003, INTERNET SEX CRIMES
   Gannon T. A., 2013, SEXUAL ABUSE
   Glasgow D, 2010, J SEX AGGRESS, V16, P87, DOI 10.1080/13552600903428839
   Greenfeld L A., 1996, NCJ158625 BUR JUST S
   Grubin D, 2010, SEX ABUSE-J RES TR, V22, P266, DOI 10.1177/1079063210369012
   Hall RCW, 2007, MAYO CLIN PROC, V82, P457, DOI 10.4065/82.4.457
   Hanson RK, 1998, J CONSULT CLIN PSYCH, V66, P348, DOI 10.1037/0022-006X.66.2.348
   Heil P., 2009, USE POLYGRAPH ASSESS, P181
   Heil Peggy, 2003, Sex Abuse, V15, P221, DOI 10.1177/107906320301500401
   Hoffer T., 2015, CRIMES CHILDREN BEHA
   Howitt D, 2007, PSYCHOL CRIME LAW, V13, P469, DOI 10.1080/10683160601060564
   Iacono WG, 1997, J APPL PSYCHOL, V82, P426, DOI 10.1037//0021-9010.82.3.426
   Jung S, 2013, J SEX AGGRESS, V19, P295, DOI 10.1080/13552600.2012.741267
   Kim C., 2004, CHILD SEXUAL EXPLOIT
   Kingston DA, 2008, AGGRESSIVE BEHAV, V34, P341, DOI 10.1002/ab.20250
   Kyckelhan T., 2007, NCJ219412 BUR JUST S
   Lam A, 2010, CAN J CRIMINOL CRIM, V52, P173, DOI 10.3138/cjccj.52.2.173
   Langan P. A., 2003, NCJ198281 BUR JUST S
   Langevin R, 2004, INT J OFFENDER THER, V48, P572, DOI 10.1177/036624X03262518
   Lanning K. V., 2010, CHILD MOLESTERS BEHA
   Lanning K. V., 2009, PRACTICAL ASPECTS RA, P201
   Long ML, 2013, SEX ABUSE-J RES TR, V25, P370, DOI 10.1177/1079063212464398
   Marshall W. L., 2000, J SEX AGGRESS, V6, P67
   McCarthy JA, 2010, J SEX AGGRESS, V16, P181, DOI 10.1080/13552601003760006
   National Center for Missing and Exploited Children (NCMEC), 2016, KEY FACTS CHILD SEX
   Quayle E, 2011, SEX ABUSE-J RES TR, V23, P7, DOI 10.1177/1079063210392596
   Robilotta SA, 2008, J FORENSIC PSYCHOL P, V8, P383, DOI 10.1080/15228930802199333
   Seto M. C., 2013, INTERNET SEX OFFENDE
   Seto MC, 2005, SEX ABUSE-J RES TR, V17, P201, DOI 10.1007/s11194-005-4605-y
   Seto MC, 2006, J ABNORM PSYCHOL, V115, P610, DOI 10.1037/0021-843X.115.3.610
   Seto MC, 2010, J SEX AGGRESS, V16, P169, DOI 10.1080/13552600903572396
   Seto MC, 2011, SEX ABUSE-J RES TR, V23, P124, DOI 10.1177/1079063210369013
   Sheldon K., 2007, SEX OFFENDERS AND TH
   Sher J., 2007, NY TIMES
   Smith DW, 2000, CHILD ABUSE NEGLECT, V24, P273, DOI 10.1016/S0145-2134(99)00130-1
   Sulzberger A. G., 2010, NY TIMES
   Taylor M, 2003, CHILD PORNOGRAPHY IN
   U. S. Sentencing Commission, 2012, REP C FED CHILD PORN
   Wilson D., 2008, HOWARD J, V47, P107, DOI DOI 10.1111/J.1468-2311.2008.00512.X
   Wolak J., 2005, CHILD PORNOGRAPHY PO
   Wolak J, 2011, SEX ABUSE-J RES TR, V23, P22, DOI 10.1177/1079063210372143
NR 52
TC 1
Z9 1
U1 0
U2 6
PU PERGAMON-ELSEVIER SCIENCE LTD
PI OXFORD
PA THE BOULEVARD, LANGFORD LANE, KIDLINGTON, OXFORD OX5 1GB, ENGLAND
SN 1359-1789
EI 1873-6335
J9 AGGRESS VIOLENT BEH
JI Aggress. Violent Behav.
PD SEP-OCT
PY 2016
VL 30
SI SI
BP 3
EP 14
DI 10.1016/j.avb.2016.07.001
PG 12
WC Criminology & Penology; Psychology, Multidisciplinary
SC Criminology & Penology; Psychology
GA EA2FS
UT WOS:000386408800002
DA 2019-03-23
ER

PT J
AU Salek, TA
AF Salek, Thomas A.
TI Controversy Trending: The Rhetorical Form of Mia and Ronan Farrow's 2014
   Online Firestorm Against #WoodyAllen
SO COMMUNICATION CULTURE & CRITIQUE
LA English
DT Article
DE Celebrity Identification; Fan Community; Social Media Rhetoric;
   Rhetorical Form; Echo Chamber; Online Firestorm; Woody Allen
ID USER-GENERATED CONTENT; SOCIAL MEDIA; AGENCY
AB Following the January 2014 Golden Globes tribute toWoody Allen, Mia and Ronan Farrow accused the director of being a child molester on Twitter. As a result, the Farrows and their fans helped shift news of Allen's receipt of a lifetime achievement award to a story about an affective online discourse against the filmmaker. This essay argues that the rhetorical form of the Farrows' Twitter discourse and resulting news coverage helped shift a microblogging character assault into a macrocultural controversy. Through an analysis of the controversy, this study explains that the rhetoric of this online firestorm and subsequent news coverage was not based on the revelation of new information, but on the presentation of salacious allegations against Allen.
C1 [Salek, Thomas A.] Univ Wisconsin, Dept Commun, Milwaukee, WI 53201 USA.
RP Salek, TA (reprint author), Univ Wisconsin, Dept Commun, Milwaukee, WI 53201 USA.
EM tasalek@uwm.edu
OI Salek, Thomas/0000-0003-2007-8836
CR Ahmed S., 2014, CNN             0113
   Allen EmbattledWoody, 2014, DAILY MAIL
   Allen W., 2014, NY TIMES
   Anderson M., 2014, SOCIAL MEDIA IS RESH
   Banet-Weiser S., 2013, CULTURAL STUDIES, V45, P641
   Bruns Axel, 2012, PRODUSING THEORY DIG, P15
   Burke K., 1968, COUNTER STATEMENT
   Burke Kenneth., 1969, GRAMMAR MOTIVES
   Collins G., 1997, NY TIMES
   DeLuca K. M., 2012, COMMUNICATION CULTUR, V5, P483, DOI DOI 10.1111/J.1753-9137.2012.01141.X
   Deuze M, 2003, NEW MEDIA SOC, V5, P203, DOI 10.1177/1461444803005002004
   Dockterman E., 2014, TIME
   Duboff J., 2014, VANITY FAIR
   Dubrofsky RE, 2014, COMMUN CRIT-CULT STU, V11, P282, DOI 10.1080/14791420.2014.926247
   Ellcessor E, 2012, CINEMA J, V51, P46
   Farrow D., 2014, NY TIMES
   Farrows Mia, 2013, HUFFINGTON POST
   Harrison J, 2010, JOURNALISM STUD, V11, P243, DOI 10.1080/14616700903290593
   Hennenberger M., 1993, NY TIMES
   Hermida A., 2010, M C J, V13, P1
   Hermida A, 2012, JOURNAL PRACT, V6, P659, DOI 10.1080/17512786.2012.667269
   Jenkins H., 2006, CONVERGENCE CULTURE
   Jenkins H, 2014, CULT STUD, V28, P267, DOI 10.1080/09502386.2013.801579
   Johnson A, 2013, CRIT STUD MEDIA COMM, V30, P152, DOI 10.1080/15295036.2012.755050
   Jordan J., 2007, COMMUNICATION CRITIC, V4, P276
   Kaufman G., 2014, MTV NEWS        0113
   Kim Y, 2015, INFORM COMMUN SOC, V18, P443, DOI 10.1080/1369118X.2014.967267
   King B., 2008, SOCIAL SEMIOTICS, V18, P115
   Kovach B, 2010, BLUR KNOW WHATS TRUE
   Kristof Nicholas D, 2014, NY TIMES
   Lawson R., 2014, VANITY FAIR
   Lichtenstein J., 2014, NY TIMES
   Litt E., 2011, NEW MEDIA SOC, V13, P824
   Loader BD, 2011, INFORM COMMUN SOC, V14, P757, DOI 10.1080/1369118X.2011.592648
   Marshall P. D., 2010, CELEBRITY STUDIES, V1, P35, DOI DOI 10.1080/19392390903519057
   Marshall P. David., 1997, CELEBRITY POWER FAME
   Marwick AE, 2011, NEW MEDIA SOC, V13, P114, DOI 10.1177/1461444810365313
   MCKERROW RE, 1989, COMMUN MONOGR, V56, P91, DOI 10.1080/03637758909390253
   Muntean Nick, 2009, M C J, V12
   OLSON KM, 1995, POLIT COMMUN, V12, P43, DOI 10.1080/10584609.1995.9963054
   Orth S., 2013, VANITY FAIR
   Orth S., 1992, VANITY FAIR
   Papacharissi Z., 2012, INT J COMMUNICATION, V6, P1989
   Papacharissi Z, 2015, JOURNALISM STUD, V16, P27, DOI 10.1080/1461670X.2014.890328
   Penney J, 2014, NEW MEDIA SOC, V16, P74, DOI 10.1177/1461444813479593
   Pfeffer J, 2014, J MARK COMMUN, V20, P117, DOI [DOI 10.1080/13527266.2013.797778, 10.1080/13527266.2013.797778]
   Shifman L, 2013, J COMPUT-MEDIAT COMM, V18, P362, DOI 10.1111/jcc4.12013
   Tatarchevskiy T, 2011, NEW MEDIA SOC, V13, P297, DOI 10.1177/1461444810372785
   Tell D, 2012, RHETOR DEMOCR DELIB, V5, P1
   van Dijck J, 2009, MEDIA CULT SOC, V31, P41, DOI 10.1177/0163443708098245
   Vis F, 2013, DIGIT JOURNAL, V1, P27, DOI 10.1080/21670811.2012.741316
   Zara C., 2014, INT BUSINESS TIMES
NR 52
TC 1
Z9 1
U1 0
U2 6
PU WILEY
PI HOBOKEN
PA 111 RIVER ST, HOBOKEN 07030-5774, NJ USA
SN 1753-9129
EI 1753-9137
J9 COMMUN CULT CRIT
JI Commun. Cult. Crit.
PD SEP
PY 2016
VL 9
IS 3
BP 477
EP 494
DI 10.1111/cccr.12123
PG 18
WC Communication
SC Communication
GA DW1EI
UT WOS:000383385400009
DA 2019-03-23
ER

PT J
AU Aleesa, AM
   Hassan, R
   Kamal, SUM
AF Aleesa, Ahmed Marwan
   Hassan, Rosilah
   Kamal, Saif Uldun Mostfa
TI A Rule-Based Technique to Detect Router Advertisement Flooding Attack
   Against BioBizz Web Application
SO ADVANCED SCIENCE LETTERS
LA English
DT Proceedings Paper
CT International Conference on Data, Internet and Education Technologies
   (DIET)
CY APR 23-24, 2016
CL Bandung, INDONESIA
DE DDoS; BioBizz; IPv6; Router Advertisement Attack; Detection
AB Distributed Denials of Service (DDoS) attacks are rapidly becoming a popular attack vector used by hackers and hack activists. With the proliferation of botnets, there has been a massive increase of DDoS attacks and more and more organizations, not only large enterprises and service providers, are seeking a solution. One of these solution is to detect the attack when it happens, A BioBizz website has been created to develop a communication medium for ukm reasearcher and connect them with the companies and costumers, the website will include the sensitive information about the researcher, companies and costumers and connect between these three parties. The main aim of this research is to develop a BioBizz web base application ships with a security technique in order to detect IPv6 DDOS flooding attacks of BioBizz website. The threshold-based technique for detecting IPv6 DDoS against victim machine for proposed aggregation based techniques to detect IPv6 DDoS anomalies, verify and validate the proposed techniques in term of accuracy detection and compare it with other existing approach.
C1 [Aleesa, Ahmed Marwan; Hassan, Rosilah; Kamal, Saif Uldun Mostfa] Univ Kebangsaan Malaysia, Fac Informat Sci & Technol FTSM, Res Ctr Software Technol & Management SOFTAM, Ukm Bangi 43600, Selangor, Malaysia.
RP Aleesa, AM (reprint author), Univ Kebangsaan Malaysia, Fac Informat Sci & Technol FTSM, Res Ctr Software Technol & Management SOFTAM, Ukm Bangi 43600, Selangor, Malaysia.
CR Ahmed A. S., 2012, 8 INT C INF SCI DIG, P218
   Al-Hemyari Abdulmalek, 2013, Journal of Theoretical and Applied Information Technology, V55, P109
   Calvet J., 2010, P 3 INT C CYB SEC EX
   Choudhary A. R., 2009, COLLABORATIVE COMPUT
   Choudhary A R., 2010, IEEE INT C TECHN HOM
   Cup K., 2014, DATA INFORM COMPUTER
   Das D., 2011, P INT C COMM COMP SE
   Elhamahmy M., 2010, INT J ARTIFICIAL INT
   Excellence I. S. C. O, UNB ISCX INTR DET EV
   Hasan Samer Sami, 2012, Journal of Theoretical and Applied Information Technology, V36, P113
   Hassan R., 2014, J ENG SCI TECHNO JUN, P81
   Ismail N. H. A, 2012, J THEOR APPL INF TEC, V41, P220
   Kamal S U. M., 2006, SURVEY BRIEF HIST ON
   Mayoof K. D., 2015, J COMPUTER SCI, V11, P936
   McHugh J., 2000, ACM Transactions on Information and Systems Security, V3, P262, DOI 10.1145/382912.382923
   Mit L L., DARP INTR DET EV
   Mostafa S., 2016, ADV COMPUTER COMMUNI, P877
   Neumann J. C., 2014, THE BOOK OF GNS3
NR 18
TC 1
Z9 1
U1 0
U2 3
PU AMER SCIENTIFIC PUBLISHERS
PI VALENCIA
PA 26650 THE OLD RD, STE 208, VALENCIA, CA 91381-0751 USA
SN 1936-6612
EI 1936-7317
J9 ADV SCI LETT
JI Adv. Sci. Lett.
PD AUG
PY 2016
VL 22
IS 8
SI SI
BP 1887
EP 1891
DI 10.1166/asl.2016.7744
PG 5
WC Multidisciplinary Sciences
SC Science & Technology - Other Topics
GA DZ1PD
UT WOS:000385609400005
DA 2019-03-23
ER

PT J
AU Edwards, KS
   Parish, SJ
   Rosen, RC
   Garvert, DW
   Spangler, SL
   Ruzek, JI
AF Edwards, Katharine S.
   Parish, Sharon J.
   Rosen, Raymond C.
   Garvert, Donn W.
   Spangler, Shana L.
   Ruzek, Josef I.
TI A Standardized Patient Methodology to Assess Cognitive-Behavioral
   Therapy (CBT) Skills Performance: Development and Testing in a
   Randomized Controlled Trial of Web-Based Training
SO TRAINING AND EDUCATION IN PROFESSIONAL PSYCHOLOGY
LA English
DT Article
DE dissemination; training; assessment; standardized patient; objective
   standardized clinical examination (OSCE)
ID STRUCTURED CLINICAL EXAMINATION; SUBSTANCE-ABUSE; PROFESSIONAL
   PSYCHOLOGY; COMPETENCE BENCHMARKS; TREATMENT PROVIDERS; INTERVENTION;
   PSYCHIATRY; IMPLEMENTATION; DISSEMINATION; SCALE
AB Competency-based training is increasingly important in mental health as practitioners are trained in the use of evidence-based treatments for posttraumatic stress disorder (PTSD) and other disorders. Clinical skills according to this model are assessed in various ways, including the use of standardized patient (SP) interviews. This study investigated the reliability and feasibility of using a telephone-based SP interview to evaluate cognitive-behavioral therapy (CBT) skills within a large, randomized trial of online training. This paper describes the development of a standardized SP methodology for the larger study, including case illustration, SP training, development of trainee skills assessment metrics, and rater training. A post hoc substudy evaluated SP performance across time. For the larger study, 2 out of 3 skills assessment metrics showed satisfactory performance and demonstrated consistently good interitem and interrater reliability. The substudy found that SPs were adherent and faithful to their intended character, with little evidence of performance drift. Based on these findings, telephone SP methodologies are a promising technology for large-scale clinical skills assessment in psychology.
C1 [Edwards, Katharine S.] Stanford Univ, Stanford, CA 94305 USA.
   [Parish, Sharon J.] Weill Cornell Med Sch, New York, NY USA.
   [Parish, Sharon J.] NewYork Presbyterian Hosp, Med Serv, Westchester Div, New York, NY USA.
   [Rosen, Raymond C.] New England Res Inst Inc, Watertown, MA USA.
   [Garvert, Donn W.; Ruzek, Josef I.] VA Palo Alto Hlth Care Syst, Natl Ctr PTSD, Menlo Pk, CA USA.
   [Spangler, Shana L.] VA Greater Los Angeles Healthcare Syst, PTSD, North Hills, CA USA.
RP Edwards, KS (reprint author), Stanford Univ, Dept Cardiovasc Med, 300 Pasteur Dr,Room H2103, Stanford, CA 94305 USA.
EM ksedwards@stanford.edu
CR Baer JS, 2004, DRUG ALCOHOL DEPEN, V73, P99, DOI 10.1016/j.drugalcdep.2003.10.001
   Baig LA, 2014, BMC MED EDUC, V14, DOI 10.1186/1472-6920-14-97
   Barzansky B, 2004, JAMA-J AM MED ASSOC, V292, P1025, DOI 10.1001/jama.292.9.1025
   Beidas RS, 2011, ADM POLICY MENT HLTH, V38, P223, DOI 10.1007/s10488-011-0338-z
   Berg K, 2015, ACAD MED, V90, P105, DOI 10.1097/ACM.0000000000000529
   Blackburn IM, 2001, BEHAV COGN PSYCHOTH, V29, P431, DOI 10.1017/S1352465801004040
   Brownell Anderson M., 1994, TEACH LEARN MED, V6, P15
   Carroll KM, 2010, CLIN PSYCHOL-SCI PR, V17, P36, DOI 10.1111/j.1468-2850.2009.01190.x
   Carroll KM, 2000, DRUG ALCOHOL DEPEN, V57, P225, DOI 10.1016/S0376-8716(99)00049-6
   Colliver J A, 1997, JAMA, V278, P790, DOI 10.1001/jama.278.9.790
   Cramer RJ, 2013, TRAIN EDUC PROF PSYC, V7, P1, DOI 10.1037/a0031836
   Dimeff LA, 2009, BEHAV RES THER, V47, P921, DOI 10.1016/j.brat.2009.07.011
   Epstein RM, 2002, JAMA-J AM MED ASSOC, V287, P226, DOI 10.1001/jama.287.2.226
   Erby LAH, 2011, PATIENT EDUC COUNS, V85, P194, DOI 10.1016/j.pec.2010.10.005
   Fairburn CG, 2011, BEHAV RES THER, V49, P373, DOI 10.1016/j.brat.2011.03.005
   FAMUYIWA OO, 1991, MED EDUC, V25, P45, DOI 10.1111/j.1365-2923.1991.tb00025.x
   Fouad NA, 2009, TRAIN EDUC PROF PSYC, V3, pS5, DOI 10.1037/a0015832
   Fussell HE, 2008, J SUBST ABUSE TREAT, V35, P470, DOI 10.1016/j.jsat.2008.03.001
   Fussell HE, 2009, SUBST ABUS, V30, P47, DOI 10.1080/08897070802606360
   HARDEN RM, 1979, MED EDUC, V13, P41
   HARDEN RM, 1975, BRIT MED J, V1, P447, DOI 10.1136/bmj.1.5955.447
   Hodges B, 1997, ACAD MED, V72, P715, DOI 10.1097/00001888-199708000-00019
   Hoelzer BC, 2015, PAIN MED, V16, P680, DOI 10.1111/pme.12694
   Hogue A, 2008, J SUBST ABUSE TREAT, V35, P137, DOI 10.1016/j.jsat.2007.09.002
   Kaslow NJ, 2009, TRAIN EDUC PROF PSYC, V3, pS27, DOI 10.1037/a0015833
   Kodner C, 2015, ACAD MED, V90, P317, DOI 10.1097/ACM.0000000000000565
   Levin FR, 1999, J ADDICT DIS, V18, P39, DOI 10.1300/J069v18n02_04
   Madson MB, 2005, PSYCHOL ADDICT BEHAV, V19, P303, DOI 10.1037/0893-164X.19.3.303
   Marwaha S, 2011, BMC PSYCHIATRY, V11, DOI 10.1186/1471-244X-11-85
   McCutcheon SR, 2009, TRAIN EDUC PROF PSYC, V3, pS50, DOI 10.1037/a0016966
   McHugh RK, 2010, AM PSYCHOL, V65, P73, DOI 10.1037/a0018121
   Moyers TB, 2005, J SUBST ABUSE TREAT, V28, P19, DOI 10.1016/j.jsat.2004.11.001
   Parish SJ, 2006, J GEN INTERN MED, V21, P453, DOI 10.1111/j.1525-1497.2006.00426.x
   Perepletchikova F, 2009, J CONSULT CLIN PSYCH, V77, P212, DOI 10.1037/a0015232
   Plaksin J, 2016, PATIENT, V9, P15, DOI 10.1007/s40271-015-0127-y
   Rogers Erin S, 2014, BMC Res Notes, V7, P341, DOI 10.1186/1756-0500-7-341
   Rosengren DB, 2005, DRUG ALCOHOL DEPEN, V79, P321, DOI 10.1016/j.drugalcdep.2005.02.004
   Roth AD, 2008, BEHAV COGN PSYCHOTH, V36, P129, DOI 10.1017/S1352465808004141
   Ruzek JI, 2014, J TRAUMA STRESS, V27, P703, DOI 10.1002/jts.21977
   Ruzek JI, 2012, IMPLEMENT SCI, V7, DOI 10.1186/1748-5908-7-43
   Ruzek JI, 2009, BEHAV RES THER, V47, P980, DOI 10.1016/j.brat.2009.07.008
   Schlegel C, 2012, J NURS EDUC, V51, P16, DOI 10.3928/01484834-20111116-02
   Sholomskas DE, 2005, J CONSULT CLIN PSYCH, V73, P106, DOI 10.1037/0022.006X.73.1.106
   Sholomskas DE, 2006, J STUD ALCOHOL, V67, P939, DOI 10.15288/jsa.2006.67.939
   Stein MR, 2005, MED EDUC, V39, P529, DOI 10.1111/j.1365-2929.2005.02147.x
   Swartz MH, 1996, MT SINAI J MED, V63, P241
   Walters K, 2005, MED EDUC, V39, P292, DOI 10.1111/j.1365-2929.2005.02091.x
   Wilk AI, 2002, J GEN INTERN MED, V17, P356
   Zabar S, 2013, OBJECTIVE STRUCTURED
NR 49
TC 1
Z9 1
U1 0
U2 9
PU EDUCATIONAL PUBLISHING FOUNDATION-AMERICAN PSYCHOLOGICAL ASSOC
PI WASHINGTON
PA 750 FIRST ST, NE, WASHINGTON, DC 20002-4242 USA
SN 1931-3918
EI 1931-3926
J9 TRAIN EDUC PROF PSYC
JI Train. Educ. Prof. Psychol.
PD AUG
PY 2016
VL 10
IS 3
BP 149
EP 156
DI 10.1037/tep0000119
PG 8
WC Psychology, Educational
SC Psychology
GA DV7HQ
UT WOS:000383107400004
DA 2019-03-23
ER

PT J
AU Ly, T
   Murphy, L
   Fedoroff, JP
AF Ly, Thanh
   Murphy, Lisa
   Fedoroff, J. Paul
TI Understanding Online Child Sexual Exploitation Offenses
SO CURRENT PSYCHIATRY REPORTS
LA English
DT Review
DE Child sexual abuse; Online child sexual exploitation; Child pornography;
   Internet sex offenses; Online sex offenders
ID PORNOGRAPHY PREVALENCE; INDECENT IMAGES; OFFENDERS; INTERNET; ABUSE;
   CONTACT; SAMPLE; MEN; PEDOPHILIA; CRIMES
AB In the past three decades, there has been an exponential increase in the worldwide availability of Internet access and devices that are able to access online materials. This literature review investigated whether increased accessibility of Internet child pornography (CP) increases the risk of in-person child sexual exploitation. The current review found little to no evidence that availability of the Internet has increased the worldwide incidence or prevalence of in-person child sexual abuse. In fact, during the time period in which the Internet has flourished, international crime statistics have shown a steady decrease of in-person child sexual abuse. The only exception to this trend is an increase in Internet child pornography or luring offenses (e.g., Stats Can, 2014), which involves child abuse by definition. This article reviews the impact of the Internet on child sexual abuse. It also reviews the characteristics of online CP offenders. Treatment of these offenders and prevention of such offenses is also discussed.
C1 [Ly, Thanh; Murphy, Lisa; Fedoroff, J. Paul] Royal Ottawa Hosp, Integrated Forens Program, Sexual Behav Clin, Ottawa, ON, Canada.
   [Fedoroff, J. Paul] Univ Ottawa, Dept Psychiat, Ottawa, ON, Canada.
RP Fedoroff, JP (reprint author), Royal Ottawa Hosp, Integrated Forens Program, Sexual Behav Clin, Ottawa, ON, Canada.; Fedoroff, JP (reprint author), Univ Ottawa, Dept Psychiat, Ottawa, ON, Canada.
EM paul.fedoroff@gmail.com
CR Aebi M, 2014, SEX ABUSE-J RES TR, V26, P375, DOI 10.1177/1079063213492344
   Aslan D, 2014, J FORENSIC PRACT, V18, P110, DOI [10.1108/JFP-01-2013-0015, DOI 10.1108/JFP-01-2013-0015]
   Aslan D, 2014, J FORENSIC PSYCHI PS, V25, P121, DOI 10.1080/14789949.2014.884618
   Babchishin KM, 2015, ARCH SEX BEHAV, V44, P45, DOI 10.1007/s10508-014-0270-x
   Beier KM, 2015, J SEX MED, V12, P529, DOI 10.1111/jsm.12785
   Boyce J, 2014, STAT CANADA POLICE R
   Diamond M, 1999, INT J LAW PSYCHIAT, V22, P1, DOI 10.1016/S0160-2527(98)00035-1
   Diamond M, 2011, ARCH SEX BEHAV, V40, P1037, DOI 10.1007/s10508-010-9696-y
   Diamond M, 2009, INT J LAW PSYCHIAT, V32, P304, DOI 10.1016/j.ijlp.2009.06.004
   Elliott IA, 2013, SEX ABUSE-J RES TR, V25, P3, DOI 10.1177/1079063212439426
   Faust E, 2015, SEX ABUSE-J RES TR, V27, P460, DOI 10.1177/1079063214521469
   Gonzalez-Ortega E, 2013, AN PSICOL-SPAIN, V29, P319, DOI 10.6018/analesps.29.2.131381
   Griffin-Shelley E, 2014, SEX ADDICT COMPULS, V21, P322, DOI 10.1080/10720162.2014.966936
   Habermeyer B, 2013, NEUROPSYCHOBIOLOGY, V68, P228, DOI 10.1159/000355295
   Jung S, 2013, J SEX AGGRESS, V19, P295, DOI 10.1080/13552600.2012.741267
   Magaletta PR, 2014, INT J OFFENDER THER, V58, P137, DOI 10.1177/0306624X12465271
   Martin J, 2013, J CHILD SEX ABUS, V22, P398, DOI 10.1080/10538712.2013.781091
   McManus MA, 2015, J SEX AGGRESS, V21, P368, DOI 10.1080/13552600.2014.927009
   McManus MA, 2014, J SEX AGGRESS, V20, P142, DOI 10.1080/13552600.2014.893031
   Muller K, 2014, J SEX MED, V11, P1221, DOI 10.1111/jsm.12488
   Murphy L, 2015, CHILD PORNOGRAPHY OF
   Murphy L, 2014, ADOLESCENT BEHAV DIG, P213
   Prat S, 2014, J FORENSIC LEG MED, V23, P22, DOI 10.1016/j.jflm.2014.01.002
   Prentky R., 2010, MULTIPRONG APPROACH
   Quayle E, 2002, DEVIANT BEHAV, V23, P331, DOI 10.1080/01639620290086413
   Quayle E, 2014, COMPUT HUM BEHAV, V39, P368, DOI 10.1016/j.chb.2014.07.005
   Reeves C, 2013, J SEX AGGRESS, V19, P236, DOI 10.1080/13552600.2011.640947
   Richards D, 2016, HDB CLIN SEXUALITY M
   Rogers MK, 2014, J DIGIT FORENSICS SE, V9, P57
   Seigfried-Spellar KC, 2014, DIGIT INVEST, V11, P252, DOI 10.1016/j.diin.2014.07.003
   Seto MC, 2006, J ABNORM PSYCHOL, V115, P610, DOI 10.1037/0021-843X.115.3.610
   Seto MC, 2015, LAW HUMAN BEHAV, V39, P416, DOI 10.1037/lhb0000128
   Seto MC, 2015, ARCH SEX BEHAV, V44, P67, DOI 10.1007/s10508-013-0244-4
   Smid W, 2015, SEX ABUSE-J RES TR, V27, P398, DOI 10.1177/1079063213514453
   Steel C, 2016, PSYCHIAT PSYCHOL LAW, V23, P473, DOI 10.1080/13218719.2015.1080150
   Steel CMS, 2015, CHILD ABUSE NEGLECT, V44, P150, DOI 10.1016/j.chiabu.2014.12.009
   Stoltenborgh M, 2015, CHILD ABUSE REV, V24, P37, DOI 10.1002/car.2353
   Tener D, 2015, J AGGRESS MALTREAT T, V24, P319, DOI 10.1080/10926771.2015.1009602
   Winder B, 2015, ARCH SEX BEHAV, V44, P167, DOI 10.1007/s10508-014-0302-6
   Wolak J., 2013, NEW ENGL J PUBLIC PO, V25, P6
   Wolak J, 2014, CHILD ABUSE NEGLECT, V38, P347, DOI 10.1016/j.chiabu.2013.10.018
   Wolak J, 2013, J ADOLESCENT HEALTH, V53, P736, DOI 10.1016/j.jadohealth.2013.06.010
   Wurtele SK, 2014, SEX ABUSE-J RES TR, V26, P546, DOI 10.1177/1079063213503688
NR 43
TC 1
Z9 1
U1 3
U2 44
PU SPRINGER
PI NEW YORK
PA 233 SPRING ST, NEW YORK, NY 10013 USA
SN 1523-3812
EI 1535-1645
J9 CURR PSYCHIAT REP
JI Curr. Psychiatry Rep.
PD AUG
PY 2016
VL 18
IS 8
AR 74
DI 10.1007/s11920-016-0707-0
PG 9
WC Psychiatry
SC Psychiatry
GA DR8HR
UT WOS:000380139500001
PM 27325170
DA 2019-03-23
ER

PT J
AU Al-Saggaf, Y
AF Al-Saggaf, Yeslam
TI AN EXPLORATORY STUDY OF ATTITUDES TOWARDS PRIVACY IN SOCIAL MEDIA AND
   THE THREAT OF BLACKMAIL: THE VIEWS OF A GROUP OF SAUDI WOMEN
SO ELECTRONIC JOURNAL OF INFORMATION SYSTEMS IN DEVELOPING COUNTRIES
LA English
DT Article
DE Blackmail; Social media; women's safety; self-disclosure; privacy;
   Facebook; Saudi culture
ID SELF-DISCLOSURE; FACEBOOK; NETWORK; SITES; NARCISSISM; ESTEEM; USERS
AB The Saudi Committee for the Promotion of Virtue and the Prevention of Vice, or the Religious Police as it is commonly known in the west, has dealt with 1834 incidents of women being blackmailed by men in 2014 and of those 22% (N= 403) were initiated using Social Network Sites (SNS). In light of the reality about these crimes, this study asked the following questions: (1) Are Saudi women concerned about their privacy in SNS? (2) Are Saudi women worried about falling victim to blackmail in SNS? (3) Do Saudi women know how to change the privacy settings in SNS? (4) Are Saudi women comfortable with communicating across gender lines in SNS? To address these questions, qualitative interviews with 16 women who used Facebook regularly and a focus group discussion with another group of 10 Saudi female students were conducted. The findings of the study show that the Saudi women interviewed appeared concerned about their privacy in Facebook, worried about falling victim to blackmail, knew how to change the privacy settings and are not comfortable with communicating across gender lines. This suggests that the participants in this study are not the likely victims of blackmail crimes. Further research is needed to understand the profile of the victims of blackmail and the root cause of these crimes.
C1 [Al-Saggaf, Yeslam] Charles Sturt Univ, Bathurst, NSW, Australia.
RP Al-Saggaf, Y (reprint author), Charles Sturt Univ, Bathurst, NSW, Australia.
EM yalsaggaf@csu.edu.au
CR Al Lily AEA, 2011, TECHNOL SOC, V33, P119, DOI 10.1016/j.techsoc.2011.03.005
   Al-Saggaf Y., 2004, ELECT J INFORM SYSTE, V2, P1, DOI DOI 10.1002/J.1681-4835.2004.TB00103.X
   Al-Saggaf Y, 2011, J INFORM ETHICS, V20, P34
   Al-Saggaf Y., 2011, INT J EMERGING TECHN, V9, P1
   Al-Saggaf Y, 2012, ONLINE COMMUNITIES S
   Al-Saggaf Y, 2015, SCI ENG ETHICS, V21, P941, DOI 10.1007/s11948-014-9564-6
   Al-Saggaf Y, 2015, TECHNOL FORECAST SOC, V95, P3, DOI 10.1016/j.techfore.2014.08.013
   Al-Saggaf Y, 2014, COMPUT HUM BEHAV, V36, P460, DOI 10.1016/j.chb.2014.04.014
   Almakrami Hashem Abdullah, 2015, THESIS
   AlMunajjed Mona, 1997, WOMEN SAUDI ARABIA T
   Alsaggaf R. M, 2015, THESIS
   Arab News, 2009, ARAB NEWS
   Bajnaid A. N, 2016, THESIS
   Bond B. J., 2009, ROCKY MOUNTAIN COMMU, V6, P29
   Bonetti L, 2010, CYBERPSYCH BEH SOC N, V13, P279, DOI 10.1089/cyber.2009.0215
   boyd d., 2008, CONVERGENCE-US, V14, P13, DOI [10.1177/1354856507084416, DOI 10.1177/1354856507084416]
   Edwards L, 2009, HARBORING DATA INFOR
   Ellison NB, 2014, J COMPUT-MEDIAT COMM, V19, P855, DOI 10.1111/jcc4.12078
   Forest AL, 2012, PSYCHOL SCI, V23, P295, DOI 10.1177/0956797611429709
   Gamez-Guadix M, 2015, SEX RES SOC POLICY, V12, P145, DOI 10.1007/s13178-015-0186-9
   HOY M.G., 2010, J INTERACTIVE ADVERT, V10, P28, DOI DOI 10.1080/15252019.2010.10722168
   Lin KY, 2011, COMPUT HUM BEHAV, V27, P1152, DOI 10.1016/j.chb.2010.12.009
   Livingstone S, 2008, NEW MEDIA SOC, V10, P393, DOI 10.1177/1461444808089415
   Madini AA, 2013, GEND TECHNOL DEV, V17, P233, DOI 10.1177/0971852413498741
   Mehdizadeh S, 2010, CYBERPSYCH BEH SOC N, V13, P357, DOI 10.1089/cyber.2009.0257
   Moor J, 2000, CYBERETHICS MORAL SO
   Myers M. D., 2013, QUALITATIVE RES BUSI
   Nissenbaum H., 2010, PRIVACY CONTEXT TECH
   Nosko A, 2010, COMPUT HUM BEHAV, V26, P406, DOI 10.1016/j.chb.2009.11.012
   Ong EYL, 2011, PERS INDIV DIFFER, V50, P180, DOI 10.1016/j.paid.2010.09.022
   RACHELS J, 1975, PHILOS PUBLIC AFF, V4, P322
   Ryan J, 2015, QUAL RES, V15, P373, DOI 10.1177/1468794114524220
   Ryan T, 2011, COMPUT HUM BEHAV, V27, P1658, DOI 10.1016/j.chb.2011.02.004
   Sar RK, 2014, ETHICS INF TECHNOL, V16, P15, DOI 10.1007/s10676-013-9329-y
   Tavani HT, 2013, ETHICS TECHNOLOGY CO
   Thelwall M, 2014, J ASSOC INF SCI TECH, V65, P721, DOI 10.1002/asi.23038
   Valenzuela S, 2009, J COMPUT-MEDIAT COMM, V14, P875, DOI 10.1111/j.1083-6101.2009.01474.x
   Van den Hoven J., 2008, INFORM TECHNOLOGY MO, P301, DOI DOI 10.1017/CBO9780511498725.016
   Wang SS, 2013, SOC SCI COMPUT REV, V31, P437, DOI 10.1177/0894439313481424
   Waters S, 2011, J COMPUT-MEDIAT COMM, V17, P101, DOI 10.1111/j.1083-6101.2011.01559.x
   Williamson K., 2002, RES METHODS STUDENTS
   YOUNG K., 2009, INT J EMERGING TECHN, V7, P39
NR 42
TC 1
Z9 1
U1 1
U2 1
PU WILEY
PI HOBOKEN
PA 111 RIVER ST, HOBOKEN 07030-5774, NJ USA
SN 1681-4835
J9 ELECTR J INF SYS DEV
JI Electron. J. Inf. Syst. Dev. Ctries.
PD JUL
PY 2016
VL 75
IS 1
AR 7
PG 16
WC Social Sciences, Interdisciplinary
SC Social Sciences - Other Topics
GA VG4WZ
UT WOS:000447048700007
DA 2019-03-23
ER

PT J
AU Oksanen, A
   Nasi, M
   Minkkinen, J
   Keipi, T
   Kaakinen, M
   Rasanen, P
AF Oksanen, Atte
   Nasi, Matti
   Minkkinen, Jaana
   Keipi, Teo
   Kaakinen, Markus
   Rasanen, Pekka
TI Young people who access harm-advocating online content: A four country
   survey
SO CYBERPSYCHOLOGY-JOURNAL OF PSYCHOSOCIAL RESEARCH ON CYBERSPACE
LA English
DT Article
DE Internet; social media; eating disorders; suicide; self-injury; youth;
   victimization
ID EATING DISORDER WEBSITES; PRO-ANOREXIA WEBSITES; SELF-SCHEMAS; PEER
   VICTIMIZATION; SUICIDAL IDEATION; SOCIAL SUPPORT; INTERNET; ADOLESCENTS;
   RISK; INFORMATION
AB This study examined the commonality of exposure to sites that advocate eating disorders, self-injury and suicide among American, British, German and Finnish respondents (N = 3565) aged 15-30 (age M = 23.06, 50.15% male). The analysis focused on both cross-national and socio-demographic differences and on user characteristic including happiness, previous online and offline victimization and online user activity. German respondents had significantly lower levels of exposure to harm-advocating online content than respondents in the three other countries. Females were more likely to be exposed to eating disorder content, while males witnessed more self injury and suicide content across all four countries. Younger respondents were more likely to be exposed to such material. In addition, other socio-demographic background variables (not living with parents, immigrant background, city residence, online activity) and personal characteristics associated with negative self-schemata were significant predictors of exposure to such content. The findings indicate that those facing difficulties in their everyday life are at higher risk of accessing online sites that may foster unhealthy behavior.
C1 [Oksanen, Atte; Minkkinen, Jaana; Kaakinen, Markus] Univ Tampere, Sch Social Sci & Humanities, FI-33014 Tampere, Finland.
   [Nasi, Matti; Keipi, Teo; Rasanen, Pekka] Univ Turku, Dept Social Res, Turku, Finland.
RP Oksanen, A (reprint author), Univ Tampere, Sch Social Sci & Humanities, FI-33014 Tampere, Finland.
EM atte.oksanen@uta.fi
OI Minkkinen, Jaana/0000-0002-9457-9599
CR Abdel-Khalek AM, 2006, SOC BEHAV PERSONAL, V34, P139, DOI 10.2224/sbp.2006.34.2.139
   Arnett JJ, 2000, AM PSYCHOL, V55, P469, DOI 10.1037/0003-066X.55.5.469
   Barak A, 2008, COMPUT HUM BEHAV, V24, P1867, DOI 10.1016/j.chb.2008.02.004
   Biddle L, 2008, BRIT MED J, V336, P800, DOI 10.1136/bmj.39525.442674.AD
   Boero N, 2012, BODY SOC, V18, P27, DOI 10.1177/1357034X12440827
   BOROWSKY IW, 2001, BODY SOC, V107, P485
   Borzekowski DLG, 2010, AM J PUBLIC HEALTH, V100, P1526, DOI 10.2105/AJPH.2009.172700
   Brechwald WA, 2011, J RES ADOLESCENCE, V21, P166, DOI 10.1111/j.1532-7795.2010.00721.x
   Brotsky Sarah R, 2007, Eat Disord, V15, P93, DOI 10.1080/10640260701190600
   Cheung F, 2014, QUAL LIFE RES, V23, P2809, DOI 10.1007/s11136-014-0726-4
   Clak DA, 1999, SCI FDN COGNITIVE TH
   Cole DA, 2014, J ABNORM CHILD PSYCH, V42, P149, DOI 10.1007/s10802-013-9769-1
   Custers K, 2009, EUR EAT DISORD REV, V17, P214, DOI 10.1002/erv.910
   Daine K, 2013, PLOS ONE, V8, DOI 10.1371/journal.pone.0077555
   Dunlop SM, 2011, J CHILD PSYCHOL PSYC, V52, P1073, DOI 10.1111/j.1469-7610.2011.02416.x
   Fairburn CG, 2003, LANCET, V361, P407, DOI 10.1016/S0140-6736(03)12378-1
   Favazza AR, 1998, J NERV MENT DIS, V186, P259, DOI 10.1097/00005053-199805000-00001
   Gavin J, 2008, QUAL HEALTH RES, V18, P325, DOI 10.1177/1049732307311640
   Harper K, 2008, INT J EAT DISORDER, V41, P92, DOI 10.1002/eat.20408
   Harrington R, 2001, BRIT MED BULL, V57, P47, DOI 10.1093/bmb/57.1.47
   Harris KM, 2009, ARCH SUICIDE RES, V13, P264, DOI 10.1080/13811110903044419
   Hawdon J., 2014, CAUSES CONSEQUENCES, P165
   Hawker DSJ, 2000, J CHILD PSYCHOL PSYC, V41, P441, DOI 10.1111/1469-7610.00629
   Hawton K, 2012, LANCET, V379, P2373, DOI 10.1016/S0140-6736(12)60322-5
   Helsen M, 2000, J YOUTH ADOLESCENCE, V29, P319, DOI 10.1023/A:1005147708827
   Helsper EJ, 2013, COUNTRY CLASSIFICATI
   Helweg-Larsen K., 2012, ACTA PAEDIATR, V101, P533, DOI DOI 10.1111/J.1651-2227.2011.02587.X
   Holt T, 2009, DEVIANT BEHAV, V30, P1, DOI 10.1080/01639620701876577
   Joiner T.E., 2005, WHY PEOPLE DIE SUICI
   Jones LM, 2013, PSYCHOL VIOLENCE, V3, P53, DOI 10.1037/a0030309
   Juarascio Adrienne S, 2010, Eat Disord, V18, P393, DOI 10.1080/10640266.2010.511918
   Kahneman D, 2006, SCIENCE, V312, P1908, DOI 10.1126/science.1129688
   Kemp CG, 2011, CRISIS, V32, P143, DOI 10.1027/0227-5910/a000068
   Klomek AB, 2008, J AFFECT DISORDERS, V109, P47, DOI 10.1016/j.jad.2007.12.226
   Koivumaa-Honkanen H, 2003, SOC PSYCH PSYCH EPID, V38, P244, DOI 10.1007/s00127-003-0625-4
   Lewis Stephen P, 2012, Child Adolesc Psychiatry Ment Health, V6, P13, DOI 10.1186/1753-2000-6-13
   Lewis SP, 2012, CYBERPSYCH BEH SOC N, V15, P200, DOI 10.1089/cyber.2011.0453
   Lewis SP, 2011, PEDIATRICS, V127, pE552, DOI 10.1542/peds.2010-2317
   Livingstone S., 2011, RISKS SAFETY INTERNE
   Livingstone S, 2014, J CHILD PSYCHOL PSYC, V55, P635, DOI 10.1111/jcpp.12197
   Livingstone S, 2012, CHILDREN, RISK AND SAFETY ON THE INTERNET: RESEARCH AND POLICY CHALLENGES IN COMPARATIVE PERSPECTIVE, P151
   Livingstone S, 2010, NEW MEDIA SOC, V12, P309, DOI 10.1177/1461444809342697
   Lorch J, 2012, SAMPLE BLENDING 1 1
   Luxton DD, 2012, AM J PUBLIC HEALTH, V102, pS195, DOI 10.2105/AJPH.2011.300608
   MARKUS H, 1987, J APPL SOC PSYCHOL, V17, P50, DOI 10.1111/j.1559-1816.1987.tb00292.x
   MARKUS H, 1977, J PERS SOC PSYCHOL, V35, P63, DOI 10.1037//0022-3514.35.2.63
   Minkkinen J, 2016, CRISIS, V37, P31, DOI 10.1027/0227-5910/a000356
   Mitchell KJ, 2011, J ADOLESCENT HEALTH, V48, P128, DOI 10.1016/j.jadohealth.2010.06.009
   Mood C, 2010, EUR SOCIOL REV, V26, P67, DOI 10.1093/esr/jcp006
   Nasi M., 2015, J SCANDINAVIAN STUDI, V16, P203, DOI DOI 10.1080/14043858.2015.1046640
   Nasi M, 2014, COMPUT HUM BEHAV, V41, P137, DOI 10.1016/j.chb.2014.09.019
   Nock MK, 2010, ANNU REV CLIN PSYCHO, V6, P339, DOI 10.1146/annurev.clinpsy.121208.131258
   Noll JG, 2013, PEDIATRICS, V131, pE510, DOI 10.1542/peds.2012-1281
   Norris ML, 2006, INT J EAT DISORDER, V39, P443, DOI 10.1002/eat.20305
   Obst P, 2010, J COMMUNITY APPL SOC, V20, P525, DOI 10.1002/casp.1067
   Oksanen A, 2014, TECHNOL SOC, V39, P55, DOI 10.1016/j.techsoc.2014.08.001
   Oksanen A, 2015, J MED INTERNET RES, V17, DOI 10.2196/jmir.5007
   Oksanen A, 2013, VULNERABLE CHILD YOU, V8, P298, DOI 10.1080/17450128.2012.752119
   Portzky G, 2014, CRISIS, V35, P378, DOI 10.1027/0227-5910/a000275
   Rajagopal S, 2004, BRIT MED J, V329, P1298, DOI 10.1136/bmj.329.7478.1298
   Recupero PR, 2008, J CLIN PSYCHIAT, V69, P878, DOI 10.4088/JCP.v69n0601
   Rodgers RF, 2012, EUR EAT DISORD REV, V20, P9, DOI 10.1002/erv.1096
   Schulenberg J. E., 2006, EMERGING ADULTS AM C, P135, DOI DOI 10.1037/11381-006
   SCHWARZ N, 1983, J PERS SOC PSYCHOL, V45, P513, DOI 10.1037/0022-3514.45.3.513
   Skegg K, 2005, LANCET, V366, P1471, DOI 10.1016/S0140-6736(05)67600-3
   Sourander A, 2010, ARCH GEN PSYCHIAT, V67, P720, DOI 10.1001/archgenpsychiatry.2010.79
   Stein KF, 2008, NURS RES, V57, P182, DOI 10.1097/01.NNR.0000319494.21628.08
   Sueki H, 2014, PLOS ONE, V9, DOI 10.1371/journal.pone.0094841
   Sueki H, 2013, CRISIS, V34, P348, DOI 10.1027/0227-5910/a000201
   Sueki H, 2012, DEATH STUD, V36, P565, DOI 10.1080/07481187.2011.584012
   Swanson SA, 2011, ARCH GEN PSYCHIAT, V68, P714, DOI 10.1001/archgenpsychiatry.2011.22
   Tanis M., 2007, OXFORD HDB INTERNET, P139
   Treasure J, 2010, LANCET, V375, P583, DOI 10.1016/S0140-6736(09)61748-7
   Vuori M, 2013, CRIME LAW SOCIAL CH, V59, P225, DOI 10.1007/s10611-013-9421-6
   Waldron J, 2012, HARM HATE SPEECH
   Wenzel A, 2008, APPL PREV PSYCHOL, V12, P189, DOI 10.1016/j.appsy.2008.05.001
   Whitlock JL, 2006, DEV PSYCHOL, V42, P407, DOI 10.1037/0012-1649.42.3.407
   World Health Organization, 2014, PREV SUIC GLOB IMP
   Yar M, 2013, CYBERCRIME SOC
   Ybarra ML, 2008, PEDIATRICS, V122, P929, DOI 10.1542/peds.2007-3377
   Ybarra ML, 2011, PEDIATRICS, V128, pE1376, DOI 10.1542/peds.2011-0118
NR 81
TC 1
Z9 1
U1 2
U2 9
PU MASARYKOVA UNIV, FAC SOCIAL STUDIES
PI BRNO
PA JOSTOVA 10, BRNO, 602 00, CZECH REPUBLIC
SN 1802-7962
J9 CYBERPSYCHOLOGY
JI Cyberpsychology
PD JUL
PY 2016
VL 10
IS 2
AR UNSP 6
DI 10.5817/CP2016-2-6
PG 17
WC Psychology, Multidisciplinary
SC Psychology
GA ET0RN
UT WOS:000399971200006
OA DOAJ Gold, Green Published
DA 2019-03-23
ER

PT J
AU Sargent, KS
   McDonald, R
   Vu, NL
   Jouriles, EN
AF Sargent, Kelli S.
   McDonald, Renee
   Vu, Nicole L.
   Jouriles, Ernest N.
TI Evaluating an Online Program to Help Children Exposed to Domestic
   Violence: Results of Two Randomized Controlled Trials
SO JOURNAL OF FAMILY VIOLENCE
LA English
DT Article
DE Children exposed to domestic violence; Intimate partner violence; Online
   program; Intervention; Community support
ID INTIMATE PARTNER VIOLENCE; REDUCING CONDUCT PROBLEMS; INTERPARENTAL
   VIOLENCE; CHILDHOOD EXPOSURE; PROTECTIVE FACTORS; BATTERED WOMEN; ABUSE;
   INTERVENTION; BEHAVIOR; SUPPORT
AB The current study reports the results of two randomized controlled trials investigating effects of an online program (Change A Life) designed to educate individuals about children's exposure to domestic violence (DV), and to increase individuals' self-efficacy for providing support to children exposed to DV. In both a community sample (n = 110) and a college student sample (n = 146), participants who completed Change A Life, compared to those who completed a control program, reported increased knowledge about children's exposure to DV. In the community sample, but not the college student sample, those who completed Change A Life also reported increased self-efficacy for helping children exposed to DV. Neither participant sex nor history of exposure to domestic violence moderated intervention effects.
C1 [Sargent, Kelli S.; McDonald, Renee; Vu, Nicole L.; Jouriles, Ernest N.] So Methodist Univ, Dept Psychol, POB 750442, Dallas, TX 75275 USA.
RP Jouriles, EN (reprint author), So Methodist Univ, Dept Psychol, POB 750442, Dallas, TX 75275 USA.
EM ejourile@smu.edu
OI Sargent, Kelli/0000-0001-9316-3797
FU CDV.org.
FX This research was partially supported by a grant from CDV.org. to Drs.
   McDonald and Jouriles. The sponsor had no input into the study design,
   the execution of the study, the analysis or interpretation of the data,
   or the writing of the report.
CR Bandura A., 2001, GUIDE CONSTRUCTING S
   Bandura A., 1997, SELF EFFICACY EXERCI
   Black M. C., 2011, NATL INTIMATE PARTNE
   Burn SM, 2009, SEX ROLES, V60, P779, DOI 10.1007/s11199-008-9581-5
   Castaneda R., 2008, THESIS
   Cohen JA, 2011, ARCH PEDIAT ADOL MED, V165, P16, DOI 10.1001/archpediatrics.2010.247
   Cugelman B, 2011, J MED INTERNET RES, V13, P84, DOI 10.2196/jmir.1367
   DeSmet A, 2015, GAMES HEALTH J, V4, P78, DOI 10.1089/g4h.2014.0110
   Erdfelder E, 1996, BEHAV RES METH INS C, V28, P1, DOI 10.3758/BF03203630
   Evans SE, 2008, AGGRESS VIOLENT BEH, V13, P131, DOI 10.1016/j.avb.2008.02.005
   FANTUZZO JW, 1991, J CONSULT CLIN PSYCH, V59, P258, DOI 10.1037//0022-006X.59.2.258
   Finkelhor D, 2015, JAMA PEDIATR, V169, P746, DOI 10.1001/jamapediatrics.2015.0676
   Graham-Bermann SA, 2007, J CONSULT CLIN PSYCH, V75, P199, DOI 10.1037/0022-006X.75.2.199
   Graham-Bermann SA, 2009, CHILD ABUSE NEGLECT, V33, P648, DOI 10.1016/j.chiabu.2009.01.002
   Grych JH, 2004, DEV PSYCHOPATHOL, V16, P649, DOI 10.1017/S0954579404004717
   Grych JH, 2000, J CONSULT CLIN PSYCH, V68, P84, DOI 10.1037//0022-006X.68.1.84
   Holden GW, 2003, CLIN CHILD FAM PSYCH, V6, P151, DOI 10.1023/A:1024906315255
   Howell KH, 2010, VIOLENCE VICTIMS, V25, P150, DOI 10.1891/0886-6708.25.2.150
   HUGHES HM, 2001, DOMESTIC VIOLENCE LI, P67, DOI DOI 10.1037/10408-004
   JOURILES EN, 1989, J CONSULT CLIN PSYCH, V57, P453, DOI 10.1037/0022-006X.57.3.453
   Jouriles EN, 2001, J CONSULT CLIN PSYCH, V69, P774, DOI 10.1037/0022-006X.69.5.774
   Jouriles EN, 2016, J FAM PSYCHOL, V30, P503, DOI 10.1037/fam0000146
   Jouriles EN, 2009, J CONSULT CLIN PSYCH, V77, P705, DOI 10.1037/a0015994
   Kitzmann KM, 2003, J CONSULT CLIN PSYCH, V71, P339, DOI 10.1037/0022-006X.71.2.339
   Latane B, 1970, UNRESPONSIVE BYSTAND
   Levendosky AA, 2002, J CLIN CHILD ADOLESC, V31, P206, DOI 10.1207/153744202753604485
   Levine M, 2002, J APPL SOC PSYCHOL, V32, P1452, DOI 10.1111/j.1559-1816.2002.tb01446.x
   Lieberman AF, 2006, J AM ACAD CHILD PSY, V45, P913, DOI 10.1097/01.chi.0000222784.03735.92
   Martinez-Torteya C, 2009, CHILD DEV, V80, P562, DOI 10.1111/j.1467-8624.2009.01279.x
   McDonald R, 2006, J FAM PSYCHOL, V20, P137, DOI 10.1037/0893-3200.20.1.137
   Muller RT, 2000, CHILD ABUSE NEGLECT, V24, P449, DOI 10.1016/S0145-2134(00)00117-4
   Narayan AJ, 2013, DEV PSYCHOPATHOL, V25, P973, DOI 10.1017/S095457941300031X
   Skopp NA, 2007, J FAM PSYCHOL, V21, P459, DOI 10.1037/0893-3200.21.3.459
   Sousa C, 2011, J INTERPERS VIOLENCE, V26, P111, DOI 10.1177/0886260510362883
   Straus MA, 1996, J FAM ISSUES, V17, P283, DOI 10.1177/019251396017003001
   Tajima EA, 2011, J RES ADOLESCENCE, V21, P376, DOI 10.1111/j.1532-7795.2010.00676.x
   WHO, 2013, GLOB REG EST VIOL WO
   Wolfe DA, 2003, CLIN CHILD FAM PSYCH, V6, P171, DOI 10.1023/A:1024910416164
   Yates TM, 2003, DEV PSYCHOPATHOL, V15, P199, DOI 10.1017/S0954579403000117
NR 39
TC 1
Z9 1
U1 3
U2 16
PU SPRINGER/PLENUM PUBLISHERS
PI NEW YORK
PA 233 SPRING ST, NEW YORK, NY 10013 USA
SN 0885-7482
EI 1573-2851
J9 J FAM VIOLENCE
JI J. Fam. Violence
PD JUL
PY 2016
VL 31
IS 5
BP 647
EP 654
DI 10.1007/s10896-016-9800-8
PG 8
WC Psychology, Clinical; Family Studies
SC Psychology; Family Studies
GA DN9AG
UT WOS:000377370800011
DA 2019-03-23
ER

PT J
AU Jang, YJ
   Kim, HW
   Jung, Y
AF Jang, Yoon-Jung
   Kim, Hee-Woong
   Jung, Yoonhyuk
TI A mixed methods approach to the posting of benevolent comments online
SO INTERNATIONAL JOURNAL OF INFORMATION MANAGEMENT
LA English
DT Article
DE Online comments; Cyberbullying; Malicious comments; Benevolent comments;
   Social exchange theory; Mixed methods
ID SELF-PRESENTATION; SCHOOL PERSONNEL; SOCIAL ANXIETY; KNOWLEDGE;
   COMMUNITIES; ADOLESCENTS; PERCEPTIONS; PERSPECTIVE; FRIENDSHIP;
   PREVENTION
AB Cyberbullying by way of malicious online comments has been identified as a critical social issue. As a way to combat cyberbullying, it is important to promote the posting of benevolent comments, especially in response to malicious comments. In this study, we adopted a mixed methods approach in using social exchange theory to explore what motivates people to post benevolent comments online. We first adopted a qualitative study to explore the decision factors involved. These were then used as the basis for development of a theoretical research model to undertake a quantitative study. The results explain how people decide to post benevolent comments online. The study makes a strong theoretical contribution in demonstrating the decision factors underlying the posting of benevolent comments. It also has practical implications by providing guidance on how to combat cyberbullying through promoting the posting of benevolent online comments. (C) 2016 Elsevier Ltd. All rights reserved.
C1 [Jang, Yoon-Jung] CJ Olive Networks, Seoul, South Korea.
   [Kim, Hee-Woong] Yonsei Univ, Grad Sch Informat, 50 Yonsei Ro, Seoul 120749, South Korea.
   [Jung, Yoonhyuk] UNIST, Sch Business Adm, 50 UNIST Gil, Ulsan 44919, South Korea.
RP Kim, HW (reprint author), Yonsei Univ, Grad Sch Informat, 50 Yonsei Ro, Seoul 120749, South Korea.
EM jang_yj@cj.net; kimhw@yonsei.ac.kr; yjung@unist.ac.kr
FU Ministry of Education of the Republic of Korea; National Research
   Foundation of Korea [NRF-2015S1A3A2046711]; Yonsei University
   Future-leading Research Initiative [2015-22-0053]
FX This work was supported by the Ministry of Education of the Republic of
   Korea and the National Research Foundation of Korea
   (NRF-2015S1A3A2046711). This work was also supported in part by the
   Yonsei University Future-leading Research Initiative of 2015
   (2015-22-0053).
CR Abu-Nimeh S, 2011, COMPUTER, V44, P23, DOI 10.1109/MC.2011.222
   Adams D. M., 1998, BUSINESS ETHICS 21 C
   Amichai-Hamburger Y, 2013, COMPUT HUM BEHAV, V29, P33, DOI 10.1016/j.chb.2012.05.025
   ANDERSON JC, 1988, PSYCHOL BULL, V103, P411, DOI 10.1037/0033-2909.103.3.411
   Aoyama I., 2010, ADOLESCENT ONLINE SO, P183
   Beale A. V., 2007, CLEARING HOUSE J ED, V8, P8
   Bhat CS, 2008, AUST J GUID COUNS, V18, P53, DOI 10.1375/ajgc.18.1.53
   BIERNACKI P, 1981, SOCIOL METHOD RES, V10, P141, DOI 10.1177/004912418101000205
   Blau P. M., 1964, EXCHANGE POWER SOCIA
   Brown CF, 2014, COMPUT HUM BEHAV, V35, P12, DOI 10.1016/j.chb.2014.02.014
   Cetlin B., 2011, COMPUT EDUC, V57, P2261
   Chiu CM, 2006, DECIS SUPPORT SYST, V42, P1872, DOI 10.1016/j.dss.2006.04.001
   Choi J., 2004, MOTIVES INTERNET USE
   Cohen S., 2000, SOCIAL SUPPORT MEASU, P29
   Corbin J, 2008, BASIC QUALITATIVE RE
   Diamanduros T, 2008, PSYCHOL SCHOOLS, V45, P693, DOI 10.1002/pits.20335
   Dredge R, 2014, COMPUT HUM BEHAV, V36, P13, DOI 10.1016/j.chb.2014.03.026
   Ellison NB, 2014, NEW MEDIA SOC, V16, P1104, DOI 10.1177/1461444814543998
   Faraj S, 2011, ORGAN SCI, V22, P1464, DOI 10.1287/orsc.1100.0600
   FORNELL C, 1981, J MARKETING RES, V18, P39, DOI 10.2307/3151312
   Hayes AF, 2013, INTRO MEDIATION MODE
   HOLBROOK MB, 1984, J CONSUM RES, V11, P728, DOI 10.1086/209009
   Israel J., 1971, ALIENATION MARX MODE
   Kankanhalli A, 2005, MIS QUART, V29, P113
   Keith S., 2005, RECLAIMING CHILDREN, V13, P224
   Keyes CLM, 1998, SOC PSYCHOL QUART, V61, P121, DOI 10.2307/2787065
   Kim H. W., 2015, ASIA PACIFIC J INFOR, V25, P211
   Kim HW, 2012, INFORM SYST RES, V23, P1232, DOI 10.1287/isre.1110.0411
   Kim HW, 2011, INFORM MANAGE-AMSTER, V48, P228, DOI 10.1016/j.im.2011.05.004
   Kwan GCE, 2013, COMPUT HUM BEHAV, V29, P16, DOI 10.1016/j.chb.2012.07.014
   La Greca AM, 1998, J ABNORM CHILD PSYCH, V26, P83, DOI 10.1023/A:1022684520514
   Lee SH, 2013, INT J INFORM MANAGE, V33, P687, DOI 10.1016/j.ijinfomgt.2013.03.002
   Lin HF, 2007, J INF SCI, V33, P135, DOI 10.1177/0165551506068174
   Ma M, 2007, INFORM SYST RES, V18, P42, DOI 10.1287/isre.1070.0113
   Margolis H, 1984, SELFISHNESS ALTRUISM
   Mason KL, 2008, PSYCHOL SCHOOLS, V45, P323, DOI 10.1002/pits.20301
   Molm LD, 2000, AM J SOCIOL, V105, P1396, DOI 10.1086/210434
   Molm LD, 1997, COERCIVE POWER SOCIA
   Neuman W. L., 2006, SOCIAL RES METHODS Q
   Ngai EWT, 2015, INT J INFORM MANAGE, V35, P33, DOI 10.1016/j.ijinfomgt.2014.09.004
   Podsakoff PM, 2003, J APPL PSYCHOL, V88, P879, DOI 10.1037/0021-9101.88.5.879
   Rintamaki T, 2006, INT J RETAIL DISTRIB, V34, P6, DOI 10.1108/09590550610642792
   Rocha HO, 2006, J MANAGE STUD, V43, P585, DOI 10.1111/j.1467-6486.2006.00603.x
   ROOK KS, 1987, J PERS SOC PSYCHOL, V52, P1132, DOI 10.1037//0022-3514.52.6.1132
   Ryan RM, 2000, CONTEMP EDUC PSYCHOL, V25, P54, DOI 10.1006/ceps.1999.1020
   Schau HJ, 2003, J CONSUM RES, V30, P385
   SCHLENKER BR, 1982, PSYCHOL BULL, V92, P641, DOI 10.1037/0033-2909.92.3.641
   Schwarz N., 1988, AFFECT COGNITION SOC, P44, DOI DOI 10.2307/3172815
   Sirdeshmukh D, 2002, J MARKETING, V66, P15, DOI 10.1509/jmkg.66.1.15.18449
   Slonje R, 2013, COMPUT HUM BEHAV, V29, P26, DOI 10.1016/j.chb.2012.05.024
   Son J. E., 2016, BEHAV INFOR IN PRESS
   SPROULL L, 2005, SOCIAL NET UNDERSTAN, P139
   STRAUSS A, 1998, BASICS QUALITATIVE C
   SUDMAN S, 1986, ANNU REV SOCIOL, V12, P401
   Sweeney JC, 2001, J RETAILING, V77, P203, DOI 10.1016/S0022-4359(01)00041-0
   Talwar V, 2014, COMPUT HUM BEHAV, V36, P122, DOI 10.1016/j.chb.2014.03.046
   Tang LJ, 2010, INFORM COMMUN SOC, V13, P615, DOI 10.1080/13691180902998639
   Vandebosch H, 2008, CYBERPSYCHOL BEHAV, V11, P499, DOI 10.1089/cpb.2007.0042
   Varjas K, 2010, WEST J EMERG MED, V11, P269
   Venkatesh V, 2013, MIS QUART, V37, P21
   WAKEFIELD JC, 1993, SOC SERV REV, V67, P406, DOI 10.1086/603998
   Yin R. K., 2008, CASE STUDY RES DESIG
   ZEITHAML VA, 1988, J MARKETING, V52, P2, DOI 10.2307/1251446
   Zhang S., 2015, PAC AS C INF SYST
   Zhao XS, 2010, J CONSUM RES, V37, P197, DOI 10.1086/651257
NR 65
TC 1
Z9 1
U1 0
U2 21
PU ELSEVIER SCI LTD
PI OXFORD
PA THE BOULEVARD, LANGFORD LANE, KIDLINGTON, OXFORD OX5 1GB, OXON, ENGLAND
SN 0268-4012
EI 1873-4707
J9 INT J INFORM MANAGE
JI Int. J. Inf. Manage.
PD JUN
PY 2016
VL 36
IS 3
BP 414
EP 424
DI 10.1016/j.ijinfomgt.2016.02.001
PG 11
WC Information Science & Library Science
SC Information Science & Library Science
GA DH1JM
UT WOS:000372540200015
DA 2019-03-23
ER

PT J
AU Marteney, T
   Bernadowski, C
AF Marteney, Tina
   Bernadowski, Carianne
TI Teachers' perceptions of the benefits of online instruction for students
   with special educational needs
SO BRITISH JOURNAL OF SPECIAL EDUCATION
LA English
DT Article
DE online instruction; teachers' perceptions; special education
ID PERSPECTIVES
AB This article discusses the perceptions of virtual' teachers with regard to the benefits of online education for students with special educational needs. Surveys were distributed to teachers from one educational management company about their experiences of teaching in asynchronous (self-paced) virtual school classrooms. The survey responses revealed the following findings: online education has made it easier for students with limitations to access learning activities; improvements have been made in student academic performance; students have had success with asynchronous (self-paced) education; student motivation has increased; and more individualised support has been available. Even though these results focused on positive outcomes, some negative perceptions were also recorded. These included discrepancies related to cyber-bullying in asynchronous learning programmes, matters related to student accommodations, and problems associated with student use of online classroom resources.
C1 [Marteney, Tina] 3078 Bacon Ave, East Palestine, OH 44413 USA.
RP Marteney, T (reprint author), 3078 Bacon Ave, East Palestine, OH 44413 USA.
EM tina.marteney@gmail.com
CR Allday C. M., 2011, Q REV DISTANCE ED, V12, P223
   Belz JA, 2003, MOD LANG J, V87, P71, DOI 10.1111/1540-4781.00179
   Brown S. W. K. F. B., 2000, INT STUDIES PERSPECT, V3, P245, DOI DOI 10.1111/INSP.2000.1.ISSUE-3
   Carnahan C., 2013, ED NEXT, V57, P46
   Carnahan C, 2013, TECHTRENDS, V57, P46, DOI 10.1007/s11528-013-0677-6
   Cavanaugh C, 2009, TECHTRENDS, V53, P28
   DiPietro M., 2010, J INTERACTIVE ONLINE, V9, P10
   DOBROVOLNY J, 2006, DISTANCE EDUC, V27, P155, DOI DOI 10.1080/01587910600789506
   Dobrovolny J., 2006, CREATIVE ED, V27, P155, DOI DOI 10.4236/CE.2011.23022
   Ge ZG, 2012, EDUC TECHNOL SOC, V15, P286
   Hancock M., 2009, SPECIAL ED TERMS DEF
   Kachel D. E., 2005, KNOWLEDGE QUEST, V34, P14
   Kirby D., 2010, Q REV DISTANCE ED, V11, P161
   Miron G., 2013, GIFTED CHILD TODAY, V13, P46, DOI DOI 10.1177/107621751103400306
   Miron G., 2013, ED NEXT, V13, P46
   Mur C, 2003, HOME SCH
   Murphy E, 2011, BRIT J EDUC TECHNOL, V42, P583, DOI 10.1111/j.1467-8535.2010.01112.x
   Paige R, 2005, US NEWSWIRE     0107
   Rahl W. J., 2011, ED POLICY ANAL ARCH, V19, P1
   Rauh W. J., 2011, ED POLICY ANAL ARCH, V19
   Repetto J., 2010, Q REV DISTANCE ED, V11, P91
   Tsai MJ, 2009, EDUC TECHNOL SOC, V12, P34
   US Department of Education National Center for Education Statistics, 2012, INDICATOR, V15
NR 23
TC 1
Z9 1
U1 0
U2 3
PU WILEY
PI HOBOKEN
PA 111 RIVER ST, HOBOKEN 07030-5774, NJ USA
SN 0952-3383
EI 1467-8578
J9 BRIT J SPEC EDUC
JI Br. J. Spec. Educ.
PD JUN
PY 2016
VL 43
IS 2
BP 178
EP 194
DI 10.1111/1467-8578.12129
PG 17
WC Education, Special
SC Education & Educational Research
GA DR1YG
UT WOS:000379700200006
DA 2019-03-23
ER

PT J
AU Pereira, F
   Matos, M
AF Pereira, Filipa
   Matos, Marlene
TI Cyber-Stalking Victimization: What Predicts Fear Among Portuguese
   Adolescents?
SO EUROPEAN JOURNAL ON CRIMINAL POLICY AND RESEARCH
LA English
DT Article
DE Adolescents; Cyber-stalking; Fear; Predictors; Victimization
ID PERCEPTIONS; PATTERNS; IDENTITY; GENDER; CRIME; STYLE; RISK; AGE
AB A large body of research clearly demonstrates that adolescents use technology to a staggering degree and that they are one of the main groups that are vulnerable to online victimization. However, the study of cyber-stalking, which is a form of cyber-harassment victimization, has been limited to the adult population and has resulted in some controversy regarding whether fear is a definitional criterion for this phenomenon. In Portugal, the study of cyber-stalking among adolescents is limited, as it is not yet a target of scientific research, public politics or social attention. The current study assessed the cyber-stalking victimization of 627 Portuguese adolescents (12- to 16-years-old). The prevalence of victimization, the cyber-victim's profile, cyber-stalking dynamics, the cyber-stalker's profile, parental cyber-involvement and adolescents fear reporting were analysed. The majority of the current sample admitted to having been the victim of cyber-stalking at some point in their life, and nearly half of the adolescents reported experiencing fear after the victimization. A logistic regression model was developed to predict fear reporting. Consistent with previous research, the results indicated that fear is strongly associated with female victims and shed light on the self-perception of online risk and a number of parental involvement practices. Being the target of 1) messages of exaggerated affection, 2) persistent cyber-stalking or 3) older cyber-stalkers was also associated with fear. These results underscore the importance of understanding fear as a complex emotion that results from the interaction of different variables. Thus, it is critical to adopt fear as a key criterion of the cyber-stalking definition. Implications for social, educational, political and judicial practices are also discussed.
C1 [Pereira, Filipa; Matos, Marlene] Univ Minho, Sch Psychol, Braga, Portugal.
RP Pereira, F (reprint author), Univ Minho, Sch Psychol, Braga, Portugal.
EM filipa.psi@hotmail.com; mmatos@psi.uminho.pt
RI Matos, Marlene/A-1589-2012
OI Matos, Marlene/0000-0002-2194-839X
FU FCT - Portuguese National Funding Agency for Science, Research and
   Technology [SFRH/BD/78004/2011]
FX The study was supported by a FCT - Portuguese National Funding Agency
   for Science, Research and Technology - grant for project No
   SFRH/BD/78004/2011: "Cyber-stalking Among Adolescents: Behaviours and
   Attitudes", which was conducted within the PhD program in Applied
   Psychology.
CR Akbaba S., 2015, PARTICIPATORY ED RES, V2, P59, DOI [10.17275/15.15.2.2, DOI 10.17275/15.15.2.2]
   Alexy E. M., 2005, BRIEF TREATMENT CRIS, V5, P279, DOI DOI 10.1093/BRIEF-TREATMENT/MHI020
   Baum K., 2009, STALKING VICTIMIZATI
   Baumrind D., 1991, J EARLY ADOLESC, V11, P56, DOI DOI 10.1177/0272431691111004
   Blaauw E, 2002, J INTERPERS VIOLENCE, V17, P50, DOI 10.1177/0886260502017001004
   Bocij P., 2003, 1 MONDAY, V8, P1
   boyd dm, 2014, ITS COMPLICATED SOCI
   Cavezza C, 2014, PSYCHOL CRIME LAW, V20, P955, DOI 10.1080/1068316X.2014.893334
   Connell RW, 2005, GENDER SOC, V19, P829, DOI 10.1177/0891243205278639
   Cupach WR, 1998, DARK SIDE OF CLOSE RELATIONSHIPS, P233
   D'Ovidio R., 2003, FBI LAW ENFORCEMENT, V72, P10
   De Fazio L, 2009, EUR J CRIM POLICY RE, V15, P229, DOI 10.1007/s10610-009-9101-3
   Dietz NA, 2007, VIOLENCE AGAINST WOM, V13, P750, DOI 10.1177/1077801207302698
   Doran B. J., 2012, PUTTING FEAR CRIME M, DOI [10.1007/978-1-4419-5647-7_2, DOI 10.1007/978-1-4419-5647-7_2]
   Durager A, 2012, CAN PARENTS SUPPORT
   Fergus S, 2005, ANNU REV PUBL HEALTH, V26, P399, DOI 10.1146/annurev.publhealth.26.021304.144357
   Ferraro K. F., 1996, FEAR CRIME INTERPRET
   Ferreira Célia, 2013, Psicologia, V27, P81
   Finkelhor D., 2000, ONLINE VICTIMIZATION
   Finkelhor D, 2007, CHILD ABUSE NEGLECT, V31, P7, DOI 10.1016/j.chiabu.2006.06.008
   Fisher B. S., 2002, CRIMINOL PUBLIC POL, V1, P257, DOI DOI 10.1111/J.1745-9133.2002.TB00091.X
   Fox KA, 2009, SECUR J, V22, P24, DOI 10.1057/sj.2008.13
   Fraser C, 2010, JUVENILE FAM COURT J, V61, P39, DOI 10.1111/j.1755-6988.2010.01051.x
   GAROFALO J, 1981, J CRIM LAW CRIM, V72, P839, DOI 10.2307/1143018
   Grangeia H, 2012, THESIS U MINHO BRAGA
   Grangeia H., 2011, TEMAS VITIMOLOGIA RE, P61
   Grangeia H, 2013, CONTROVERSIES IN POLICY RESEARCH: CRITICAL ANALYSIS FOR A NEW ERA OF AUSTERITY AND PRIVATION, P36
   Henson B, 2013, J CONTEMP CRIM JUST, V29, P475, DOI 10.1177/1043986213507403
   Jackson J., 2008, FEAR CRIME CRITICAL, P143
   Jackson J, 2009, PSYCHOL CRIME LAW, V15, P365, DOI 10.1080/10683160802275797
   Janis WJD, 2007, J ADOLESCENT HEALTH, V41, pS51, DOI 10.1016/j.jadohealth.2007.08.019
   Johnson MC, 2009, J INTERPERS VIOLENCE, V24, P866, DOI 10.1177/0886260508317195
   Jones LM, 2012, J ADOLESCENT HEALTH, V50, P179, DOI 10.1016/j.jadohealth.2011.09.015
   Kamir Orit, 2001, EVERY BREATH YOU TAK
   King-Ries A. J., 2010, EXPRESSO
   LAMBORN SD, 1991, CHILD DEV, V62, P1049, DOI 10.2307/1131151
   Lenhart A, 2015, TEENS SOCIAL MEDIA T
   Livingstone S., 2013, THEIR OWN WORDS WHAT
   Livingstone  S, 2009, EU KIDS ONLINE FINAL
   Maccoby E. E., 1983, HDB CHILD PSYCHOL, VIV, P1
   Machado C., 2004, CRIME INSEGURANCA DI
   Madden M., 2013, TEENS SOCIAL MEDIA P
   Mapel, 2011, CYBERSTALKING UK ANA
   Marcum CD, 2014, INT J CYBER CRIMINOL, V8, P47
   Matos M., 2011, INQUERITO VITIMACAO
   Matos M. G., 2013, NASCIDOS DIGITAIS NO
   Matos Marlene, 2012, Aná. Psicológica, V30, P161
   McEwan T, 2007, INT J LAW PSYCHIAT, V30, P1, DOI 10.1016/j.ijlp.2006.03.005
   McEwan TE, 2009, LAW HUMAN BEHAV, V33, P149, DOI 10.1007/s10979-008-9141-0
   McFarlane J, 2000, J INTERPERS VIOLENCE, V15, P158, DOI 10.1177/088626000015002003
   Mesch GS, 2000, DEVIANT BEHAV, V21, P47, DOI 10.1080/016396200266379
   Mitchell KJ, 2016, J SCH VIOLENCE, V15, P279, DOI 10.1080/15388220.2014.990462
   Mohandie K, 2006, J FORENSIC SCI, V51, P147, DOI 10.1111/j.1556-4029.2005.00030.x
   Moore M. H., 1988, PERSPECTIVES POLICIN, V6
   Mullen P. E., 2009, STALKERS THEIR VICTI
   Novo F, 2014, INT J CYBER CRIMINOL, V8, P94
   Pereira F., 2015, Psic., Saúde & Doenças, V16, P57, DOI 10.15309/15psd160207
   Pereira F., 2015, HDB RES DIGITAL CRIM, DOI [10.4018/978-1-4666-6324-4.ch014, DOI 10.4018/978-1-4666-6324-4.CH014]
   Pereira F, 2015, PSYCHOL CRIME LAW, V21, P398, DOI 10.1080/1068316X.2014.989167
   Pettalia JL, 2013, COMPUT HUM BEHAV, V29, P2758, DOI 10.1016/j.chb.2013.07.020
   Presnky M., 2001, DE ON THE HORIZON NC, V9
   Purcell R, 2004, J FORENSIC PSYCHI PS, V15, P571, DOI 10.1080/14789940412331313368
   Reno J., 1999, 1999 REPORT CYBER ST
   Reyns BW, 2012, DEVIANT BEHAV, V33, P1, DOI 10.1080/01639625.2010.538364
   Rosen LD, 2008, J APPL DEV PSYCHOL, V29, P459, DOI 10.1016/j.appdev.2008.07.005
   SANDYWELL B, 2006, INFORM COMMUNICATION, V9, P39, DOI DOI 10.1080/13691180500519407
   Sgarbi C., 2012, RASSEGNA ITALIANA CR, V3, P146
   Sheridan LP, 2007, PSYCHOL CRIME LAW, V13, P627, DOI 10.1080/10683160701340528
   Sheridan Lorraine P, 2003, Trauma Violence Abuse, V4, P148, DOI 10.1177/1524838002250766
   Spitzberg B. H, 2014, DARK SIDE RELATIONSH
   Spitzberg BH, 2002, NEW MEDIA SOC, V4, P71, DOI 10.1177/14614440222226271
   Spitzberg BH, 2007, AGGRESS VIOLENT BEH, V12, P64, DOI 10.1016/j.avb.2006.05.001
   Spitzberg BH, 2010, PARTN ABUSE, V1, P259, DOI 10.1891/1946-6560.1.3.259
   Stonard KE, 2017, J INTERPERS VIOLENCE, V32, P2083, DOI 10.1177/0886260515590787
   Subrahmanyam K, 2004, J APPL DEV PSYCHOL, V25, P651, DOI 10.1016/j.appdev.2004.09.007
   Subrahmanyam K, 2006, DEV PSYCHOL, V42, P395, DOI 10.1037/0012-1649.42.3.395
   Tjaden P., 1998, STALKING AM FINDINGS
   Truman J., 2005, UNDERGRADUATE RES J, V1, P18
   WARR M, 1983, SOC FORCES, V61, P1033, DOI 10.2307/2578277
   Windle M., 1999, RESILIENCE DEV POSIT, P161
   Wolak J., 2006, ONLINE VICTIMIZATION
   Wright M. O., 2005, HDB RESILIENCE CHILD, P17, DOI [DOI 10.1007/0-306-48572-9_2, 10.1007/0-306-48572-9_2]
   Ybarra ML, 2006, PEDIATRICS, V118, pE1169, DOI 10.1542/peds.2006-0815
   Zweig JM, 2013, J YOUTH ADOLESCENCE, V42, P1063, DOI 10.1007/s10964-013-9922-8
NR 84
TC 1
Z9 1
U1 0
U2 22
PU SPRINGER
PI DORDRECHT
PA VAN GODEWIJCKSTRAAT 30, 3311 GZ DORDRECHT, NETHERLANDS
SN 0928-1371
EI 1572-9869
J9 EUR J CRIM POLICY RE
JI Eur. J. Crim. Policy Res.
PD JUN
PY 2016
VL 22
IS 2
SI SI
BP 253
EP 270
DI 10.1007/s10610-015-9285-7
PG 18
WC Criminology & Penology
SC Criminology & Penology
GA DM9LG
UT WOS:000376687200004
DA 2019-03-23
ER

PT J
AU Goldstein, SE
AF Goldstein, Sara E.
TI Adolescents' Disclosure and Secrecy About Peer Behavior: Links with
   Cyber Aggression, Relational Aggression, and Overt Aggression
SO JOURNAL OF CHILD AND FAMILY STUDIES
LA English
DT Article
DE Cyber aggression; Parent-adolescent information sharing; Adolescent
   development
ID INTERNET USE; PSYCHOLOGICAL ADJUSTMENT; CHILD RELATIONSHIPS;
   SEX-DIFFERENCES; PARENT; ONLINE; VICTIMIZATION; ASSOCIATIONS; SELECTION;
   SUSCEPTIBILITY
AB The current study examines links between parent-adolescent relationship characteristics, friendship risk, and adolescent aggressive behavior. Adolescents (N = 110; M age = 17.05 years) were surveyed about their aggressive behavior (including cyber, relational, and overt) and the extent to which they disclosed aspects about their social lives (online and offline) to their parents. Participants also reported on the extent to which they hid or concealed components of their online and offline social lives from their parents, and about their exposure to a risky friendship context. Results indicate that high amounts of adolescent secrecy coupled with either (1) cyber aggressive friends, or (2) high levels of unsupervised socializing, increases adolescents' risk for cyber aggression. Interactions between the parenting and peer contexts were also found with regard to relationally aggressive behavior. Implications of these results are discussed in the context of the parent-adolescent relationship.
C1 [Goldstein, Sara E.] Montclair State Univ, Dept Family & Child Studies, Montclair, NJ USA.
RP Goldstein, SE (reprint author), Montclair State Univ, Dept Family & Child Studies, Montclair, NJ USA.
EM goldsteins@mail.montclair.edu
CR Archer J, 2004, REV GEN PSYCHOL, V8, P291, DOI 10.1037/1089-2680.8.4.291
   Barber Brian K, 2005, Monogr Soc Res Child Dev, V70, P1
   Barlett C, 2014, AGGRESSIVE BEHAV, V40, P474, DOI 10.1002/ab.21555
   Blair BL, 2011, J ADOLESCENT RES, V26, P155, DOI 10.1177/0743558410371127
   Burton KA, 2013, PSYCHOL SCHOOLS, V50, P103, DOI 10.1002/pits.21663
   Chan SM, 2013, YOUTH SOC, V45, P286, DOI 10.1177/0044118X11417733
   Cohen J., 1983, APPL MULTIPLE REGRES
   Crick NR, 1996, CHILD DEV, V67, P2317, DOI 10.2307/1131625
   CRICK NR, 1995, CHILD DEV, V66, P710, DOI 10.1111/j.1467-8624.1995.tb00900.x
   Deutsch AR, 2012, J YOUTH ADOLESCENCE, V41, P1078, DOI 10.1007/s10964-012-9754-y
   Dishion TJ, 2002, DEV PSYCHOL, V38, P480, DOI 10.1037//0012-1649.38.4.480
   Fleming MJ, 2006, YOUTH SOC, V38, P135, DOI 10.1177/0044118X06287858
   Fortuin J, 2015, J YOUTH ADOLESCENCE, V44, P887, DOI 10.1007/s10964-014-0168-x
   Frijns T, 2005, J YOUTH ADOLESCENCE, V34, P137, DOI 10.1007/s10964-005-3212-z
   Frijns T, 2010, J ADOLESCENCE, V33, P261, DOI 10.1016/j.adolescence.2009.05.010
   FULIGNI AJ, 1993, DEV PSYCHOL, V29, P622, DOI 10.1037/0012-1649.29.4.622
   Goldstein SE, 2010, J CHILD FAM STUD, V19, P471, DOI 10.1007/s10826-009-9319-1
   Goldstein SE, 2005, DEV PSYCHOL, V41, P401, DOI 10.1037/0012-1649.41.2.401
   Hayes AF, 2013, INTRO MEDIATION MODE
   Hoffman BR, 2007, ADDICT BEHAV, V32, P1546, DOI 10.1016/j.addbeh.2006.11.016
   Hysing M, 2015, SCAND J PUBLIC HEALT, V43, P2, DOI 10.1177/1403494814556647
   Klomek AB, 2008, SUICIDE LIFE-THREAT, V38, P166, DOI 10.1521/suli.2008.38.2.166
   Laird RD, 2013, DEV PSYCHOL, V49, P928, DOI 10.1037/a0028845
   Laird RD, 2010, J ADOLESCENCE, V33, P297, DOI 10.1016/j.adolescence.2009.05.018
   Law DM, 2010, COMPUT HUM BEHAV, V26, P1651, DOI 10.1016/j.chb.2010.06.013
   Livingstone S, 2008, J BROADCAST ELECTRON, V52, P581, DOI 10.1080/08838150802437396
   Madden M., 2013, TEENS TECHNOLOGY 201
   Monahan KC, 2009, DEV PSYCHOL, V45, P1520, DOI 10.1037/a0017417
   Osgood DW, 1996, AM SOCIOL REV, V61, P635, DOI 10.2307/2096397
   Patchin JW, 2010, J SCHOOL HEALTH, V80, P614, DOI 10.1111/j.1746-1561.2010.00548.x
   Racz SJ, 2011, CLIN CHILD FAM PSYCH, V14, P377, DOI 10.1007/s10567-011-0099-y
   Scalco MD, 2015, J ABNORM CHILD PSYCH, V43, P1131, DOI 10.1007/s10802-014-9969-3
   Schneider SK, 2012, AM J PUBLIC HEALTH, V102, P171, DOI 10.2105/AJPH.2011.300308
   Schoffstall CL, 2011, SOC DEV, V20, P587, DOI 10.1111/j.1467-9507.2011.00609.x
   Schwarz B, 2012, J EARLY ADOLESCENCE, V32, P55, DOI 10.1177/0272431611419508
   Smetana J. G., 2009, J ADOLESCENCE, V32, P619, DOI [10.1016/j.adolescence.2008.06.010, DOI 10.1016/J.ADOLESCENCE.2008.06.010]
   Stattin H, 2000, CHILD DEV, V71, P1072, DOI 10.1111/1467-8624.00210
   Tilton-Weaver LC, 2013, DEV PSYCHOL, V49, P2057, DOI 10.1037/a0031854
   Van Geel M, 2014, JAMA PEDIATR, V168, P435, DOI 10.1001/jamapediatrics.2013.4143
   Waasdorp TE, 2015, J ADOLESCENT HEALTH, V56, P483, DOI 10.1016/j.jadohealth.2014.12.002
   Wang R, 2005, J MARRIAGE FAM, V67, P1249, DOI 10.1111/j.1741-3737.2005.00214.x
   Weaver S., 2005, J CHILD FAM STUD, V14, P343, DOI DOI 10.1007/S10826-005-6847-1
   Werner NE, 2010, J YOUTH ADOLESCENCE, V39, P607, DOI 10.1007/s10964-009-9419-7
   Ybarra ML, 2012, J ADOLESCENT HEALTH, V51, P53, DOI 10.1016/j.jadohealth.2011.12.031
   Ybarra ML, 2009, CHILD ABUSE NEGLECT, V33, P857, DOI 10.1016/j.chiabu.2008.09.015
   Ybarra ML, 2004, J ADOLESCENCE, V27, P319, DOI 10.1016/j.adolescence.2004.03.007
NR 46
TC 1
Z9 1
U1 0
U2 14
PU SPRINGER
PI NEW YORK
PA 233 SPRING ST, NEW YORK, NY 10013 USA
SN 1062-1024
EI 1573-2843
J9 J CHILD FAM STUD
JI J. Child Fam. Stud.
PD MAY
PY 2016
VL 25
IS 5
BP 1430
EP 1440
DI 10.1007/s10826-015-0340-2
PG 11
WC Family Studies; Psychology, Developmental; Psychiatry
SC Family Studies; Psychology; Psychiatry
GA DI5ZM
UT WOS:000373579000006
DA 2019-03-23
ER

PT J
AU Holla, K
AF Holla, Katarina
TI Cyberbullying as a negative result of cyber-culture of Slovak children
   and adolescents: selected research findings
SO JOURNAL OF LANGUAGE AND CULTURAL EDUCATION
LA English
DT Article
DE Adolescents; cyber-culture; cyber-aggression; cyberbullying; children;
   LCA; mMedia education; research
ID DEFINITION
AB Cyber-culture points out the life in cyberspace and goes beyond national cultures. It is particularly attractive for the young people who use Information and Communications Technologies (ICT) to express their attitudes, values, beliefs and thinking. Those do not need to be necessarily in accordance with the standards of an individual society. Cyber-culture becomes dangerous. Great risk lies in cyberbullying that represents negative impact of cyber-culture on human behavior. The aim of the study is to detect cyberbullying as a negative impact of cyber-culture among of Slovak children and adolescents. The research was carried out on a sample of 1619 11-18-year old respondents (average age was 14.51). Results of cyberbullying research carried out using Latent Class Analysis (LCA) have proved the appropriateness of 3-latent-class module. Relative entropy of the module reached 0.915. It was demonstrated that 52.9% of respondents belonged to the group of uninvolved, 42.7% were victims and 4.4% were victims-aggressors. Being a negative consequence of cyber-culture, cyberbullying is a challenge that educators- including other assisting professions- face when educating children and adolescents to orientate in cyberspace, behave responsibly, express themselves in a way that would not interfere others' integrity and identity (personal and virtual). The study was written under VEGA MSVVaS SR a SAV c. 1/0244/15: "Detekcia a riesenie kybersikany".
C1 [Holla, Katarina] Constantine Philosopher Univ, Nitra, Slovakia.
RP Holla, K (reprint author), Constantine Philosopher Univ, Fac Educ, Dept Pedag, Drazovska 4, Nitra 94974, Slovakia.
EM kholla@ukf.sk
CR AFTAB P., 2006, WIRED SAFETY
   [Anonymous], 2009, KONCEPCIA MED VYCH S
   Bell D., 1999, COMING POSTINDUSTRIA
   BRIGHI A., 2012, CYBERBULLYING GLOBAL
   Card NA, 2008, CHILD DEV, V79, P1185, DOI 10.1111/j.1467-8624.2008.01184.x
   HADDON L., 2012, EU KIDS ONLINE ENHAN
   HARTMANOVA P., 2015, UVOD KYBERPSYCHOLOGI
   HOLLA K., 2013, KYBERSIKANA
   KOPECKY K., 2016, HUMAN AFFAIRS POSTDI, V26
   Kowalski R. M., 2008, CYBER BULLYING BULLY
   Levy P, 2000, KYBERKULTURA
   MACEK J., 2004, THESIS MASARYKOVY U
   Manovich Lev, 2001, LANGUAGE NEW MEDIA
   Menesini E., 2011, CYBERPSYCHOLOGY BEHA, V14
   Menesini E, 2012, CYBERPSYCH BEH SOC N, V15, P455, DOI 10.1089/cyber.2012.0040
   Menesini E, 2009, Z PSYCHOL, V217, P230, DOI 10.1027/0044-3409.217.4.230
   OLWEUS D., 1992, SOCIAL WITHDRAWAL IN
   PATCHIN J. W., 2007, J SCH VIOLENCE, V6, P89112, DOI DOI 10.1300/J202V06N03_06
   Patchin J. W, 2009, BULLYING SCHOOLYARD
   PATCHIN W. J., 2012, CYBERBULLYING PREVEN
   Raskauskas J, 2007, DEV PSYCHOL, V43, P564, DOI 10.1037/0012-1649.43.3.564
   Sak P., 2007, CLOVEK VZDELANI INFO
   SCHULTZE-KRUMBHOLZ A., 2015, J SCH VIOLENCE
   SOUKUP V., 2010, ANTHR INTEGRA, V2, P15
   Vandebosch H, 2006, CYBERPESTEN BIJ JONG
   Vandebosch H, 2008, CYBERPSYCHOL BEHAV, V11, P499, DOI 10.1089/cpb.2007.0042
   Wang JF, 2012, SPAT STAT-NETH, V2, P1, DOI 10.1016/j.spasta.2012.08.001
   Willard N, 2007, FOSTERING RESPONSI 1
NR 28
TC 1
Z9 1
U1 0
U2 13
PU WALTER DE GRUYTER GMBH
PI BERLIN
PA GENTHINER STRASSE 13, D-10785 BERLIN, GERMANY
SN 1339-4045
EI 1339-4584
J9 J LANG CULT EDUC
JI J. Lang. Cult. Educ.
PD MAY
PY 2016
VL 4
IS 2
BP 40
EP 55
DI 10.1515/jolace-2016-0015
PG 16
WC Education & Educational Research
SC Education & Educational Research
GA DT8PA
UT WOS:000381752000003
OA DOAJ Gold
DA 2019-03-23
ER

PT J
AU Takano, A
   Miyamoto, Y
   Kawakami, N
   Matsumoto, T
   Shinozaki, T
   Sugimoto, T
AF Takano, Ayumi
   Miyamoto, Yuki
   Kawakami, Norito
   Matsumoto, Toshihiko
   Shinozaki, Tomohiro
   Sugimoto, Takashi
TI Web-based cognitive behavioral relapse prevention program with tailored
   feedback for people with methamphetamine and other drug use problems:
   protocol for a multicenter randomized controlled trial in Japan
SO BMC PSYCHIATRY
LA English
DT Article
DE Web-based; Internet; Drug dependence; Methamphetamine; Relapse
   prevention; Cognitive behavioral therapy; Motivational interviewing;
   Self-monitoring
ID ABUSE SCREENING-TEST; TREATMENT EAGERNESS SCALE; COMPUTER-DELIVERED
   INTERVENTIONS; MILITARY SERVICE MEMBERS; SUBSTANCE USE DISORDERS;
   PSYCHOMETRIC PROPERTIES; TIMELINE FOLLOWBACK; CHANGE READINESS; ASSISTED
   DELIVERY; GLOBAL BURDEN
AB Background: Despite the effectiveness of psychosocial programs for recovery from drug use problems, there have been challenges in implementation of treatment. Internet-based and computerized approaches have been known to be effective in treatment dissemination. The study purpose is to assess the effects of a web-based psychosocial relapse prevention program with a multicenter randomized controlled trial.
   Methods: Recruitment began in January 2015 for outpatient participants diagnosed with drug abuse or dependence who have used a primary abused drug in the past year at psychiatric hospitals and a clinic. Participants are randomized either to a web-based relapse prevention program or a self-monitoring group. The intervention is a web-based relapse prevention program named "e-SMARPP" that consists of six relapse prevention program modules with tailored feedback from health care professionals and 8 weeks of self-monitoring. The content is adapted from a face-to-face relapse prevention program which is based on cognitive behavioral therapy and motivational enhancement. The primary outcomes are relapse risk assessed by the Stimulant Relapse Risk Scale (baseline, 2-, 5- and 8-month) and the longest duration of consecutive abstinent days from primary abused drug during the intervention. Secondary outcomes will include motivation to change, self-efficacy for drug use and craving, abstinent days in the past 28 or 56 days, quality of life, sense of coherence, cost of substance use, medical cost, retention of treatment and use of self-help group. Completion, usability and satisfaction of the program will be also assessed to explore feasibility. This study protocol was approved by the Ethics Committee of The University of Tokyo and each recruiting hospital and clinic.
   Discussion: To our knowledge, this study is the first clinical trial to assess the effects of a web-based therapeutic program for drug users in Japan. If successful, this program is a promising approach for drug user treatment in Japan, where the stigma toward drug users is strong. The results are also useful for researchers who want to know about programs for various substances, including methamphetamine.
C1 [Takano, Ayumi; Miyamoto, Yuki] Univ Tokyo, Grad Sch Med, Dept Psychiat Nursing, Bunkyo Ku, 7-3-1 Hongo, Tokyo 1130033, Japan.
   [Kawakami, Norito] Univ Tokyo, Grad Sch Med, Dept Mental Hlth, Bunkyo Ku, 7-3-1 Hongo, Tokyo 1130033, Japan.
   [Matsumoto, Toshihiko] Natl Ctr Neurol & Psychiat, Natl Inst Mental Hlth, Dept Drug Dependence Res, 4-1-1 Ogawa Higashi, Kodaira, Tokyo 1878553, Japan.
   [Shinozaki, Tomohiro] Univ Tokyo, Grad Sch Med, Dept Biostat, Bunkyo Ku, 7-3-1 Hongo, Tokyo 1130033, Japan.
   [Sugimoto, Takashi] Univ Tokyo, Grad Sch Publ Policy, Dept Hlth Technol Assessment & Publ Policy, Bunkyo Ku, 7-3-1 Hongo, Tokyo 1130033, Japan.
RP Takano, A (reprint author), Univ Tokyo, Grad Sch Med, Dept Psychiat Nursing, Bunkyo Ku, 7-3-1 Hongo, Tokyo 1130033, Japan.
EM ayumi-takano@umin.ac.jp
FU Pfizer Health Research Foundation
FX The study was funded by Pfizer Health Research Foundation. The authors
   wish to thank members of the Department of Psychiatric Nursing and
   Mental Health, The University of Tokyo and peer support staff of the
   Drug Addiction Rehabilitation Center for their advice in developing
   e-SMARPP.
CR Abramsohn Y, 2009, J PSYCHOACTIVE DRUGS, V41, P249, DOI 10.1080/02791072.2009.10400535
   ANTONOVSKY A, 1987, UNRAVELING MYSTERY H, P15
   Arevalo S, 2008, EVAL PROGRAM PLANN, V31, P113, DOI 10.1016/j.evalprogplan.2007.05.009
   Barak A, 2008, J TECHNOL HUMAN SERV, V26, P109, DOI 10.1080/15228830802094429
   Carroll KM, 2008, AM J PSYCHIAT, V165, P881, DOI 10.1176/appi.ajp.2008.07111835
   Carroll KM, 2014, AM J PSYCHIAT, V171, P436, DOI 10.1176/appi.ajp.2013.13070987
   Carroll KM, 2009, DRUG ALCOHOL DEPEN, V100, P178, DOI 10.1016/j.drugalcdep.2008.09.015
   Cocco KM, 1998, PSYCHOL ASSESSMENT, V10, P408, DOI 10.1037/1040-3590.10.4.408
   COHEN J, 1992, PSYCHOL BULL, V112, P155, DOI 10.1037/0033-2909.112.1.155
   Degenhardt L, 2013, LANCET, V382, P1564, DOI 10.1016/S0140-6736(13)61530-5
   Dutra L, 2008, AM J PSYCHIAT, V165, P179, DOI 10.1176/appi.ajp.2007.06111851
   EMCDDA, DRUG AB SCREEN TEST
   Fals-Stewart W, 2000, J CONSULT CLIN PSYCH, V68, P134, DOI 10.1037/0022-006X.68.1.134
   Furukawa TA, 2008, INT J METH PSYCH RES, V17, P152, DOI 10.1002/mpr.257
   GAVIN DR, 1989, BRIT J ADDICT, V84, P301
   Kawakami K., 2006, EPIDEMIOLOGICAL SURV
   Kawakami N, 2005, PSYCHIAT CLIN NEUROS, V59, P441, DOI 10.1111/j.1440-1819.2005.01397.x
   Kay-Lambkin FJ, 2009, ADDICTION, V104, P378, DOI 10.1111/j.1360-0443.2008.02444.x
   Kessler RC, 2002, PSYCHOL MED, V32, P959, DOI 10.1017/S0033291702006074
   Kobayashi Ohji, 2010, Japanese Journal of Alcohol Studies & Drug Dependence, V45, P437
   Langeland E, 2007, QUAL LIFE RES, V16, P939, DOI 10.1007/s11136-007-9199-z
   Matsumoto T., 2014, NATIONWIDE MENTAL HO
   Matsumoto T, 2014, PSYCHIAT CLIN NEUROS, V68, P374, DOI 10.1111/pcn.12140
   Matsumoto T, 2011, PSYCHIAT CLIN NEUROS, V65, P576, DOI 10.1111/j.1440-1819.2011.02267.x
   Matsumoto Toshihiko, 2008, Japanese Journal of Alcohol Studies & Drug Dependence, V43, P172
   McLellan AT, 2004, BIOL PSYCHIAT, V56, P764, DOI 10.1016/j.biopsych.2004.06.018
   Miller WR, 1996, PSYCHOL ADDICT BEHAV, V10, P81, DOI 10.1037/0893-164X.10.2.81
   Ministry of Health Labour and Welfare, 2014, SUMM SURV MED CAR AC
   Ministry of Internal Affaires and Communications, 2014, STAT INT UT
   Mitchell D, 2007, J ADDICT DIS, V26, P53, DOI 10.1300/J069v26n03_06
   Mitchell D, 2006, MIL MED, V171, P900, DOI 10.7205/MILMED.171.9.900
   Moodle, MOODL OP SOURC LEARN
   Moore BA, 2011, J SUBST ABUSE TREAT, V40, P215, DOI 10.1016/j.jsat.2010.11.002
   Morita N., 2013, DEV EVALUATION PSYCH
   Morita Nobuaki, 2007, Japanese Journal of Alcohol Studies & Drug Dependence, V42, P487
   Nakagawa K, DEV QUESTIONNAIRE EV
   Norberg MM, 2012, DRUG ALCOHOL DEPEN, V121, P247, DOI 10.1016/j.drugalcdep.2011.09.007
   Ogai Y, 2007, DRUG ALCOHOL DEPEN, V88, P174, DOI 10.1016/j.drugalcdep.2006.10.005
   Olmstead TA, 2010, DRUG ALCOHOL DEPEN, V110, P200, DOI 10.1016/j.drugalcdep.2010.02.022
   Portnoy DB, 2008, PREV MED, V47, P3, DOI 10.1016/j.ypmed.2008.02.014
   Rooke S, 2013, J MED INTERNET RES, V15, DOI 10.2196/jmir.2256
   Rooke S, 2010, ADDICTION, V105, P1381, DOI 10.1111/j.1360-0443.2010.02975.x
   Rueger SY, 2012, J STUD ALCOHOL DRUGS, V73, P829, DOI 10.15288/jsad.2012.73.829
   Sakurai K, 2011, PSYCHIAT CLIN NEUROS, V65, P434, DOI 10.1111/j.1440-1819.2011.02236.x
   Shimane Takuya, 2015, Nihon Arukoru Yakubutsu Igakkai Zasshi, V50, P310
   Sholomskas DE, 2005, J CONSULT CLIN PSYCH, V73, P106, DOI 10.1037/0022.006X.73.1.106
   Skevington SM, 2004, QUAL LIFE RES, V13, P299, DOI 10.1023/B:QURE.0000018486.91360.00
   SKINNER HA, 1982, ADDICT BEHAV, V7, P363, DOI 10.1016/0306-4603(82)90005-3
   SOBELL LC, 1979, BEHAV RES THER, V17, P157, DOI 10.1016/0005-7967(79)90025-1
   Sobell LC, 1996, DRUG ALCOHOL DEPEN, V42, P49, DOI 10.1016/0376-8716(96)01263-X
   Tachimori H., 1999, CLIN PSYCHIATR, V41, P711
   Tait RJ, 2015, J MED INTERNET RES, V17, DOI 10.2196/jmir.3778
   Tait RJ, 2012, BMC PSYCHIATRY, V12, DOI 10.1186/1471-244X-12-67
   Takanol A, 2016, JMIR MENT HEALTH, V3, DOI 10.2196/mental.4875
   Togari T., 2008, DEV USEFUL SOC3 SCAL
   Togari T, 2007, J EPIDEMIOL COMMUN H, V61, DOI 10.1136/jech.2006.056697
   Tokyo Metoropolitan Institute of Medical Science Addictive Substance Project, STIM REL RISK SCAL
   Tominaga M, 2009, SOC PSYCH PSYCH EPID, V44, P777, DOI 10.1007/s00127-009-0499-1
   Wada K, 2011, ANN NY ACAD SCI, V1216, P62, DOI 10.1111/j.1749-6632.2010.05914.x
   Weissman MM, 2006, ARCH GEN PSYCHIAT, V63, P925, DOI 10.1001/archpsyc.63.8.925
   Whiteford HA, 2013, LANCET, V382, P1575, DOI 10.1016/S0140-6736(13)61611-6
   Yudko E, 2007, J SUBST ABUSE TREAT, V32, P189, DOI 10.1016/j.jsat.2006.08.002
NR 62
TC 1
Z9 1
U1 0
U2 17
PU BIOMED CENTRAL LTD
PI LONDON
PA 236 GRAYS INN RD, FLOOR 6, LONDON WC1X 8HL, ENGLAND
SN 1471-244X
J9 BMC PSYCHIATRY
JI BMC Psychiatry
PD APR 4
PY 2016
VL 16
AR 87
DI 10.1186/s12888-016-0793-x
PG 12
WC Psychiatry
SC Psychiatry
GA DI3VD
UT WOS:000373425700001
PM 27044304
OA DOAJ Gold, Green Published
DA 2019-03-23
ER

PT J
AU Ng, MG
   Milon, A
   Vernez, D
   Lavoue, J
AF Ng, Melanie Gorman
   Milon, Antoine
   Vernez, David
   Lavoue, Jerome
TI A Web-based Tool to Aid the Identification of Chemicals Potentially
   Posing a Health Risk through Percutaneous Exposure
SO ANNALS OF OCCUPATIONAL HYGIENE
LA English
DT Article
DE dermal absorption; dermal exposure; dermal exposure modelling; exposure
   estimation; hazard assessment
ID DERMAL ABSORPTION; SKIN NOTATION; PERMEATION; TOXICITY; CRITERIA; MODEL
AB Occupational hygiene practitioners typically assess the risk posed by occupational exposure by comparing exposure measurements to regulatory occupational exposure limits (OELs). In most jurisdictions, OELs are only available for exposure by the inhalation pathway. Skin notations are used to indicate substances for which dermal exposure may lead to health effects. However, these notations are either present or absent and provide no indication of acceptable levels of exposure. Furthermore, the methodology and framework for assigning skin notation differ widely across jurisdictions resulting in inconsistencies in the substances that carry notations. The UPERCUT tool was developed in response to these limitations. It helps occupational health stakeholders to assess the hazard associated with dermal exposure to chemicals. UPERCUT integrates dermal quantitative structure-activity relationships (QSARs) and toxicological data to provide users with a skin hazard index called the dermal hazard ratio (DHR) for the substance and scenario of interest. The DHR is the ratio between the estimated 'received' dose and the 'acceptable' dose. The 'received' dose is estimated using physico-chemical data and information on the exposure scenario provided by the user (body parts exposure and exposure duration), and the 'acceptable' dose is estimated using inhalation OELs and toxicological data. The uncertainty surrounding the DHR is estimated with Monte Carlo simulation. Additional information on the selected substances includes intrinsic skin permeation potential of the substance and the existence of skin notations. UPERCUT is the only available tool that estimates the absorbed dose and compares this to an acceptable dose. In the absence of dermal OELs it provides a systematic and simple approach for screening dermal exposure scenarios for 1686 substances.
C1 [Ng, Melanie Gorman; Lavoue, Jerome] Univ Montreal, Hosp Res Ctr, Montreal, PQ H2X 0A9, Canada.
   [Milon, Antoine; Vernez, David] Univ Lausanne & Geneva, Inst Work & Hlth, CH-1066 Lausanne, Switzerland.
RP Lavoue, J (reprint author), Univ Montreal, Hosp Res Ctr, Montreal, PQ H2X 0A9, Canada.
EM jerome.lavoue@umontreal.ca
OI vernez, david/0000-0002-3304-8727
FU Agence nationale de securite sanitaire de l'alimentation, de
   l'environnement et du travail (ANSES) [EST-2007-003]
FX The project was funded by Agence nationale de securite sanitaire de
   l'alimentation, de l'environnement et du travail (ANSES, grant number
   EST-2007-003). M.G.N. was supported through personal research funds from
   JL for the writing of the manuscript.
CR ACGIH, 2010, TLVS BEIS THRESH LIM
   Boeniger MF, 2003, ANN OCCUP HYG, V47, P591, DOI 10.1093/annhyg/meg095
   Chen CP, 2011, REGUL TOXICOL PHARM, V61, P63, DOI 10.1016/j.yrtph.2011.05.013
   Creely KS, 2007, ANN OCCUP HYG, V51, P665, DOI 10.1093/annhyg/mem050
   deCock J, 1996, SCAND J WORK ENV HEA, V22, P425, DOI 10.5271/sjweh.163
   Deutsche Forschungsgemeinschaft, 2009, 45 DTSCH FORSCH
   Dotson GS, 2011, REGUL TOXICOL PHARM, V61, P53, DOI 10.1016/j.yrtph.2011.06.002
   ECETOC, 2009, TARG RISK ASS TRA TO
   Fenske RA, 2003, MODERN IND HYGIENE, V2, P463
   Frasch HF, 2002, RISK ANAL, V22, P265
   Heederik D, 2003, ANN OCCUP HYG, V47, P71
   Kasting GB, 2006, J PHARM SCI-US, V95, P268, DOI 10.1002/jps.20497
   Lavoue J, 2008, ANN OCCUP HYG, V52, P747, DOI 10.1093/annhyg/men051
   Magnusson BM, 2004, PHARM RES-DORDR, V21, P1047, DOI 10.1023/B:PHAM.0000029295.38564.e1
   Marino DJ, 2006, RISK ANAL, V26, P555, DOI 10.1111/j.1539-6924.2006.00752.x
   National Institute for Occupational Safety and Health (NIOSH), 2009, NAT I OCC SAF HLTH N
   Nielsen JB, 2004, AM J IND MED, V45, P275, DOI 10.1002/ajim.10340
   NIOSH, 2013, SKIN EXP EFF
   Oppl R, 2003, ANN OCCUP HYG, V47, P629, DOI 10.1093/annhyg/meg069
   Paustenbach D, 2003, MODERN IND HYGIENE, V2, P553
   POTTS RO, 1992, PHARMACEUT RES, V9, P663, DOI 10.1023/A:1015810312465
   Sartorelli P, 2007, REGUL TOXICOL PHARM, V49, P301, DOI 10.1016/j.yrtph.2007.08.008
   Semple S, 2004, OCCUP ENVIRON MED, V61, P376, DOI 10.1136/oem.2003.010645
   Suda M, 1999, IND HEALTH, V37, P22, DOI 10.2486/indhealth.37.22
   ten Berge W, 2009, CHEMOSPHERE, V75, P1440, DOI 10.1016/j.chemosphere.2009.02.043
   Tibaldi R, 2014, J OCCUP ENVIRON HYG, V11, P19, DOI 10.1080/15459624.2013.831983
   Van Hemmen JJ, 2003, ANN OCCUP HYG, V47, P595, DOI 10.1093/annhyg/meg094
   Vecchia B, 2003, TRANSDERMAL DRUG DEL, P57
   Walker JD, 2003, ENVIRON TOXICOL CHEM, V22, P1870, DOI 10.1897/01-454
   Whaley DA, 2000, ANN OCCUP HYG, V44, P361, DOI 10.1093/annhyg/44.5.361
   Williams FM, 2004, INT ARCH OCC ENV HEA, V77, P150, DOI 10.1007/s00420-003-0484-z
   WILSCHUT A, 1995, CHEMOSPHERE, V30, P1275, DOI 10.1016/0045-6535(95)00023-2
NR 32
TC 1
Z9 1
U1 0
U2 4
PU OXFORD UNIV PRESS
PI OXFORD
PA GREAT CLARENDON ST, OXFORD OX2 6DP, ENGLAND
SN 0003-4878
EI 1475-3162
J9 ANN OCCUP HYG
JI Ann. Occup. Hyg.
PD APR
PY 2016
VL 60
IS 3
BP 276
EP 289
DI 10.1093/annhyg/mev091
PG 14
WC Public, Environmental & Occupational Health; Toxicology
SC Public, Environmental & Occupational Health; Toxicology
GA DJ5FY
UT WOS:000374233400003
PM 26721263
OA Green Published, Bronze
DA 2019-03-23
ER

PT J
AU Wallace, C
   Ievers-Landis, CE
   Scherer, C
   Roizen, N
   Augustyn, M
AF Wallace, Claire
   Ievers-Landis, Carolyn E.
   Scherer, Catherine
   Roizen, Nancy
   Augustyn, Marilyn
TI Attention-Deficit/Hyperactivity Disorder, Behavior Regulation and
   Virtual School Support
SO JOURNAL OF DEVELOPMENTAL AND BEHAVIORAL PEDIATRICS
LA English
DT Editorial Material
DE ADHD; behavior regulation; virtual school
ID CHILDREN; ADOLESCENTS; ADHD
AB CASE: Tony is a 6-year-old multiracial boy diagnosed as, having attention-deficit/hyperactivity disorder combined type who is followed in your primary care practice and has started on a stimulant medication. Tony continues to have difficulty with emotion regulation and impulse control both at home and at school. He was asked to leave his private school soon after beginning first grade because of physical fighting, emotional outbursts, and arguing with teachers.
   His mother made the decision to enroll Tony in online virtual schooling for the remainder of the academic year, with the plan to transition back to traditional school for the next academic year. They have enrolled in a program that offers lessons online and sends materials to the home for the child to use to complete certain types of assignments (e.g., science experiments). Virtual schools are different from traditional home schooling because children receive their instruction from teachers online with parental assistance as opposed to parents being responsible for teaching all material. Tony's mother comes to your practice requesting assistance with setting up an appropriate school environment for her son at home, where she can monitor and support his academic progress.
   Tony is a bright child, with an Intelligence Quotient in the superior range. He has advanced academic skills, but he becomes dysregulated if he is told he is wrong or that he has answered a question incorrectly. For example, if he answered a question incorrectly in class, he would become verbally abusive toward his teacher and often have temper tantrums. This challenging behavior occurred daily at school and was one of the factors leading to his expulsion. The behavior had predated-the introduction of stimulant medication and had remained consistent after he began medication.
   Tony's parents are highly educated, and both parents hold professional jobs with steady income. His parents have good command of typical behavior management strategies such as the use of rewards, time out, and behavioral contingencies to target noncompliance and temper tantrums. However, Tony's difficulty identifying and regulating his emotions leads to emotional outbursts and shutdowns that have thus far been unresponsive to standard behavior management techniques. Tony continued to have outbursts even when the behavior was ignored. His mother is concerned not only about his learning during the coming year but also about his social relationships and the family dynamic. Tony's outbursts cause significant disruption in the home and are a source of tension among parents and siblings.
   His mother is asking for advice on how to support his behavior better at home now that he will be spending his entire day there. How might you assist this child and his mother by helping to integrate therapeutic goals into the academic environment?
C1 [Wallace, Claire] Case Western Reserve Univ, Dept Psychol Sci, Cleveland, OH 44106 USA.
   [Ievers-Landis, Carolyn E.; Scherer, Catherine; Roizen, Nancy] UH Rainbow Babies & Childrens Hosp, Cleveland, OH USA.
   [Ievers-Landis, Carolyn E.; Scherer, Catherine; Roizen, Nancy] Case Western Reserve Univ, Sch Med, Div Dev Behav Pediat & Psychol, Cleveland, OH USA.
   [Augustyn, Marilyn] Boston Univ, Sch Med, Div Dev & Behav Pediat, Boston, MA 02118 USA.
RP Wallace, C (reprint author), Case Western Reserve Univ, Dept Psychol Sci, Cleveland, OH 44106 USA.
CR Archambault L., 2010, RES COMMITTEE ISSUES
   Feldman HM, 2014, NEW ENGL J MED, V370, P838, DOI 10.1056/NEJMcp1307215
   Miron G, 2012, UNDERSTANDING IMPROV
   Miron G, VIRTUAL SCH US 2013
   Pfiffner LJ, 2014, CHILD ADOL PSYCH CL, V23, P731, DOI 10.1016/j.chc.2014.05.014
   Pontifex MB, 2013, J PEDIATR-US, V162, P543, DOI 10.1016/j.jpeds.2012.08.036
   Vanhelst J, 2016, J PEDIATR-US, V168, P126, DOI 10.1016/j.jpeds.2015.09.029
   Watson J, 2014, KEEPING PACE K 12 ON
   Wolraich M, 2011, PEDIATRICS, V128, P1007, DOI 10.1542/peds.2011-2654
NR 9
TC 1
Z9 1
U1 2
U2 21
PU LIPPINCOTT WILLIAMS & WILKINS
PI PHILADELPHIA
PA TWO COMMERCE SQ, 2001 MARKET ST, PHILADELPHIA, PA 19103 USA
SN 0196-206X
EI 1536-7312
J9 J DEV BEHAV PEDIATR
JI J. Dev. Behav. Pediatr.
PD APR
PY 2016
VL 37
IS 3
BP 254
EP 256
DI 10.1097/DBP.0000000000000292
PG 3
WC Behavioral Sciences; Psychology, Developmental; Pediatrics
SC Behavioral Sciences; Psychology; Pediatrics
GA DJ5VD
UT WOS:000374277300012
PM 27035698
DA 2019-03-23
ER

PT J
AU Linne, JW
   Angilletta, MF
AF Walter Linne, Joaquin
   Florencia Angilletta, Maria
TI Violence in social networks: an exploration of the online expressions of
   teens from marginalized areas of Greater Buenos Aires
SO SALUD COLECTIVA
LA Spanish
DT Article
DE Adolescents; Social Networking; Violence; Suburban Population; Argentina
AB This paper explores the online expressions of violence perpetrated or experienced by adolescents from marginalized areas of Greater Buenos Aires, Argentina. Using a qualitative methodology, four specific events were examined: threats, "bondis" [fights], cyberbullying and displays of mourning. To do so, 20 in-depth interviews and 3,000 virtual observations of profiles in the social network Facebook were carried out. Among the main results, it was seen that most expressions of violence are part of an offline-online dynamic. Empirical evidence is also offered based upon which it can be affirmed that the expressions of violence of these teenagers are developed around the culture of "aguante" [fierce loyalty]. The article ponders the extent to which, in the iconic platform of the option "like," these expressions are implicitly functional to the social network or, to the contrary, or whether they allow displacements and significant reappropriations on the part of users. New questions arise about the use of these tools by adolescents from marginalized areas and the need for more complex approaches to examine these phenomena.
C1 [Walter Linne, Joaquin] Univ Buenos Aires, CONICET, Inst Invest Gino Germani, Fac Sociol, Buenos Aires, DF, Argentina.
   [Walter Linne, Joaquin] Univ Nacl Lanus, Buenos Aires, DF, Argentina.
   [Florencia Angilletta, Maria] Univ Buenos Aires, Fac Filosofia & Letras, CONICET, Inst Filol & Literaturas Hispan, Buenos Aires, DF, Argentina.
RP Linne, JW (reprint author), Univ Buenos Aires, CONICET, Inst Invest Gino Germani, Fac Sociol, Buenos Aires, DF, Argentina.; Linne, JW (reprint author), Univ Nacl Lanus, Buenos Aires, DF, Argentina.
CR Administracion Nacional de la Seguridad Social, 2013, CON LGUALD
   Aisenson Diana, 2006, Anu. investig., V13, P81
   Alabarces P, 2008, RESISTENCIAS MEDIACI
   Auyero J, 2014, J LAT AM STUD, V46, P443, DOI 10.1017/S0022216X14000698
   Auyero Javier, 2013, VIOLENCIA MARGENES
   Benjamin Walter, 1991, CRITICA VIOLENCIA OT
   Bottino SMB, 2015, CAD SAUDE PUBLICA, V31, P463, DOI 10.1590/0102-311X00036114
   boyd dm, 2014, ITS COMPLICATED SOCI
   Buelga Sofía, 2012, Psychosocial Intervention, V21, P91, DOI 10.5093/in2012v21n1a2
   Del Rio Perez J, 2010, REV ESTUDIOS JUVENTU, P115
   Di Leo P. F., 2013, QUIERO ESCRIBIR MI H
   Duschatsky S., 2011, REV CS CIENC SOC, V2, P343
   Elizalde S, 2015, TIEMPO CHICAS IDENTI
   Foucault M., 2002, HIST SEXUALIDAD, V1
   Foucault Michel, 2002, VIGILAR CASTIGAR
   GARAIGORDOBIL M., 2011, INT J PSYCHOL PSYCHO, V11, P233
   Garriga Zucal Jose, 2005, HINCHADAS
   Hine C., 2012, INTERNET UNDERSTANDI
   Imbusch P, 2011, INT J CONFL VIOLENCE, V5, P88
   Instituto Nacional de Estadistica y Censos, 2010, CENS NAC POBL HOG VI
   Isla A, 2011, INT J CONFL VIOLENCE, V5, P241
   Kessler G, 2013, ESPACIO ABIERTO, V22, P221
   Kowalski R. M., 2008, CYBER BULLYING BULLY
   Krauskopf D., 2007, ADOLESCENCIA EDUCACI
   Linne J., 2015, THESIS
   Linne J, 2014, COMUNICAR, P189, DOI 10.3916/C43-2014-19
   Margulis M., 2007, FAMILIA HABITAT SEXU
   Mason KL, 2008, PSYCHOL SCHOOLS, V45, P323, DOI 10.1002/pits.20301
   Menay-López Lorena, 2014, Estud. pedagóg., V40, P117, DOI 10.4067/S0718-07052014000300007
   Miguez D, 2006, ENTRE SANTOS CUMBIAS
   Ministerio de Educacion, 2009, PLAN FIN EST 1 SEC F
   Misse M, 2010, CO-HERENCIA, V7, P19
   MORDUCHOWICZ R., 2012, ADOLESCENTES REDES S
   Munoz Maria Antonieta, 2007, GENERO DISPUTA FEMIN
   Price M., 2010, Youth Studies Australia, V29, P51
   Ramos Hugo, 2015, OBS*, V9, P31
   RANCIERE J., 1996, DESACUERDO POLITICA
   Rubin Gayle, 1975, ANTHR WOMEN
   Seman P, 2011, CUMBIA NACION GENERO
   Silba M, 2012, PAPEL TRAB, V6, P160
   Sloterdijk P, 2000, NORMAS PARQUE HUMANO
   Smith PK, 2008, J CHILD PSYCHOL PSYC, V49, P376, DOI 10.1111/j.1469-7610.2007.01846.x
   SPINELLI H, 2005, MUERTES VIOLENTAS CI
   Tonkonoff S, 2014, VIOLENCIA CULTURA RE
   Urresti M., 2015, CONEXION TOTAL JOVEN
   Urresti M., 2007, FAMILIA HABITAT SEXU
   Valdivia M, 2014, REV PSICOLOGIA, V32, P330
   Wacquant L, 2007, CONDENADOS CIUDAD
   Wendt Guilherme Welter, 2013, Psicol. clin., V25, P73, DOI 10.1590/S0103-56652013000100005
   Willard N., 2005, ED GUIDE CYBERBULLYI
NR 50
TC 1
Z9 1
U1 1
U2 4
PU UNIVERSIDAD NACIONAL DE LANUS
PI BUENOS AIRES
PA 29 DE SEPTIEMBRE 3901, LANUS, BUENOS AIRES, CP 1826, ARGENTINA
SN 1851-8265
J9 SALUD COLECT
JI Salud Colect.
PD APR-JUN
PY 2016
VL 12
IS 2
BP 279
EP 294
DI 10.18294/sc.2016.741
PG 16
WC Public, Environmental & Occupational Health
SC Public, Environmental & Occupational Health
GA EG8IQ
UT WOS:000391300500010
PM 28414843
OA DOAJ Gold
DA 2019-03-23
ER

PT J
AU Gualtieri, F
AF Gualtieri, Fulvio
TI Unifi nootropics from the lab to the web: a story of academic (and
   industrial) shortcomings
SO JOURNAL OF ENZYME INHIBITION AND MEDICINAL CHEMISTRY
LA English
DT Review
DE Cognition enhancers; online drug market; Unifiram; Sunifiram
ID PRELIMINARY PHARMACOLOGICAL EVALUATION; COGNITION-ENHANCING DRUGS; DM235
   SUNIFIRAM; UPDATE 2014; PIPERAZINE DERIVATIVES; DESIGN; PIRACETAM;
   ACTIVATION; MODULATORS; DISEASE
AB This paper is a review of the work of my former academic group of research in the past 15 years, in the field of cognition enhancers (also called nootropics) that identified two very potent molecules: Unifiram and Sunifiram that for a variety of reasons were not protected by a patent. Some 12 years after their disclosure (2000) I casually found that on the web, there were dozens of sites offering Unifiram and Sunifiram as drugs that improve cognition in healthy individuals even if only few preclinical studies were done and their long-term toxicity was unknown.
C1 [Gualtieri, Fulvio] Univ Florence, Sect Pharmaceut & Nutraceut Sci, Dept Neurosci Psychol Drug Res & Child Hlth NEURO, Sesto Fiorentino, Fi, Italy.
RP Gualtieri, F (reprint author), Univ Florence, Sect Pharmaceut & Nutraceut Sci, Dept Neurosci Psychol Drug Res & Child Hlth NEURO, Med Chem, Via Ugo Schiff 6, I-50019 Sesto Fiorentino, Fi, Italy.
EM fulvio.gualtieri@unifi.it
CR Bartolini A, Application, Patent No. [EP20000101165 20000121, 20000101165]
   Bartolini A, 2001, Patent No. [EP1118612 ( A1), 1118612]
   Bostrom N, 2009, SCI ENG ETHICS, V15, P311, DOI 10.1007/s11948-009-9142-5
   Froestl W, 2014, J ALZHEIMERS DIS, V42, P1079, DOI 10.3233/JAD-141206
   Froestl W, 2014, J ALZHEIMERS DIS, V42, P1, DOI 10.3233/JAD-140402
   Froestl W, 2014, J ALZHEIMERS DIS, V41, P961, DOI 10.3233/JAD-140228
   Galeotti N, 2003, N-S ARCH PHARMACOL, V368, P538, DOI 10.1007/s00210-003-0812-6
   Ghelardini C, 2002, DRUG DEVELOP RES, V56, P23, DOI 10.1002/ddr.10055
   Ghelardini C, 2002, N-S ARCH PHARMACOL, V365, P419, DOI 10.1007/s00210-002-0577-3
   GOULIAEV AH, 1994, BRAIN RES REV, V19, P180, DOI 10.1016/0165-0173(94)90011-6
   Gualtieri F, 2002, CURR PHARM DESIGN, V8, P125, DOI 10.2174/1381612023396582
   Gualtieri F, 2005, MED CHEM REV ONLINE, V2, P471
   JARVIK ME, 1967, PSYCHOL REP, V21, P221, DOI 10.2466/pr0.1967.21.1.221
   Kluger J., 2009, TIME
   Lanni C, 2008, PHARMACOL RES, V57, P196, DOI 10.1016/j.phrs.2008.02.004
   Manetti D, 2003, BIOORG MED CHEM LETT, V13, P2303, DOI 10.1016/S0960-894X(03)00437-2
   Manetti D, 2000, J MED CHEM, V43, P4499, DOI 10.1021/jm000972h
   Manetti D, 1997, MED CHEM RES, V7, P301
   Manetti D, 2000, J MED CHEM, V43, P1969, DOI 10.1021/jm991170t
   Martini E, 2008, BIOORGAN MED CHEM, V16, P10034, DOI 10.1016/j.bmc.2008.10.017
   Martini E, 2008, BIOORGAN MED CHEM, V16, P1431, DOI 10.1016/j.bmc.2007.10.050
   Martini E, 2005, MED CHEM, V1, P473, DOI 10.2174/1573406054864142
   Martini E, 2011, J MED CHEM, V54, P2512, DOI 10.1021/jm101376k
   Martini E, 2009, BIOORGAN MED CHEM, V17, P7606, DOI 10.1016/j.bmc.2009.08.055
   MONDADORI C, 1992, PHARM COMMUNICATIONS, V2, P93
   Moriguchi S, 2013, HIPPOCAMPUS, V23, P942, DOI 10.1002/hipo.22150
   Moriguchi S, 2013, BEHAV BRAIN RES, V242, P150, DOI 10.1016/j.bbr.2012.12.054
   MORRIS R, 1984, J NEUROSCI METH, V11, P47, DOI 10.1016/0165-0270(84)90007-4
   Naftalin RJ, 2004, BRIT J PHARMACOL, V142, P594, DOI 10.1038/sj.bjp.0705798
   RAIMONDI L, 2007, P FRONT CNS ONC MED, P47
   Romanelli MN, 2006, CNS DRUG REV, V12, P39, DOI 10.1111/j.1527-3458.2006.00039.x
   Scapecchi S, 2004, BIOORGAN MED CHEM, V12, P71, DOI 10.1016/j.bmc.2003.10.025
   Yamada KA, 2000, EXPERT OPIN INV DRUG, V9, P765, DOI 10.1517/13543784.9.4.765
   Zarrinmayeh H, 2001, J MED CHEM, V44, P302, DOI 10.1021/jm000462n
NR 34
TC 1
Z9 1
U1 0
U2 17
PU TAYLOR & FRANCIS LTD
PI ABINGDON
PA 4 PARK SQUARE, MILTON PARK, ABINGDON OX14 4RN, OXON, ENGLAND
SN 1475-6366
EI 1475-6374
J9 J ENZYM INHIB MED CH
JI J. Enzym. Inhib. Med. Chem.
PD MAR 3
PY 2016
VL 31
IS 2
BP 187
EP 194
DI 10.3109/14756366.2015.1021252
PG 8
WC Biochemistry & Molecular Biology; Chemistry, Medicinal
SC Biochemistry & Molecular Biology; Pharmacology & Pharmacy
GA DB7TS
UT WOS:000368719800002
PM 25831025
DA 2019-03-23
ER

PT J
AU Razuri, EB
   Howard, ARH
   Parris, SR
   Call, CD
   DeLuna, JH
   Hall, JS
   Purvis, KB
   Cross, DR
AF Razuri, Erin Becker
   Howard, Amanda R. Hiles
   Parris, Sheri R.
   Call, Casey D.
   DeLuna, Jamie Hurst
   Hall, Jordan S.
   Purvis, Karyn B.
   Cross, David R.
TI Decrease in Behavioral Problems and Trauma Symptoms Among At-Risk
   Adopted Children Following Web-Based Trauma-Informed Parent Training
   Intervention
SO JOURNAL OF EVIDENCE-INFORMED SOCIAL WORK
LA English
DT Article
DE trauma-informed intervention; adopted children; out-of-home placement;
   parent training; trauma symptoms; attachment intervention; Trust-Based
   Relational Intervention
ID FOSTER-CARE; INTERNATIONAL ADOPTIONS; COMPLEX TRAUMA; YOUNG-CHILDREN;
   MENTAL-HEALTH; SPECIAL-NEEDS; ADOLESCENTS; ABUSE; STRESS; GENDER
AB Children who have experienced early adversities are at risk for behavioral problems and trauma symptoms. Using a two-group, pre-post intervention design, the authors evaluated the effectiveness of an online parent training for Trust-Based Relational Intervention, a trauma-informed, attachment-based intervention, in reducing behavioral problems and trauma symptoms in at-risk adopted children. Children of parents in the treatment group (n=48) demonstrated significant decreases in behavioral problems and trauma symptoms after intervention. Scores for children in a matched-sample control group did not change. Findings suggest this intervention can effectively reduce behavioral problems and trauma symptoms in children with histories of adversities.
C1 [Razuri, Erin Becker; Howard, Amanda R. Hiles; Parris, Sheri R.; Call, Casey D.; DeLuna, Jamie Hurst; Hall, Jordan S.; Purvis, Karyn B.; Cross, David R.] Texas Christian Univ, TCU Inst Child Dev, TCU Box 298921, Ft Worth, TX 76129 USA.
RP Parris, SR (reprint author), Texas Christian Univ, TCU Inst Child Dev, TCU Box 298921, Ft Worth, TX 76129 USA.
EM s.r.parris@tcu.edu
CR American Psychiatric Association, 2013, DIAGN STAT MAN MENT
   Bath H, 2008, RECLAIMING CHILDREN, V3, P17
   Biederman J, 2002, AM J PSYCHIAT, V159, P36, DOI 10.1176/appi.ajp.159.1.36
   Brestan E., 1998, EDUC TREAT CHILD, V27, P180
   Brestan EV, 1998, J CLIN CHILD PSYCHOL, V27, P180, DOI 10.1207/s15374424jccp2702_5
   Briere J, 2001, CHILD ABUSE NEGLECT, V25, P1001, DOI 10.1016/S0145-2134(01)00253-8
   Briere J., 2001, TRAUMA SYMPTOM CHECK
   Bronfenbrenner U., 1998, HDB CHILD PSYCHOL, V1, P993, DOI DOI 10.1002/9780470147658.CHPSY0114
   Cassidy J, 2008, HDB ATTACHMENT THEOR
   Cermak S, 1998, CHILD ADOLESC SOCIAL, V15, P5
   Cermak S., 2009, AM OCCUPATIONAL THER, V32, P1
   Colvin G., 1993, INTERV SCH CLIN, V28, P143, DOI [10.1177/105345129302800304, DOI 10.1177/105345129302800304]
   Cook A, 2005, PSYCHIAT ANN, V35, P390, DOI 10.3928/00485713-20050501-05
   Cook A., 2003, COMPLEX TRAUMA CHILD
   Copeland WE, 2007, ARCH GEN PSYCHIAT, V64, P577, DOI 10.1001/archpsyc.64.5.577
   CRICK NR, 1995, CHILD DEV, V66, P710, DOI 10.1111/j.1467-8624.1995.tb00900.x
   Cross DR, 2011, CHILD CARE HLTH DEV, V37, P671, DOI 10.1111/j.1365-2214.2010.01193.x
   Dovran A., 2012, J CHILD ADOLESCENT T, V5, P16, DOI DOI 10.1080/19361521.2012.644654
   Dozier M, 2002, DEV PSYCHOPATHOL, V14, P843, DOI 10.1017/S095457940200409
   Eagly AH, 2009, AM PSYCHOL, V64, P644, DOI 10.1037/0003-066X.64.8.644
   Euser S, 2014, CHILD YOUTH SERV REV, V37, P64, DOI 10.1016/j.childyouth.2013.12.002
   Euser S, 2013, CHILD MALTREATMENT, V18, P221, DOI 10.1177/1077559513489848
   Fisher L, 1997, INT J BEHAV DEV, V20, P67, DOI 10.1080/016502597385441
   Gagnon-Oosterwaal N, 2012, CHILD PSYCHIAT HUM D, V43, P648, DOI 10.1007/s10578-011-0279-5
   Germain CA, 2000, COLL RES LIBR, V61, P65, DOI 10.5860/crl.61.1.65
   Giannotta F, 2013, CHILD YOUTH CARE FOR, V42, P71, DOI 10.1007/s10566-012-9189-3
   Goodman R, 2001, J AM ACAD CHILD PSY, V40, P1337, DOI 10.1097/00004583-200111000-00015
   Gourley L, 2013, J CHILD FAM STUD, V22, P912, DOI 10.1007/s10826-012-9650-9
   Greeson JKP, 2011, CHILD WELFARE, V90, P91
   Groza V, 1999, J Immigr Health, V1, P133, DOI 10.1023/A:1022060902280
   Groza V, 2002, PSYCHONEUROENDOCRINO, V27, P181, DOI 10.1016/S0306-4530(01)00044-0
   Gunnar MR, 2007, DEV PSYCHOPATHOL, V19, P129, DOI 10.1017/S0954579407070071
   Gunnar MR, 2000, DEV PSYCHOPATHOL, V12, P677, DOI 10.1017/S0954579400004077
   Hawk B, 2010, CLIN CHILD FAM PSYCH, V13, P199, DOI 10.1007/s10567-010-0068-x
   Hobbs GF, 1999, CHILD ABUSE NEGLECT, V23, P1239, DOI 10.1016/S0145-2134(99)00096-4
   Hoksbergen R, 2004, J DEV BEHAV PEDIATR, V25, P175, DOI 10.1097/00004703-200406000-00006
   Hoksbergen R., 2001, ADOPTION FOSTERING, V25, P18
   Hoksbergen RAC, 2003, AM J ORTHOPSYCHIAT, V73, P257, DOI 10.1037/0002-9432.73.3.255
   Johnson DE, 1999, INFANT YOUNG CHILD, V11, P34, DOI 10.1097/00001163-199904000-00008
   Ko SJ, 2008, PROF PSYCHOL-RES PR, V39, P396, DOI 10.1037/0735-7028.39.4.396
   Kocovska E, 2012, RES DEV DISABIL, V33, P1560, DOI 10.1016/j.ridd.2012.02.016
   Koljatic M, 2004, BRIT J EDUC TECHNOL, V35, P657, DOI 10.1111/j.0007-1013.2004.00421.x
   Kriebel DK, 2011, ADOPT Q, V14, P37, DOI 10.1080/10926755.2011.557945
   Lickliter R, 2008, INTEGR PSYCHOL BEHAV, V42, P397, DOI 10.1007/s12124-008-9073-8
   MacLean K, 2003, DEV PSYCHOPATHOL, V15, P853, DOI 10.1017/S0954579403000415
   McKenzie LB, 2014, J AGGRESS MALTREAT T, V23, P633, DOI 10.1080/10926771.2014.920454
   Merz EC, 2010, J ABNORM CHILD PSYCH, V38, P459, DOI 10.1007/s10802-009-9383-4
   Miller L, 2009, INT J BEHAV DEV, V33, P289, DOI 10.1177/0165025408098026
   Milot T, 2010, CHILD ABUSE NEGLECT, V34, P225, DOI 10.1016/j.chiabu.2009.07.006
   Morgan K, 2011, ADOPT FOSTER, V35, P18, DOI 10.1177/030857591103500104
   Painter K, 2013, J EVID-INFORM SOC WO, V10, P276, DOI [10.1080/15433714.2011.566468, 10.1080/10911359.2011.566468]
   Parris S. R., 2015, CONT SCH PSYCHOL, V19, P157, DOI [10.1007/s40688-014-0033-7, DOI 10.1007/S40688-014-0033-7]
   Pecora PJ, 2009, CHILD FAM SOC WORK, V14, P132, DOI 10.1111/j.1365-2206.2009.00618.x
   Perry BD, 1995, INFANT MENT HEALTH J, V16, P271, DOI 10.1002/1097-0355(199524)16:4<271::AID-IMHJ2280160404>3.0.CO;2-B
   Purvis K. B., 2012, RECLAIMING CHILDREN, V21, P12
   Purvis K. B., 2011, ADOPTION FACTBOOK, P485
   Purvis K. B., 2007, ADOPTION FACTBOOK, P375
   Purvis KB, 2014, CHILD ADOLESC SOC WO, V31, P355, DOI 10.1007/s10560-014-0328-6
   Purvis KB, 2013, CHILD YOUTH SERV, V34, P360, DOI 10.1080/0145935X.2013.859906
   Purvis KB, 2013, J CHILD ADOL PS NURS, V26, P165, DOI 10.1111/jcap.12041
   Siegel D. J, 2012, DEV MIND RELATIONSHI
   St. Petersburg-USA Orphanage Research Team, 2008, MONOGRAPH SOC RES CH, V73
   Thirunarayanan M. O., 2001, Journal of Research on Technology in Education, V34, P131
   U. S. Department of Health and Human Services, 2011, AD CHILDR PUBL CHILD
   van der Kolk BA, 2005, PSYCHIAT ANN, V35, P401, DOI 10.3928/00485713-20050501-06
   van der Vegt EJM, 2009, J ABNORM CHILD PSYCH, V37, P239, DOI 10.1007/s10802-008-9272-2
   Verhulst F., 2000, ADOPTION Q, V4, P27, DOI DOI 10.1300/J145V04N01_03
   Vismara LA, 2009, J AUTISM DEV DISORD, V39, P1636, DOI 10.1007/s10803-009-0796-2
   Wherry JN, 2008, J CHILD SEX ABUS, V17, P38, DOI 10.1080/10538710701884441
   Woolgar M, 2013, ADOPT FOSTER, V37, P237, DOI 10.1177/0308575913500021
NR 70
TC 1
Z9 1
U1 1
U2 21
PU ROUTLEDGE JOURNALS, TAYLOR & FRANCIS LTD
PI ABINGDON
PA 2-4 PARK SQUARE, MILTON PARK, ABINGDON OX14 4RN, OXON, ENGLAND
SN 2376-1407
EI 2376-1415
J9 J EVID-INFORM SOC WO
JI J. Evid.-Based Soc. Work
PD MAR 3
PY 2016
VL 13
IS 2
BP 165
EP 178
DI 10.1080/23761407.2015.1014123
PG 14
WC Social Work
SC Social Work
GA DG5BU
UT WOS:000372088400004
PM 26072917
OA Green Published, Bronze
DA 2019-03-23
ER

PT J
AU Sugumar, R
   Adithavarman, AP
   Dakshinamoorthi, A
   David, DC
   Ragunath, PK
AF Sugumar, Ramya
   Adithavarman, Abhinand Ponneri
   Dakshinamoorthi, Anusha
   David, Darling Chellathai
   Ragunath, Padmavathi Kannan
TI Virtual Screening of Phytochemicals to Novel Target (HAT) Rtt109 in
   Pneumocystis Jirovecii using Bioinformatics Tools
SO JOURNAL OF CLINICAL AND DIAGNOSTIC RESEARCH
LA English
DT Article
DE Baicalin; Molecular docking; Pneumonia
ID DRUG TARGET; PNEUMONIA; CARINII; DESIGN; DISCOVERY; INFECTION
AB Introduction: Pneumocystis jirovecii is a fungus that causes Pneumocystis pneumonia in HIV and other immunosuppressed patients. Treatment of Pneumocystis pneumonia with the currently available antifungals is challenging and associated with considerable adverse effects. There is a need to develop drugs against novel targets with minimal human toxicities. Histone Acetyl Transferase (HAT) Rtt109 is a potential therapeutic target in Pneumocystis jirovecii species. HAT is linked to transcription and is required to acetylate conserved lysine residues on histone proteins by transferring an acetyl group from acetyl CoA to form e-N-acetyl lysine. Therefore, inhibitors of HAT can be useful therapeutic options in Pneumocystis pneumonia.
   Aim: To screen phytochemicals against (HAT) Rtt109 using bioinformatics tool.
   Materials and Methods: The tertiary structure of Pneumocystis jirovecii (HAT) Rtt109 was modeled by Homology Modeling. The ideal template for modeling was obtained by performing Psi BLAST of the protein sequence. Rtt109-AcCoA/Vps75 protein from Saccharomyces cerevisiae (PDB structure 3Q35) was chosen as the template. The target protein was modeled using Swiss Modeler and validated using Ramachandran plot and Errat 2. Comprehensive text mining was performed to identify phytochemical compounds with antipneumonia and fungicidal properties and these compounds were filtered based on Lipinski's Rule of 5. The chosen compounds were subjected to virtual screening against the target protein (HAT) Rtt109 using Molegro Virtual Docker 4.5. Osiris Property Explorer and Open Tox Server were used to predict ADME-T properties of the chosen phytochemicals.
   Results: Tertiary structure model of HAT Rtt 109 had a ProSA score of -6.57 and Errat 2 score of 87.34. Structure validation analysis by Ramachandran plot for the model revealed 97% of amino acids were in the favoured region. Of all the phytochemicals subjected to virtual screening against the target protein (HAT) Rtt109, baicalin exhibited highest binding affinity towards the target protein as indicated by the Molegro score of 130.68 and formed 16 H-bonds. The ADME-T property prediction revealed that baicalin was non-mutagenic, non-tumorigenic and had a drug likeness score of 0.87.
   Conclusion: Baicalin has good binding with Rtt 109 in Pneumocystis jirovecii and can be considered as a novel and valuable treatment option for Pneumocystis pneumonia patients after subjecting it to invivo and invitro studies.
C1 [Sugumar, Ramya; Dakshinamoorthi, Anusha; David, Darling Chellathai] Sri Ramachandra Univ, Dept Pharmacol, Madras, Tamil Nadu, India.
   [Adithavarman, Abhinand Ponneri; Ragunath, Padmavathi Kannan] Sri Ramachandra Univ, Dept Bioinformat, Madras, Tamil Nadu, India.
RP Sugumar, R (reprint author), 22-13 3 St VOO Colony, Chennai 600029, Tamil Nadu, India.
EM drramya.sugumar@gmail.com
CR Anderson AC, 2000, J MOL BIOL, V297, P645, DOI 10.1006/jmbi.2000.3544
   CHOTHIA C, 1986, EMBO J, V5, P823, DOI 10.1002/j.1460-2075.1986.tb04288.x
   Cody V, 2013, ANTIMICROB AGENTS CH, V57, P2669, DOI 10.1128/AAC.00172-13
   COLOVOS C, 1993, PROTEIN SCI, V2, P1511, DOI 10.1002/pro.5560020916
   Cushion MT, 2006, ANTIMICROB AGENTS CH, V50, P2337, DOI 10.1128/AAC.00126-06
   Dahlin JL, 2014, ANTIMICROB AGENTS CH, V58, P3650, DOI 10.1128/AAC.02637-14
   Ewig S, 1996, CHEST, V109, P586, DOI 10.1378/chest.109.2.586-a
   Fei MW, 2009, THORAX, V64, P1070, DOI 10.1136/thx.2009.117846
   Festic E, 2005, CHEST, V128, P573, DOI 10.1378/chest.128.2.573
   Fisk M, 2009, INT J STD AIDS, V20, P652, DOI 10.1258/ijsa.2009.008470
   Gangjee A, 1998, J MED CHEM, V41, P1263, DOI 10.1021/jm970537w
   Kroemer RT, 2007, CURR PROTEIN PEPT SC, V8, P312
   Luo Jing, 2016, Drug Des Devel Ther, V10, P183, DOI 10.2147/DDDT.S97221
   Mansharamani NG, 2000, CHEST, V118, P704, DOI 10.1378/chest.118.3.704
   Monnet X, 2008, CRIT CARE, V12, DOI 10.1186/cc6806
   Patel Naimish, 2004, Treat Respir Med, V3, P381, DOI 10.2165/00151829-200403060-00005
   Perez-Leal O, 2011, AM J RESP CELL MOL, V45, P1142, DOI 10.1165/rcmb.2011-0009OC
   Porollo A, 2012, CURR DRUG TARGETS, V13, P1575, DOI 10.2174/138945012803530107
   RAMACHANDRAN GN, 1963, J MOL BIOL, V7, P95, DOI 10.1016/S0022-2836(63)80023-6
   Rester U, 2008, CURR OPIN DRUG DISC, V11, P559
   Rollinger Judith M., 2008, V65
   Roy A, 2010, NAT PROTOC, V5, P725, DOI 10.1038/nprot.2010.5
   Smulian AG, 2012, HARRISONS PRINCIPLES, P1671
   Sun HM, 2008, CURR MED CHEM, V15, P1018, DOI 10.2174/092986708784049630
   Takahashi H, BIOCHIMBIOPHYSACTA, V1813, P1465
   Zhou Ling, 2009, Zhongguo Ji Sheng Chong Xue Yu Ji Sheng Chong Bing Za Zhi, V27, P144
NR 26
TC 1
Z9 1
U1 0
U2 0
PU PREMCHAND SHANTIDEVI RESEARCH FOUNDATION
PI DELHI
PA 71 JAIN COLONY, VEER NAGAR, DELHI, 110 007, INDIA
SN 2249-782X
EI 0973-709X
J9 J CLIN DIAGN RES
JI J. Clin. Diagn. Res.
PD MAR
PY 2016
VL 10
IS 3
BP FC5
EP FC8
DI 10.7860/JCDR/2016/16029.7374
PG 4
WC Medicine, General & Internal
SC General & Internal Medicine
GA EQ1RS
UT WOS:000397847900041
PM 27134887
OA DOAJ Gold, Green Published
DA 2019-03-23
ER

PT J
AU Toef, A
   Houtkamp, JM
   Vreugdenhil, PE
AF Toef, Alexander
   Houtkamp, Joske M.
   Vreugdenhil, Paul E.
TI Effects of personal relevance and simulated darkness on the affective
   appraisal of a virtual environment
SO PEERJ
LA English
DT Article
DE Affective appraisal; Virtual environment; Fear of darkness; Emotion;
   Personal relevance
ID SUBJECTIVE RESPONSES; PERCEIVED SAFETY; LIGHTING LEVELS; FEAR; CRIME;
   REALITY; EMOTION; VICTIMIZATION; ACCEPTABILITY; PROSPECT
AB This study investigated whether personal relevance influences the affective appraisal of a desktop virtual environment (VE) in simulated darkness. In the real world, darkness often evokes thoughts of vulnerability, threat, and danger, and may automatically precipitate emotional responses consonant with those thoughts (fear of darkness). This influences the affective appraisal of a given environment after dark and the way humans behave in that environment in conditions of low lighting. Desktop VEs are increasingly deployed to study the effects of environmental qualities and (architectural or lighting) interventions on human behaviour and feelings of safety. Their (ecological) validity for these purposes depends critically on their ability to correctly address the user's cognitive and affective experience. Previous studies with desktop (i.e., non-immersive) VEs found that simulated darkness only slightly affects the user's behavioral and emotional responses to the represented environment, in contrast to the responses observed for immersive VEs. We hypothesize that the desktop VE scenarios used in previous studies less effectively induced emotional and behavioral responses because they lacked personal relevance. In addition, factors like signs of social presence and relatively high levels of ambient lighting may also have limited these responses. In this study, young female volunteers explored either a daytime or a night-time (low ambient light level) version of a desktop VE representing a deserted (no social presence) prototypical Dutch polder landscape. To enhance the personal relevance of the simulation, a fraction of the participants were led to believe that the virtual exploration tour would prepare them for a follow-up tour through the real world counterpart of the VE. The affective appraisal of the VE and the emotional response of the participants were measured through self-report. The results show that the VE was appraised as slightly less pleasant and more arousing in simulated darkness (compared to a daylight) condition, as expected. However, the fictitious follow-up assignment had no emotional effects and did not influence the affective appraisal of the VE. Further research is required to establish the qualities that may enhance the validity of desktop VEs for both etiological (e.g., the effects of signs of darkness on navigation behaviour and fear of crime) and intervention (e.g., effects of street lighting on feelings of safety) research.
C1 [Toef, Alexander] TNO, Soesterberg, Netherlands.
   [Houtkamp, Joske M.; Vreugdenhil, Paul E.] Univ Utrecht, Dept Informat & Comp Sci, Utrecht, Netherlands.
   [Houtkamp, Joske M.] Wageningen Univ & Res Ctr, Alterra, Spatial Knowledge Syst, Wageningen, Netherlands.
RP Toef, A (reprint author), TNO, Soesterberg, Netherlands.
EM lextoet@gmail.com
FU GATE project - Netherlands Organization for Scientific Research (NWO);
   Netherlands ICT Research and Innovation Authority (ICT Regie)
FX This research has been supported by the GATE project, funded by the
   Netherlands Organization for Scientific Research (NWO) and the
   Netherlands ICT Research and Innovation Authority (ICT Regie). The
   funders had no role in study design, data collection and analysis,
   decision to publish, or preparation of the manuscript.
CR ADRIAN WK, 1991, OPTOMETRY VISION SCI, V68, P282, DOI 10.1097/00006324-199104000-00005
   Ahn S, 2014, LECT NOTES COMPUTER, V8637, P1
   Banos R, 2004, PRES 2004 7 INT WORK, P156
   Banos RM, 2004, CYBERPSYCHOL BEHAV, V7, P734, DOI 10.1089/cpb.2004.7.734
   Banos RM, 2008, CYBERPSYCHOL BEHAV, V11, P1, DOI 10.1089/cpb.2007.9936
   Banos RM, 2006, LECT NOTES COMPUT SC, V3962, P7
   Bishop ID, 2003, LANDSCAPE URBAN PLAN, V65, P261, DOI 10.1016/S0169-2046(03)00070-7
   Blobaum A, 2005, ENVIRON BEHAV, V37, P465, DOI 10.1177/0013916504269643
   Boomsma C, 2014, J ENVIRON PSYCHOL, V39, P22, DOI 10.1016/j.jenvp.2013.11.004
   Boomsma C, 2014, ENVIRON BEHAV, V46, P193, DOI 10.1177/0013916512453838
   BOX S, 1988, BRIT J CRIMINOL, V28, P340, DOI 10.1093/oxfordjournals.bjc.a047733
   BRADLEY MM, 1994, J BEHAV THER EXP PSY, V25, P49, DOI 10.1016/0005-7916(94)90063-9
   Cozens P., 2003, INT J TRANSPORT MANA, V1, P121, DOI [10.1016/j.ijtm.2003.10.001, DOI 10.1016/J.IJTM.2003.10.001]
   Cozens P, 2015, J PLAN LIT, V30, P393, DOI 10.1177/0885412215595440
   de Kort YAW, 2003, PRESENCE-TELEOP VIRT, V12, P360, DOI 10.1162/105474603322391604
   Diemer J, 2015, FRONT PSYCHOL, V6, DOI 10.3389/fpsyg.2015.00026
   El-Nasr Magy Seif, 2006, P 2006 ACM SIGCHI IN, DOI 10.1145/1178823.1178898
   Engelen U, 2006, GEDRAG GEZONDHEID, V34, P61, DOI DOI 10.1007/BF03087979
   FISHER BS, 1992, ENVIRON BEHAV, V24, P35, DOI 10.1177/0013916592241002
   Fotios S, 2015, LIGHTING RES TECHNOL, V47, P449, DOI 10.1177/1477153514524587
   Freeman J, 2005, P 8 ANN INT WORKSH P, P213
   Gorini A, 2011, CYBERPSYCH BEH SOC N, V14, P99, DOI 10.1089/cyber.2010.0100
   Gray Jeffrey A., 1987, PSYCHOL FEAR STRESS
   Haans A, 2012, J ENVIRON PSYCHOL, V32, P342, DOI 10.1016/j.jenvp.2012.05.006
   Hanyu K, 1997, J ENVIRON PSYCHOL, V17, P301, DOI 10.1006/jevp.1997.0067
   Harteveld C, 2007, LECT NOTES COMPUT SC, V4469, P128
   Hoorn JF, 2003, UPGRADE, P18
   Houtkamp JM, 2012, THESIS U UTRECHT UTR
   Houtkamp J, 2008, VIS 2008: INTERNATIONAL CONFERENCE VISUALISATION, PROCEEDINGS, P11, DOI 10.1109/VIS.2008.18
   IJsselsteijn WA, 2000, PROC SPIE, V3959, P520, DOI 10.1117/12.387188
   Keana C, 1998, ENVIRON BEHAV, V30, P60, DOI 10.1177/0013916598301003
   Kim M, 2014, P DIG LANDSC ARCH 20, P331
   Lang P. J., 1980, TECHNOLOGY MENTAL HL, P119
   LAZARUS RS, 1991, AM PSYCHOL, V46, P352, DOI 10.1037//0003-066X.46.4.352
   Lewis JL, 2012, J URBAN TECHNOL, V19, P85, DOI 10.1080/10630732.2012.673057
   Li YD, 2015, INT J PSYCHOPHYSIOL, V97, P46, DOI 10.1016/j.ijpsycho.2015.04.021
   LOEWEN LJ, 1993, J ENVIRON PSYCHOL, V13, P323, DOI 10.1016/S0272-4944(05)80254-3
   Lynch T, 2015, J BROADCAST ELECTRON, V59, P298, DOI 10.1080/08838151.2015.1029128
   Lyons W, 1980, EMOTION
   Mehrabian A., 1974, APPROACH ENV PSYCHOL
   Muhlberger A, 2008, BIOL PSYCHOL, V77, P47, DOI 10.1016/j.biopsycho.2007.09.004
   Nasar JL, 1997, ENVIRON BEHAV, V29, P291, DOI 10.1177/001391659702900301
   Niedenthal S, 2005, P DIGRA 2005 C CHANG
   Nikunen H, 2012, J ENVIRON PLANN MAN, V55, P453, DOI 10.1080/09640568.2011.608548
   Painter K, 1996, LANDSCAPE URBAN PLAN, V35, P193, DOI 10.1016/0169-2046(96)00311-8
   Park AJ, 2011, P 2011 EUR C INT SEC, P63
   Park AJ, 2010, P 2010 IEEE INT C IN, P7
   Park A, 2012, J EXP CRIMINOL, V8, P29, DOI 10.1007/s11292-011-9132-x
   Park AJ, 2008, PSYCHNOLOGY J, V6, P119
   PEETERS FPM, 1996, TIJDSCHR PSYCHIAT, V38, P240
   Riva G, 2007, CYBERPSYCHOL BEHAV, V10, P45, DOI 10.1089/cpb.2006.9993
   Rohrmann B, 2002, J ENVIRON PSYCHOL, V22, P319, DOI 10.1006/jevp.2001.0206
   Russell J. A., 1987, HDB ENV PSYCHOL, V1, P245
   RUSSELL JA, 1980, J PERS SOC PSYCHOL, V38, P311
   Russell James A., 1984, J ENVIRON PSYCHOL, V4, P119, DOI DOI 10.1016/S0272-4944(84)80029-8
   Schubert T, 2001, PRESENCE-TELEOP VIRT, V10, P266, DOI 10.1162/105474601300343603
   Schuemie MJ, 2001, CYBERPSYCHOL BEHAV, V4, P183, DOI 10.1089/109493101300117884
   Slater M, 1997, PRESENCE-TELEOP VIRT, V6, P603, DOI 10.1162/pres.1997.6.6.603
   Toet A, 2009, CYBERPSYCHOL BEHAV, V12, P363, DOI 10.1089/cpb.2008.0293
   Van Rijswijk L, 2012, P INT C EFF LIGHT WE
   Vogels I, 2008, INT S CREAT ATM, P1
   Vogels I, 2008, PHILIPS RES BOOK SER, V8, P25, DOI 10.1007/978-1-4020-6593-4_3
   Walla P., 2013, PSYCHOLOGY, V4, P213, DOI [10.4236/psych.2013.43A032, DOI 10.4236/PSYCH.2013.43A032]
   WARR M, 1984, SOC SCI QUART, V65, P681
   WARR M, 1990, SOC FORCES, V68, P891, DOI 10.2307/2579359
   WARR M, 1985, SOC PROBL, V32, P238, DOI 10.1525/sp.1985.32.3.03a00060
   WATSON D, 1988, J PERS SOC PSYCHOL, V54, P1063, DOI 10.1037//0022-3514.54.6.1063
   Wergles N, 2009, LANDSCAPE URBAN PLAN, V91, P171, DOI 10.1016/j.landurbplan.2008.12.010
   WORLD M, 2013, JAMA-J AM MED ASSOC, V310, P2191, DOI DOI 10.1001/JAMA.2013.281053
NR 69
TC 1
Z9 1
U1 5
U2 23
PU PEERJ INC
PI LONDON
PA 341-345 OLD ST, THIRD FLR, LONDON, EC1V 9LL, ENGLAND
SN 2167-8359
J9 PEERJ
JI PeerJ
PD FEB 25
PY 2016
VL 4
AR e1743
DI 10.7717/peerj.1743
PG 24
WC Multidisciplinary Sciences
SC Science & Technology - Other Topics
GA DF9DX
UT WOS:000371661700013
PM 26977376
OA DOAJ Gold, Green Published
DA 2019-03-23
ER

PT J
AU Romer, M
   Eichner, J
   Drager, A
   Wrzodek, C
   Wrzodek, F
   Zell, A
AF Roemer, Michael
   Eichner, Johannes
   Draeger, Andreas
   Wrzodek, Clemens
   Wrzodek, Finja
   Zell, Andreas
TI ZBIT Bioinformatics Toolbox: A Web-Platform for Systems Biology and
   Expression Data Analysis
SO PLOS ONE
LA English
DT Article
ID GENE-EXPRESSION; PATHWAY DATA; ARRAY DATA; SBML; MODELS; MICROARRAY;
   IDENTIFICATION; TOXICITY; CLASSIFICATION; REPRESENTATION
AB Bioinformatics analysis has become an integral part of research in biology. However, installation and use of scientific software can be difficult and often requires technical expert knowledge. Reasons are dependencies on certain operating systems or required third-party libraries, missing graphical user interfaces and documentation, or nonstandard input and output formats. In order to make bioinformatics software easily accessible to researchers, we here present a web-based platform. The Center for Bioinformatics Tuebingen (ZBIT) Bioinformatics Toolbox provides web-based access to a collection of bioinformatics tools developed for systems biology, protein sequence annotation, and expression data analysis. Currently, the collection encompasses software for conversion and processing of community standards SBML and BioPAX, transcription factor analysis, and analysis of microarray data from transcriptomics and proteomics studies. All tools are hosted on a customized Galaxy instance and run on a dedicated computation cluster. Users only need a web browser and an active internet connection in order to benefit from this service. The web platform is designed to facilitate the usage of the bioinformatics tools for researchers without advanced technical background. Users can combine tools for complex analyses or use predefined, customizable workflows. All results are stored persistently and reproducible. For each tool, we provide documentation, tutorials, and example data to maximize usability. The ZBIT Bioinformatics Toolbox is freely available at https://webservices.cs.uni-tuebingen.de/.
C1 [Roemer, Michael; Eichner, Johannes; Draeger, Andreas; Wrzodek, Clemens; Wrzodek, Finja; Zell, Andreas] Univ Tubingen, Dept Comp Sci, Tubingen, Germany.
   [Draeger, Andreas] Univ Calif San Diego, Dept Bioengn, San Diego, CA 92103 USA.
RP Romer, M (reprint author), Univ Tubingen, Dept Comp Sci, Tubingen, Germany.
EM michael.roemer@uni-tuebingen.de
RI Drager, Andreas/F-5620-2015
OI Drager, Andreas/0000-0002-1240-5553; Wrzodek, Finja/0000-0001-5031-1016;
   Wrzodek, Clemens/0000-0003-4995-780X
FU Innovative Medicine Initiative Joint Undertaking (IMI JU) [115001];
   Marie Curie International Outgoing Fellowship within the EU 7th
   Framework Program for Research and Technological Development (project
   AMBiCon) [332020]; German Research Foundation (DFG); University of
   Tuebingen
FX The research leading to this work was funded by the Innovative Medicine
   Initiative Joint Undertaking (IMI JU) under grant agreement nr. 115001
   (MARCAR project) and a Marie Curie International Outgoing Fellowship
   within the EU 7th Framework Program for Research and Technological
   Development (project AMBiCon, 332020). The authors acknowledge support
   by the German Research Foundation (DFG) and the Open Access Publishing
   Fund of the University of Tuebingen. The funders had no role in study
   design, data collection and analysis, decision to publish, or
   preparation of the manuscript.
CR AMES BN, 1975, MUTAT RES, V31, P347, DOI 10.1016/0165-1161(75)90046-1
   Bateman A, 2015, NUCLEIC ACIDS RES, V43, pD204, DOI 10.1093/nar/gku989
   BENJAMINI Y, 1995, J R STAT SOC B, V57, P289
   Brazma A, 2000, FEBS LETT, V480, P17, DOI 10.1016/S0014-5793(00)01772-5
   Buchel F, 2013, BMC SYSTEMS BIOL, V7
   Buchel F, 2012, BIOINFORMATICS, V28, P2648, DOI 10.1093/bioinformatics/bts508
   Cartharius K, 2005, BIOINFORMATICS, V21, P2933, DOI 10.1093/bioinformatics/bti473
   Chaouiya C, 2013, BMC SYST BIOL, V7, DOI 10.1186/1752-0509-7-135
   Chelliah V, 2015, NUCLEIC ACIDS RES, V43, pD542, DOI 10.1093/nar/gku1181
   Courtot M, 2011, MOL SYST BIOL, V7, DOI 10.1038/msb.2011.77
   Demir E, 2010, NAT BIOTECHNOL, V28, P935, DOI 10.1038/nbt.1666
   Dogrusoz U, 2006, BIOINFORMATICS, V22, P374, DOI 10.1093/bioinformatics/bti776
   Drager A, 2009, BIOINFORMATICS, V25, P1455, DOI 10.1093/bioinformatics/btp170
   Drager A, 2008, BMC SYST BIOL, V2, DOI 10.1186/1752-0509-2-39
   Drager Andreas, 2014, Front Bioeng Biotechnol, V2, P61, DOI 10.3389/fbioe.2014.00061
   Edgar R, 2002, NUCLEIC ACIDS RES, V30, P207, DOI 10.1093/nar/30.1.207
   Eichner J, 2014, BIOSYSTEMS, V122, P19, DOI 10.1016/j.biosystems.2014.06.009
   Eichner J, 2013, PLOS ONE, V8, DOI 10.1371/journal.pone.0082238
   Gallagher RI, 2014, MOL DIAGN THER, V18, P619, DOI 10.1007/s40291-014-0122-3
   Ganter B, 2005, J BIOTECHNOL, V119, P219, DOI 10.1016/j.jbiotec.2005.03.022
   Ganter M, 2013, BIOINFORMATICS, V29, P815, DOI 10.1093/bioinformatics/btt036
   Goecks J, 2010, GENOME BIOL, V11, DOI 10.1186/gb-2010-11-8-r86
   Gupta MK, 2013, NETW MODEL ANAL HLTH, V2, P45, DOI 10.1007/s13721-013-0023-0
   Haimovitz-Friedman A, 1997, BRIT MED BULL, V53, P539
   Hildebrandt AK, 2015, BIOINFORMATICS, V31, P121, DOI 10.1093/bioinformatics/btu574
   Hucka M, 2003, BIOINFORMATICS, V19, P524, DOI 10.1093/bioinformatics/btg015
   Jones P, 2014, BIOINFORMATICS, V30, P1236, DOI 10.1093/bioinformatics/btu031
   Kanehisa M, 2000, NUCLEIC ACIDS RES, V28, P27, DOI 10.1093/nar/28.1.27
   King ZA, 2015, NUCLEIC ACIDS RES
   King ZA, 2015, BIGG MODELS ID SPECI
   Kitano H, 2002, NATURE, V420, P206, DOI 10.1038/nature01254
   Konig M, 2012, BIOINFORMATICS, V28, P2402, DOI 10.1093/bioinformatics/bts432
   Krause F, 2010, BIOINFORMATICS, V26, P421, DOI 10.1093/bioinformatics/btp642
   Li C, 2010, BMC SYST BIOL, V4, DOI 10.1186/1752-0509-4-92
   Lima BS, 2000, REGUL TOXICOL PHARM, V32, P135
   List M, 2014, BIOINFORMATICS, V30, pI631, DOI 10.1093/bioinformatics/btu473
   Liu B, 2015, NUCLEIC ACIDS RES, V43, pW65, DOI 10.1093/nar/gkv458
   Liu B, 2014, PLOS ONE, V9, DOI 10.1371/journal.pone.0106691
   Matys V, 2003, NUCLEIC ACIDS RES, V31, P374, DOI 10.1093/nar/gkg108
   Narang P, 2014, BMC SYST BIOL, V8, DOI 10.1186/s12918-014-0130-2
   Nystrom-Persson J, 2013, BIOINFORMATICS, V29, P3080, DOI 10.1093/bioinformatics/btt531
   OBEID LM, 1993, SCIENCE, V259, P1769, DOI 10.1126/science.8456305
   Pan JB, 2013, PLOS ONE, V8, DOI 10.1371/journal.pone.0080747
   Pan JB, 2012, BIOINFORMATICS, V28, P1544, DOI 10.1093/bioinformatics/bts169
   Pathak RK, 2013, BIOINFORMATION, V9, P443, DOI 10.6026/97320630009443
   R Core Team, 2015, R LANG ENV STAT COMP
   Romer M, 2014, INT J MOL SCI, V15, P19037, DOI 10.3390/ijms151019037
   Romer M, 2014, PLOS ONE, V9, DOI 10.1371/journal.pone.0097640
   Schaefer CF, 2009, NUCLEIC ACIDS RES, V37, pD674, DOI 10.1093/nar/gkn653
   Schroder A, 2011, BIOINFORMATICS, V27, P2473, DOI 10.1093/bioinformatics/btr416
   Smyth GK, 2005, STAT BIOL HEALTH, P397, DOI 10.1007/0-387-29362-0_23
   Song L, 2014, BMC BIOINFORMATICS, V15, DOI 10.1186/1471-2105-15-298
   Uehara T, 2010, MOL NUTR FOOD RES, V54, P218, DOI 10.1002/mnfr.200900169
   Unterberger EB, 2014, INT J CANCER, V135, P1574, DOI 10.1002/ijc.28798
   Wachter Astrid, 2015, Microarrays (Basel), V4, P520, DOI 10.3390/microarrays4040520
   Wan FY, 2009, CSH PERSPECT BIOL, V1, DOI 10.1101/cshperspect.a000067
   Wasserman WW, 2004, NAT REV GENET, V5, P276, DOI 10.1038/nrg1315
   Waters MD, 2010, MUTAT RES-REV MUTAT, V705, P184, DOI 10.1016/j.mrrev.2010.04.005
   Wittig U, 2012, NUCLEIC ACIDS RES, V40, pD790, DOI 10.1093/nar/gkr1046
   Wrzodek C, 2013, BIOINFORMATICS, V29, P506, DOI 10.1093/bioinformatics/bts709
   Xing L, 2014, J APPL TOXICOL, V34, P805, DOI 10.1002/jat.2923
   Zou Q, 2014, BRIEF BIOINFORM, V15, P637, DOI 10.1093/bib/bbs088
NR 62
TC 1
Z9 1
U1 0
U2 7
PU PUBLIC LIBRARY SCIENCE
PI SAN FRANCISCO
PA 1160 BATTERY STREET, STE 100, SAN FRANCISCO, CA 94111 USA
SN 1932-6203
J9 PLOS ONE
JI PLoS One
PD FEB 16
PY 2016
VL 11
IS 2
AR e0149263
DI 10.1371/journal.pone.0149263
PG 15
WC Multidisciplinary Sciences
SC Science & Technology - Other Topics
GA DF3BP
UT WOS:000371219000063
PM 26882475
OA DOAJ Gold, Green Published
DA 2019-03-23
ER

PT J
AU Al-Dabaan, R
   Asimakopoulou, K
   Newton, JT
AF Al-Dabaan, R.
   Asimakopoulou, K.
   Newton, J. T.
TI Effectiveness of a web-based child protection training programme
   designed for dental practitioners in Saudi Arabia: a pre- and post-test
   study
SO EUROPEAN JOURNAL OF DENTAL EDUCATION
LA English
DT Article
DE child abuse; neglect; child protection; training
ID PHYSICAL ABUSE; DENTISTS; EXPERIENCE; PROFESSIONALS; KNOWLEDGE; NEGLECT
AB AimSafeguarding children is an integral part of dental training and practice. The purpose of this research was to evaluate a web-based training program in child protection on dental practitioners' knowledge and practice in Saudi Arabia. In addition, participants' views of the course were also assessed.
   MethodPre-, immediately post-training, and one month post-training knowledge and self reported behaviour were assessed following completion of an online training course in child protection by 82 dental practitioners working in Saudi Arabia.
   ResultsEighty-two participants completed the whole training package and 62 completed the one month post-training survey. A significant increase in knowledge was found immediately after taking part in the child protection training program in comparison to baseline knowledge (P<0.001). The course was highly rated by those who completed it. At one month following the training program, 21% have or intend to adopt a child protection policy in their practice, 29% identified a staff member to lead on child protection since completing the program, almost all participants have been aware of child abuse and neglect (CAN) signs in their daily practice and 27.4% have made a report of a suspected case of CAN in the last month since the training.
   ConclusionThe web-based training program in child protection was appraised positively and was effective in increasing knowledge and changing attitudes towards safeguarding children.
C1 [Al-Dabaan, R.] King Saud Univ, Coll Dent, Paediat Dent Div, Dept Paediat Dent & Orthodont, Riyadh, Saudi Arabia.
   [Al-Dabaan, R.; Asimakopoulou, K.; Newton, J. T.] Kings Coll London, Inst Dent, Unit Social & Behav Sci, London WC2R 2LS, England.
RP Al-Dabaan, R (reprint author), Guys Hosp, Unit Social & Behav Sci, Kings Coll London, Inst Dent, Floor 18,Tower Wing, London SE1 9RT, England.
EM rasha.aldabaan@gmail.com
OI Newton, Jonathon Timothy/0000-0003-4082-6942
CR Al-Dabaan R, 2014, SAUDI DENT J, V26, P79, DOI 10.1016/j.sdentj.2014.03.008
   Cairns AM, 2005, BRIT DENT J, V199, P517, DOI 10.1038/sj.bdj.4812809
   Chadwick BL, 2009, VITAL, V6, P18
   Committee of Postgraduate Dental Deans and Directors, 2006, CURR UK DENT FDN PRO
   Cook DA, 2010, ADV HEALTH SCI EDUC, V15, P455, DOI 10.1007/s10459-008-9117-3
   Drigeard C, 2012, EUR J DENT EDUC, V16, P156, DOI 10.1111/j.1600-0579.2012.00739.x
   El Sarraf Maria Carolina, 2012, Pediatr Dent, V34, pe72
   Habib HS, 2012, ANN SAUDI MED, V32, P236, DOI 10.5144/0256-4947.2012.236
   Harmer-Beem Marji, 2005, J Dent Hyg, V79, P7
   Harris JC, 2011, BRIT DENT J, V210, P75, DOI 10.1038/sj.bdj.2011.3
   Harris JC, 2009, BRIT DENT J, V206, P409, DOI 10.1038/sj.bdj.2009.307
   KASSEBAUM D K, 1991, General Dentistry, V39, P159
   Laud A, 2013, INT J PAEDIATR DENT, V23, P64, DOI 10.1111/j.1365-263X.2012.01225.x
   Lazenbatt A, 2006, J ADV NURS, V56, P227, DOI 10.1111/j.1365-2648.2006.04030.x
   Losso EM, 2012, RSBO, V9, P62
   Manea S, 2007, J Clin Pediatr Dent, V32, P19
   Mayer RE, 2003, EDUC PSYCHOL-US, V38, P43, DOI 10.1207/S15326985EP3801_6
   Moreno R, 2002, J EDUC PSYCHOL, V94, P156, DOI 10.1037//0022-0663.94.1.156
   Needleman H L, 1995, Pediatr Dent, V17, P41
   Norman G, 2012, BRIT MED J, V345, DOI 10.1136/bmj.e5278
   Owais AIN, 2009, INT J PAEDIATR DENT, V19, P291, DOI 10.1111/j.1365-263X.2009.00971.x
   Soldani F, 2008, CHILD ABUSE REV, V17, P55, DOI 10.1002/car.1006
   Sonbol HN, 2012, EUR J DENT EDUC, V16, pE158, DOI 10.1111/j.1600-0579.2011.00691.x
   Uldum B, 2010, INT J PAEDIATR DENT, V20, P361, DOI 10.1111/j.1365-263X.2010.01070.x
   Welbury R R, 2003, Eur J Paediatr Dent, V4, P89
   Welbury RR, 2001, BRIT DENT J, V190, P668, DOI 10.1038/sj.bdj.4801070a
NR 26
TC 1
Z9 1
U1 0
U2 2
PU WILEY
PI HOBOKEN
PA 111 RIVER ST, HOBOKEN 07030-5774, NJ USA
SN 1396-5883
EI 1600-0579
J9 EUR J DENT EDUC
JI Eur. J. Dent. Educ.
PD FEB
PY 2016
VL 20
IS 1
BP 45
EP 54
DI 10.1111/eje.12141
PG 10
WC Dentistry, Oral Surgery & Medicine; Education, Scientific Disciplines
SC Dentistry, Oral Surgery & Medicine; Education & Educational Research
GA DA5IQ
UT WOS:000367837200009
PM 25655568
DA 2019-03-23
ER

PT J
AU Kopecky, K
AF Kopecky, Kamil
TI Misuse of web cameras to manipulate children within the so-called webcam
   trolling
SO TELEMATICS AND INFORMATICS
LA English
DT Review
DE Trolling; Webcam trolling; Chatroulette; Child abuse
AB This article presents an overview of the phenomenon of Internet trolling and, in particular, on the so-called webcam trolling (misuse of web cameras to attack other Internet service users). Alongside the succinct summary of the approaches to individual forms and variants of the so-called online trolling, the contribution describes how the misuse of web cameras works in practise and what attack strategies are used by the attackers within webcam trolling. The authors' intention is an in-depth analysis of the ways of misusing webcam trolling to attack a child with the aim to wheedle intimate material from him/her and blackmail him/her thereafter. The article also contains exemplary cases of web trolling dealt with by the online consulting room 'Centre for the Prevention of Risky Virtual Communication' of the Palacky University in Olomouc between 2013 and 2015. (C) 2015 Elsevier Ltd. All rights reserved.
C1 Palacky Univ, Fac Educ, Olomouc 77140, Czech Republic.
RP Kopecky, K (reprint author), Palacky Univ, Fac Educ, Zizkovo Namesti 5, Olomouc 77140, Czech Republic.
EM kamil.kopecky@upol.cz
OI Kopecky, Kamil/0000-0003-2860-946X
CR Bartonek J., 2011, CHATROULETTE VAS VID
   Bishop J., 2015, CYBERSP SECUR INFO A
   Bishop J, 2014, INT J E-POLIT, V5, P1, DOI 10.4018/ijep.2014100101
   Briggs P, 2011, SEX ABUSE-J RES TR, V23, P72, DOI 10.1177/1079063210384275
   Child Exploitation and Online Protection Centre, 2013, THREAT ASS CHILD SEX
   Dahlberg L., 2001, J COMPUT-MEDIAT COMM, V7, DOI [10.1111/j.1083-6101.2001.tb00137.x, DOI 10.1111/J.1083-6101.2001.TB00137.X]
   Donath J. S., 1999, COMMUNITIES CYBERSPA, P29
   Hardaker C, 2010, J POLITENESS RES-LAN, V6, P215, DOI 10.1515/JPLR.2010.011
   Herring S, 2002, INFORM SOC, V18, P371, DOI 10.1080/01972240290108186
   Kopecky K., 2014, RISKY BEHAV STUDENTS
   Kopecky K, 2014, RISKS INTERNET COMMU
   Kopecky K., 2014, PEDIAT PRO PRAXI, V15, P352
   Kopecky K., 2013, PODVODY WEKAMERAMI W
   Kopecky K, 2013, KOMENTAR LIDSKE HYEN
   Kopecky K., 2013, PODVODY FALESNYMI WE
   Kopecky K, 2014, EDULEARN PROC, P2794
   Kusa J., 2013, ZDENEK SVERAK OBETI
   Langos C., 2010, INTERNET LAW B   SEP, P82
   McCosker A., 2013, INT J RES NEW MEDIA, V20
   Online G. S. n. d., 2010, WEBC TROLL GET SAF O
   Phillips W., 2011, 1 MONDAY, V16
   Porter D., 1997, INTERNET CULTURE
   Schwartz M., 2008, THE TIMES MAGAZINE
   Shachaf P, 2010, J INF SCI, V36, P357, DOI 10.1177/0165551510365390
   Tickle L, 2012, GUARDIAN
   Wallace P., 2001, PSYCHOL INTERNET
   Xing X., 2010, INTRUSIONS PRIVACY V, P8
NR 27
TC 1
Z9 1
U1 0
U2 27
PU ELSEVIER SCIENCE BV
PI AMSTERDAM
PA PO BOX 211, 1000 AE AMSTERDAM, NETHERLANDS
SN 0736-5853
J9 TELEMAT INFORM
JI Telemat. Inform.
PD FEB
PY 2016
VL 33
IS 1
BP 1
EP 7
DI 10.1016/j.tele.2015.06.005
PG 7
WC Information Science & Library Science
SC Information Science & Library Science
GA CS7YZ
UT WOS:000362304200001
DA 2019-03-23
ER

PT J
AU Liu, D
   Wu, QY
   Han, WH
   Zhou, B
AF Liu, Dong
   Wu, Quanyuan
   Han, Weihong
   Zhou, Bin
TI Sockpuppet gang detection on social media sites
SO FRONTIERS OF COMPUTER SCIENCE
LA English
DT Article
DE social media site; sockpuppet gang detection; sentiment orientation;
   user behavior feature
AB Users of social media sites can use more than one account. These identities have pseudo anonymous properties, and as such some users abuse multiple accounts to perform undesirable actions, such as posting false or misleading remarks comments that praise or defame the work of others. The detection of multiple user accounts that are controlled by an individual or organization is important. Herein, we define the problem as sockpuppet gang (SPG) detection. First, we analyze user sentiment orientation to topics based on emotional phrases extracted from their posted comments. Then we evaluate the similarity between sentiment orientations of user account pairs, and build a similar-orientation network (SON) where each vertex represents a user account on a social media site. In an SON, an edge exists only if the two user accounts have similar sentiment orientations to most topics. The boundary between detected SPGs may be indistinct, thus by analyzing account posting behavior features we propose a multiple random walk method to iteratively remeasure the weight of each edge. Finally, we adopt multiple community detection algorithms to detect SPGs in the network. User accounts in the same SPG are considered to be controlled by the same individual or organization. In our experiments on real world datasets, our method shows better performance than other contemporary methods.
C1 [Liu, Dong; Wu, Quanyuan; Han, Weihong; Zhou, Bin] Natl Univ Def Technol, Sch Comp, Changsha 410073, Hunan, Peoples R China.
RP Liu, D (reprint author), Natl Univ Def Technol, Sch Comp, Changsha 410073, Hunan, Peoples R China.
EM ld.nudt@foxmail.com
FU National High Technology Research and Development Program of China (863
   Program) [2012AA01A401, 2012AA01A402]; National Natural Science
   Foundation of China [61303265]; National Key Technology Research and
   Devolopment Program [2012BAH38B-04]
FX The authors are grateful to the anonymous referees for their careful
   checking and helpful comments that improved this paper. This work was
   supported by National High Technology Research and Development Program
   of China (863 Program) (2012AA01A401, 2012AA01A402), National Natural
   Science Foundation of China (Grant No. 61303265) and National Key
   Technology Research and Devolopment Program (2012BAH38B-04).
CR Abbasi A, 2008, ACM T INFORM SYSTEM, V26, P14
   Andrew M., 2007, NY TIMES, P12
   Blondel VD, 2008, J STAT MECH-THEORY E, DOI 10.1088/1742-5468/2008/10/P10008
   Bu Z, 2013, KNOWL-BASED SYST, V37, P366, DOI 10.1016/j.knosys.2012.08.016
   Corney M., 2003, THESIS U SOFTWARE EN
   Ding X., 2008, P 2008 INT C WEB SEA, P231, DOI DOI 10.1145/1341531.1341561
   Eligon John, 2010, NY TIMES
   Fortunato S, 2004, PHYS REV E, V70, DOI 10.1103/PhysRevE.70.056104
   Gao H., 2010, P 10 ACM SIGCOMM C I, P35, DOI DOI 10.1145/1879141.1879147
   Gregory S., 2009, P 1 INT WORKSH COMPL, P47
   Newman MEJ, 2004, PHYS REV E, V69, DOI 10.1103/PhysRevE.69.026113
   Olivier D, 2001, ACM SIGMOD RECORD, V30, P55
   REVETT K, 2008, BEHAV BIOMETRICS REM
   Rosvall M, 2007, P NATL ACAD SCI USA, V104, P7327, DOI 10.1073/pnas.0611034104
   Solorio T., 2013, WORKSH LANG AN SOC M, P59
   Taylor M., 2010, GUARDIAN
   Thamar S, 2014, P 9 INT C LANG RES E, P26
   Thomas K, 2011, P 32 IEEE S SEC PRIV
   Xueling Zheng, 2011, 2011 Seventh International Conference on Intelligent Information Hiding and Multimedia Signal Processing, P374, DOI 10.1109/IIHMSP.2011.69
   Yang C., 2012, P 21 INT C WORLD WID, P71, DOI DOI 10.1145/2187836.2187847
NR 20
TC 1
Z9 1
U1 1
U2 7
PU HIGHER EDUCATION PRESS
PI BEIJING
PA NO 4 DEWAI DAJIE, BEIJING 100120, PEOPLES R CHINA
SN 2095-2228
EI 2095-2236
J9 FRONT COMPUT SCI-CHI
JI Front.. Comput. Sci.
PD FEB
PY 2016
VL 10
IS 1
BP 124
EP 135
DI 10.1007/s11704-015-4287-7
PG 12
WC Computer Science, Information Systems; Computer Science, Software
   Engineering; Computer Science, Theory & Methods
SC Computer Science
GA DB5YC
UT WOS:000368588800009
DA 2019-03-23
ER

PT J
AU Kumar, A
   Shanthi, V
   Ramanathan, K
AF Kumar, Anish
   Shanthi, V.
   Ramanathan, K.
TI Discovery of potential ALK inhibitors by virtual screening approach
SO 3 BIOTECH
LA English
DT Article
DE Non-small cell lung cancer; Crizotinib; Mutation; Virtual screening;
   Molecular docking; Molecular dynamic simulation
ID ANAPLASTIC LYMPHOMA KINASE; CELL LUNG-CANCER; CRIZOTINIB; ALGORITHMS;
   PUBCHEM
AB Crizotinib is an anticancer drug used for the treatment of non-small cell lung cancer. Evidences available suggest that there is a development of an acquired resistance against crizotinib action due to the emergence of several mutations in the ALK gene. It is therefore necessary to develop potent anti-cancer drugs for the treatment of crizotinib resistance non-small cell lung cancer types. In the present study, a novel class of lead molecule was identified using virtual screening, molecular docking and molecular dynamic approach. The virtual screening analysis was done using PubChem database by employing crizotinib as query and the data reduction was carried out by using molecular docking techniques. The bioavailability of the lead compounds was examined with the help of Lipinski rule of five. The screened lead molecules were analyzed for toxicity profiles, drug-likeness and other physico-chemical properties of drugs by OSIRIS program. Finally, molecular dynamics simulation was also performed to validate the binding property of the lead compound. Our analysis clearly indicates that CID 11562217, a nitrile containing compound (pyrazole-substituted amino-heteroaryl), could be the potential ALK inhibitor certainly helpful to overcome the drug resistance in non-small cell lung cancer.
C1 [Kumar, Anish; Shanthi, V.; Ramanathan, K.] VIT Univ, Ind Biotechnol Div, Sch Bio Sci & Technol, Vellore 632014, Tamil Nadu, India.
RP Ramanathan, K (reprint author), VIT Univ, Ind Biotechnol Div, Sch Bio Sci & Technol, Vellore 632014, Tamil Nadu, India.
EM kramanathan@vit.ac.in
FU Management of Vellore Institute of Technology
FX The authors express a deep sense of gratitude to the Management of
   Vellore Institute of Technology for all the support, assistance and
   constant encouragement provided by them to carry out this work.
CR Berman HM, 2000, NUCLEIC ACIDS RES, V28, P235, DOI 10.1093/nar/28.1.235
   Bolton EE, 2010, ANN REP COMP CHEM, V4, P217, DOI 10.1016/S1574-1400(08)00012-1
   Buntrock RE, 2002, J CHEM INF COMP SCI, V42, P1505, DOI 10.1021/ci025575p
   Chen CYC, 2008, J CHIN INST CHEM ENG, V39, P617, DOI 10.1016/j.jcice.2008.05.009
   Chiarle R, 2008, NAT REV CANCER, V8, P11, DOI 10.1038/nrc2291
   Cui JJ, 2011, J MED CHEM, V54, P6342, DOI 10.1021/jm2007613
   DARDEN T, 1999, STRUCTURE, V7, P55, DOI DOI 10.1016/S0969-2126(99)80033-1.PUBMED:10368273
   Doebele RC, 2012, CLIN CANCER RES, V18, P1472, DOI 10.1158/1078-0432.CCR-11-2906
   Ertl P, 2000, J MED CHEM, V43, P3714, DOI 10.1021/jm000942e
   Feldman J, 2006, FEBS LETT, V580, P1649
   Gasteiger J., 1990, TETRAHEDRON COMPUT M, V3, P537, DOI DOI 10.1016/0898-5529(90)90156-3
   Hess B, 2008, J CHEM THEORY COMPUT, V4, P435, DOI 10.1021/ct700301q
   JESSON MI, 1987, CANCER RES, V47, P5935
   Katayama R, 2012, SCI TRANSL MED, V4, DOI 10.1126/scitranslmed.3003316
   Kim S, 2013, J THORAC ONCOL, V8, P415, DOI 10.1097/JTO.0b013e318283dcc0
   Lipinski CA, 1997, ADV DRUG DELIVER REV, V23, P3, DOI 10.1016/S0169-409X(96)00423-1
   Meagher KL, 2005, PROTEINS, V58, P119, DOI 10.1002/prot.20274
   Molina JR, 2008, MAYO CLIN PROC, V83, P584, DOI 10.4065/83.5.584
   Muegge I, 2003, MED RES REV, V23, P302, DOI 10.1002/med.10041
   Oprea TI, 2000, J COMPUT AID MOL DES, V14, P64
   Ou SHI, 2011, DRUG DES DEV THER, V5, P471, DOI 10.2147/DDDT.S19045
   Schneidman-Duhovny D, 2005, NUCLEIC ACIDS RES, V33, pW363
   Schuttelkopf AW, 2004, ACTA CRYSTALLOGR D, V60, P1355, DOI 10.1107/S0907444904011679
   Shaw AT, 2011, CLIN CANCER RES, V17, P2081, DOI 10.1158/1078-0432.CCR-10-1591
   Shaw AT, 2009, J CLIN ONCOL, V2, P4247
   Shoichet BK, 2004, NATURE, V432, P862, DOI 10.1038/nature03197
   Siegel R, 2012, CA-CANCER J CLIN, V62, P10, DOI 10.3322/caac.20138
   Skarda J., 2008, CANC THER, V6, P377
   SPOEL DVD, 2005, J COMPUT CHEM, V26, P1701, DOI DOI 10.1002/JCC.20291
   Tetko IV, 2005, DRUG DISCOV TODAY, V10, P497
   Tondi D, 1999, CHEM BIOL, V6, P319, DOI 10.1016/S1074-5521(99)80077-5
   VANGUNSTEREN WF, 1977, MOL PHYS, V34, P1311, DOI 10.1080/00268977700102571
   Xie XQS, 2010, EXPERT OPIN DRUG DIS, V5, P1205, DOI 10.1517/17460441.2010.524924
   Young LC, 2010, NEW ENGL J MED, V363, P1734
NR 34
TC 1
Z9 1
U1 0
U2 8
PU SPRINGER HEIDELBERG
PI HEIDELBERG
PA TIERGARTENSTRASSE 17, D-69121 HEIDELBERG, GERMANY
SN 2190-572X
EI 2190-5738
J9 3 BIOTECH
JI 3 Biotech
PD JAN 9
PY 2016
VL 6
AR 21
DI 10.1007/s13205-015-0336-z
PG 12
WC Biotechnology & Applied Microbiology
SC Biotechnology & Applied Microbiology
GA DE1BF
UT WOS:000370360200005
PM 28330089
OA Green Published, Other Gold
DA 2019-03-23
ER

PT S
AU AbdulKader, H
   Elabd, E
   Ead, W
AF AbdulKader, Hatem
   ElAbd, Emad
   Ead, Waleed
BE Qureshi, B
   AlSehibani, A
TI Protecting online social networks profiles by hiding sensitive data
   attributes
SO 4TH SYMPOSIUM ON DATA MINING APPLICATIONS (SDMA2016)
SE Procedia Computer Science
LA English
DT Proceedings Paper
CT 4th Symposium on Data Mining Applications (SDMA)
CY MAR 30, 2016
CL Prince Sultan Univ, Riyadh, SAUDI ARABIA
SP Prince Sultan Univ, Prince Megrin Data Min Ctr
HO Prince Sultan Univ
DE online social networks; user's profiles; privacy preserving; profiles
   attacks
AB Online Social Networks (OSNs) have become a mainstream cultural phenomenon for millions of Internet users. More importantly, OSNs expose now information from multiple social spheres e.g. personal information or professional activity. We identify two stakeholders in online social networks: the OSN users and the OSN itself. On one hand, OSN users share an astonishing amount of information ranging from personal to professional. On the other hand, OSN services handle users' information and manage all users' activities in the network, being responsible for the correct functioning of its services and maintaining a profitable business model. Indirectly, this translates into ensuring that their users continue to happily use their services without becoming victims of malicious actions. We thus classify online social networks privacy and security issues into two categories of attacks on users and OSN. In this paper we propose a utility based association rule hiding algorithm for privacy preserving user profiles data against attacks from OSN users or even OSN applications. Experimental has been conducted on samples of real datasets. Experimental has been showed less attribute modification in the released user's profiles datasets. Published by Elsevier B.V.
C1 [AbdulKader, Hatem; ElAbd, Emad] Menoufia Univ, Fac Comp & Informat, Shibin Al Kawm, Menofia Governo, Egypt.
   [Ead, Waleed] Beni Suef Univ, Fac Comp & Informat, Bani Suwayf, Beni Suef Gover, Egypt.
RP Ead, W (reprint author), Beni Suef Univ, Fac Comp & Informat, Bani Suwayf, Beni Suef Gover, Egypt.
EM waleedead@hotmail.com
RI Qureshi, Basit/T-7176-2018
OI Qureshi, Basit/0000-0001-7389-519X; ead, waleed/0000-0003-2969-2269
CR Aggarwal C. C., 2015, DATA MINING
   Amiri A, 2007, DECIS SUPPORT SYST, V43, P181, DOI 10.1016/j.dss.2006.08.007
   Bonneau J., 2009, SOCIAL NETWORK ANAL
   Felt A., 2008, 2008 WEB 2 0 SECURIT
   Fiesler C., 2014, CHI 14 HUM FACT COMP
   Hwang Tim, 2012, Interactions, V19, P38, DOI 10.1145/2090150.2090161
   Kayes I., 2015, ARXIV150403342
   Levine B., 2013, SURVEY SOLUTIONS SYB
   Li J., 2001, DAT MIN 2001 ICDM 20
   Mosharraf N., 2014, FDN PRACTICE SECURIT, P347
   Poorgholami M., 2013, SOFTW ENG SERV SCI I
   Ratkiewicz J, 2011, ICWSM
   Stringhini G, 2013, P 2013 C INT MEAS C
   Ullah I., 2014, P 13 WORKSH PRIV EL
   Verykios VS, 2004, IEEE T KNOWL DATA EN, V16, P434, DOI 10.1109/TKDE.2004.1269668
   Wang S.-L., 2005, SYST MAN CYB 2005 IE
   Wang SL, 2007, EXPERT SYST APPL, V33, P316, DOI 10.1016/j.eswa.2006.05.022
   Wei W., 2012, INFOCOM 2012 P IEEE
   Weng C.-C., 2008, INT SYST DES APPL 20
   Wu YH, 2007, IEEE T KNOWL DATA EN, V19, P29, DOI 10.1109/TKDE.2007.250583
NR 20
TC 1
Z9 1
U1 0
U2 0
PU ELSEVIER SCIENCE BV
PI AMSTERDAM
PA SARA BURGERHARTSTRAAT 25, PO BOX 211, 1000 AE AMSTERDAM, NETHERLANDS
SN 1877-0509
J9 PROCEDIA COMPUT SCI
PY 2016
VL 82
BP 20
EP 27
DI 10.1016/j.procs.2016.04.004
PG 8
WC Computer Science, Information Systems; Computer Science, Theory &
   Methods
SC Computer Science
GA BG2EE
UT WOS:000387290200003
OA Other Gold
DA 2019-03-23
ER

PT S
AU Abdullah, ADA
   Chan, CML
AF Abdullah, Annie Dayani Ahad
   Chan, Calvin M. L.
BE Dwivedi, YK
   Mantymaki, M
   Ravishankar, MN
   Janssen, M
   Clement, M
   Slade, EL
   Rana, NP
   Alsharhan, S
   Simintiras, AC
TI Social Media Use Among Teenagers in Brunei Darussalam
SO SOCIAL MEDIA: THE GOOD, THE BAD, AND THE UGLY
SE Lecture Notes in Computer Science
LA English
DT Proceedings Paper
CT 15th International-Federation-of-Information-Processing (IFIP) WG 6.11
   Conference on e-Business, e-Services, and e-Society (I3E)
CY SEP 13-15, 2016
CL Swansea, ENGLAND
SP Int Federat Informat Proc WG 6 11
DE Social media; Teenagers; Youth; Brunei Darussalam
ID NETWORKING SITES; ADOLESCENTS; FACEBOOK; ADDICTION; ONLINE; PHONE
AB This paper presents a study on the use of social media among teenagers in Brunei Darussalam. The aim is not merely to reveal the social media usage behavior of teenagers in Brunei Darussalam, but also to illustrate the benefits and challenges brought about by social media usage among youths in the social-cultural context of Brunei Darussalam and its national ideology of Malay Islam Monarchy. Four findings of social networking, romantic intimacy, social media addiction, and cyberbullying are presented and the corresponding social-cultural implications and interventions are discussed. It is hoped that such awareness of how social media usage among youth is perceived in a different social-cultural context will bring about greater mutual understanding in this increasingly divisive world.
C1 [Abdullah, Annie Dayani Ahad] Univ Brunei Darussalam, Jalan Tungku Link, Gadong BE1410, Brunei.
   [Chan, Calvin M. L.] SIM Univ, 461 Clementi Rd, Singapore 599491, Singapore.
RP Abdullah, ADA (reprint author), Univ Brunei Darussalam, Jalan Tungku Link, Gadong BE1410, Brunei.
EM annie.ahad@ubd.edu.bn; calvinchanml@unisim.edu.sg
CR Abbott T., 2015, WASHINGTON POST
   AITI, 2013, BRUN DAR HOUS ICT SU
   Ang R. P., 2015, CHILD SAFETY WELFARE
   Babbie Earl R., 2008, BASICS SOCIAL RES
   Blais JJ, 2008, J YOUTH ADOLESCENCE, V37, P522, DOI 10.1007/s10964-007-9262-7
   Bolton RN, 2013, J SERV MANAGE, V24, P245, DOI 10.1108/09564231311326987
   Boyd D., 2008, TAKEN OUT CONTEXT AM
   boyd dm, 2014, ITS COMPLICATED SOCI
   Campbell M. A., 2005, IMPACT MOBILE PHONE
   Castro A. D., 2003, INTRO GIORGIS EXISTE
   Chen YF, 2009, INT J HUM-COMPUT ST, V67, P179, DOI 10.1016/j.ijhcs.2008.09.002
   Dehue F, 2008, CYBERPSYCHOL BEHAV, V11, P217, DOI 10.1089/cpb.2007.0008
   Denzin N.K, 1998, COLLECTING INTERPRET
   Duffett RG, 2015, INTERNET RES, V25, P498, DOI 10.1108/IntR-01-2014-0020
   Ellison N., 2006, J COMPUT-MEDIAT COMM, V12, P1143, DOI DOI 10.1111/J.1083-6101.2007.00367.X
   Engel G, 2011, TECHTRENDS, V55, P39
   Forbush E, 2016, INT J INTERCULT REL, V50, P1, DOI 10.1016/j.ijintrel.2015.10.007
   Fox J, 2013, CYBERPSYCH BEH SOC N, V16, P3, DOI 10.1089/cyber.2012.0288
   Goldenberg B., 2007, CUSTOMER RELATIONSHI, V11, P12
   Hamm MP, 2013, BMJ OPEN, V3, DOI 10.1136/bmjopen-2013-002819
   Kaplan AM, 2010, BUS HORIZONS, V53, P59, DOI 10.1016/j.bushor.2009.09.003
   Kemp S., 2015, DIGITAL SOCIAL MOBI
   Kokkinos CM, 2014, J APPL DEV PSYCHOL, V35, P204, DOI 10.1016/j.appdev.2014.04.001
   Kumjonmenukul P., 2011, AM J SCI RES, V22, P57
   Lenhart A., 2010, PEW INTERNET AM LIFE
   Lester S., 1999, INTRO PHENOMENOLOGIC
   Leung L, 2000, JOURNALISM MASS COMM, V77, P308, DOI 10.1177/107769900007700206
   Mackay H., 2001, INVESTIGATING INFORM
   Mariampolski H., 2001, QUALITATIVE MARKET R
   Marshall C., 1999, DESIGNING QUALITATIV
   Moran M., 2011, TEACHING LEARNING SH
   Muller KW, 2016, COMPUT HUM BEHAV, V55, P172, DOI 10.1016/j.chb.2015.09.007
   O'Keeffe GS, 2011, PEDIATRICS, V127, P800, DOI 10.1542/peds.2011-0054
   Park N, 2009, CYBERPSYCHOL BEHAV, V12, P729, DOI 10.1089/cpb.2009.0003
   Patchin JW, 2013, J ADOLESCENT HEALTH, V53, P431, DOI 10.1016/j.jadohealth.2013.07.030
   PATCHIN JW, 2006, YOUTH VIOLENCE JUV J, V4, P148, DOI DOI 10.1177/1541204006286288
   Reed KP, 2016, J HUM BEHAV SOC ENVI, V26, P37, DOI 10.1080/10911359.2015.1059165
   Rubin H., 2005, QUALITATIVE INTERVIE
   Shpiegel Y., 2015, INT J CHILD ADOLESCE, V8, P161
   Strauss Anselm, 1998, BASICS QUALITATIVE R
   Tang JH, 2016, TELEMAT INFORM, V33, P102, DOI 10.1016/j.tele.2015.06.003
   Tokunaga RS, 2010, COMPUT HUM BEHAV, V26, P277, DOI 10.1016/j.chb.2009.11.014
   Tsitsika A, 2014, CYBERPSYCH BEH SOC N, V17, P528, DOI 10.1089/cyber.2013.0382
   U. S Department of State, 2008, BUR DEM HUM RIGHTS L
   Walsh SP, 2008, J ADOLESCENCE, V31, P77, DOI 10.1016/j.adolescence.2007.04.004
   Weerakkody ND, 2008, ISSUES INFORM SCI IN, P459
   Wegge D, 2015, SOC SCI COMPUT REV, V33, P315, DOI 10.1177/0894439314546729
   Whittaker E, 2015, J SCH VIOLENCE, V14, P11, DOI 10.1080/15388220.2014.949377
   Wilson K, 2010, CYBERPSYCH BEH SOC N, V13, P173, DOI 10.1089/cyber.2009.0094
   Xanidis N, 2016, COMPUT HUM BEHAV, V55, P121, DOI 10.1016/j.chb.2015.09.004
NR 50
TC 1
Z9 1
U1 1
U2 5
PU SPRINGER INT PUBLISHING AG
PI CHAM
PA GEWERBESTRASSE 11, CHAM, CH-6330, SWITZERLAND
SN 0302-9743
BN 978-3-319-45234-0
J9 LECT NOTES COMPUT SC
PY 2016
VL 9844
BP 195
EP 205
DI 10.1007/978-3-319-45234-0_18
PG 11
WC Business; Computer Science, Information Systems; Communication; Computer
   Science, Interdisciplinary Applications; Social Issues
SC Business & Economics; Computer Science; Communication; Social Issues
GA BG5SC
UT WOS:000389719600018
DA 2019-03-23
ER

PT J
AU Alam, I
   Raina, RL
   Siddiqui, F
AF Alam, Iftikhar
   Raina, Roshan Lal
   Siddiqui, Faizia
TI Free vs hate speech on social media: the Indian perspective
SO JOURNAL OF INFORMATION COMMUNICATION & ETHICS IN SOCIETY
LA English
DT Article
DE Facebook; Social networks; Twitter; Free speech; Hate speech
AB Purpose - The Hon'ble Supreme Court of India, in a landmark judgment, scrapped a draconian law [Section 66 (A)] that gave the police absolute power to put behind bars anybody who was found posting offensive or annoying comments online. This paper aims to examine the take of people on the "Free Speech via Social Media" issue and their attitude towards the way sensitive messages/information are posted, shared and forwarded on social media, especially, Facebook.
   Design/methodology/approach - The research was carried out on a sample of 200 social media users, all picked up randomly, from five Indian states/Union Territories. Data were collected through a questionnaire, and users were contacted through e-mail. Data collected were analyzed through the Kolmogorov-Smirnov (K-S) Z test.
   Findings - The findings indicate that hate posts/messages are on the rise, and more and more users are joining in. Besides, prosecution happens only when the aggrieved party is influential or powerful.
   Practical implications - The findings of this research give a strong insight into the social media behaviour of users in relation to hate contents/posts. The study establishes the fact that Indian people are in favour of free speech, but with a sense of restraint and responsibility. The work could form the basis for future research on various aspects of hate speech on social media. Researchers could study the trials and prosecutions that have happened over the past few years and whether punishment has acted as a deterrent.
   Originality/value - The research is likely to be important for those involved in work on freedom of speech or hate speech through social media. Social networking sites such as Facebook would also get some insights into users' perception towards free and hate speech mechanism on social media.
C1 [Alam, Iftikhar] Univ Otago, Otago Business Sch, Dunedin, New Zealand.
   [Alam, Iftikhar; Siddiqui, Faizia] Int Inst Special Educ, Dept Management, Lucknow, Uttar Pradesh, India.
   [Raina, Roshan Lal] JK Lakshmipat Singhania Univ, Jaipur, Rajasthan, India.
   [Raina, Roshan Lal] Indian Inst Management Lucknow IIM L, Dept Management, Lucknow, Uttar Pradesh, India.
RP Alam, I (reprint author), Univ Otago, Otago Business Sch, Dunedin, New Zealand.; Alam, I (reprint author), Int Inst Special Educ, Dept Management, Lucknow, Uttar Pradesh, India.
EM alaif823@otago.ac.nz
CR Bhargava U., 2015, USE SOCIAL MEDIA DOU
   Bhattasali A., 2012, INDIA PROFESSOR HELD
   Brown-Sica M., 2008, ELECT J ACAD SPECIAL, V9, P65
   Chaturvedi A., 2015, OUTRAGE ARREST CLASS
   Cohen-Almagor R, 2011, POLICY INTERNET, V3, DOI 10.2202/1944-2866.1059
   Ghosh S., 2012, OUTRAGE CARTOONIST A
   Goolsby R., 2013, CYBER SECURITY CROWD
   Gopal P., 2007, A FORGOTTEN HIST
   Mangan D., 2015, OSGOODE HALL LAW SCH, V11, P25
   Mitta M., 2012, READING SATANIC VERS
   Naidu P., 2013, J VINDHAYAL GS PUCL
   Nockleby T., 2000, ENCY AM CONSTITUTION, V3, P1277
   Rosenfeld M., 2003, CARDOZO LAW REV, P242
   Sadasivayya M., 2011, STATE MYSORE VS H RO
   Sevasti C., 2014, THESIS
   Shaikh S., 2013, COMPLAINT FILED STUD
   Srinivas A., 2013, FACEBOOK ROW COURT C
   Yaman A., 2006, STOCKTAKING EFFORTS
   Yardi S., 2010, B SCI TECHNOL SOC, V30, P316, DOI [DOI 10.1177/0270467610380011, 10.1177/0270467610380011]
NR 19
TC 1
Z9 1
U1 4
U2 8
PU EMERALD GROUP PUBLISHING LTD
PI BINGLEY
PA HOWARD HOUSE, WAGON LANE, BINGLEY BD16 1WA, W YORKSHIRE, ENGLAND
SN 1477-996X
EI 1758-8871
J9 J INF COMMUN ETHICS
JI J. Inf. Commun. Ethics Soc.
PY 2016
VL 14
IS 4
SI SI
BP 350
EP 363
DI 10.1108/JICES-06-2015-0016
PG 14
WC Ethics
SC Social Sciences - Other Topics
GA FJ2KR
UT WOS:000412556500005
DA 2019-03-23
ER

PT B
AU Alqarni, Z
   Algarni, A
   Xu, Y
AF Alqarni, Zafer
   Algarni, Abdullah
   Xu, Yue
BE Zhang, J
   Miller, JA
   Xu, X
TI Toward Predicting Susceptibility to Phishing Victimization on Facebook
SO PROCEEDINGS 2016 IEEE INTERNATIONAL CONFERENCE ON SERVICES COMPUTING
   (SCC 2016)
LA English
DT Proceedings Paper
CT 13th IEEE International Conference on Services Computing (SCC)
CY JUN 27-JUL 02, 2016
CL San Francisco, CA
SP IEEE, IEEE Comp Soc, IEEE Comp Soc Tech Comm Serv Soc, Cloud Comp, Big Data, HP, IBM, ERICSSON, SAP, IBM Res, HUAWEI, Object Management Grp, IEEE Cloud Comp, Int Journal Business Proc Integrat & Management, ITProfess, Int Journal Web Serv Res, Comp Now, IEEE Transact Serv Comp, IEEE Comp Soc Tech Comm Serv Comp
DE phishing; social engineering; deception; social networks;
   susceptibility; Facebook
ID THREAT CONTROL MODEL; CONSEQUENCES; BEHAVIORS
AB Social networking sites (SNSs), such as Facebook, have become part of everyday use. While many individuals and organizations use SNSs to maintain contact and to do a variety of services, attackers may see them as a prime target for performing different types of attacks. Phishing is one of the most common attacks, and one of the most challenging problems in SNSs. Existing human behaviours literature related to social capital, habitual usage, and risk perception shows a strong indication that it is possible to predict Facebook users' susceptibility to phishing victimization based on their demographics, anonymity, social capital, and risk perception. Using quantitative survey, this paper aims to predict Facebook users' susceptibility to phishing victimization based on these factors. Among the hypothesized factors, we found that it is possible to predict user's susceptibility to phishing victimization based on the user's anonymity status, the number of all friends the user is connected to, the number of strangers that the user is connected to, and the number of close friends that the user is connected to.
C1 [Alqarni, Zafer] King Fand Secur Coll, Riyadh, Saudi Arabia.
   [Alqarni, Zafer; Algarni, Abdullah; Xu, Yue] Queensland Univ Technol, Brisbane, Qld, Australia.
   [Algarni, Abdullah] Inst Publ Adm, Riyadh, Saudi Arabia.
   [Xu, Yue] Queensland Univ Technol, Fac Sci & Engn, Sch Elect Engn & Comp Sci, Brisbane, Qld, Australia.
RP Alqarni, Z (reprint author), King Fand Secur Coll, Riyadh, Saudi Arabia.; Alqarni, Z (reprint author), Queensland Univ Technol, Brisbane, Qld, Australia.
EM algarniz@kfsc.edu.sa; algarniaa@ipa.edu.sa; yue.xu@qut.edu.au
OI Xu, Yue/0000-0002-1137-0272
CR Acquisti A, 2006, LECT NOTES COMPUT SC, V4258, P36
   Algarni A., 2013, INT J E ED E BUSINES, V3, P7
   [Anonymous], 2011, TECHNICAL REPORT
   [Anonymous], 2010, MICROSOFT SECURITY I
   Atkinson G, 1998, SPORTS MED, V26, P217, DOI 10.2165/00007256-199826040-00002
   Bai JS, 2005, J BUS ECON STAT, V23, P49, DOI 10.1198/073500104000000271
   Daegon Cho, 2012, 2012 45th Hawaii International Conference on System Sciences (HICSS), P3041, DOI 10.1109/HICSS.2012.241
   Darwish A., 2012, UNDERSTANDING PHISHI, P1
   Davis J.P., 2002, 2002 C HUM FACT COMP, P718
   Debatin B, 2009, J COMPUT-MEDIAT COMM, V15, P83, DOI 10.1111/j.1083-6101.2009.01494.x
   DeVellis R. F, 2012, SCALE DEV THEORY APP
   DIENER E, 1977, SOC BEHAV PERSONAL, V5, P143, DOI 10.2224/sbp.1977.5.1.143
   Diener E., 1980, DEINDIVIDUATIN ABSEN
   Ellison NB, 2007, J COMPUT-MEDIAT COMM, V12, P1143, DOI [10.1111/j.1083-6101.2007.00367.x, 10.1111/j.1083-6101.2007.00393.x]
   FLEISHMAN AI, 1978, PSYCHOMETRIKA, V43, P521, DOI 10.1007/BF02293811
   Gibson R., 2007, WHOS REALLY YOUR TOP, P131
   Gliem J. A., 2003, CALCULATING INTERPRE
   GRANOVETTER MS, 1973, AM J SOCIOL, V78, P1360, DOI 10.1086/225469
   Gross R., 2005, P WPES 2005, P71, DOI [DOI 10.1145/1102199.1102214, 10.1145/1102199.1102214]
   Ho A, 2009, 2009 IEEE/ACS INTERNATIONAL CONFERENCE ON COMPUTER SYSTEMS AND APPLICATIONS, VOLS 1 AND 2, P271, DOI 10.1109/AICCSA.2009.5069336
   Jagatic TN, 2007, COMMUN ACM, V50, P94, DOI 10.1145/1290958.1290968
   Joanes DN, 1998, J ROY STAT SOC D-STA, V47, P183
   KIESLER S, 1984, AM PSYCHOL, V39, P1123, DOI 10.1037//0003-066X.39.10.1123
   Kumaraguru P., 2009, P 5 S US PRIV SEC, DOI DOI 10.1145/1572532.1572536
   LUO X, 2012, INT J ACCOUNTING INF, V20, P335
   Paine C, 2007, INT J HUM-COMPUT ST, V65, P526, DOI 10.1016/j.ijhcs.2006.12.001
   Polakis I., 2010, USING SOCIAL NETWORK, P11
   Posey C, 2014, INFORM MANAGE-AMSTER, V51, P551, DOI 10.1016/j.im.2014.03.009
   Putnam Robert., 2001, BOWLING ALONE COLLAP
   Recker J., 2012, SCI RES INFORM SYSTE
   REMPEL JK, 1985, J PERS SOC PSYCHOL, V49, P95, DOI 10.1037/0022-3514.49.1.95
   Rosenblum D, 2007, IEEE SECUR PRIV, V5, P40, DOI 10.1109/MSP.2007.75
   Staddon J., 2012, ARE PRIVACY CONCERNS, P10
   Straub D., 1993, J MANAGEMENT SYSTEMS, V5, P33
   Thompson S. T., 2013, INFORM TECHNOLOGY LI, V25, P222
   Vance A, 2014, J ASSOC INF SYST, V15, P679
   Vishwanath A., 2014, INFORM SYSTEMS FRONT, P1
   Vishwanath A, 2015, J COMPUT-MEDIAT COMM, V20, P83, DOI 10.1111/jcc4.12100
   Vitak Jessica, 2011, P 44 HAW INT C SYST, P1, DOI [10.1109/HICSS.2011.435, DOI 10.1109/HICSS.2011.435]
   Von Hippel P.T., 2012, BIASES SPSS 12 0 MIS
   Workman Michael, 2008, Information Management & Computer Security, V16, P463, DOI 10.1108/09685220810920549
   Workman M, 2008, COMPUT HUM BEHAV, V24, P2799, DOI 10.1016/j.chb.2008.04.005
   Workman M, 2009, BEHAV INFORM TECHNOL, V28, P563, DOI 10.1080/01449290802556021
NR 43
TC 1
Z9 1
U1 1
U2 1
PU IEEE COMPUTER SOC
PI LOS ALAMITOS
PA 10662 LOS VAQUEROS CIRCLE, PO BOX 3014, LOS ALAMITOS, CA 90720-1264 USA
BN 978-1-5090-2628-9
PY 2016
BP 419
EP 426
DI 10.1109/SCC.2016.61
PG 8
WC Computer Science, Interdisciplinary Applications; Telecommunications
SC Computer Science; Telecommunications
GA BG2SM
UT WOS:000387644200053
DA 2019-03-23
ER

PT B
AU Bursztein, E
   Malyshev, A
   Pietraszek, T
   Thomas, K
AF Bursztein, Elie
   Malyshev, Artem
   Pietraszek, Tadek
   Thomas, Kurt
GP ACM
TI Picasso: Lightweight Device Class Fingerprinting for Web Clients
SO PROCEEDINGS OF THE 6TH WORKSHOP ON SECURITY AND PRIVACY IN SMARTPHONES
   AND MOBILE DEVICES (SPSM'16)
LA English
DT Proceedings Paper
CT 6th Annual ACM CCS Workshop on Security and Privacy in Smartphones and
   Mobile Devices (SPSM)
CY OCT 24, 2016
CL Vienna, AUSTRIA
SP Assoc Comp Machinery, ACM SIGSAC
AB In this work we present Picasso: a lightweight device class fingerprinting protocol that allows a server to verify the software and hardware stack of a mobile or desktop client. As an example, Picasso can distinguish between traffic sent by an authentic iPhone running Safari on iOS from an emulator or desktop client spoofing the same configuration. Our fingerprinting scheme builds on unpredictable yet stable noise introduced by a client's browser, operating system, and graphical stack when rendering HTML5 canvases. Our algorithm is resistant to replay and includes a hardware-bound proof of work that forces a client to expend a configurable amount of CPU and memory to solve challenges. We demonstrate that Picasso can distinguish 52 million Android, iOS, Windows, and OSX clients running a diversity of browsers with 100% accuracy. We discuss applications of Picasso in abuse fighting, including protecting the Play Store or other mobile app marketplaces from inorganic interactions; or identifying login attempts to user accounts from previously unseen device classes.
C1 [Bursztein, Elie; Malyshev, Artem; Pietraszek, Tadek; Thomas, Kurt] Google Inc, Mountain View, CA 94043 USA.
RP Bursztein, E (reprint author), Google Inc, Mountain View, CA 94043 USA.
EM elieb@google.com; artemm@google.com; tadek@google.com;
   kurtthomas@google.com
CR Acar G., 2014, P C COMP COMM SEC
   Bates A., 2014, P ISOC NETW DISTR SY
   Boda K., 2012, INFORM SECURITY TECH
   Dwork C., 2003, P ADV CRYPT
   Eckersley P., 2010, P PRIV ENH TECHN S
   Fifield David, 2015, P INT C FIN CRYPT DA
   Gao H., 2010, P ACM SIGCOM INT MEA
   Grier C., 2010, P 17 ACM C COMP COMP
   Gu  Y., 2012, P 3 ACM S CLOUD COMP
   Gugliotta G., 2011, DECIPHERING OLD TEXT
   Ho G., 2014, P USENIX WORKSH OFF
   Hoffberger C., 2012, YOUTUBE STRIPS UNIVE
   Huang T.-K., 2013, P INT C WORLD WID WE
   Kohno T., 2005, P IEEE T DEP SEC COM
   Laperdrix P., 2016, P IEEE S SEC PRIV
   Laurie B., 2004, P WORKSH EC INF SEC
   Lever C., 2013, P NETW DISTR SYST SE
   Mowery Keaton, 2012, P WORKSH WEB 2 0 SEC
   Mowery Keaton, 2011, P WORKSH WEB 2 0 SEC
   Mulazzani Martin, 2013, P WORKSH WEB 2 0 SEC
   Nikiforakis N, 2013, P IEEE S SECUR PRIV, P541, DOI 10.1109/SP.2013.43
   Paleari R., 2009, P USENIX WORKSH OFF
   Pappu Ravikanth, 2002, SCIENCE
   Ruhrmair U., 2010, P C COMP COMM SEC
   Thomas Kurt, 2014, P C COMP COMM SEC
   Unger Thomas, 2013, P INT C AV REL SEC
   von Ahn L, 2004, P SIGCHI C HUM FACT
NR 27
TC 1
Z9 1
U1 1
U2 2
PU ASSOC COMPUTING MACHINERY
PI NEW YORK
PA 1515 BROADWAY, NEW YORK, NY 10036-9998 USA
BN 978-1-4503-4564-4
PY 2016
BP 93
EP 102
DI 10.1145/2994459.2994467
PG 10
WC Computer Science, Theory & Methods; Telecommunications
SC Computer Science; Telecommunications
GA BG7XC
UT WOS:000391892600011
OA Bronze
DA 2019-03-23
ER

PT S
AU De Troyer, O
   Helalouch, A
   Debruyne, C
AF De Troyer, Olga
   Helalouch, Anas
   Debruyne, Christophe
BE Bottino, R
   Jeuring, J
   Veltkamp, RC
TI Towards Computer-Supported Self-debriefing of a Serious Game Against
   Cyber Bullying
SO GAMES AND LEARNING ALLIANCE, GALA 2016
SE Lecture Notes in Computer Science
LA English
DT Proceedings Paper
CT 5th International Conference on Games and Learning Alliance (GALA)
CY DEC 05-07, 2016
CL Utrecht, NETHERLANDS
SP Serious Games Soc, Utrecht Univ, Ctr Game Res
AB It is argued that reflecting on the in-game performance in a serious game is important for facilitating learning transfer. A way to facilitate such a reflection is by means of a so-called debriefing phase. However, a human facilitated debriefing is expensive, time consuming and not always possible. Therefore, an automatic self-debriefing facility for serious games would be desirable. However, a general approach for creating such an automatic self-debriefing system for serious games doesn't exist. As a first step towards the development of such a framework, we targeted a specific type of serious games, i.e., games displaying realistic behavior and having multiple possible paths to a solution. In addition, we decided to start with the development of a debriefing system for a concrete case, a serious game about cyber bullying in social networks. In particular, in this paper, we focus on different visualizations that could be used for such an automatic debriefing. We combined a textual feedback with three different types of visualizations. A prototype was implemented and evaluated with the goal of comparing the three visualizations and gathering first feedback on the usability and effectiveness. The results indicate that the visualizations did help the participants in having a better understanding of the outcome of the game and that there was a clear preference for one of the three visualizations.
C1 [De Troyer, Olga; Helalouch, Anas; Debruyne, Christophe] Vrije Univ Brussel, Res Grp Wise, Pl Laan 2, B-1050 Brussels, Belgium.
   [Debruyne, Christophe] Trinity Coll Dublin, Sch Comp Sci & Stat, Knowledge & Data Engn Grp, Dublin 2, Ireland.
RP De Troyer, O (reprint author), Vrije Univ Brussel, Res Grp Wise, Pl Laan 2, B-1050 Brussels, Belgium.
EM Olga.DeTroyer@vub.ac.be; Anas.Helalouch@vub.ac.be; debruync@scss.tcd.ie
RI Debruyne, Christophe/D-9888-2011
OI Debruyne, Christophe/0000-0003-4734-3847
CR Aleven V., 2013, P SIGCHI C HUM FACT, P79, DOI DOI 10.1145/2470654.2470667
   Anderson E, 2010, PROCEEDINGS OF THE 5TH INTERNATIONAL CONFERENCE ON INFORMATION WARFARE AND SECURITY, P1, DOI 10.1145/1822348.1822349
   Berne E., 2016, T ANAL PSYCHOTHERAPY
   Brooke J, 1996, USABILITY EVALUATION, V189, P4, DOI DOI 10.1002/HBM.20701
   Cebolledo E., 2015, INTELLIGENT NARRATIV, P82
   Cebolledo E, 2015, LECT NOTES COMPUT SC, V9090, P135, DOI 10.1007/978-3-319-19126-3_12
   Cleophas C., 2012, P WINT SIM C
   Crookall D, 2010, SIMULAT GAMING, V41, P898, DOI 10.1177/1046878110390784
   Fanning Ruth M, 2007, Simul Healthc, V2, P115, DOI 10.1097/SIH.0b013e3180315539
   HOOBLER N, 2004, P 15 IEEE VIS C, P163
   Lazar  J., 2010, RES METHODS HUMAN CO
   Magerko B., 2011, PARSONS J INFORM MAP, V3, P1
   Medler Ben, 2011, P SIGCHI C HUM FACT, P2365
   Nicholson S., 2013, SYST CYBERN INF, V11, P27
   Pavlov OV, 2015, SIMULAT GAMING, V46, P383, DOI 10.1177/1046878114567980
   Peters V. A. M., 2004, Simulation & Gaming, V35, P70, DOI 10.1177/1046878103253719
   Reiss S., 2008, NORMAL PERSONALITY N
   Verpoorten Dominique, 2011, Journal of Interactive Learning Research, V22, P167
   Vig J, 2009, P 14 INT C INT US IN, P47, DOI [10.1145/1502650.1502661, DOI 10.1145/1502650.1502661]
   Wallner G, 2013, ENTERTAIN COMPUT, V4, P143, DOI 10.1016/j.entcom.2013.02.002
   Winne PH, 1997, J EDUC PSYCHOL, V89, P397, DOI 10.1037/0022-0663.89.3.397
NR 21
TC 1
Z9 1
U1 2
U2 5
PU SPRINGER INT PUBLISHING AG
PI CHAM
PA GEWERBESTRASSE 11, CHAM, CH-6330, SWITZERLAND
SN 0302-9743
BN 978-3-319-50182-6; 978-3-319-50181-9
J9 LECT NOTES COMPUT SC
PY 2016
VL 10056
BP 374
EP 384
DI 10.1007/978-3-319-50182-6_34
PG 11
WC Computer Science, Interdisciplinary Applications; Computer Science,
   Software Engineering
SC Computer Science
GA BG5WF
UT WOS:000389792300034
DA 2019-03-23
ER

PT B
AU Dewan, P
   Bagroy, S
   Kumaraguru, P
AF Dewan, Prateek
   Bagroy, Shrey
   Kumaraguru, Ponnurangam
BE Kumar, R
   Caverlee, J
   Tong, H
TI Hiding in Plain Sight: Characterizing and Detecting Malicious Facebook
   Pages
SO PROCEEDINGS OF THE 2016 IEEE/ACM INTERNATIONAL CONFERENCE ON ADVANCES IN
   SOCIAL NETWORKS ANALYSIS AND MINING ASONAM 2016
LA English
DT Proceedings Paper
CT 8th IEEE/ACM International Conference on Advances in Social Networks
   Analysis and Mining (ASONAM)
CY AUG 18-21, 2016
CL San Francisco, CA
SP IEEE, Assoc Comp Machinery, ACM SIGMOD, IEEE Comp Soc, IEEE TCDE, Springer, VEEPIO
AB Facebook is the world's largest Online Social Network, having more than 1 billion users. Like most other social networks, Facebook is home to various categories of hostile entities who abuse the platform by posting malicious content. In this paper, we identify and characterize Facebook pages that engage in spreading URLs pointing to malicious domains. We revisit the scope and definition of what is deemed as "malicious" in the modern day Internet, and identify 627 pages publishing untrustworthy information, misleading content, adult and child unsafe content, scams, etc. Our findings revealed that at least 8% of all malicious pages were dedicated to promote a single malicious domain. Studying the temporal posting activity of pages revealed that malicious pages were 1.4 times more active daily than benign pages. We further identified collusive behavior within a set of malicious pages spreading adult and pornographic content. Finally, we attempted to automate the process of detecting malicious Facebook pages by training multiple supervised learning algorithms on our dataset. Artificial neural networks trained on a fixed sized bag-of-words performed the best and achieved an accuracy of 84.13%.
C1 [Dewan, Prateek; Bagroy, Shrey; Kumaraguru, Ponnurangam] IIIT Delhi, CERC, Delhi, India.
RP Dewan, P (reprint author), IIIT Delhi, CERC, Delhi, India.
EM prateekd@iiitd.ac.in; shrey14099@iiitd.ac.in; pk@iiitd.ac.in
CR Aggarwal A., 2012, ECRIME RES SUMM ECRI, V2012, P1, DOI DOI 10.1109/ECRIME.2012.6489521
   Ahmed F, 2012, IEEE TRUSTCOM, P602
   Castillo C., 2011, WWW, P675
   Dewan P, 2015, ANN CONF PRIV SECUR, P85, DOI 10.1109/PST.2015.7232958
   Douceur JR, 2002, LECT NOTES COMPUT SC, V2429, P251
   Friggeri  A., 2014, ICWSM
   Gao H., 2010, IMC 10, P35, DOI DOI 10.1145/1879141.1879147
   Gao H, 2012, NDSS
   Gupta A., 2012, PSOSM
   Gupta M, 2012, SDM, P153
   MANN HB, 1947, ANN MATH STAT, V18, P50, DOI 10.1214/aoms/1177730491
   Mendoza M., 2010, P 1 WORKSH SOC MED A, P71, DOI DOI 10.1145/1964858.1964869
   Rahman M. S, 2012, USENIX SEC S, P663
   Sheng S, 2009, 6 C EM ANT CEAS
   Stringhini G., 2010, ACSAC 10, P1, DOI DOI 10.1145/1920261.1920263
   Yang Z, 2014, ACM T KNOWL DISCOV D, V8, P5, DOI 10.1145/2556609
   Zhang XC, 2012, IEEE DATA MINING, P1194, DOI 10.1109/ICDM.2012.28
NR 17
TC 1
Z9 1
U1 0
U2 1
PU IEEE
PI NEW YORK
PA 345 E 47TH ST, NEW YORK, NY 10017 USA
BN 978-1-5090-2846-7
PY 2016
BP 193
EP 196
PG 4
WC Computer Science, Information Systems; Communication; Computer Science,
   Interdisciplinary Applications; Social Sciences, Interdisciplinary
SC Computer Science; Communication; Social Sciences - Other Topics
GA BG6PQ
UT WOS:000390760100029
DA 2019-03-23
ER

PT S
AU Ding, T
   Roy, A
   Chen, ZY
   Zhu, Q
   Pan, SM
AF Ding, Tao
   Roy, Arpita
   Chen, Zhiyuan
   Zhu, Qian
   Pan, Shimei
BE Tian, T
   Jiang, Q
   Liu, Y
   Burrage, K
   Song, J
   Wang, Y
   Hu, X
   Morishita, S
   Zhu, Q
   Wang, G
TI Analyzing and Retrieving Illicit Drug-Related Posts from Social Media
SO 2016 IEEE INTERNATIONAL CONFERENCE ON BIOINFORMATICS AND BIOMEDICINE
   (BIBM)
SE IEEE International Conference on Bioinformatics and Biomedicine-BIBM
LA English
DT Proceedings Paper
CT IEEE International Conference on Bioinformatics and Biomedicine (IEEE
   BIBM)
CY DEC 15-18, 2016
CL Shenzhen, PEOPLES R CHINA
SP IEEE, IEEE Comp Soc, Natl Sci Fdn, Harbin Inst Technol
ID ENVIRONMENTAL-FACTORS; ABUSE; BEHAVIOR; TWITTER
AB Illicit drug use is a serious problem around the world. Social media has increasingly become an important tool for analyzing drug use patterns and monitoring emerging drug abuse trends. Accurately retrieving illicit drug-related social media posts is an important step in this research. Frequently, hash tags are used to identify and retrieve posts on a specific topic. However hash tags are highly ambiguous. Posts with the same hash tags are not always on the same topic. Moreover, hash tags are evolving, especially those related to illicit drugs. New street names are introduced constantly to avoid detection. In this paper, we employ topic modeling to disambiguate hash tags and track the changes of hashtags using semantic word embedding. Our preliminary evaluation shows the promise of these methods.
C1 [Ding, Tao; Roy, Arpita; Chen, Zhiyuan; Zhu, Qian; Pan, Shimei] Univ Maryland Baltimore Cty, Dept Informat Syst, Baltimore, MD 21250 USA.
RP Ding, T (reprint author), Univ Maryland Baltimore Cty, Dept Informat Syst, Baltimore, MD 21250 USA.
EM taoding01@umbc.edu; arpita2@umbc.edu; zhchen@umbc.edu; qianzhu@umbc.edu;
   shimei@umbc.edu
CR Agichtein E., 2008, P INT C WEB SEARCH W, P183, DOI [DOI 10.1145/1341531.1341557, 10.1145/1341531.1341557]
   Aramaki E., 2011, P C EMP METH NAT LAN, P1568, DOI DOI 10.1016/J.DEUGALCDEP.2015.07.1199
   Arora R., 2008, P 2 WORKSH AN NOIS U, P91
   Becker H., 2011, ICWSM, V11, P438
   Bengio Y, 2003, J MACH LEARN RES, V3, P1137, DOI 10.1162/153244303322533223
   Bhattacharya I., 2006, SDM, V5, P59
   Biro I., 2008, P 4 INT WORKSH ADV I, P29
   Botvin GJ, 2000, ADDICT BEHAV, V25, P887, DOI 10.1016/S0306-4603(00)00119-2
   BRENT DA, 1995, SUICIDE LIFE-THREAT, V25, P52, DOI 10.1111/j.1943-278X.1995.tb00490.x
   CADORET RJ, 1986, ARCH GEN PSYCHIAT, V43, P1131
   Carroll ME, 2009, DRUG ALCOHOL DEPEN, V104, pS70, DOI 10.1016/j.drugalcdep.2008.11.011
   Chang YL, 2009, INT CONF ACOUST SPEE, P1689, DOI 10.1109/ICASSP.2009.4959927
   Chen L., 2009, P 18 ACM C INF KNOWL, P523, DOI DOI 10.1145/1645953.1646021
   Crum RM, 1996, DRUG ALCOHOL DEPEN, V43, P155, DOI 10.1016/S0376-8716(96)01298-7
   Golbeck J, 2011, CHI 11 HUM FACT COMP, V11, P253, DOI [DOI 10.1145/1979742.1979614, 10.1145/1979742.1979614]
   Heymann P., 2008, P INT C WEB SEARCH W, P195
   Heymann P., 2008, P 31 ANN INT ACM SIG, P531, DOI DOI 10.1145/1390334.1390425
   Hoffman M, 2010, NIPS, V2010, P856
   Kennedy L., 2007, P 15 INT C MULT, P631
   Krestel R., 2009, P 3 ACM C REC SYST, P61
   Li R, 2012, PROC INT CONF DATA, P1273, DOI 10.1109/ICDE.2012.125
   Liu  L., 2008, P 17 INT C WORLD WID, P1009
   Maskeri G., 2008, P 1 IND SOFTW ENG C, P113, DOI [10.1145/1342211.1342234, DOI 10.1145/1342211.1342234]
   Mikolov T., 2013, ARXIV130I3781
   Mikolov T., INTERSPEECH, V2
   Nikfarjam A., 2015, J AM MED INFORM ASSN
   OETTING ER, 1987, J DRUG ISSUES, V17, P133, DOI 10.1177/002204268701700202
   Peng N., 2015, C EMP METH NAT LANG, P548
   Perry JL, 2008, PSYCHOPHARMACOLOGY, V200, P1, DOI 10.1007/s00213-008-1173-0
   Ritter A., 2010, P 48 ANN M ASS COMP, P424
   Sarker A, 2016, DRUG SAFETY, V39, P231, DOI 10.1007/s40264-015-0379-4
   Sayyadi H., 2009, ICWSM
   Szapocznik J, 2007, ANNU REV CLIN PSYCHO, V3, P77, DOI 10.1146/annurev.clinpsy.3.022806.091408
   Tang D., 2014, P 52 ANN M ASS COMP, V1, P1555
   van den Bree MBM, 1998, DRUG ALCOHOL DEPEN, V52, P231, DOI 10.1016/S0376-8716(98)00101-X
   Wang CP, 2016, ADV SOC SCI EDUC HUM, V67, P4
   Xue B., 2014, 2014 IEEE INT C BIG, P358
   Yahia SA, 2008, PROC VLDB ENDOW, V1, P710, DOI 10.14778/1453856.1453934
   Zhou Y, 2016, ARXIVI60407096
   Zirikly A., 2015, P NAACL HLT 2015 DEN, P176
NR 40
TC 1
Z9 1
U1 1
U2 2
PU IEEE COMPUTER SOC
PI LOS ALAMITOS
PA 10662 LOS VAQUEROS CIRCLE, PO BOX 3014, LOS ALAMITOS, CA 90720-1264 USA
SN 2156-1125
BN 978-1-5090-1610-5
J9 IEEE INT C BIOINFORM
PY 2016
BP 1555
EP 1560
PG 6
WC Computer Science, Interdisciplinary Applications; Medical Informatics
SC Computer Science; Medical Informatics
GA BG9GY
UT WOS:000393191700267
DA 2019-03-23
ER

PT J
AU Franklin, CA
   Jin, HR
   Ashworth, LM
   Viada, JH
AF Franklin, Cortney A.
   Jin, Hae Rim
   Ashworth, Lindsay M.
   Viada, Jane H.
TI Sexual Assault Resource Availability on Texas Higher Education Campuses:
   A Web Site Content Analysis
SO WOMEN & CRIMINAL JUSTICE
LA English
DT Article
DE college campus resources; sexual assault; violence against women
ID RAPE SURVIVORS EXPERIENCES; COLLEGE-WOMEN; SOCIAL SUPPORT; DATING
   VIOLENCE; PREVENTION PROGRAMS; NATIONAL SAMPLE; SELF-DEFENSE; BYSTANDER
   INTERVENTION; BISEXUAL ADOLESCENTS; BEHAVIORAL INTENT
AB Sexual assault prevention and response remains a high priority for U.S. higher education institutions. Indeed, federal legislation and a recent White House task force have reiterated the importance of protecting college students from victimization during their tenure in postsecondary education. Informed by Eisenberg, Lechner, Frerich, Lust, and Garcia's (2012) content analysis, the current study uses a modified College Resources and Sexual Health (CRaSH) inventory to examine the status of 74 Uniform Crime Reports-reporting higher education institutions in Texas. Doing so assesses prevention, resources, response, and aftercare for victims of sexual assault. Findings demonstrate a primary reliance on target-hardening strategies, health clinics, and law enforcement responses, often to the neglect of advocacy, crisis intervention, and educational programs. Directions for research are discussed, and best practices in programming implementation to augment existing strategies are suggested.
C1 [Franklin, Cortney A.; Jin, Hae Rim; Ashworth, Lindsay M.; Viada, Jane H.] Sam Houston State Univ, Dept Criminal Justice & Criminol, Box 2296, Huntsville, TX 77340 USA.
RP Franklin, CA (reprint author), Sam Houston State Univ, Dept Criminal Justice & Criminol, Box 2296, Huntsville, TX 77340 USA.
EM caf015@shsu.edu
CR Ahrens CE, 2007, PSYCHOL WOMEN QUART, V31, P38, DOI 10.1111/j.1471-6402.2007.00329.x
   Anderson LA, 2005, PSYCHOL WOMEN QUART, V29, P374, DOI 10.1111/j.1471-6402.2005.00237.x
   ATKESON BM, 1982, J CONSULT CLIN PSYCH, V50, P96, DOI 10.1037/0022-006X.50.1.96
   Austin SB, 2008, J WOMENS HEALTH, V17, P597, DOI 10.1089/jwh.2007.0450
   Bachar K., 2001, SOURCEBOOK VIOLENCE, P117
   Banyard V. L., 2005, RAPE PREVENTION BYST
   Banyard VL, 2007, J COMMUNITY PSYCHOL, V35, P463, DOI 10.1002/jcop.20159
   Banyard VL, 2014, TRAUMA VIOLENCE ABUS, V15, P339, DOI 10.1177/1524838014521027
   Banyard VL, 2011, PSYCHOL VIOLENCE, V1, P287, DOI 10.1037/a0023544
   Banyard VL, 2009, J COLL STUDENT DEV, V50, P446, DOI 10.1353/csd.0.0083
   Banyard VL, 2005, VIOLENCE AGAINST WOM, V11, P426, DOI 10.1177/1077801204274388
   Beemyn B. G., 2005, J GAY LESBIAN ISSUES, V3, P89, DOI DOI 10.1300/J367V03N01_09
   Blake SM, 2001, AM J PUBLIC HEALTH, V91, P940, DOI 10.2105/AJPH.91.6.940
   Bohmer C., 1993, SEXUAL ASSAULT CAMPU
   Borja SE, 2006, J TRAUMA STRESS, V19, P905, DOI 10.1002/jts.20169
   Brecklin L. R., 2011, VIOLENCE VICTIMS, V16, P303
   Brecklin LR, 2008, AGGRESS VIOLENT BEH, V13, P60, DOI 10.1016/j.avb.2007.10.001
   Breitenbecher KH, 2000, APPL PREV PSYCHOL, V9, P23, DOI 10.1016/S0962-1849(05)80036-8
   Campbell BA, 2015, J CRIM JUST, V43, P29, DOI 10.1016/j.jcrimjus.2014.12.001
   Campbell R, 2006, VIOLENCE AGAINST WOM, V12, P30, DOI 10.1177/107780120577539
   Campbell R, 2001, J INTERPERS VIOLENCE, V16, P1239, DOI 10.1177/088626001016012002
   Campbell R, 1999, J CONSULT CLIN PSYCH, V67, P847, DOI 10.1037//0022-006X.67.6.847
   Centers for Disease Control and Prevention, 2004, SEX VIOL PREV BEG DI
   COHEN LE, 1979, AM SOCIOL REV, V44, P588, DOI 10.2307/2094589
   Coker A. L., 2011, VIOLENCE AGAINST WOM, V20, P1
   DAIGLE L. E., 2008, J CONTEMP CRIM JUST, V24, P163, DOI DOI 10.1177/1043986208315482
   Daigle LE, 2009, VICTIMS OFFENDERS, V4, P398, DOI 10.1080/15564880903227529
   Day K, 1995, J ENVIRON PSYCHOL, V15, P261, DOI 10.1006/jevp.1995.0024
   DeGue S, 2014, AGGRESS VIOLENT BEH, V19, P346, DOI 10.1016/j.avb.2014.05.004
   DeVellis R.F., 2003, SCALE DEV THEORY APP
   DUNCAN DF, 1990, PSYCHOL REP, V66, P65, DOI 10.2466/PR0.66.1.65-66
   Edwards D., 2009, GREEN DOT CURRICULUM
   Eisenberg ME, 2012, J COMMUN HEALTH, V37, P940, DOI 10.1007/s10900-011-9536-6
   FELDMANSUMMERS S, 1980, CRIM JUSTICE BEHAV, V7, P19, DOI 10.1177/009385488000700103
   Filipas H H, 2001, Violence Vict, V16, P673
   Fisher Bonnie S, 2007, Violence Vict, V22, P18, DOI 10.1891/088667007780482847
   Foa E. B., 1993, AM PSYCHIAT PRESS RE, V12, P273
   Foubert JD, 2006, J COLL STUDENT DEV, V47, P133, DOI 10.1353/csd.2006.0016
   Foubert JD, 2000, J AM COLL HEALTH, V48, P158, DOI 10.1080/07448480009595691
   Foubert JD, 2011, MEN'S AND WOMEN'S PROGRAMS: ENDING RAPE THROUGH PEER EDUCATION, P1
   Foubert JD, 2007, J STUD AFF RES PRACT, V44, P728
   Foubert JD, 2011, SEX ADDICT COMPULS, V18, P212, DOI 10.1080/10720162.2011.625552
   Franklin CA, 2013, FEM CRIMINOL, V8, P87, DOI 10.1177/1557085112455840
   Franklin CA, 2012, CRIM JUSTICE BEHAV, V39, P1296, DOI 10.1177/0093854812453673
   Franklin CA, 2010, J CRIM JUST, V38, P149, DOI 10.1016/j.jcrimjus.2010.02.004
   Freedner N, 2002, J ADOLESCENT HEALTH, V31, P469, DOI 10.1016/S1054-139X(02)00407-X
   FREEDY JR, 1994, J INTERPERS VIOLENCE, V9, P450, DOI 10.1177/088626094009004002
   Garofalo R, 1999, ARCH PEDIAT ADOL MED, V153, P487
   Garrity Stacy E, 2011, J Forensic Nurs, V7, P40, DOI 10.1111/j.1939-3938.2010.01094.x
   Gidycz C. A., 2002, TRAUMA ADULT SEXUAL, P235
   Gidycz CA, 2006, PSYCHOL WOMEN QUART, V30, P173, DOI 10.1111/j.1471-6402.2006.00280.x
   Gidycz CA, 2011, VIOLENCE AGAINST WOM, V17, P720, DOI 10.1177/1077801211409727
   GOLDING JM, 1994, HEALTH PSYCHOL, V13, P130, DOI 10.1037/0278-6133.13.2.130
   GOLDING JM, 1989, J COMMUNITY PSYCHOL, V17, P92, DOI 10.1002/1520-6629(198901)17:1<92::AID-JCOP2290170110>3.0.CO;2-E
   Hayes-Smith R. M., 2009, CRITICAL CRIMINOLOGY, V17, P109, DOI [10.1007/s10612-009-9075-y, DOI 10.1007/S10612-009-9075-Y]
   Hayes-Smith RM, 2010, FEM CRIMINOL, V5, P335, DOI 10.1177/1557085110387581
   Hazelwood R. R, 1995, PRACTICAL ASPECTS RA
   Jordan J., 2004, CRIMINOLOGY CRIMINAL, V4, P29, DOI [10.1177/1466802504042222, DOI 10.1177/1466802504042222]
   Judson K, 2010, J WOMENS HEALTH, V19, P2219, DOI 10.1089/jwh.2010.1936
   Karjane H. M., 2005, SEXUAL ASSAULT CAMPU
   KIMERLING R, 1994, J CONSULT CLIN PSYCH, V62, P333, DOI 10.1037//0022-006X.62.2.333
   Kline R. B., 2005, PRINCIPLES PRACTICE
   KOSS MP, 1987, J CONSULT CLIN PSYCH, V55, P162, DOI 10.1037/0022-006X.55.2.162
   Krebs CP, 2009, J AM COLL HEALTH, V57, P639, DOI 10.3200/JACH.57.6.639-649
   LaFree G. D., 1989, RAPE CRIMINAL JUSTIC
   Langhinrichsen-Rohling J., 2011, VIOLENCE AGAINST WOM, V20, P1
   Lisak David, 2002, Violence Vict, V17, P73, DOI 10.1891/vivi.17.1.73.33638
   Lombardi EL, 2001, J HOMOSEXUAL, V42, P89, DOI 10.1300/J082v42n01_05
   Lonsway KA, 1996, PSYCHOL WOMEN QUART, V20, P229, DOI 10.1111/j.1471-6402.1996.tb00469.x
   MAHLSTEDT D, 1993, FEM PSYCHOL, V3, P319, DOI 10.1177/0959353593033003
   Maier SL, 2008, VIOLENCE AGAINST WOM, V14, P786, DOI 10.1177/1077801208320245
   Marshal MP, 2008, ADDICTION, V103, P546, DOI 10.1111/j.1360-0443.2008.02149.x
   MCCALL GJ, 1993, J INTERPERS VIOLENCE, V8, P277, DOI 10.1177/088626093008002007
   McMahon S, 2012, TRAUMA VIOLENCE ABUS, V13, P3, DOI 10.1177/1524838011426015
   Messman-Moore TL, 2006, PSYCHOL WOMEN QUART, V30, P159, DOI 10.1111/j.1471-6402.2006.00279.x
   Moynihan MM, 2015, J INTERPERS VIOLENCE, V30, P110, DOI 10.1177/0886260514532719
   MUSTAINE EE, 2002, CRIMINAL JUSTICE REV, V0027
   National Center of Education Statistics, 2012, DIG ED STAT 2012
   Orchowski LM, 2008, PSYCHOL WOMEN QUART, V32, P204, DOI 10.1111/j.1471-6402.2008.00425.x
   Page AD, 2007, J POLICE CRIM PSYCHO, V22, P22, DOI 10.1007/s11896-007-9002-7
   Page AD, 2008, SOCIOL SPECTRUM, V28, P389, DOI 10.1080/02732170802053621
   Piccigallo JR, 2012, MEN MASC, V15, P507, DOI 10.1177/1097184X12458590
   POPIEL DA, 1985, AM J COMMUN PSYCHOL, V13, P645, DOI 10.1007/BF00929794
   Potter R. H., 2000, VIOLENCE AGAINST WOM, V6, P1345, DOI [10.1177/10778010022183686, DOI 10.1177/10778010022183686]
   Prospero M., 2008, J AGGRESS MALTREAT T, V16, P376, DOI DOI 10.1080/10926770801926450
   Rankin S. R., 2005, NEW DIR STUD SERV, V111, P17, DOI DOI 10.1002/SS.170
   Reed KMP, 2015, PSYCHOL VIOLENCE, V5, P95, DOI 10.1037/a0037557
   RESICK PA, 1993, J INTERPERS VIOLENCE, V8, P223, DOI 10.1177/088626093008002005
   RIGER S, 1981, J SOC ISSUES, V37, P71, DOI 10.1111/j.1540-4560.1981.tb01071.x
   Rozee PD, 2001, PSYCHOL WOMEN QUART, V25, P295, DOI 10.1111/1471-6402.00030
   Russell ST, 2001, AM J PUBLIC HEALTH, V91, P903, DOI 10.2105/AJPH.91.6.903
   Sabina C, 2014, TRAUMA VIOLENCE ABUS, V15, P201, DOI 10.1177/1524838014521322
   Sanlo R. L., 2000, J STUDENT AFFAIRS RE, V37, P199
   SAVINWILLIAMS RC, 1994, J CONSULT CLIN PSYCH, V62, P261, DOI 10.1037/0022-006X.62.2.261
   Schewe P. A., 2006, PREVENTING VIOLENCE, P107
   Schwartz M., 1997, SEXUAL ASSAULT COLL
   Small SA, 2009, FAM RELAT, V58, P1, DOI 10.1111/j.1741-3729.2008.00530.x
   Stepakoff S, 1998, SUICIDE LIFE-THREAT, V28, P107
   Tasca M, 2013, J INTERPERS VIOLENCE, V28, P1157, DOI 10.1177/0886260512468233
   Todahl JL, 2009, VIOLENCE AGAINST WOM, V15, P952, DOI 10.1177/1077801209335494
   Turchik JA, 2007, J CONSULT CLIN PSYCH, V75, P605, DOI 10.1037/0022-006X.75.4.605
   Ullman S. E., 2002, PREVENTING VIOLENCE, P137, DOI DOI 10.1037/10455-006
   Ullman SE, 2007, CRIM JUSTICE BEHAV, V34, P411, DOI 10.1177/0093854806297117
   Ullman SE, 1996, PSYCHOL WOMEN QUART, V20, P505, DOI 10.1111/j.1471-6402.1996.tb00319.x
   Ullman SE, 1999, AGGRESS VIOLENT BEH, V4, P343, DOI 10.1016/S1359-1789(98)00006-8
   Ullman SE, 1997, CRIM JUSTICE BEHAV, V24, P177, DOI 10.1177/0093854897024002003
   Vladutiu CJ, 2011, TRAUMA VIOLENCE ABUS, V12, P67, DOI 10.1177/1524838010390708
   Wadsworth P, 2012, JNP-J NURSE PRACT, V8, P433, DOI 10.1016/j.nurpra.2011.10.007
   West A, 2002, J INTERPERS VIOLENCE, V17, P972, DOI 10.1177/0886260502017009004
   White House, 2014, 1 WHIT HOUS
   Wilson HW, 2010, ARCH SEX BEHAV, V39, P63, DOI 10.1007/s10508-008-9449-3
   Wolff KB, 2007, SEX CULT, V11, P1, DOI 10.1007/s12119-007-9000-z
   WYATT GE, 1990, PSYCHOL WOMEN QUART, V14, P153, DOI 10.1111/j.1471-6402.1990.tb00012.x
   Yeater EA, 1999, CLIN PSYCHOL REV, V19, P739, DOI 10.1016/S0272-7358(98)00075-0
   Zinzow HM, 2011, J AM COLL HEALTH, V59, P588, DOI 10.1080/07448481.2010.520175
   Zinzow HM, 2010, DEPRESS ANXIETY, V27, P708, DOI 10.1002/da.20719
NR 116
TC 1
Z9 1
U1 1
U2 9
PU ROUTLEDGE JOURNALS, TAYLOR & FRANCIS LTD
PI ABINGDON
PA 2-4 PARK SQUARE, MILTON PARK, ABINGDON OX14 4RN, OXON, ENGLAND
SN 0897-4454
EI 1541-0323
J9 WOMEN CRIM JUSTICE
JI Women Crim. Justice
PY 2016
VL 26
IS 5
BP 354
EP 380
DI 10.1080/08974454.2015.1128377
PG 27
WC Criminology & Penology; Women's Studies
SC Criminology & Penology; Women's Studies
GA EC2OZ
UT WOS:000387964200003
DA 2019-03-23
ER

PT J
AU Frisby, BN
   Kaufmann, R
   Beck, AC
AF Frisby, Brandi N.
   Kaufmann, Renee
   Beck, Anna-Carrie
TI Mediated group development and dynamics: an examination of video
   chatting, Twitter, and Facebook in group assignments
SO COMMUNICATION TEACHER
LA English
DT Article
ID HIGHER-EDUCATION; STUDENT; PERSPECTIVE; PERFORMANCE; INSTRUCTION;
   CLASSROOM
AB Instructors incorporate technological tools into the classroom to address short attention spans, appeal to technologically savvy students, and to increase engagement. This study used both quantitative descriptive and qualitative embedded assessment data to examine the use of three popular tools (i.e. Twitter, Facebook, and video chatting) in academic task groups. Qualitatively, the students (N = 28) commented on group affect, computer mediated communication (CMC) affect, and barriers and facilitators to both task accomplishment and relational development. Quantitatively, the students who were randomly assigned to one of the tools did not differ in cohesion, motivation, satisfaction, group hate, affective learning, or cognitive learning.
C1 [Frisby, Brandi N.; Kaufmann, Renee] Univ Kentucky, Sch Informat Sci, Lexington, KY USA.
   [Beck, Anna-Carrie] Univ Kentucky, Coll Commun & Informat, Lexington, KY USA.
RP Frisby, BN (reprint author), Univ Kentucky, Lexington, KY 40506 USA.
EM brandi.frisby@uky.edu
OI Kaufmann, Renee/0000-0003-4522-9637
CR Abe P., 2013, CAMPUS, V18, P16, DOI DOI 10.1002/ABC.21107
   Andersen J. F., 1979, COMMUNICATION YB, V3, P543, DOI DOI 10.1080/23808985.1979.11923782
   Anderson C. M., 1999, COMMUNICATION REPORT, V12, P21, DOI DOI 10.1080/08934219909367705
   ANDERSON CM, 2001, COMMUNICATION STUDIE, V52, P220, DOI DOI 10.1080/10510970109388555
   Ayala CC, 2008, APPL MEAS EDUC, V21, P315, DOI 10.1080/08957340802347787
   Baines E, 2007, BRIT EDUC RES J, V33, P663, DOI 10.1080/01411920701582231
   Bowman ND, 2014, INTERNET HIGH EDUC, V23, P1, DOI 10.1016/j.iheduc.2014.05.003
   Chidambaram L, 1996, MIS QUART, V20, P143, DOI 10.2307/249476
   Chiriac EH, 2014, FRONT PSYCHOL, V5, DOI 10.3389/fpsyg.2014.00558
   CHRISTOPHEL DM, 1990, COMMUN EDUC, V39, P323, DOI 10.1080/03634529009378813
   Crosta L., 2010, P 7 INT C NETW LEARN, P3
[truncated: 2,234,543 more chars]
