# Supplementary material for: Mapping online hate: A scientometric analysis on research trends and hotspots in research on online hate
Source: PLoS One. 2019 Sep 26;14(9):e0222194. doi: 10.1371/journal.pone.0222194 (PMC6763199; doi:10.1371/journal.pone.0222194)
Supplement: S1 Dataset — (ZIP) [file pone.0222194.s001.zip › savedrecs (5).txt]

FN Clarivate Analytics Web of Science
VR 1.0
PT J
AU Hur, J
   Danes, L
   Hsieh, JH
   McGregor, B
   Krout, D
   Auerbach, S
AF Hur, Junguk
   Danes, Larson
   Hsieh, Jui-Hua
   McGregor, Brett
   Krout, Dakota
   Auerbach, Scott
TI Tox21 Enricher: Web-based Chemical/Biological Functional Annotation
   Analysis Tool Based on Tox21 Toxicity Screening Platform
SO MOLECULAR INFORMATICS
LA English
DT Article
DE Tox21; Chemical enrichment analysis; Toxicity screening; Web tool;
   quantitative High-throughput screening
ID UPDATE; DATABASE
AB The US Toxicology Testing in the 21st Century (Tox21) program was established to develop more efficient and human-relevant toxicity assessment methods. The Tox21 program screens >10,000 chemicals using quantitative high-throughput screening (qHTS) of assays that measure effects on toxicity pathways. To date, more than 70 assays have yielded >12 million concentration-response curves. The patterns of activity across assays can be used to define similarity between chemicals. Assuming chemicals with similar activity profiles have similar toxicological properties, we may infer toxicological properties based on its neighbourhood. One approach to inference is chemical/biological annotation enrichment analysis. Here, we present Tox21 Enricher, a web-based chemical annotation enrichment tool for the Tox21 toxicity screening platform. Tox21 Enricher identifies over-represented chemical/biological annotations among lists of chemicals (neighbourhoods), facilitating the identification of the toxicological properties and mechanisms in the chemical set.
C1 [Hur, Junguk; McGregor, Brett] Univ North Dakota, Biomed Sci, Sch Med & Hlth Sci, Grand Forks, ND 58202 USA.
   [Danes, Larson; Krout, Dakota] Univ North Dakota, Comp Sci, Grand Forks, ND 58202 USA.
   [Hsieh, Jui-Hua; Auerbach, Scott] NIEHS, Natl Toxicol Program, Durham, NC 27709 USA.
RP Hur, J (reprint author), Univ North Dakota, Biomed Sci, Sch Med & Hlth Sci, Grand Forks, ND 58202 USA.
EM junguk.hur@med.und.edu
OI Hur, Junguk/0000-0002-0736-2149
CR BENJAMINI Y, 1995, J R STAT SOC B, V57, P289
   Davis AP, 2017, NUCLEIC ACIDS RES, V45, pD972, DOI 10.1093/nar/gkw838
   Ganter B, 2005, J BIOTECHNOL, V119, P219, DOI 10.1016/j.jbiotec.2005.03.022
   Huang DW, 2009, NAT PROTOC, V4, P44, DOI 10.1038/nprot.2008.211
   Kanehisa M, 2017, NUCLEIC ACIDS RES, V45, pD353, DOI 10.1093/nar/gkw1092
   Law V, 2014, NUCLEIC ACIDS RES, V42, pD1091, DOI 10.1093/nar/gkt1068
   Moreno P, 2015, BMC BIOINFORMATICS, V16, DOI 10.1186/s12859-015-0486-3
   Seal A., DJ WILD DRUG REPURPO
   Tice RR, 2013, ENVIRON HEALTH PERSP, V121, P756, DOI 10.1289/ehp.1205784
   Wang YL, 2017, NUCLEIC ACIDS RES, V45, pD955, DOI 10.1093/nar/gkw1118
   Yang CH, 2015, J CHEM INF MODEL, V55, P510, DOI 10.1021/ci500667v
NR 11
TC 0
Z9 0
U1 1
U2 4
PU WILEY-V C H VERLAG GMBH
PI WEINHEIM
PA POSTFACH 101161, 69451 WEINHEIM, GERMANY
SN 1868-1743
EI 1868-1751
J9 MOL INFORM
JI Mol. Inf.
PD MAY
PY 2018
VL 37
IS 5
AR UNSP 1700129
DI 10.1002/minf.201700129
PG 3
WC Chemistry, Medicinal; Computer Science, Interdisciplinary Applications;
   Mathematical & Computational Biology
SC Pharmacology & Pharmacy; Computer Science; Mathematical & Computational
   Biology
GA GF5QY
UT WOS:000432023800003
PM 29377626
DA 2019-03-23
ER

PT J
AU Lee, YC
   Wu, WL
AF Lee, Yi-Chih
   Wu, Wei-Li
TI Factors in cyber bullying: the attitude-social influence-efficacy model
SO ANALES DE PSICOLOGIA
LA English
DT Article
DE cyber bullying; attitude-social influence-efficacy model; risk
   perception
ID SCHOOL STUDENTS; MIDDLE SCHOOL; SELF-EFFICACY; BEHAVIOR; SMOKING;
   TAIWAN; RISK; DETERMINANTS; PREVENTION; AGE
AB This study examines the correlation between risk perception, knowledge, social influence, self-efficacy, and cyber bullying behavior from the perspective of the attitude-social influence-efficacy model. The samples in this survey are adolescents who have had cyber bullying behavior or have witnessed their peers' cyber bullying behavior. The results showed that attitude towards cyber bullying affected cyber bullying intention, and that intention also influenced cyber bullying behavior. Social influence also had an impact on cyber bullying intention and cyber bullying behavior. In fact, intention was a mediator between attitude and behavior, as well as between social influence and behavior.
C1 [Lee, Yi-Chih; Wu, Wei-Li] Chien Hsin Univ Sci & Technol, Dept Int Business, Zhongli City, Taoyuan County, Taiwan.
RP Lee, YC (reprint author), Chien Hsin Univ Sci & Technol, 229 Jianxing Rd, Zhongli City 320, Taoyuan County, Taiwan.
EM lyc6115@ms61.hinet..net
CR BANDURA A, 1993, EDUC PSYCHOL, V28, P117, DOI 10.1207/s15326985ep2802_3
   BANDURA A, 1977, PSYCHOL REV, V84, P191, DOI 10.1037/0033-295X.84.2.191
   Bandura A., 1986, SOCIAL FDN THOUGHT A
   Bandura A., 1991, HDB MORAL BEHAV DEV, V1, P45
   Barlett C, 2014, AGGRESSIVE BEHAV, V40, P474, DOI 10.1002/ab.21555
   Belsey B., 2007, ATA MAGAZINE, V88, P14
   BRUG J, 1995, APPETITE, V25, P285, DOI 10.1006/appe.1995.0062
   CALDER BJ, 1981, J CONSUM RES, V8, P197, DOI 10.1086/208856
   Chang CH, 2007, ADDICT BEHAV, V32, P2345, DOI 10.1016/j.addbeh.2007.02.001
   Chang H.P., 2013, CHINESE J GUIDANCE C, V28, P29
   Chen H.C., 2010, FORMOSA J MENTAL HLT, V23, P587
   Chen H.Y., 2008, B ED PSYCHOL, V39, P335
   Child Welfare League Foundation, 2014, SURV REP SCH BULL PH
   Chiou J. S., 2002, J SERV RES-US, V5, P113, DOI DOI 10.1177/109467002237494
   CHURCHILL GA, 1979, J MARKETING RES, V16, P64, DOI 10.2307/3150876
   Dehue F, 2008, CYBERPSYCHOL BEHAV, V11, P217, DOI 10.1089/cpb.2007.0008
   deVries H, 2003, HEALTH EDUC RES, V18, P611, DOI 10.1093/her/cyg031
   Eslea M., 2012, EUROPEAN J PSYCHOL E, V15, P207
   Fishbein M, 1975, BELIEF ATTITUDE INTE
   Fosse Gunilla Klensmeden, 2006, Eat Behav, V7, P404, DOI 10.1016/j.eatbeh.2005.12.006
   Fu TT, 2001, ACAD EC PAPERS, V29, P91
   Gollwitzer P M, 1998, Pers Soc Psychol Rev, V2, P124, DOI 10.1207/s15327957pspr0202_5
   Graham S, 2006, J ABNORM CHILD PSYCH, V34, P363, DOI 10.1007/s10802-006-9030-2
   HAZZARD A, 1986, J ASTHMA, V23, P61, DOI 10.3109/02770908609077476
   Holfeld B, 2014, COMPUT HUM BEHAV, V38, P1, DOI 10.1016/j.chb.2014.05.012
   Hong JC, 2014, COMPUT HUM BEHAV, V30, P307, DOI 10.1016/j.chb.2013.09.011
   Hsu L. L., 2011, J E BUSINESS, V13, P781
   Hsu M.H., 2000, J INFORM MANAGEMENT, V7, P85
   Huang C.S., 2011, CURRICULUM INSTRUCTI, V14, P193
   Huang YY, 2010, COMPUT HUM BEHAV, V26, P1581, DOI 10.1016/j.chb.2010.06.005
   Kim YS, 2005, PEDIATRICS, V115, P357, DOI 10.1542/peds.2004-0902
   Kokkinos CM, 2014, J APPL DEV PSYCHOL, V35, P204, DOI 10.1016/j.appdev.2014.04.001
   Lascu D, 1999, J MARKETING THEORY P, V7, P1, DOI DOI 10.2307/40469964
   Liao G.L., 2012, INFORM MANAGEMENT SC, V5, P31
   Lin M.Q., 2004, J MANAGE, V21, P801
   Lin Y.J., 2014, TAIWAN J PUBLIC HLTH, V33, P397
   Liou J.L., 2013, AGR EC, V50, P1
   Liou J.L., 2009, TAIWAN J APPL EC, V86, P95
   MacDonald CD, 2010, PROCD SOC BEHV, V9, DOI 10.1016/j.sbspro.2010.12.436
   Mishna F, 2012, CHILD YOUTH SERV REV, V34, P63, DOI 10.1016/j.childyouth.2011.08.032
   Patchin J. W, 2009, BULLYING SCHOOLYARD
   Petty R.E., 1986, ADV EXPT SOCIAL PSYC, P1, DOI DOI 10.1016/S0065-2601(08)60214-2
   PROCHASKA JO, 1983, J CONSULT CLIN PSYCH, V51, P390, DOI 10.1037//0022-006X.51.3.390
   Shariff S., 2005, SAF SEC NETW WORLD B
   Srabstein JC, 2010, B WORLD HEALTH ORGAN, V88, P403, DOI 10.2471/BLT.10.077123
   Tan C. H., 2006, J EVIDENCE BASED NUR, V2, P24
   Tokunaga RS, 2010, COMPUT HUM BEHAV, V26, P277, DOI 10.1016/j.chb.2009.11.014
   van Goethem AAJ, 2010, J ABNORM CHILD PSYCH, V38, P829, DOI 10.1007/s10802-010-9405-2
   VISCUSI WK, 1991, REV ECON STAT, V73, P577, DOI 10.2307/2109396
   WEINSTEIN ND, 1988, HEALTH PSYCHOL, V7, P355, DOI 10.1037//0278-6133.7.4.355
   Wu M.L., 2009, SECONDARY ED, V60, P90
   Yang J.L., 2015, TAIWAN J PUBLIC HLTH, V34, P61
   Yang MY, 2015, NTU MANAG REV, V25, P39, DOI 10.6226/NTUMR.2015.FEB.OB13
   Ybarra ML, 2007, J ADOLESCENT HEALTH, V41, pS42, DOI 10.1016/j.jadohealth.2007.09.004
NR 54
TC 0
Z9 0
U1 1
U2 14
PU UNIV MURCIA
PI MURCIA
PA SOC ESPANOLA HISTORIA AGRARIA, CAMPUS ESPINARDO, MURCIA, 30100, SPAIN
SN 0212-9728
EI 1695-2294
J9 AN PSICOL-SPAIN
JI An. Psicol.
PD MAY
PY 2018
VL 34
IS 2
BP 324
EP 331
DI 10.6018/analesps.34.2.295411
PG 8
WC Psychology; Psychology, Multidisciplinary
SC Psychology
GA GE3JN
UT WOS:000431109700014
OA DOAJ Gold
DA 2019-03-23
ER

PT J
AU Macedo, KTM
AF Mercuri Macedo, Karen Tank
TI CONTEMPORARY SOCIAL CONFLICTS: POSSIBLE CAUSES AND CONSEQUENCES OF
   VIRTUAL LYNCHINGS
SO HUMANIDADES & INOVACAO
LA Portuguese
DT Article
DE virtual lynching; conflicts; popular; justice; human rights
AB Historically, society does not feel protected by the state and considers institutional justice inefficient and slow. Thereby, people are moved by fear, increasing mistrust and the verge of a war of everybody against everybody. Therefore, persons similar to ban those who think or act in different ways. The insertion of technology in the daily life of contemporary society has made these social practices popularize and gain new dimensions. Although there is a sense of freedom on the Internet, this environment is not exempt from law enforcement for those who disrespect human rights. In this article, we will trace the trajectory of a new social conflict, the Virtual Lynch (MERCURI, 2016): we will seek to identify some principles that indicate its origin; afterwards, we will describe how it occur in the virtual and how this environment strengthens it; and finally, to show the possible consequences for both: the virtual lynchers and the victims.
C1 [Mercuri Macedo, Karen Tank] Univ Estadual Campinas, UNICAMP, IEL, Linguist Aplicada, Campinas, SP, Brazil.
   [Mercuri Macedo, Karen Tank] Univ Estadual Campinas UNICAMP, FCA, Ciencias Humanas & Sociais Aplicadas, Campinas, SP, Brazil.
   [Mercuri Macedo, Karen Tank] Univ Estadual Paulista Julio de Mesquita Filho UN, FCL Ar, Teorias Linguist & Ensino, Sao Paulo, SP, Brazil.
   [Mercuri Macedo, Karen Tank] Univ Estadual Campinas, Campinas, SP, Brazil.
RP Macedo, KTM (reprint author), Univ Estadual Campinas, UNICAMP, IEL, Linguist Aplicada, Campinas, SP, Brazil.; Macedo, KTM (reprint author), Univ Estadual Campinas UNICAMP, FCA, Ciencias Humanas & Sociais Aplicadas, Campinas, SP, Brazil.; Macedo, KTM (reprint author), Univ Estadual Paulista Julio de Mesquita Filho UN, FCL Ar, Teorias Linguist & Ensino, Sao Paulo, SP, Brazil.; Macedo, KTM (reprint author), Univ Estadual Campinas, Campinas, SP, Brazil.
EM karen.tmm@gmail.com
CR BAUMAN Zygmunt, 2016, REV IHU ON LINE SAO
   Brasil, 1988, CONST REP FED BRAS 1
   BUZATO Marcelo El Khouri, 2010, 9 ENC CIRC LING CELS
   DA LUZ BORGES SAMUEL, 2010, THESIS
   ERSTAD Ola, 2008, DIGITAL LITERACIES C, V30
   EVANGELISTA Rafael, 2016, REV IHU ON LINE 0127
   FABIO Andre C, 2016, NEXO JORNAL ON  1116
   FURTADO Jenifer. A, 2015, DISCURSO ODIO LIMITE
   GARCIA DOSSANTOS L, 2003, POLITIZAR NOVAS TECN
   Kramer ADI, 2014, P NATL ACAD SCI USA, V111, P8788, DOI 10.1073/pnas.1320040111
   LEVY Pierre, 1996, QUE VIRTUAL TRADUCAO
   Martin A., 2006, INNOVATION TEACHING, V5, P1
   MARTINS Jose S, 2015, LINCHAMENTOS JUSTICA
   MERCURI Karen T, 2016, THESIS
   PADRAO Marcio, 2016, REDES SOCIAIS ESCOLH
   Ronson Jon, 2015, SO YOUVE BEEN PUBLIC
   SAFATLE Vladimir, 2015, CAFE FILOSOFICO CPFL
   SAFATLE Vladimir. P., 2015, COLAPSO INDIVIDUO SE
   SANTOS Marco Aurelio M, 2014, ANAIS, P10
   VIRILIO Paul, 1998, TECNOCIENCIA CULTURA, P127
NR 20
TC 0
Z9 0
U1 0
U2 0
PU FUNDACAO UNIV TOCANTINS
PI PALMAS-TOCANTINS
PA PRO-REITORIA PESQUISA & POS-GRADUACAO 108 SUL ALAMEDA 11 LOTE 03 CX
   POSTAL 173, PALMAS-TOCANTINS, CEP77020-122, BRAZIL
SN 2358-8322
J9 HUMANID INOV
JI Humanid. Inov.
PD MAY-JUN
PY 2018
VL 5
IS 4
BP 197
EP 208
PG 12
WC Humanities, Multidisciplinary
SC Arts & Humanities - Other Topics
GA GM6NV
UT WOS:000438287500015
DA 2019-03-23
ER

PT J
AU Moloney, ME
   Love, TP
AF Moloney, Mairead Eastin
   Love, Tony P.
TI Assessing online misogyny: Perspectives from sociology and feminist
   media studies
SO SOCIOLOGY COMPASS
LA English
DT Article
ID COMPENSATORY MANHOOD; SEXUAL-HARASSMENT; GENDERED WORLD; ACTS; MEN;
   MASCULINITY; INTERNET; PEOPLE; BODIES; SEXES
AB Scholarly and lay publications have highlighted increasing online misogyny. We review the dominant, cross-disciplinary analyses and conceptualizations of cisnormative, heterosexist, misogynistic discourses. From feminist media scholarship, we highlight four terms intended to describe acts of online misogyny: online sexual harassment, gendertrolling, e-bile, and disciplinary rhetoric. We then review the nascent sociological concept of virtual manhood acts (VMA) and situate it within the broader context of critical gender theory. VMA use the tools of technologically facilitated misogyny; they occur in online social spaces and, using textual and visual cues to signal a masculine self, enforce hegemonic gender norms, oppress women, and keep men in the box. VMA align with the interactionist view of gender as action and emphasize that a physical body is not needed to signal manhood. The concept of virtual manhood acts acknowledges that women are the primary victims of online oppression without obscuring the problematic practices of men that are central to this subjugation.
C1 [Moloney, Mairead Eastin; Love, Tony P.] Univ Kentucky, Dept Sociol, 1515 Patterson Off Tower, Lexington, KY 40506 USA.
RP Moloney, ME (reprint author), Univ Kentucky, Dept Sociol, 1515 Patterson Off Tower, Lexington, KY 40506 USA.
EM m.moloney@uky.edu
FU National Institute on Drug Abuse [K12DA035150]
FX National Institute on Drug Abuse, Grant/Award Number: K12DA035150
CR American Psychological Association Task Force on the Sexualization of Girls (APA Task Force), 2010, REP APA TASK FORC SE
   Aosved AC, 2006, SEX ROLES, V55, P481, DOI 10.1007/s11199-006-9101-4
   Banet-Weiser S, 2016, FEM MEDIA STUD, V16, P171, DOI 10.1080/14680777.2016.1120490
   Barak A, 2005, SOC SCI COMPUT REV, V23, P77, DOI 10.1177/0894439304271540
   Beck Ulrich, 2002, INDIVIDUALIZATION I
   Berger J, 2006, AM J SOCIOL, V111, P1038, DOI 10.1086/498633
   BERGER J, 1972, AM SOCIOL REV, V37, P241, DOI 10.2307/2093465
   Boellstorff T, 2008, COMING OF AGE IN SECOND LIFE: AN ANTHROPOLOGIST EXPLORES THE VIRTUALLY HUMAN, P1
   Bonilla-Silva E, 2013, RACISM RACISTS COLOR
   Bridges T, 2014, SOCIOL COMPASS, V8, P246, DOI 10.1111/soc4.12134
   Cole KK, 2015, FEM MEDIA STUD, V15, P356, DOI 10.1080/14680777.2015.1008750
   Collins P. Hill, 2000, BLACK FEMINIST THOUG
   Connell RW, 2005, GENDER SOC, V19, P829, DOI 10.1177/0891243205278639
   Dozier R, 2005, GENDER SOC, V19, P297, DOI 10.1177/0891243204272153
   Duggan M., 2015, MOBILE MESSAGING SOC
   Ezzell MB, 2012, GENDER SOC, V26, P190, DOI 10.1177/0891243211434611
   Fahlberg A, 2016, SOCIOL COMPASS, V10, P673, DOI 10.1111/soc4.12397
   Fausto-Sterling A, 2000, SCIENCES, V40, P18, DOI 10.1002/j.2326-1951.2000.tb03504.x
   Flood M, 2008, MEN MASC, V10, P339, DOI 10.1177/1097184X06287761
   Foucault Michel, 1995, DISCIPLINE PUNISH BI
   Franks M. A., 2015, DRAFTING EFFECTIVE R, DOI [10. 2139/ssrn. 2468823, DOI 10.2139/SSRN.2468823]
   Giddens A., 1992, TRANSFORMATION INTIM
   GOFFMAN E, 1977, THEOR SOC, V4, P301
   Gordon A. R., 2007, J LGBT HLTH RES, V3, P55, DOI [10.1080.15574090802093562, DOI 10.1080/15574090802093562]
   Griffiths M, 2000, CYBERPSYCHOL BEHAV, V3, P537, DOI 10.1089/109493100420151
   Hearn J., 2004, FEMINIST THEORY, V5, P49, DOI DOI 10.1177/1464700104040813
   Holmes Janet, 2000, DISCOURSE STUDIES, V2, P159, DOI DOI 10.1177/1461445600002002002
   Jackman C, 2011, AUSTRALIAN
   Jane EA, 2016, CONTINUUM-J MEDIA CU, V30, P284, DOI 10.1080/10304312.2016.1166560
   Jane EA, 2014, FEM MEDIA STUD, V14, P531, DOI 10.1080/14680777.2012.741073
   Jane EA, 2014, CONTINUUM-J MEDIA CU, V28, P558, DOI 10.1080/10304312.2014.924479
   Johnson AG, 2014, GENDER KNOT: UNRAVELING OUR PATRIARCHAL LEGACY, 3RD EDITION, P1
   Jurgenson N, 2012, FUTURE INTERNET, V4, P83, DOI 10.3390/fi4010083
   Katz J., 2006, MACHO PARADOX WHY SO
   KEHILY M.-J., 1997, GENDER ED, V9, P69, DOI DOI 10.1080/09540259721466
   Kimmel Michael, 2008, GUYLAND PERILOUS WOR
   Kivel Paul, 1984, ACT LIKE A MAN BOX
   Mantilla K, 2013, FEMINIST STUD, V39, P563
   Massanari A, 2017, NEW MEDIA SOC, V19, P329, DOI 10.1177/1461444815608807
   Megarry J, 2014, WOMEN STUD INT FORUM, V47, P46, DOI 10.1016/j.wsif.2014.07.012
   Messerschmidt J. W., 1997, CRIME STRUCTURED ACT
   Messner M. A., 2001, MENS LIVES
   Moloney ME, 2018, MEN MASC, V21, P603, DOI 10.1177/1097184X17696170
   Moloney ME, 2014, TEACH SOCIOL, V42, P119, DOI 10.1177/0092055X13513179
   Morris Edward., 2012, LEARNING HARD WAY MA
   Nakamura Lisa, 2002, CYBERTYPES RACE ETHN
   Nakamura Lisa, 2008, DIGITIZING RACE VISU
   Pascoe CJ, 2007, DUDE, YOU'RE A FAG: MASCULINITY AND SEXUALITY IN HIGH SCHOOL, P1
   Penny L, 2013, CYBERSEXISM SEX GEND
   Philips W, 2015, THIS IS WHY WE CANT
   RIDGEWAY C, 1991, SOC FORCES, V70, P367, DOI 10.2307/2580244
   Schacht SP, 1996, GENDER SOC, V10, P550, DOI 10.1177/089124396010005004
   Schilt K, 2009, GENDER SOC, V23, P440, DOI 10.1177/0891243209340034
   Schrock D, 2009, ANNU REV SOCIOL, V35, P277, DOI 10.1146/annurev-soc-070308-115933
   Serano J., 2007, WHIPPING GIRL TRANSS
   Stein J., 2016, TIME
   SUMERAU J, 2014, MEN MASC, V18, P581
   Sumerau J. E., 2016, SOCIAL CURRENTS, V3, P293, DOI DOI 10.1177/2329496515604644
   Sumerau J. E., 2017, SOCIOL FOCUS, V50, P213
   Sumerau JE, 2012, GENDER SOC, V26, P461, DOI 10.1177/0891243212439748
   Sun C, 2017, VIOLENCE AGAINST WOM, V23, P1710, DOI 10.1177/1077801216666723
   Talusan M., 2016, MIC
   Thompson Laura, 2016, DICK PICS ARE NO JOK
   Vaccaro CA, 2011, SOCIOL COMPASS, V5, P65, DOI 10.1111/j.1751-9020.2010.00346.x
   Valenti J., 2014, JESSICA VALENTIS FAC
   West C, 1987, GENDER SOC, V1, P125, DOI 10.1177/0891243287001002002
NR 66
TC 0
Z9 0
U1 5
U2 10
PU WILEY
PI HOBOKEN
PA 111 RIVER ST, HOBOKEN 07030-5774, NJ USA
SN 1751-9020
J9 SOCIOL COMPASS
JI Sociol. Compass
PD MAY
PY 2018
VL 12
IS 5
AR UNSP e12577
DI 10.1111/soc4.12577
PG 12
WC Sociology
SC Sociology
GA GE8UQ
UT WOS:000431507100003
DA 2019-03-23
ER

PT J
AU Moody-Ramirez, M
   Cole, H
AF Moody-Ramirez, Mia
   Cole, Hazel
TI Victim Blaming in Twitter Users' Framing of Eric Garner and Michael
   Brown
SO JOURNAL OF BLACK STUDIES
LA English
DT Article
DE victim blaming; #BlackLivesMatter; Eric Garner; Michael Brown
ID TELEVISION-NEWS; AFRICAN-AMERICANS; UNITED-STATES; SOCIAL MEDIA; RAPE;
   COVERAGE; VIOLENCE; OPINION; PROTEST; KATRINA
AB Using a critical race lens, this analysis extends the victim-blaming literature to examine representations of Black males killed by White police officers. Specifically, it explores tweets that emerged following the deaths of Michael Brown and Eric Garner in 2014. Study findings indicate Twitter users often used victim-blaming discourse to present the incidents of violence against Black men as isolated cases of punishment they deserved instead of the manifestations of larger social problems and systematic injustices. Common victim-blaming themes used to frame the two men were criminal actions/culpability, physical features, and race and class characteristics. A counter narrative toward justice and policy change later emerged, and the two men's deaths became a catalyst for change. Notably, the #BlackLivesMatter campaign became an impetus to help foster growth in the Black liberation movement.
C1 [Moody-Ramirez, Mia] Baylor Univ, Journalism Publ Relat & New Media, Waco, TX 76798 USA.
   [Cole, Hazel] Univ West Georgia, Publ Relat, Carrollton, GA USA.
RP Moody-Ramirez, M (reprint author), Baylor Univ, One Bear Pl, Waco, TX 76798 USA.
EM Mia_Moody@baylor.edu
OI Moody-Ramirez, Mia/0000-0002-1190-0755
CR Adams-Price CE, 2004, J ADULT DEV, V11, P289, DOI 10.1023/B:JADE.0000044532.83720.74
   Allport G. W., 1954, NATURE PREJUDICE
   Ardovini-Brooker J., 2002, JUSTICE PROFESSIONAL, V15, P3, DOI DOI 10.1080/08884310212826
   BALLROKEACH SJ, 1979, UNDERSTANDING HUMAN, P82
   Bell D., 1992, FACES BOTTOM WELL PE
   Benedict H., 1997, REAL MAJORITY MEDIA, P115
   Black Lives Matter, 2012, AB
   Blackstone G., 2017, J BROADCAST ELECTRON, V61, P682
   Blow Charles M, 2014, NY TIMES
   Bonilla Y, 2015, AM ETHNOL, V42, P4, DOI 10.1111/amet.12112
   BORDENS KS, 1999, RES DESIGN METHODS P
   Bowen S., 2015, ELON J UNDERGRADUATE, V6
   Brown AL, 2008, SEX ROLES, V58, P490, DOI 10.1007/s11199-007-9353-7
   Brunken L., 2006, HURRICANE KATRINA CO
   Campbell Christopher., 1995, RACE MYTH NEWS
   Campbell K, 2015, JOURNAL PRACT, V9, P184, DOI 10.1080/17512786.2014.916486
   Choi S, 2014, NEW MEDIA SOC, V16, P129, DOI 10.1177/1461444813487956
   Chong D, 2007, J COMMUN, V57, P99, DOI 10.1111/j.1460-2466.2006.00331.x
   Crenshaw Kimberle, 1991, STANFORD LAW REV, V43, P1241, DOI DOI 10.2307/1229039
   Dates J. L, 1993, SPLIT IMAGE AFRICAN
   Davey M, 2014, NY TIMES
   Davis MJ, 2008, SOUTH COMMUN J, V73, P243, DOI 10.1080/10417940802219736
   Delgado R., 2001, CRITICAL RACE THEORY
   DePinto J., 2014, CBS NEWS
   Dixon TL, 2000, J COMMUN, V50, P131, DOI 10.1093/joc/50.2.131
   Dixon TL, 2008, J COMMUN, V58, P321, DOI 10.1111/j.1460-2466.2008.00387.x
   Drummond W., 1990, AM ENTERPRISE, V1, P24
   Dyson M. E., 2014, NY TIMES
   Eligon John, 2014, NY TIMES
   ENTMAN RM, 1991, J COMMUN, V41, P6, DOI 10.1111/j.1460-2466.1991.tb02328.x
   Entman Robert M, 2000, BLACK IMAGE WHITE MI
   Fung K., 2012, HUFFINGTON POST
   Gilliam FD, 2000, AM J POLIT SCI, V44, P560, DOI 10.2307/2669264
   Hafner Josh, 2016, US TODAY
   Haider-Markel DP, 2007, POLICY STUD J, V35, P587, DOI 10.1111/j.1541-0072.2007.00238.x
   Hall Stuart, 1997, REPRESENTATION CULTU
   Heider F., 1958, PSYCHOL INTERPERSONA
   Khanlarzadeh M., 2014, TRAGEDY BEING M BROW
   Ladson-Billings G., 1998, INT J QUALITATIVE ST, V11, P7, DOI DOI 10.1080/095183998236863
   Lambert AJ, 2000, PERS SOC PSYCHOL B, V26, P853, DOI 10.1177/0146167200269010
   Lassiter J. E., 1979, 1979 ANN M NW ANTHR
   Lippmann W., 1934, PUBLIC OPINION
   LULE J, 1995, CRIT STUD MASS COMM, V12, P176, DOI 10.1080/15295039509366930
   Mastro DE, 2005, JOURNALISM MASS COMM, V82, P110, DOI 10.1177/107769900508200108
   Meraz S, 2013, INT J PRESS/POLIT, V18, P138, DOI 10.1177/1940161212474472
   Meyers M, 2004, CRIT STUD MEDIA COMM, V21, P95, DOI 10.1080/07393180410001688029
   Mulford CL, 1996, PSYCHOL REP, V79, P191, DOI 10.2466/pr0.1996.79.1.191
   National Council on Crime and Delinquency, 2007, JUST SOM DIFF TREATM
   Nelson TE, 1997, POLIT BEHAV, V19, P221, DOI 10.1023/A:1024834831093
   Omi M., 1994, RACIAL FORMATION US
   Ono K. A., 2009, CONT MEDIA CULTURE R
   Pilgrim D., 2012, J CROW MUSEUM RACIST
   Ponting B., 2014, FOX 5           1124
   Purcell C, 2014, CULT HEALTH SEX, V16, P1141, DOI 10.1080/13691058.2014.937463
   Q13 FOX , 2015, Q13 FOX         0301
   RASINSKI KA, 1989, PUBLIC OPIN QUART, V53, P388, DOI 10.1086/269158
   Reese S. D., 2001, FRAMING PUBLIC LIFE
   Savali K. W., 2016, THE ROOT
   Smith M, 2015, NY TIMES
   Smith WA, 2007, AM BEHAV SCI, V51, P551, DOI 10.1177/0002764207307742
   Sneed T., 2014, U S NEWS
   Squires C, 2010, J COMMUN INQ, V34, P210, DOI 10.1177/0196859910371375
   van der Meer TGLA, 2013, PUBLIC RELAT REV, V39, P229, DOI 10.1016/j.pubrev.2012.12.001
   Van Dijk T. A, 1993, ELITE DISCOURSE RACI
   Watkins SC, 2001, CRIT STUD MEDIA COMM, V18, P83, DOI 10.1080/15295030109367125
   Wilson C. C., 1995, GENDER RACE CLASS ME, P283
   Winter NJG, 2006, AM J POLIT SCI, V50, P400, DOI 10.1111/j.1540-5907.2006.00191.x
   Worthington N, 2013, COMMUN CULT CRIT, V6, P103, DOI 10.1111/j.1753-9137.2012.01145.x
NR 68
TC 0
Z9 0
U1 8
U2 12
PU SAGE PUBLICATIONS INC
PI THOUSAND OAKS
PA 2455 TELLER RD, THOUSAND OAKS, CA 91320 USA
SN 0021-9347
EI 1552-4566
J9 J BLACK STUD
JI J. Black Stud.
PD MAY
PY 2018
VL 49
IS 4
BP 383
EP 407
DI 10.1177/0021934718754312
PG 25
WC Ethnic Studies; Social Sciences, Interdisciplinary
SC Ethnic Studies; Social Sciences - Other Topics
GA GD2LX
UT WOS:000430332200005
DA 2019-03-23
ER

PT J
AU Ramo, DE
   Kaur, M
   Corpuz, ES
   Satre, DD
   Delucchi, K
   Brown, SA
   Prochaska, JJ
AF Ramo, Danielle E.
   Kaur, Manpreet
   Corpuz, Ella S.
   Satre, Derek D.
   Delucchi, Kevin
   Brown, Sandra A.
   Prochaska, Judith J.
TI Using Facebook to address smoking and heavy drinking in young adults:
   Protocol for a randomized, controlled trial
SO CONTEMPORARY CLINICAL TRIALS
LA English
DT Article
DE Tobacco; Smoking; Heavy episodic drinking; Alcohol; Clinical trial;
   Young adults; Social media; Facebook; Behavioral intervention
ID TOBACCO STATUS PROJECT; ABUSE SCREENING-TEST; COLLEGE-STUDENTS;
   CESSATION INTERVENTION; CIGARETTE-SMOKING; SUBSTANCE USE; ALCOHOL-USE;
   TREATMENT OUTCOMES; FAGERSTROM TEST; SOCIAL SMOKING
AB Introduction: Tobacco and alcohol often are used simultaneously by young adults, and their co-use is associated with greater health consequences than from single use. Social media platforms offer low cost and highly accessible channels to reach and engage young people in substance use interventions. The current trial seeks to compare the Facebook Tobacco Status Project (TSP) smoking cessation intervention to an intervention targeting both tobacco use and heavy episodic drinking (TSP + ALC) among young adults who use both substances.
   Methods: This randomized clinical trial will evaluate the feasibility and initial efficacy of TSP + ALC compared to TSP with 225 US young adult smokers reporting heavy drinking. Participants will be recruited online and randomized to one of two conditions (TSP or TSP + ALC), both with assignment to a Facebook group tailored to readiness to quit smoking. Groups will receive a 90-day intervention including daily Facebook postings and weekly live counseling sessions. The TSP + ALC group will include content related to alcohol use. All participants will be offered a 2-week introductory supply of nicotine patch. Participants will complete baseline, 3-, 6-, and 12-month online assessments of substance use and other health risk behaviors. The primary efficacy outcome is biochemically-verified 7-day point prevalence abstinence. Secondary outcomes include alcohol and tobacco use, combined use, and thoughts about each substance.
   Discussion: This trial examines an innovative and scalable approach to engaging young adults online in tobacco and alcohol use treatment. Study findings will inform digital health interventions and best practices for treating multiple substance use in young adults.
C1 [Ramo, Danielle E.; Kaur, Manpreet; Corpuz, Ella S.; Satre, Derek D.; Delucchi, Kevin] Univ Calif San Francisco, Dept Psychiat, Weill Inst Neurosci, 401 Parnassus Ave,Box CPT 0984, San Francisco, CA 94143 USA.
   [Brown, Sandra A.] Univ Calif San Diego, Dept Psychiat & Psychol, La Jolla, CA 92093 USA.
   [Prochaska, Judith J.] Stanford Univ, Dept Med, Stanford Prevent Res Ctr, Stanford, CA 94305 USA.
RP Ramo, DE (reprint author), Univ Calif San Francisco, Dept Psychiat, Weill Inst Neurosci, 401 Parnassus Ave,Box CPT 0984, San Francisco, CA 94143 USA.
EM danielle.ramo@ucsf.edu
OI Delucchi, Kevin/0000-0003-2195-9627
FU NIDA NIH HHS [R34 DA041637]
CR American Cancer Society, ALC US CANC
   Ames SC, 2014, ADDICT BEHAV, V39, P848, DOI 10.1016/j.addbeh.2014.02.001
   Ames SC, 2010, ANN BEHAV MED, V40, P343, DOI 10.1007/s12160-010-9222-4
   Baskerville NB, 2016, NICOTINE TOB RES, V18, P351, DOI 10.1093/ntr/ntv119
   Brown RA, 1998, PSYCHOL ADDICT BEHAV, V12, P101, DOI 10.1037/0893-164X.12.2.101
   Bush TM, 2008, NICOTINE TOB RES, V10, P1511, DOI 10.1080/14622200802323167
   Carpenter MJ, 2004, J CONSULT CLIN PSYCH, V72, P371, DOI 10.1037/0022-006X.72.3.371
   Carpenter MJ, 2003, NICOTINE TOB RES, V5, P155, DOI 10.1080/1462220031000073685
   Cheung YTD, 2017, TELEMED E-HEALTH, V23, P507, DOI 10.1089/tmj.2016.0176
   Chiolero A, 2006, PREV MED, V42, P348, DOI 10.1016/j.ypmed.2006.01.011
   Cobb NK, 2005, NICOTINE TOB RES, V7, P207, DOI 10.1081/14622200500055319
   Cocco KM, 1998, PSYCHOL ASSESSMENT, V10, P408, DOI 10.1037/1040-3590.10.4.408
   Costello CR, 2017, J ADOLESCENT HEALTH, V60, P629, DOI 10.1016/j.jadohealth.2017.03.017
   Dallery J, 2007, DRUG ALCOHOL DEPEN, V86, P230, DOI 10.1016/j.drugalcdep.2006.06.013
   DICLEMENTE CC, 1991, J CONSULT CLIN PSYCH, V59, P295, DOI 10.1037//0022-006X.59.2.295
   Duffy SA, 2006, CANCER EPIDEM BIOMAR, V15, P2203, DOI 10.1158/1055-9965.EPI-05-0880
   Duggan M, 2015, SOCIAL MEDIA UPDATE
   Etter JF, 1998, AM J EPIDEMIOL, V147, P141
   Evers KE, 2012, ADDICT BEHAV, V37, P1009, DOI 10.1016/j.addbeh.2012.04.008
   Fagerstrom K, 2012, NICOTINE TOB RES, V14, P75, DOI 10.1093/ntr/ntr137
   Falk DE, 2006, ALCOHOL RES HEALTH, V29, P162
   FIORE M, 2008, TREATING TOBACCO USE
   Greenwood S., 2016, SOCIAL MEDIA UPDATE
   Gubner N. R., 2017, ADDICT RES THEORY, P1
   Hall SM, 2006, AM J PUBLIC HEALTH, V96, P1808, DOI 10.2105/AJPH.2005.080382
   Hall SM, 2011, AM J PUBLIC HEALTH, V101, P2349, DOI 10.2105/AJPH.2010.300084
   HALL SM, 1990, J CONSULT CLIN PSYCH, V58, P175, DOI 10.1037//0022-006X.58.2.175
   Heather N, 2008, DRUG ALCOHOL DEPEN, V98, P235, DOI 10.1016/j.drugalcdep.2008.06.005
   HEATHERTON TF, 1991, BRIT J ADDICT, V86, P1119
   Hoek J, 2013, TOB CONTROL, V22, P261, DOI 10.1136/tobaccocontrol-2011-050176
   Hymowitz N, 1997, Tob Control, V6 Suppl 2, pS57, DOI 10.1136/tc.6.suppl_2.S57
   JARVIS MJ, 1987, AM J PUBLIC HEALTH, V77, P1435, DOI 10.2105/AJPH.77.11.1435
   Jaszyna-Gasior M, 2007, ADDICT BEHAV, V32, P617, DOI 10.1016/j.addbeh.2006.05.009
   Johnson SS, 2008, PREV MED, V46, P238, DOI 10.1016/j.ypmed.2007.09.010
   Kalman D, 1998, SUBST USE MISUSE, V33, P2021, DOI 10.3109/10826089809069815
   Kim SJ, 2017, J MED INTERNET RES, V19, DOI 10.2196/jmir.6426
   Lee CH, 2005, INT J CANCER, V113, P475, DOI 10.1002/ijc.20619
   Lisha NE, 2015, NICOTINE TOB RES, V17, P1076, DOI 10.1093/ntr/ntu242
   Maisto SA, 2011, PSYCHOL ASSESSMENT, V23, P983, DOI 10.1037/a0024136
   Mckay HG, 2008, J MED INTERNET RES, V10, DOI 10.2196/jmir.993
   McKee SA, 2004, NICOTINE TOB RES, V6, P111, DOI 10.1080/14622200310001656939
   Miller W. R., 2002, MOTIVATIONAL INTERVI
   Moss HB, 2014, DRUG ALCOHOL DEPEN, V136, P51, DOI 10.1016/j.drugalcdep.2013.12.011
   MURRAY RP, 1995, J STUD ALCOHOL, V56, P74, DOI 10.15288/jsa.1995.56.74
   Myers MG, 2008, SUBST ABUS, V29, P81, DOI 10.1080/08897070802093361
   National Institute on Alcohol Abuse and Alcoholism, 2011, ALC SCREEN BRIEF INT
   National Institute on Alcohol Abuse and Alcoholism, 2010, RETH DRINK AL US YOU
   Nichter M, 2006, J ADOLESCENT RES, V21, P215, DOI 10.1177/0743558406287400
   Pelucchi C, 2006, ALCOHOL RES HEALTH, V29, P193
   Ping Q., 2015, SOC RES NIC TOB ANN
   Prochaska JJ, 2004, J CONSULT CLIN PSYCH, V72, P1144, DOI 10.1037/0022-006X.72.6.1144
   PROCHASKA JO, 1983, J CONSULT CLIN PSYCH, V51, P390, DOI 10.1037//0022-006X.51.3.390
   Prochaska JO, 2004, HEALTH PSYCHOL, V23, P503, DOI 10.1037/0278-6133.23.5.503
   Quek Lake-Hui, 2013, Front Public Health, V1, P61, DOI 10.3389/fpubh.2013.00061
   Ramo DE, 2015, J MED INTERNET RES, V17, DOI 10.2196/jmir.5209
   Ramo DE, 2015, BMC PUBLIC HEALTH, V15, DOI 10.1186/s12889-015-2217-0
   Ramo Danielle E, 2014, Internet Interv, V1, P58
   Ramo DE, 2012, J MED INTERNET RES, V14, DOI 10.2196/jmir.1878
   Ramo DE, 2011, HEALTH PSYCHOL, V30, P693, DOI 10.1037/a0023443
   Rubinsky AD, 2013, ALCOHOL CLIN EXP RES, V37, P1380, DOI 10.1111/acer.12092
   Sargent J. D., 1998, ARCH PEDIAT ADOLESC, V152
   Satre DD, 2007, AM J ADDICTION, V16, P32, DOI 10.1080/10550490601077825
   Schane RE, 2009, ARCH INTERN MED, V169, P1742, DOI 10.1001/archinternmed.2009.315
   SKINNER HA, 1982, ADDICT BEHAV, V7, P363, DOI 10.1016/0306-4603(82)90005-3
   Sobell LC, 1996, DRUG ALCOHOL DEPEN, V42, P49, DOI 10.1016/0376-8716(96)01263-X
   SRNT Subcommittee on Biochemical Verification, 2002, Nicotine Tob Res, V4, P149, DOI 10.1080/14622200210123581
   Stoddard JL, 2005, J HEALTH COMMUN, V10, P27, DOI 10.1080/10810730590904562
   Strekalova Y. A., 2016, J CANCER EDUC, V10, P1
   Stromberg P, 2007, CULT MED PSYCHIAT, V31, P1, DOI 10.1007/s11013-006-9042-y
   Sussman S, 2012, HEALTH PSYCHOL, V31, P476, DOI 10.1037/a0025756
   Swartz LHG, 2006, TOB CONTROL, V15, P7, DOI 10.1136/tc.2003.006189
   Thrul J, 2017, INTERNET INTERV, V9, P106, DOI 10.1016/j.invent.2017.07.005
   Thrul J, 2015, J MED INTERNET RES, V17, DOI 10.2196/jmir.4575
   Toll BA, 2015, J CONSULT CLIN PSYCH, V83, P445, DOI 10.1037/a0038183
   Walsh RA, 2005, DRUG ALCOHOL REV, V24, P235, DOI 10.1080/09595230500170282
   Witkiewitz K, 2014, PSYCHOL ADDICT BEHAV, V28, P639, DOI 10.1037/a0034747
NR 76
TC 0
Z9 0
U1 3
U2 13
PU ELSEVIER SCIENCE INC
PI NEW YORK
PA 360 PARK AVE SOUTH, NEW YORK, NY 10010-1710 USA
SN 1551-7144
EI 1559-2030
J9 CONTEMP CLIN TRIALS
JI Contemp. Clin. Trials
PD MAY
PY 2018
VL 68
BP 52
EP 60
DI 10.1016/j.cct.2018.02.014
PG 9
WC Medicine, Research & Experimental; Pharmacology & Pharmacy
SC Research & Experimental Medicine; Pharmacology & Pharmacy
GA GE4DA
UT WOS:000431163300007
PM 29510223
OA Green Published, Green Accepted
DA 2019-03-23
ER

PT J
AU Settanni, M
   Prino, LE
   Fabris, MA
   Longobardi, C
AF Settanni, Michele
   Prino, Laura Elvira
   Fabris, Matteo Angelo
   Longobardi, Claudio
TI Muscle Dysmorphia and anabolic steroid abuse: Can we trust the data of
   online research?
SO PSYCHIATRY RESEARCH
LA English
DT Letter
C1 [Settanni, Michele; Prino, Laura Elvira; Fabris, Matteo Angelo; Longobardi, Claudio] Univ Turin, Dept Psychol, Via Verdi 10, I-10123 Turin, Italy.
RP Prino, LE (reprint author), Univ Turin, Dept Psychol, Via Verdi 10, I-10123 Turin, Italy.
EM lauraelvira.prino@unito.it
OI PRINO, LAURA ELVIRA/0000-0002-8061-6053; Longobardi,
   claudio/0000-0002-8457-6554
CR Fabris M. A., 2017, PSYCHOL MEN MASCULIN, DOI [10.1037/men0000096.prepublication, DOI 10.1037/MEN0000096.PREPUBLICATION]
   Longobardi C, 2017, PSYCHIAT RES, V256, P231, DOI 10.1016/j.psychres.2017.06.065
   Pope HG, 2017, JAMA-J AM MED ASSOC, V317, P23, DOI 10.1001/jama.2016.17441
   Zarghami A., 2018, PSYCHIAT RE IN PRESS
NR 4
TC 0
Z9 0
U1 0
U2 2
PU ELSEVIER IRELAND LTD
PI CLARE
PA ELSEVIER HOUSE, BROOKVALE PLAZA, EAST PARK SHANNON, CO, CLARE, 00000,
   IRELAND
SN 0165-1781
J9 PSYCHIAT RES
JI Psychiatry Res.
PD MAY
PY 2018
VL 263
BP 288
EP 288
DI 10.1016/j.psychres.2017.12.049
PG 1
WC Psychiatry
SC Psychiatry
GA GF8PK
UT WOS:000432234600052
PM 29290483
DA 2019-03-23
ER

PT J
AU Vijayaraghavan, R
   Johari, S
   Shukla, S
AF Vijayaraghavan, R.
   Johari, Sonia
   Shukla, Sangeetha
TI Short term inhalation exposure to silica aerosol on respiratory
   parameters monitored by online computer programme in mice
SO INDIAN JOURNAL OF EXPERIMENTAL BIOLOGY
LA English
DT Article
DE Air pollution; Airway obstruction; Mining; Pulmonary fibrosis; Short
   term exposure; Silicosis
ID BIOCHEMICAL VARIABLES; LUNG HISTOPATHOLOGY; CRYSTALLINE SILICA;
   PULMONARY RESPONSE; AIRBORNE CHEMICALS; BREATHING PATTERN; TIME-COURSE;
   RATS; TOXICITY; NANOMATERIALS
AB Silicosis or pulmonary fibrosis is caused by inhaling dusty air polluted with silica. It is an occupational hazard for workers in construction industry as well as mining. While there are studies available on long term exposure to such dust, reports on short term exposure are scarce. Hence, in the present study, we exposed mice to silica aerosol repeatedly and monitored the respiratory parameters during inhalation by online computer programme for short term. Mice were exposed in a head-out-body-plethysmograph to 150 mg m(-3) of silica aerosol generated by an airblast nebulizer for 4 h and for 5 days continuously. The respiratory changes were monitored by a volumetric pressure transducer and analyzed by an online computer programme capable of quantifying the breathing pattern and the respiratory variables. Immediately after the start of silica inhalation the normal breathing pattern decreased and airway obstruction pattern increased. There was no sensory or pulmonary irritation pattern. Correspondingly, the frequency increased and the tidal volume decreased. After the end of inhalation exposure, only partial recovery was observed. On the next day, the respiratory frequency was increased and the tidal volume decreased before the start of silica inhalation compared to the previous day. Following exposure to silica on subsequent days the respiratory frequency further increased and the tidal volume decreased. This study shows that silica aerosol inhalation can cause an immediate change in the respiratory variables with an increase in the respiratory frequency and decrease in tidal volume (rapid shallow breathing), and a breathing pattern of airway obstruction.
C1 [Vijayaraghavan, R.] Saveetha Univ, Madras 602105, Tamil Nadu, India.
   [Johari, Sonia] ITM Univ, Gwalior 475001, Madhya Pradesh, India.
   [Shukla, Sangeetha] Jiwaji Univ, Gwalior 474020, Madhya Pradesh, India.
RP Vijayaraghavan, R (reprint author), Saveetha Univ, Madras 602105, Tamil Nadu, India.
EM jai_vijay@hotmail.com
OI Vijayaraghavan, R/0000-0002-2805-5404
CR Arts JHE, 2007, FOOD CHEM TOXICOL, V45, P1856, DOI 10.1016/j.fct.2007.04.001
   Biswas S., 2000, Indian Journal of Experimental Biology, V38, P651
   Brown DM, 2014, J APPL TOXICOL, V34, P1177, DOI 10.1002/jat.2998
   Castranova V, 2002, MOL CELL BIOCHEM, V234, P177, DOI 10.1023/A:1015967017103
   Cox LA, 2011, RISK ANAL, V31, P1543, DOI 10.1111/j.1539-6924.2011.01610.x
   Deb U, 2012, ENVIRON TOXICOL PHAR, V34, P977, DOI 10.1016/j.etap.2012.07.009
   Deb U, 2010, INHAL TOXICOL, V22, P469, DOI 10.3109/08958370903456652
   DiMatteo M, 1996, J TOXICOL ENV HEALTH, V47, P93, DOI 10.1080/009841096161951
   Guo CX, 2015, INT J NANOMED, V10, P1463, DOI 10.2147/IJN.S76114
   Leung CC, 2012, LANCET, V379, P2008, DOI 10.1016/S0140-6736(12)60235-9
   Li K, 1996, AM J RESP CRIT CARE, V153, P644, DOI 10.1164/ajrccm.153.2.8564112
   Moreno-Horn M, 2014, CRIT REV TOXICOL, V44, P849, DOI 10.3109/10408444.2014.938802
   OGHISO Y, 1986, Journal of Toxicological Sciences, V11, P1
   Paul BN, 2002, BIOMED ENVIRON SCI, V15, P215
   Porter DW, 2004, TOXICOL SCI, V79, P370, DOI 10.1093/toxsci/kfh110
   Porter DW, 2002, INHAL TOXICOL, V14, P349, DOI 10.1080/08958370252870998
   Prasad P, 2000, DRUG CHEM TOXICOL, V23, P459, DOI 10.1081/DCT-100100128
   Rees D, 2007, INT J TUBERC LUNG D, V11, P474
   Sambandam B, 2015, INDIAN J EXP BIOL, V53, P585
   VIJAYARAGHAVAN R, 1994, ARCH TOXICOL, V68, P490, DOI 10.1007/s002040050101
   VIJAYARAGHAVAN R, 1993, ARCH TOXICOL, V67, P478, DOI 10.1007/BF01969919
   Yang H, 2017, BIOMED ENVIRON SCI, V30, P264, DOI 10.3967/bes2017.036
NR 22
TC 0
Z9 0
U1 4
U2 4
PU NATL INST SCIENCE COMMUNICATION-NISCAIR
PI NEW DELHI
PA DR K S KRISHNAN MARG, PUSA CAMPUS, NEW DELHI 110 012, INDIA
SN 0019-5189
EI 0975-1009
J9 INDIAN J EXP BIOL
JI Indian J. Exp. Biol.
PD MAY
PY 2018
VL 56
IS 5
BP 351
EP 356
PG 6
WC Biology
SC Life Sciences & Biomedicine - Other Topics
GA GF6TX
UT WOS:000432102000008
DA 2019-03-23
ER

PT J
AU VonHoltz, LAH
   Frasso, R
   Golinkoff, JM
   Lozano, AJ
   Hanlon, A
   Dowshen, N
AF VonHoltz, Lauren A. Houdek
   Frasso, Rosemary
   Golinkoff, Jesse M.
   Lozano, Alicia J.
   Hanlon, Alexandra
   Dowshen, Nadia
TI Internet and Social Media Access Among Youth Experiencing Homelessness:
   Mixed-Methods Study
SO JOURNAL OF MEDICAL INTERNET RESEARCH
LA English
DT Article
DE adolescent; homeless youth; internet; social media; smartphone; health
ID SUBSTANCE-ABUSE; YOUNG-ADULTS; ADOLESCENTS; HEALTH; DEPRESSION; SUPPORT;
   RUNAWAY; RISK; TEXT; CARE
AB Background: Youth experiencing homelessness are at a risk for a variety of adverse outcomes. Given the widespread use of the internet and social media, these new technologies may be used to address their needs and for outreach purposes. However, little is known about how this group uses these resources.
   Objective: This study investigated how homeless adolescents use these technologies for general and health-related purposes, whether the scope of their use changes with housing status, and their interest in a website dedicated to youth experiencing homelessness.
   Methods: A convenience sample of youth aged 18 to 21 years was recruited from a youth-specific homeless shelter. All participants completed a 47-item survey, with 10 individuals completing a semistructured interview. Descriptive statistics, exact testing, logistic regression, and generalized estimating equation modeling was performed for quantitative data analysis. Interviews were transcribed verbatim, and NVivo 10 (QSR International) was employed to facilitate double coding and thematic analysis.
   Results: A total of 87 participants completed the survey with a mean age of 19.4 (SD 1.1) years. While experiencing homelessness, 56% (49/87) accessed the internet at least once a day, with 86% (75/87) accessing once a week. Access to a smartphone was associated with a 3.03 greater odds of accessing the internet and was the most frequently used device (66% of participants, 57/87). While experiencing homelessness, subjects reported a 68% decreased odds in internet access frequency (odds ratio [OR] 0.32, P<.001), 75% decreased odds in spending greater amounts of time on the internet (OR 0.25, P<.001), and an 87% decreased odds of social media use (OR 0.13, P=.01). Ten participants completed the semistructured interview. Several themes were identified, including (1) changes in internet behaviors while experiencing homelessness, (2) health status as a major concern and reason for Internet use, and (3) interest in a website dedicated to youth experiencing homelessness. While experiencing homelessness, participants indicated their behaviors were more goal-oriented and less focused on leisure or entertainment activities.
   Conclusions: While homeless youth experience changes in the frequency, amount of time, and specific uses of the internet and social media, study participants were able to access the internet regularly. The internet was used to search health-related topics. Given the importance of smartphones in accessing the internet, mobile-optimized websites may be an effective method for reaching this group.
C1 [VonHoltz, Lauren A. Houdek] Childrens Hosp Philadelphia, 3401 Civ Ctr Blvd,9th Floor, Philadelphia, PA 19104 USA.
   [Frasso, Rosemary] Thomas Jefferson Univ, Coll Populat Hlth, Philadelphia, PA 19107 USA.
   [Golinkoff, Jesse M.; Lozano, Alicia J.; Hanlon, Alexandra] Univ Penn, Sch Nursing, Philadelphia, PA 19104 USA.
   [Dowshen, Nadia] Childrens Hosp Philadelphia, Dept Pediat, Craig Dalsimer Div Adolescent Med, Philadelphia, PA 19104 USA.
   [Dowshen, Nadia] Univ Penn, Dept Pediat, Perelman Sch Med, Philadelphia, PA 19104 USA.
RP VonHoltz, LAH (reprint author), Childrens Hosp Philadelphia, 3401 Civ Ctr Blvd,9th Floor, Philadelphia, PA 19104 USA.
EM vonholtzl@email.chop.edu
OI LOZANO, ALICIA/0000-0001-8122-1312; Dowshen, Nadia/0000-0002-8466-1628
FU Arnold P Gold Foundation Humanism Student Summer Fellowship Grant; NIMH
   [K23MH102128]
FX The authors would like to thank Karen Hudson, MSW, and Melissa Berrios
   Johnson, MSW, for their assistance in developing the survey questions.
   The authors would also like to acknowledge Covenant House Pennsylvania
   for allowing them to conduct research and Kenneth Ginsberg, MD; Hugh
   Organ, MA, and Iva Bonaparte, MA, for their assistance in participant
   recruitment. This work has previously been presented in poster
   presentations at Pediatric Academic Societies 2015 Annual Meeting and
   the American Public Health Association Annual 2015 Annual Meeting. This
   work was supported by the Arnold P Gold Foundation Humanism Student
   Summer Fellowship Grant and NIMH K23MH102128 awarded to ND.
CR Altena AM, 2010, AM J PREV MED, V38, P637, DOI 10.1016/j.amepre.2010.02.017
   Baer JS, 2003, J STUD ALCOHOL, V64, P5, DOI 10.15288/jsa.2003.64.5
   Barman-Adhikari Anamika, 2011, J Soc Social Work Res, V2, P88
   Bender KA, 2014, J EMOT BEHAV DISORD, V22, P53, DOI 10.1177/1063426613476093
   Birmaher B, 1996, J AM ACAD CHILD PSY, V35, P1427, DOI 10.1097/00004583-199611000-00011
   Cauce AM, 2000, J EMOT BEHAV DISORD, V8, P230, DOI 10.1177/106342660000800403
   Creswell J. W., 2011, DESIGNING CONDUCTING
   Dang MT, 2012, PUBLIC HEALTH NURS, V29, P313, DOI 10.1111/j.1525-1446.2011.00998.x
   Devine S, 2014, J ADOLESCENT HEALTH, V54, pS78, DOI 10.1016/j.jadohealth.2013.12.005
   Dowshen N, 2015, AIDS BEHAV, V19, pS106, DOI 10.1007/s10461-014-0991-9
   Dowshen N, 2012, J MED INTERNET RES, V14, DOI 10.2196/jmir.2015
   Eyrich-Garg KM, 2012, ENCY CYBER BEHAV, P284
   Garvey R, 2018, FIELD METHOD, V30, P22, DOI 10.1177/1525822X17728346
   Gelberg L, 1997, AM J PUBLIC HEALTH, V87, P217, DOI 10.2105/AJPH.87.2.217
   Guest G, 2016, FIELD METHOD, V18, P59, DOI DOI 10.1177/1525822X05279903
   Hammer H, 2002, NATL INCIDENCE STUDI, P1
   Harris PA, 2009, J BIOMED INFORM, V42, P377, DOI 10.1016/j.jbi.2008.08.010
   Hobden K, 2011, J COMMUNITY PSYCHOL, V39, P443, DOI 10.1002/jcop.20445
   Jaeger PT, 2012, PUBLIC LIBR Q, V31, P1, DOI 10.1080/01616846.2012.654728
   Johnson KD, 2005, J DRUG ISSUES, V35, P799, DOI 10.1177/002204260503500407
   MacQueen K. M., 1998, CULTURAL ANTHR METHO, V10, P31, DOI DOI 10.1177/1525822X980100020301
   McInnes DK, 2013, AM J PUBLIC HEALTH, V103, pE11, DOI 10.2105/AJPH.2013.301623
   Medlow S, 2014, J ADOLESCENCE, V37, P531, DOI 10.1016/j.adolescence.2014.04.003
   Merscham C, 2009, CHILD WELFARE, V88, P93
   North CS, 2012, SOC WORK RES, V36, P153, DOI 10.1093/swr/svs005
   Pedersen ER, 2016, J ADOLESCENT HEALTH, V59, P144, DOI 10.1016/j.jadohealth.2016.03.035
   Pollio DE, 2013, SOC WORK, V58, P173, DOI 10.1093/sw/swt006
   Rice E, 2014, J COMPUT-MEDIAT COMM, V19, P232, DOI 10.1111/jcc4.12038
   Ringwalt CL, 1998, AM J PUBLIC HEALTH, V88, P1325, DOI 10.2105/AJPH.88.9.1325
   Rohde P, 2001, J ADOLESCENCE, V24, P447, DOI 10.1006/jado.2001.0382
   Slesnick N, 2007, ADDICT BEHAV, V32, P1237, DOI 10.1016/j.addbeh.2006.08.010
   Thompson S.J., 2005, STRESS TRAUMA CRISIS, V8, P143, DOI DOI 10.1080/15434610590956912
   Trent M, 2015, J ADOLESCENT HEALTH, V57, P100, DOI 10.1016/j.jadohealth.2015.03.008
   Tucker JS, 2017, J SUBST ABUSE TREAT, V76, P20, DOI 10.1016/j.jsat.2017.02.008
   Whitbeck LB, 2000, CHILD DEV, V71, P721, DOI 10.1111/1467-8624.00181
NR 35
TC 0
Z9 0
U1 2
U2 6
PU JMIR PUBLICATIONS, INC
PI TORONTO
PA 59 WINNERS CIRCLE, TORONTO, ON M4L 3Y7, CANADA
SN 1438-8871
J9 J MED INTERNET RES
JI J. Med. Internet Res.
PD MAY
PY 2018
VL 20
IS 5
AR e184
DI 10.2196/jmir.9306
PG 10
WC Health Care Sciences & Services; Medical Informatics
SC Health Care Sciences & Services; Medical Informatics
GA GH3CX
UT WOS:000433280800001
PM 29789281
OA DOAJ Gold
DA 2019-03-23
ER

PT J
AU Zhou, YD
   Wang, XM
   Zhang, JJ
   Zhang, P
   Liu, LL
   Jin, H
   Jin, HB
AF Zhou, Yadong
   Wang, Ximi
   Zhang, Junjie
   Zhang, Peng
   Liu, Lili
   Jin, Huan
   Jin, Hongbo
TI Analyzing and Detecting Money-Laundering Accounts in Online Social
   Networks
SO IEEE NETWORK
LA English
DT Article
AB Virtual currency in OSNs plays an increasingly important role in supporting various financial activities such as currency exchange, online shopping, and paid games. Users usually purchase virtual currency using real currency. This fact motivates attackers to instrument an army of accounts to collect virtual currency unethically or illegally with no or very low cost and then launder the collected virtual money for massive profit. Such attacks not only introduce significant financial loss of victim users, but also harm the viability of the ecosystem. It is therefore of central importance to detect malicious OSN accounts that engage in laundering virtual currency. To this end, we extensively study the behavior of both malicious and benign accounts based on operation data collected from Tencent QQ, one of the largest OSNs in the world. Then, we devise multi-faceted features that characterize accounts from three aspects: account viability, transaction sequences, and spatial correlation among accounts. Finally, we propose a detection method by integrating these features using a statistical classifier, which can achieve a high detection rate of 94.2 percent at a very low false positive rate of 0.97 percent.
C1 [Zhou, Yadong; Wang, Ximi; Zhang, Peng; Liu, Lili] Xi An Jiao Tong Univ, Dept Automat, Xian, Shaanxi, Peoples R China.
   [Zhang, Junjie] Wright State Univ, Dayton, OH 45435 USA.
   [Jin, Huan; Jin, Hongbo] Tencent Technol Shenzhen Co Ltd, Shenzhen, Peoples R China.
RP Zhou, YD (reprint author), Xi An Jiao Tong Univ, Dept Automat, Xian, Shaanxi, Peoples R China.
EM ydzhou@xjtu.edu.cn; wangximi@stu.xjtu.edu.cn; junjie.zhang@wright.edu;
   p-zhang@xjtu.edu.cn; llliu@sei.xjtu.edu.cn; rayjin@tencent.com;
   kingboyjin@tencent.com
FU National Key Research and Development Program of China [2017YFB0801703,
   2016YFB0800100]; Tencent Technology (Shenzhen) Company Ltd.; National
   Natural Science Foundation [61572397, 61502383, 61672425, 61772412,
   61402357, 61702407, 61375040, 31500340]; State Grid Corporation of China
   [DZ71-16-030]; Fund of China National Aeronautical Radio Electronics
   Research Institute [PM-12210-2016-001]
FX The research presented in this article is supported in part by the
   National Key Research and Development Program of China (no.
   2017YFB0801703, 2016YFB0800100), Tencent Technology (Shenzhen) Company
   Ltd., the National Natural Science Foundation (61572397, 61502383,
   61672425, 61772412, 61402357, 61702407, 61375040, 31500340), the State
   Grid Corporation of China (DZ71-16-030), and the Fund of China National
   Aeronautical Radio Electronics Research Institute (PM-12210-2016-001).
CR Colladon AF, 2017, EXPERT SYST APPL, V67, P49, DOI [10.1016/j.eswa.2016.09.029, 10.1016/j.eswa.2018.09.029]
   Drezewski R, 2015, INFORM SCIENCES, V295, P18, DOI 10.1016/j.ins.2014.10.015
   Fakhraei Shobeir, 2015, P 21 ACM SIGKDD INT, P1769
   Han J, 2012, MOR KAUF D, P1
   Hao F., 2017, ACM T INTEL SYST TEC, V8
   Li R., 2017, VLDB J
   Newman MEJ, 2012, NAT PHYS, V8, P25, DOI 10.1038/nphys2162
   Palshikar Girish Keshav, 2014, Big Data Analytics. Third International Conference, BDA 2014. Proceedings: LNCS 8883, P145, DOI 10.1007/978-3-319-13820-6_12
   Paula EL, 2016, 2016 15TH IEEE INTERNATIONAL CONFERENCE ON MACHINE LEARNING AND APPLICATIONS (ICMLA 2016), P954, DOI [10.1109/ICMLA.2016.0172, 10.1109/ICMLA.2016.73]
   Pei J, 2004, IEEE T KNOWL DATA EN, V16, P1424, DOI 10.1109/TKDE.2004.77
   Rogers S., 2016, 1 COURSE MACHINE LEA
   Wang Y, 2008, CHI 2008: 26TH ANNUAL CHI CONFERENCE ON HUMAN FACTORS IN COMPUTING SYSTEMS VOLS 1 AND 2, CONFERENCE PROCEEDINGS, P25
   Wu Fangzhao, 2015, P 24 ACM INT C INF K, P1601
   Wu Liang, 2017, ICWSM, P319
   Zhou YD, 2017, IEEE ACCESS, V5, P1990, DOI 10.1109/ACCESS.2017.2654272
NR 15
TC 0
Z9 0
U1 13
U2 21
PU IEEE-INST ELECTRICAL ELECTRONICS ENGINEERS INC
PI PISCATAWAY
PA 445 HOES LANE, PISCATAWAY, NJ 08855-4141 USA
SN 0890-8044
EI 1558-156X
J9 IEEE NETWORK
JI IEEE Netw.
PD MAY-JUN
PY 2018
VL 32
IS 3
BP 115
EP 121
DI 10.1109/MNET.2017.1700213
PG 7
WC Computer Science, Hardware & Architecture; Computer Science, Information
   Systems; Engineering, Electrical & Electronic; Telecommunications
SC Computer Science; Engineering; Telecommunications
GA GI4BW
UT WOS:000434316900017
DA 2019-03-23
ER

PT J
AU Leung, ANM
   Wong, N
   Farver, JM
AF Leung, Angel N. M.
   Wong, Natalie
   Farver, JoAnn M.
TI You Are What You Read: The Belief Systems of Cyber-Bystanders on Social
   Networking Sites
SO FRONTIERS IN PSYCHOLOGY
LA English
DT Article
DE cyberbullying; cyber-bystanders; helping behavior; control beliefs;
   normative belief about helping; normative beliefs about aggression;
   social networking sites
ID BEHAVIOR; VICTIMIZATION; PERPETRATION; INVOLVEMENT; ADOLESCENTS;
   AGGRESSION; PREDICTORS; WHETHER
AB The present study tested how exposure to two types of responses to a hypothetical simulated Facebook setting influenced cyber-bystanders' perceived control and normative beliefs using a 4 cyberbully-victim group (pure cyberbullies, non-involved, pure cyberbullied victims, and cyberbullied-victims) x 2 condition (offend vs. defend) experimental design. 203 Hong Kong Chinese secondary school and university students (132 females, 71 males; 12 to 28; M = 16.70; SD = 3.03 years old) were randomly assigned into one of two conditions. Results showed that participants' involvement in cyberbullying significantly related to their control beliefs about bully and victim assisting behaviors, while exposure to the two different conditions (offend vs. defend comments) was related to both their control and normative beliefs. In general, the defend condition promoted higher control beliefs to help the victims and promoted higher normative beliefs to help the victims. Regardless of their past involvement in cyberbullying and exposure to offend vs. defend conditions, both cyber-bullies and cyber-victims were more inclined to demonstrate normative beliefs to help victims than to assist bullies. These results have implications for examining environmental influences in predicting bystander behaviors in cyberbullying contexts, and for creating a positive environment to motivate adolescents to become "upstanders" in educational programs to combat cyberbullying.
C1 [Leung, Angel N. M.] Educ Univ Hong Kong, Dept Psychol, Tai Po, Hong Kong, Peoples R China.
   [Leung, Angel N. M.] Educ Univ Hong Kong, Ctr Psychosocial Hlth, Tai Po, Hong Kong, Peoples R China.
   [Wong, Natalie] Educ Univ Hong Kong, Dept Psychol, Tai Po, Hong Kong, Peoples R China.
   [Farver, JoAnn M.] Univ Southern Calif, Dept Psychol, Los Angeles, CA 90089 USA.
RP Leung, ANM (reprint author), Educ Univ Hong Kong, Dept Psychol, Tai Po, Hong Kong, Peoples R China.; Leung, ANM (reprint author), Educ Univ Hong Kong, Ctr Psychosocial Hlth, Tai Po, Hong Kong, Peoples R China.
EM nmleung@eduhk.hk
OI LEUNG, Nga Man/0000-0003-0806-6584
FU Research Grants Council of the Hong Kong Special Administrative Region,
   China [28402014]
FX This work was supported by a grant from the Research Grants Council of
   the Hong Kong Special Administrative Region, China, 28402014.
CR AJZEN I, 1991, ORGAN BEHAV HUM DEC, V50, P179, DOI 10.1016/0749-5978(91)90020-T
   Ajzen I, 2011, PREDICTING CHANGING
   Armstrong RA, 2014, OPHTHAL PHYSL OPT, V34, P502, DOI 10.1111/opo.12131
   Barlett CP, 2014, J CROSS CULT PSYCHOL, V45, P300, DOI 10.1177/0022022113504622
   Bastiaensens S, 2016, SOC DEV, V25, P193, DOI 10.1111/sode.12134
   Bastiaensens S, 2015, BEHAV INFORM TECHNOL, V34, P425, DOI 10.1080/0144929X.2014.983979
   Bastiaensens S, 2014, COMPUT HUM BEHAV, V31, P259, DOI 10.1016/j.chb.2013.10.036
   Bauman S, 2013, J ADOLESCENCE, V36, P341, DOI 10.1016/j.adolescence.2012.12.001
   Bessi A, 2016, PLOS ONE, V11, DOI 10.1371/journal.pone.0159641
   Borsari B, 2001, J SUBST ABUSE, V13, P391, DOI 10.1016/S0899-3289(01)00098-0
   Burton KA, 2013, PSYCHOL SCHOOLS, V50, P103, DOI 10.1002/pits.21663
   Dehue F, 2008, CYBERPSYCHOL BEHAV, V11, P217, DOI 10.1089/cpb.2007.0008
   DeSmet A, 2016, COMPUT HUM BEHAV, V57, P398, DOI 10.1016/j.chb.2015.12.051
   Godin G, 1996, AM J HEALTH PROMOT, V11, P87, DOI 10.4278/0890-1171-11.2.87
   Hawkins DL, 2001, SOC DEV, V10, P512
   Heirman W, 2012, PSICOTHEMA, V24, P614
   Hinduja S, 2008, DEVIANT BEHAV, V29, P129, DOI 10.1080/01639620701457816
   Key V. O., 1966, RESPONSIBLE ELECTORA, P150
   Kowalski RM, 2014, PSYCHOL BULL, V140, P1073, DOI 10.1037/a0035618
   Latane B, 1970, UNRESPONSIVE BYSTAND
   Lenhart A., 2011, TEENS KINDNESS CRUEL
   Leung ANM, 2018, PERS INDIV DIFFER, V133, P7, DOI 10.1016/j.paid.2017.07.016
   Li Q, 2008, EDUC RES-UK, V50, P223, DOI 10.1080/00131880802309333
   Li Q, 2006, SCHOOL PSYCHOL INT, V27, P157, DOI 10.1177/0143034306064547
   Machackova H, 2013, J COMMUNITY APPL SOC, V23, P25, DOI 10.1002/casp.2135
   Mishna F, 2012, CHILD YOUTH SERV REV, V34, P63, DOI 10.1016/j.childyouth.2011.08.032
   O'Connell P, 1999, J ADOLESCENCE, V22, P437, DOI 10.1006/jado.1999.0238
   Patchin J. W, 2013, CYBERBULLYING RES 20
   PATCHIN JW, 2012, PREV RES, V19, P7
   Pepler D, 2010, PREV SCI, V11, P229, DOI 10.1007/s11121-009-0167-4
   Pfeffer J, 2014, J MARK COMMUN, V20, P117, DOI [DOI 10.1080/13527266.2013.797778, 10.1080/13527266.2013.797778]
   Runions K, 2013, PSYCHOL VIOLENCE, V3, P9, DOI 10.1037/a0030511
   Salmivalli C, 2010, AGGRESS VIOLENT BEH, V15, P112, DOI 10.1016/j.avb.2009.08.007
   Schneider SK, 2012, AM J PUBLIC HEALTH, V102, P171, DOI 10.2105/AJPH.2011.300308
   Slonje R, 2008, SCAND J PSYCHOL, V49, P147, DOI 10.1111/j.1467-9450.2007.00611.x
   Smith PK, 2008, J CHILD PSYCHOL PSYC, V49, P376, DOI 10.1111/j.1469-7610.2007.01846.x
   Taylor S., 1995, INT J RES MARK, V12, P137, DOI DOI 10.1016/0167-8116(94)00019-K
   Thornberg R., 2007, SOC PSYCHOL EDUC, V10, P5, DOI DOI 10.1007/S11218-006-9009-4
   Williams KR, 2007, J ADOLESCENT HEALTH, V41, pS14, DOI 10.1016/j.jadohealth.2007.08.018
   Wong DSW, 2014, CHILD YOUTH SERV REV, V36, P133, DOI 10.1016/j.childyouth.2013.11.006
   Ybarra ML, 2004, J CHILD PSYCHOL PSYC, V45, P1308, DOI 10.1111/j.1469-7610.2004.00328.x
NR 41
TC 0
Z9 0
U1 5
U2 7
PU FRONTIERS MEDIA SA
PI LAUSANNE
PA AVENUE DU TRIBUNAL FEDERAL 34, LAUSANNE, CH-1015, SWITZERLAND
SN 1664-1078
J9 FRONT PSYCHOL
JI Front. Psychol.
PD APR 23
PY 2018
VL 9
AR 365
DI 10.3389/fpsyg.2018.00365
PG 11
WC Psychology, Multidisciplinary
SC Psychology
GA GD5XN
UT WOS:000430581800001
PM 29740362
OA DOAJ Gold, Green Published
DA 2019-03-23
ER

PT J
AU Young, R
   Miles, S
   Alhabash, S
AF Young, Rachel
   Miles, Stephanie
   Alhabash, Saleem
TI Attacks by Anons: A Content Analysis of Aggressive Posts, Victim
   Responses, and Bystander Interventions on a Social Media Site
SO SOCIAL MEDIA + SOCIETY
LA English
DT Article
DE cyberbullying; online aggression; social media; anonymity; bystander
ID VICTIMIZATION; DISCLOSURE; ANONYMITY; BEHAVIOR; CONTACT; PEOPLE; ROLES;
   POWER
AB Cyberbullying is an area of great anxiety related to adolescents' use of social media. Although the affordances of social media sites often allow aggressive online content to be stored and searched, the actual content of aggressive posts has not been explored in great detail. The purpose of this content analysis was to examine discursive strategies used in aggressive posts, responses, and bystander comments on a social media site that is both popular among young adolescents and a known online site of cyberbullying behavior. A total of 993 question-answer dyads were analyzed. In this sample, aggressors are almost exclusively anonymous. Posters of aggressive content demean profile owners on the basis of social status, romantic success, emotional instability, perceived physical attractiveness, and age. Most profile owners attracted a comment from at least one supportive bystander. In general, bystander comments either attacked aggressive posters for their cruelty or their cowardice at being anonymous or supported profile owners by affirming their physical attractiveness or social competence. A power differential between aggressor and victim is a key feature that distinguishes bullying from other social conflicts among adolescents. Results show that, in the absence of physical power, online aggressors use discursive strategies to affirm their dominance over their victims. In turn, victims of online aggression, as well as supportive bystanders, use a variety of methods to attempt to resolve the power differential. Our findings have implications for development of digital citizenship and anti-cyberbullying initiatives that promote effective bystander behavior online.
C1 [Young, Rachel] Univ Iowa, Journalism & Mass Commun, Iowa City, IA 52242 USA.
   [Miles, Stephanie] Univ Iowa, Iowa City, IA 52242 USA.
   [Alhabash, Saleem] Michigan State Univ, Dept Advertising Publ Relat, Publ Relat & Social Media, E Lansing, MI 48824 USA.
RP Young, R (reprint author), Univ Iowa, Sch Journalism & Mass Commun, 100 Adler Journalism Bldg, Iowa City, IA 52240 USA.
EM rachel-young@uiowa.edu
CR Allison KR, 2016, CHILD YOUTH SERV REV, V65, P183, DOI 10.1016/j.childyouth.2016.03.026
   Ask. fm, 2015, ASK FORMS 1 EV SAF A
   BANDURA A, 1978, J COMMUN, V28, P12, DOI 10.1111/j.1460-2466.1978.tb01621.x
   Boyd D, 2015, DIGITAL RESEARCH CONFIDENTIAL: THE SECRETS OF STUDYING BEHAVIOR ONLINE, P79
   British Broadcasting Corporation (BBC), 2016, BBC TECHNOLOGY  0704
   Currie DH, 2007, BRIT J SOCIOL EDUC, V28, P23, DOI 10.1080/01425690600995974
   DeSmet A, 2016, COMPUT HUM BEHAV, V57, P398, DOI 10.1016/j.chb.2015.12.051
   Duggan M., 2017, ONLINE HARASSMENT 20
   Ellis BJ, 2012, DEV PSYCHOL, V48, P598, DOI 10.1037/a0026220
   Ellison NB, 2016, SOC MEDIA SOC, V2, DOI 10.1177/2056305116670673
   Englander E. K., 2007, P PERS SAF SCH 2007, P83
   Englander E, 2007, AM BEHAV SCI, V51, P205, DOI 10.1177/0002764207306052
   Festl R, 2013, HUM COMMUN RES, V39, P101, DOI 10.1111/j.1468-2958.2012.01442.x
   Goodwin MH, 2002, HUM DEV, V45, P392, DOI 10.1159/000066260
   Goodwin MH, 2002, DISCOURSE SOC, V13, P715, DOI 10.1177/0957926502013006752
   Hinduja S, 2010, ARCH SUICIDE RES, V14, P206, DOI 10.1080/13811118.2010.494133
   Huitsing G, 2012, SOC NETWORKS, V34, P379, DOI 10.1016/j.socnet.2010.07.002
   Krippendorff K, 2004, CONTENT ANAL INTRO I
   Langos C, 2012, CYBERPSYCH BEH SOC N, V15, P285, DOI 10.1089/cyber.2011.0588
   Lapidot-Lefler N, 2012, COMPUT HUM BEHAV, V28, P434, DOI 10.1016/j.chb.2011.10.014
   Law DM, 2012, COMPUT HUM BEHAV, V28, P664, DOI 10.1016/j.chb.2011.11.013
   Madden M., 2013, TEENS SOCIAL MEDIA P
   Magee JC, 2013, PERS SOC PSYCHOL REV, V17, P158, DOI 10.1177/1088868312472732
   Marwick A., 2011, DEC INT TIM S DYN IN
   McGinn D, 2016, GLOBE MAIL
   McKinlay A., 2008, SOCIAL PSYCHOL DISCO
   Milner Murray, 2004, FREAKS GEEKS COOL KI
   Moore MJ, 2012, COMPUT HUM BEHAV, V28, P861, DOI 10.1016/j.chb.2011.12.005
   Muddiman A, 2017, J COMMUN, V67, P586, DOI 10.1111/jcom.12312
   Nilan P, 2015, SOC MEDIA SOC, V1, DOI 10.1177/2056305115604848
   Olweus D., 1978, AGGRESSION SCH BULLI
   Patchin JW, 2006, YOUTH VIOLENCE JUV J, V4, P148, DOI [10.1177/1541204006286288, DOI 10.1177/1541204006286288]
   Phillips W, 2015, INFORM SOC SER, P1
   Salmivalli C, 1996, AGGRESSIVE BEHAV, V22, P1, DOI 10.1002/(SICI)1098-2337(1996)22:1<1::AID-AB1>3.0.CO;2-T
   Schacter HL, 2016, COMPUT HUM BEHAV, V57, P115, DOI 10.1016/j.chb.2015.11.018
   Schegloff E.A., 1973, SEMIOTICA, V8, P289, DOI DOI 10.1515/SEMI.1973.8.4.289
   Slonje R, 2013, COMPUT HUM BEHAV, V29, P26, DOI 10.1016/j.chb.2012.05.024
   Smith PK, 2008, J CHILD PSYCHOL PSYC, V49, P376, DOI 10.1111/j.1469-7610.2007.01846.x
   Smith-Spark L., 2013, CNN             0807
   Sutton J, 1999, AGGRESSIVE BEHAV, V25, P97, DOI 10.1002/(SICI)1098-2337(1999)25:2<97::AID-AB3>3.0.CO;2-7
   Taraszow T, 2010, INT J MEDIA CULT POL, V6, P81, DOI 10.1386/macp.6.1.81/1
   Tiggemann M, 2013, INT J EAT DISORDER, V46, P630, DOI 10.1002/eat.22141
   Tokunaga RS, 2010, COMPUT HUM BEHAV, V26, P277, DOI 10.1016/j.chb.2009.11.014
   Vaillancourt T., 2003, J APPL SCH PSYCHOL, V19, P157, DOI [10.1300/J008v19n02_10, DOI 10.1300/J008V19N02_]
   Valkenburg PM, 2011, J ADOLESCENT HEALTH, V48, P121, DOI 10.1016/j.jadohealth.2010.08.020
   Van Geel M, 2014, JAMA PEDIATR, V168, P435, DOI 10.1001/jamapediatrics.2013.4143
   Van Grove J., 2013, CNET            0608
   Vandebosch H, 2008, CYBERPSYCHOL BEHAV, V11, P499, DOI 10.1089/cpb.2007.0042
   Veenstra R, 2007, CHILD DEV, V78, P1843, DOI 10.1111/j.1467-8624.2007.01102.x
   Ybarra ML, 2012, J ADOLESCENT HEALTH, V51, P53, DOI 10.1016/j.jadohealth.2011.12.031
NR 50
TC 0
Z9 0
U1 9
U2 15
PU SAGE PUBLICATIONS LTD
PI LONDON
PA 1 OLIVERS YARD, 55 CITY ROAD, LONDON EC1Y 1SP, ENGLAND
SN 2056-3051
J9 SOC MEDIA SOC
JI Soc. Med. Soc.
PD APR 2
PY 2018
VL 4
IS 1
AR UNSP 2056305118762444
DI 10.1177/2056305118762444
PG 14
WC Communication
SC Communication
GA GL1HQ
UT WOS:000436851000001
OA DOAJ Gold
DA 2019-03-23
ER

PT J
AU Bordnick, P
AF Bordnick, Patrick
TI VIRTUAL REALITY: THE FUTURE OF SUBSTANCE ABUSE RESEARCH AND TREATMENT
SO ANNALS OF BEHAVIORAL MEDICINE
LA English
DT Meeting Abstract
NR 0
TC 0
Z9 0
U1 1
U2 1
PU OXFORD UNIV PRESS INC
PI CARY
PA JOURNALS DEPT, 2001 EVANS RD, CARY, NC 27513 USA
SN 0883-6612
EI 1532-4796
J9 ANN BEHAV MED
JI Ann. Behav. Med.
PD APR
PY 2018
VL 52
SU 1
MA 68C
BP S664
EP S664
PG 1
WC Psychology, Multidisciplinary
SC Psychology
GA GE4KQ
UT WOS:000431185202035
DA 2019-03-23
ER

PT J
AU Hamdi, T
   Yessayan, L
   Yee, J
   Szamosfalvi, B
AF Hamdi, Tamim
   Yessayan, Lenar
   Yee, Jerry
   Szamosfalvi, Balazs
TI High sodium continuous veno-venous hemodialysis with regional citrate
   anticoagulation and online dialysate generation in patients with acute
   liver failure and cerebral edema
SO HEMODIALYSIS INTERNATIONAL
LA English
DT Article
DE Acute liver failure; cerebral edema; continuous veno-venous
   hemodialysis; regional citrate anticoagulation; online dialysate
   generation
ID ACUTE-RENAL-FAILURE; FULMINANT HEPATIC-FAILURE; MASSIVE MANNITOL
   INFUSION; CRITICALLY-ILL PATIENTS; ACUTE KIDNEY INJURY;
   INTRACRANIAL-PRESSURE; REPLACEMENT THERAPY; SEVERE HYPONATREMIA;
   HYPERTONIC SALINE; HEMOFILTRATION
AB Introduction: Acute liver failure is associated with a high mortality rate. Induction of plasma hypertonicity with mannitol or hypertonic saline remains the cornerstone in the management of resultant cerebral edema. Significant disadvantages of this approach include poor or unpredictable control of serum sodium concentration and volume expansion, among others. Methods: We used high sodium continuous veno-venous hemodialysis with regional citrate anticoagulation and online dialysate generation to accurately control the serum sodium in eleven patients with acute liver failure, renal failure, and cerebral edema. We used a Fresenius 2008 K/K2 machine in hemodialysis mode to deliver a blood flow of 60 ml/minute and dialysate flow of 400 ml/minute. Our previously published protocol results in complete removal of infused citrate by the dialyzer. On-line clearance calculations were used to model the time required to reach the target serum sodium. Findings: All patients achieved serum sodium within 2 mEq/L of target without fluctuations or rebound. Nine patients survived without requiring liver transplantation and two died despite reaching the prescribed serum sodium target. We did not encounter any citrate toxicity. Discussion: We describe a novel approach for delivering continuous osmotherapy to patients with acute liver failure, renal failure, and cerebral edema. In comparison to standard therapy, the described modality enables precise titration of serum sodium without undesirable fluctuations in extracellular fluid volume. A particular advantage is zero delivery of citrate to this vulnerable group of patients with acute liver failure.
C1 [Hamdi, Tamim] UT Southwestern, Div Nephrol, Dept Internal Med, 5323 Harry Hines Blvd, Dallas, TX 75390 USA.
   [Yessayan, Lenar; Szamosfalvi, Balazs] Univ Michigan, Dept Internal Med, Div Nephrol, Ann Arbor, MI 48109 USA.
   [Yee, Jerry] Henry Ford Hosp, Dept Internal Med, Div Nephrol, Detroit, MI 48202 USA.
RP Hamdi, T (reprint author), UT Southwestern, Div Nephrol, Dept Internal Med, 5323 Harry Hines Blvd, Dallas, TX 75390 USA.
EM tamim.hamdi@utsouthwestern.edu
CR ARIEFF AI, 1973, KIDNEY INT, V4, P177, DOI 10.1038/ki.1973.100
   ARIEFF AI, 1976, J CLIN INVEST, V58, P306, DOI 10.1172/JCI108473
   Bender FH, 1998, AM J KIDNEY DIS, V32, P829, DOI 10.1016/S0272-6386(98)70141-6
   BERTRAND YM, 1983, INTENS CARE MED, V9, P321, DOI 10.1007/BF01692550
   Blei AT, 2005, NEUROCHEM INT, V47, P71, DOI 10.1016/j.neuint.2005.04.009
   CANALESE J, 1982, GUT, V23, P265, DOI 10.1136/gut.23.4.265
   CARACENI P, 1995, LANCET, V345, P163, DOI 10.1016/S0140-6736(95)90171-X
   Caruso DM, 1998, J NEUROSURG, V89, P649, DOI 10.3171/jns.1998.89.4.0649
   DAVENPORT A, 1990, NEPHROL DIAL TRANSPL, V5, P192, DOI 10.1093/ndt/5.3.192
   DAVENPORT A, 1991, CONTRIB NEPHROL, V93, P225
   Diringer MN, 2004, NEUROCRIT CARE, V1, P219, DOI 10.1385/NCC:1:2:219
   Frontera JA, 2011, NEUROCRIT CARE, V14, P318, DOI 10.1007/s12028-010-9470-y
   Gotch Frank A, 2004, Kidney Int Suppl, pS3
   Johnston RV, 2004, CAN MED ASSOC J, V170, P1659, DOI 10.1503/cmaj.1040713
   Lee WM, 2008, HEPATOLOGY, V47, P1401, DOI 10.1002/hep.22177
   LEE WM, 1993, NEW ENGL J MED, V329, P1862, DOI 10.1056/NEJM199312163292508
   LIN TY, 1979, ANN SURG, V190, P48, DOI 10.1097/00000658-197907000-00011
   Marshall MR, 2002, AM J KIDNEY DIS, V39, P556, DOI 10.1053/ajkd.2002.31406
   MUNOZ SJ, 1993, SEMIN LIVER DIS, V13, P395
   Ostapowicz G, 2002, ANN INTERN MED, V137, P947, DOI 10.7326/0003-4819-137-12-200212170-00007
   Paquette F, 2016, CLIN KIDNEY J, V9, P540, DOI 10.1093/ckj/sfw036
   Perez-Perez AJ, 2002, AM J NEPHROL, V22, P573, DOI 10.1159/000065279
   Qureshi AI, 1998, J NEUROSURG ANESTH, V10, P188, DOI 10.1097/00008506-199807000-00010
   RELLO J, 1989, NEPHRON, V53, P377, DOI 10.1159/000185786
   ROLANDO N, 1990, HEPATOLOGY, V11, P49, DOI 10.1002/hep.1840110110
   Ronco C, 1999, J NEPHROL, V12, P173
   Roquilly A, 2011, CRIT CARE, V15, DOI 10.1186/cc10522
   Stravitz RT, 2008, CHEST, V134, P1092, DOI 10.1378/chest.08-1071
   Szamosfalvi B, 2012, BLOOD PURIFICAT, V34, P80, DOI 10.1159/000341644
   Szamosfalvi B, 2010, BLOOD PURIFICAT, V29, P204, DOI 10.1159/000245648
   Wu VC, 2013, J NEUROSURG, V119, P1288, DOI 10.3171/2013.4.JNS122102
   Yessayan L, 2016, ADV CHRONIC KIDNEY D, V23, P203, DOI 10.1053/j.ackd.2016.02.005
   Yessayan L, 2014, AM J KIDNEY DIS, V64, P305, DOI 10.1053/j.ajkd.2014.01.451
   Ziai WC, 2007, J NEUROL SCI, V261, P157, DOI 10.1016/j.jns.2007.04.048
NR 34
TC 0
Z9 0
U1 1
U2 1
PU WILEY
PI HOBOKEN
PA 111 RIVER ST, HOBOKEN 07030-5774, NJ USA
SN 1492-7535
EI 1542-4758
J9 HEMODIAL INT
JI Hemodial. Int.
PD APR
PY 2018
VL 22
IS 2
BP 184
EP 191
DI 10.1111/hdi.12572
PG 8
WC Urology & Nephrology
SC Urology & Nephrology
GA GC1LQ
UT WOS:000429543800011
PM 28509350
DA 2019-03-23
ER

PT J
AU Mirulla, AI
   Bragonzoni, L
   Zaffagnini, S
   Bontempi, M
   Nigrelli, V
   Ingrassia, T
AF Mirulla, A. I.
   Bragonzoni, L.
   Zaffagnini, S.
   Bontempi, M.
   Nigrelli, V.
   Ingrassia, T.
TI Virtual simulation of an osseointegrated trans-humeral prosthesis: A
   falling scenario
SO INJURY-INTERNATIONAL JOURNAL OF THE CARE OF THE INJURED
LA English
DT Article
DE Osseointegration; Prosthesis; Amputees; Upper limb; Finite element
   method
ID FIXATION; AMPUTEES; IMPLANTS; LOADS; LIMB
AB Introduction: Traditional prosthetic solutions expose the amputee to numerous problems that limit his ability to safely perform the normal activities of daily life. In order to eliminate the problems related to the use of the traditional prosthesis with socket, a new technique was developed for fixing the prosthesis to the amputees based on the principle of osseointegration. The aim of this paper is to study and analyze the stress distribution on the interface between a trans-humeral osseointegrated prosthetic implant and the residual bone, identifying the most stressed areas and thus foreseeing possible failure phenomena of the entire prosthetic system and, after, to compare the stress distribution on three different prosthetic designs that differ from each other for some geometric characteristics.
   Materials and methods: A healthy individual mimics two fall scenarios of which the trans-humeral amputees can most likely be victims: Static fall and Dynamic fall. A force platform (P-6000, BTS Bioengineering) is required for load data acquisition. The CAD model of the trans-humeral osseointegrated implant was created following the guidelines of the OPRA implant. The bone model was created starting from the CAT scan of a left humerus. The FEM simulation was conducted throught a linear analysis.
   Results: Both during static fall and dynamic fall, similar trends have been observed for the reaction force Fz, the torque moment Tz, the bending moments Mx and My. From the analysis of the von Mises stress distribution it was found that the stress distribution is more homogeneous in the case where the thread of the fixture is made by a triangular profile with height of the thread equal to 0.5 mm. However, it can be seen that, when passing from a thread with height of 0.5 mm to a 1 mm, there is a slight decrease in the stress on the whole contact zone between the fixture and the humerus. The same improvement can also be seen in the case of trapezoidal threading.
   Conclusion: By modifying the height and/or by varying the thread profile, are obtained slightly better results with respect to the case with a 0.5 mm height triangular thread. (c) 2018 Elsevier Ltd. All rights reserved.
C1 [Mirulla, A. I.; Bragonzoni, L.; Zaffagnini, S.; Bontempi, M.] Univ Bologna, Bologna, Italy.
   [Bontempi, M.] Rizzoli Orthopaed Inst, Lab Biomech & Technol Innovat, Bologna, Italy.
   [Zaffagnini, S.] Rizzoli Orthopaed Inst, Clin 2, Bologna, Italy.
   [Nigrelli, V.; Ingrassia, T.] Univ Palermo, Palermo, Italy.
RP Mirulla, AI (reprint author), Univ Bologna, Dept Biomed & Neuromotor Sci, Via Ugo Foscolo 7, I-40136 Bologna, Italy.
EM agostino.mirulla@unibo.it
RI ZAFFAGNINI, STEFANO/K-4499-2018
OI ZAFFAGNINI, STEFANO/0000-0002-2941-1407; Ingrassia,
   Tommaso/0000-0002-1287-7358; Mirulla, Agostino Igor/0000-0002-7330-6444
CR Al Muderis Munjed, 2016, J BONE JOINT SURG AM, V98, P900
   Branemark R., 2016, United States Patent. Patent No, Patent No. [US 9,408,723 B2, 9408723]
   Kang NV, 2010, J HAND SURG-AM, V35A, P1130, DOI 10.1016/j.jhsa.2010.03.037
   Kim Sunghwan, CONTACT STRESS ANAL
   Lee WCC, 2008, CLIN BIOMECH, V23, P1243, DOI 10.1016/j.clinbiomech.2008.06.012
   Lundberg M, 2011, PROSTHET ORTHOT INT, V35, P207, DOI 10.1177/0309364611409795
   Meulenbelt HE, 2009, ARCH PHYS MED REHAB, V90, P74, DOI 10.1016/j.apmr.2008.07.015
   Nebergall A, 2012, ACTA ORTHOP, V83, P121, DOI 10.3109/17453674.2012.678799
   Razak NAA, 2014, BIOMED ENG ONLINE, V13, DOI 10.1186/1475-925X-13-108
   Schwarze M, 2014, CLIN BIOMECH, V29, P272, DOI 10.1016/j.clinbiomech.2013.11.023
   Stenlund P, 2017, J ORTHOP RES, V35, P1113, DOI 10.1002/jor.23352
   Tomaszewski PK, 2012, J MECH BEHAV BIOMED, V15, P167, DOI 10.1016/j.jmbbm.2012.06.015
   Tomaszewski PK, 2010, ANN BIOMED ENG, V38, P2418, DOI 10.1007/s10439-010-9966-9
   Tsikandylakis G, 2014, CLIN ORTHOP RELAT R, V472, P2947, DOI 10.1007/s11999-014-3695-6
   Welke B, 2013, J ORTHOP RES, V31, P1123, DOI 10.1002/jor.22329
NR 15
TC 0
Z9 0
U1 1
U2 3
PU ELSEVIER SCI LTD
PI OXFORD
PA THE BOULEVARD, LANGFORD LANE, KIDLINGTON, OXFORD OX5 1GB, OXON, ENGLAND
SN 0020-1383
EI 1879-0267
J9 INJURY
JI Injury-Int. J. Care Inj.
PD APR
PY 2018
VL 49
IS 4
BP 784
EP 791
DI 10.1016/j.injury.2018.03.004
PG 8
WC Critical Care Medicine; Emergency Medicine; Orthopedics; Surgery
SC General & Internal Medicine; Emergency Medicine; Orthopedics; Surgery
GA GC6SJ
UT WOS:000429922100006
PM 29530511
DA 2019-03-23
ER

PT J
AU Podlewska, S
   Kafel, R
AF Podlewska, Sabina
   Kafel, Rafal
TI MetStabOn-Online Platform for Metabolic Stability Predictions
SO INTERNATIONAL JOURNAL OF MOLECULAR SCIENCES
LA English
DT Article
DE metabolic stability; machine learning; ChEMBL database; regression;
   classification
ID LIVER MICROSOMAL STABILITY; DRUG DISCOVERY; ADMET EVALUATION; MODELS;
   TOXICITY; QSAR; DESIGN; DESCRIPTORS; PERFORMANCE; SOLUBILITY
AB Metabolic stability is an important parameter to be optimized during the complex process of designing new active compounds. Tuning this parameter with the simultaneous maintenance of a desired compound's activity is not an easy task due to the extreme complexity of metabolic pathways in living organisms. In this study, the platform for in silico qualitative evaluation of metabolic stability, expressed as half-lifetime and clearance was developed. The platform is based on the application of machine learning methods and separate models for human, rat and mouse data were constructed. The compounds' evaluation is qualitative and two types of experiments can be performed-regression, which is when the compound is assigned to one of the metabolic stability classes (low, medium, high) on the basis of numerical value of the predicted half-lifetime, and classification, in which the molecule is directly assessed as low, medium or high stability. The results show that the models have good predictive power, with accuracy values over 0.7 for all cases, for Sequential Minimal Optimization (SMO), k-nearest neighbor (IBk) and Random Forest algorithms. Additionally, for each of the analyzed compounds, 10 of the most similar structures from the training set (in terms of Tanimoto metric similarity) are identified and made available for download as separate files for more detailed manual inspection. The predictive power of the models was confronted with the external dataset, containing metabolic stability assessment via the GUSAR software, leading to good consistency of results for SMOreg and Naive Bayes (similar to 0.8 on average). The tool is available online.
C1 [Podlewska, Sabina; Kafel, Rafal] Polish Acad Sci, Inst Pharmacol, Dept Med Chem, Smena St 12, PL-31343 Krakow, Poland.
RP Podlewska, S (reprint author), Polish Acad Sci, Inst Pharmacol, Dept Med Chem, Smena St 12, PL-31343 Krakow, Poland.
EM smusz@if-pan.krakow.pl; rafal.kafel@gmail.com
OI Podlewska, Sabina/0000-0002-2891-5603
FU National Science Centre, Poland within HARMONIA 7 [2015/18/M/NZ7/00377]
FX The study was supported by the National Science Centre, Poland within
   the HARMONIA 7 grant 2015/18/M/NZ7/00377.
CR ALTMAN NS, 1992, AM STAT, V46, P175, DOI 10.2307/2685209
   [Anonymous], 2017, MARV WAS US DRAW DIS
   Aronov MM, 2005, DRUG DISCOV TODAY, V10, P149, DOI 10.1016/S1359-6446(04)03278-7
   Bajusz D, 2015, J CHEMINFORMATICS, V7, DOI 10.1186/s13321-015-0069-3
   Bender A, 2004, J CHEM INF COMP SCI, V44, P1708, DOI 10.1021/ci0498719
   Boyer S, 2002, J COMPUT AID MOL DES, V16, P403, DOI 10.1023/A:1020881520931
   Boyer S, 2007, J CHEM INF MODEL, V47, P583, DOI 10.1021/ci600376q
   Braga RC, 2015, MOL INFORM, V34, P698, DOI 10.1002/minf.201500040
   Breiman L, 2001, MACH LEARN, V45, P5, DOI 10.1023/A:1010933404324
   Bursi R, 2001, J MOL GRAPH MODEL, V19, P552, DOI 10.1016/S1093-3263(01)00089-4
   Chakravarti SK, 2012, J CHEM INF MODEL, V52, P2609, DOI [10.1021/ci300111r, 10.1021/ci300111rl]
   Cheng FX, 2012, J CHEM INF MODEL, V52, P3099, DOI 10.1021/ci300367a
   CORTES C, 1995, MACH LEARN, V20, P273, DOI 10.1023/A:1022627411411
   Danishuddin, 2016, DRUG DISCOV TODAY, V21, P1291, DOI 10.1016/j.drudis.2016.06.013
   Di L, 2012, DRUG DISCOV TODAY, V17, P486, DOI 10.1016/j.drudis.2011.11.007
   Ewing T, 2006, J CHEM INF MODEL, V46, P2423, DOI 10.1021/ci060155b
   Gaulton A, 2012, NUCLEIC ACIDS RES, V40, pD1100, DOI 10.1093/nar/gkr777
   Gombar VK, 2006, CURR COMPUT-AID DRUG, V2, P177, DOI 10.2174/157340906777441726
   Hall M., 2009, SIGKDD EXPLORATIONS, V11, P10, DOI [10.1145/1656274.1656278, DOI 10.1145/1656274.1656278]
   Hand DJ, 2001, INT STAT REV, V69, P385, DOI 10.1111/j.1751-5823.2001.tb00465.x
   Hu YB, 2010, J COMPUT AID MOL DES, V24, P23, DOI 10.1007/s10822-009-9309-9
   Hughes JP, 2011, BRIT J PHARMACOL, V162, P1239, DOI 10.1111/j.1476-5381.2010.01127.x
   Jensen BF, 2003, J COMPUT AID MOL DES, V17, P849, DOI 10.1023/B:JCAM.0000021861.31978.da
   Judson PN, 2015, MOL INFORM, V34, P284, DOI 10.1002/minf.201400184
   Kerns EH, 2008, DRUG-LIKE PROPERTIES: CONCEPTS, STRUCTURE DESIGN AND METHODS, P1
   Klekota J, 2008, BIOINFORMATICS, V24, P2518, DOI 10.1093/bioinformatics/btn479
   Kotsiantis SB, 2007, INFORM-J COMPUT INFO, V31, P249
   L ee S. K., 2003, EUROQSAR 2002 DESIGN, P418
   Labute P, 2000, J MOL GRAPH MODEL, V18, P464, DOI 10.1016/S1093-3263(00)00068-1
   Laggner C., SMARTS PATTERNS FUNC
   Lagunin A, 2011, MOL INFORM, V30, P241, DOI 10.1002/minf.201000151
   Lee PH, 2007, J COMPUT AID MOL DES, V21, P665, DOI 10.1007/s10822-007-9124-0
   Li D, 2014, MOL PHARMACEUT, V11, P716, DOI 10.1021/mp400450m
   Lipinski CA, 1997, ADV DRUG DELIVER REV, V23, P3, DOI 10.1016/S0169-409X(96)00423-1
   Marchant CA, 2008, TOXICOL MECH METHOD, V18, P177, DOI 10.1080/15376510701857320
   Masimirembwa CM, 2003, CLIN PHARMACOKINET, V42, P515, DOI 10.2165/00003088-200342060-00002
   Mishra Nitish K., 2010, BMC Pharmacology, V10, P8, DOI 10.1186/1471-2210-10-8
   Nikolic K, 2016, FRONT NEUROSCI-SWITZ, V10, DOI 10.3389/fnins.2016.00265
   Patil P. S., 2016, INT J ADV RES BIOL S, V3, P181
   Pires DEV, 2015, J MED CHEM, V58, P4066, DOI 10.1021/acs.jmedchem.5b00104
   Prankerd RJ, 2007, PROF DRUG SUB EXCIP, V33, P1, DOI 10.1016/S0099-5428(07)33001-3
   Rankovic Z, 2015, J MED CHEM, V58, P2584, DOI 10.1021/jm501535r
   Sakiyama Y, 2008, J MOL GRAPH MODEL, V26, P907, DOI 10.1016/j.jmgm.2007.06.005
   Schrodinger, 2017, SCHROD REL 2017 2 OI
   Schwaighofer A, 2008, J CHEM INF MODEL, V48, P785, DOI 10.1021/ci700142c
   Shen M, 2003, J MED CHEM, V46, P3013, DOI 10.1021/jm020491t
   Shevade SK, 2000, IEEE T NEURAL NETWOR, V11, P1188, DOI 10.1109/72.870050
   Steinbeck C, 2003, J CHEM INF COMP SCI, V43, P493, DOI 10.1021/ci025584y
   Sugano K, 2010, NAT REV DRUG DISCOV, V9, P597, DOI 10.1038/nrd3187
   Tetko I. V., 2002, J COMPUTER AIDED MOL, V19, P453
   Thompson TN, 2001, MED RES REV, V21, P412, DOI 10.1002/med.1017
   Till D.J., 2012, MACH LEARN, V45, P171
   Trainor GL, 2007, EXPERT OPIN DRUG DIS, V2, P51, DOI 10.1517/17460441.2.1.51
   Ulenberg S, 2015, PLOS ONE, V10, DOI 10.1371/journal.pone.0122772
   van de Waterbeemd H, 2003, NAT REV DRUG DISCOV, V2, P192, DOI 10.1038/nrd1032
   Wang JL, 2009, CURR PHARM DESIGN, V15, P2195, DOI 10.2174/138161209788682514
   Wang NN, 2016, J CHEM INF MODEL, V56, P763, DOI 10.1021/acs.jcim.5b00642
   Wang SC, 2012, MOL PHARMACEUT, V9, P996, DOI 10.1021/mp300023x
   Wang T, 2017, EXPERT OPIN DRUG DIS, V12, P769, DOI 10.1080/17460441.2017.1336157
   Wang T, 2015, EXPERT OPIN DRUG DIS, V10, P1283, DOI 10.1517/17460441.2015.1083006
   Wang YL, 2015, Q REV BIOPHYS, V48, P488, DOI 10.1017/S0033583515000190
   Yadav DK, 2013, J CHEMOMETR, V27, P21, DOI 10.1002/cem.2488
   Yap CW, 2011, J COMPUT CHEM, V32, P1466, DOI 10.1002/jcc.21707
NR 63
TC 0
Z9 0
U1 0
U2 3
PU MDPI
PI BASEL
PA ST ALBAN-ANLAGE 66, CH-4052 BASEL, SWITZERLAND
SN 1422-0067
J9 INT J MOL SCI
JI Int. J. Mol. Sci.
PD APR
PY 2018
VL 19
IS 4
AR 1040
DI 10.3390/ijms19041040
PG 16
WC Biochemistry & Molecular Biology; Chemistry, Multidisciplinary
SC Biochemistry & Molecular Biology; Chemistry
GA GJ0XU
UT WOS:000434978700119
PM 29601530
OA DOAJ Gold
DA 2019-03-23
ER

PT J
AU Susukida, R
   Crum, RM
   Stuart, EA
   Mojtabai, R
AF Susukida, Ryoko
   Crum, Rosa M.
   Stuart, Elizabeth A.
   Mojtabai, Ramin
TI Generalizability of the findings from a randomized controlled trial of a
   web-based substance use disorder intervention
SO AMERICAN JOURNAL ON ADDICTIONS
LA English
DT Article
ID DEPENDENT OUTPATIENTS; ABUSE; THERAPY; ALCOHOL
AB Background and ObjectivesThere is growing concern regarding the generalizability of findings from randomized controlled trials (RCTs) of interventions for substance use disorders (SUDs). This study used a selection model approach to assess and improve the generalizability of an evaluation for a web-based SUD intervention by making the trial sample resemble the target population.
   MethodsThe sample of the web-based SUD intervention (Therapeutic Education System vs. Treatment-as-usual; n=507) was compared with the target population of SUD treatment-seeking individuals from the Treatment Episodes Data Set-Admissions (TEDS-A). Using weights based on the probabilities of RCT participation, we computed weighted treatment effects on retention and abstinence.
   ResultsSubstantial differences between the RCT sample and the target population was demonstrated in significant difference in the mean propensity scores (1.62 standard deviations at p<.001). The population effect on abstinence (12 weeks and 6 months) was statistically insignificant after weighting the data with the generalizability weight.
   Discussions and ConclusionsGeneralizability of the findings from the RCT could be limited when the RCT sample does not well represent the target population.
   Scientific SignificanceApplication of generalizability weights can be a potentially useful tool to improve generalizability of RCT findings. (Am J Addict 2018;27:231-237)
C1 [Susukida, Ryoko; Crum, Rosa M.; Stuart, Elizabeth A.; Mojtabai, Ramin] Johns Hopkins Bloomberg Sch Publ Hlth, Dept Mental Hlth, 624 N Broadway, Baltimore, MD 21205 USA.
   [Susukida, Ryoko] Natl Ctr Neurol & Psychiat, Natl Inst Mental Hlth, Dept Mental Hlth Policy & Evaluat, 4-1-1 Ogawa Higashi, Kodaira, Tokyo 1878551, Japan.
   [Crum, Rosa M.] Johns Hopkins Bloomberg Sch Publ Hlth, Dept Epidemiol, 615 N Wolfe St, Baltimore, MD 21205 USA.
   [Crum, Rosa M.; Mojtabai, Ramin] Johns Hopkins Univ, Dept Psychiat & Behav Sci, Sch Med, 600 N Wolfe St, Baltimore, MD 21287 USA.
   [Stuart, Elizabeth A.] Johns Hopkins Bloomberg Sch Publ Hlth, Dept Biostat, 615 N Broadway, Baltimore, MD 21205 USA.
   [Stuart, Elizabeth A.] Johns Hopkins Bloomberg Sch Publ Hlth, Dept Hlth Policy & Management, 624 N Broadway, Baltimore, MD 21205 USA.
RP Susukida, R (reprint author), Johns Hopkins Bloomberg Sch Publ Hlth, Dept Mental Hlth, 624 N Broadway, Baltimore, MD 21205 USA.
EM rsusukida@ncnp.go.jp
FU National Institute on Drug Abuse (NIDA) [R01 DA036520]
FX This work was supported by grant R01 DA036520 from the National
   Institute on Drug Abuse (NIDA). The content is solely the responsibility
   of the authors and does not necessarily represent the official views of
   the National Institutes of Health.
CR Bickel WK, 2008, EXP CLIN PSYCHOPHARM, V16, P132, DOI 10.1037/1064-1297.16.2.132
   Blanco C, 2017, J CLIN PSYCHIAT, V78, pE64, DOI 10.4088/JCP.15m10333
   Blanco C, 2013, DRUG ALCOHOL DEPEN, V131, P143, DOI 10.1016/j.drugalcdep.2012.12.013
   Budman SH, 2000, AM PSYCHOL, V55, P1290, DOI 10.1037//0003-066X.55.11.1290
   Budney AJ, 1998, THERAPY MANUALS DRUG
   Campbell ANC, 2014, AM J PSYCHIAT, V171, P683, DOI 10.1176/appi.ajp.2014.13081055
   COCHRAN WG, 1973, SANKHYA SER A, V35, P417
   Cohen J., 1988, STAT POWER ANAL BEHA
   Degenhardt L, 2012, LANCET, V379, P55, DOI 10.1016/S0140-6736(11)61138-0
   Dennis BB, 2015, TRIALS, V16, DOI 10.1186/s13063-015-0942-4
   Hasin DS, 2007, ARCH GEN PSYCHIAT, V64, P830, DOI 10.1001/archpsyc.64.7.830
   Higgins ST, 2003, ARCH GEN PSYCHIAT, V60, P1043, DOI 10.1001/archpsyc.60.9.1043
   Jhanjee Sonali, 2014, Indian J Psychol Med, V36, P112, DOI 10.4103/0253-7176.130960
   Keyes KM, 2010, AM J EPIDEMIOL, V172, P1364, DOI 10.1093/aje/kwq304
   Lee BK, 2011, PLOS ONE, V6, DOI 10.1371/journal.pone.0018174
   Liaw A, 2002, R NEWS, V2, P18, DOI DOI 10.1177/154405910408300516
   Mamdani M, 2005, BMJ-BRIT MED J, V330, P960, DOI 10.1136/bmj.330.7497.960
   Mansournia MA, 2016, BMJ-BRIT MED J, V352, DOI 10.1136/bmj.i189
   Moberg CA, 2017, DRUG ALCOHOL REV, V36, P378, DOI 10.1111/dar.12438
   Moore BA, 2011, J SUBST ABUSE TREAT, V40, P215, DOI 10.1016/j.jsat.2010.11.002
   National Institute on Drug Abuse, DRUGFACTS NAT TRENDS
   National Institute on Drug Abuse Clinical Trials Network, CLIN TRIALS NETW CTN
   Storbjork J, 2017, SUBST USE MISUSE, V52, P439, DOI 10.1080/10826084.2016.1240695
   Strobl C, 2009, PSYCHOL METHODS, V14, P323, DOI 10.1037/a0016973
   Stuart EA, 2015, PREV SCI, V16, P475, DOI 10.1007/s11121-014-0513-z
   Stuart EA, 2011, J R STAT SOC A STAT, V174, P369, DOI 10.1111/j.1467-985X.2010.00673.x
   Stuart EA, 2010, STAT SCI, V25, P1, DOI 10.1214/09-STS313
   Substance Abuse and Mental Health Services Administration, 2015, BEH HLTH TRENDS US R
   Substance Abuse and Mental Health Services Administration, 2012, RES 2012 NAT SURV DR
   Substance Abuse & Mental Health Services and Quality, QUICK STAT DRUG ALC
   Susukida R, 2017, ADDICTION, V112, P1210, DOI 10.1111/add.13789
   Susukida R, 2016, ADDICTION, V111, P1226, DOI 10.1111/add.13327
   Nguyen TQ, 2017, ANN APPL STAT, V11, P225, DOI 10.1214/16-AOAS1001
   Weesie J., 1999, STATA TECHNICAL B, V52, P34
   Westreich D, 2017, AM J EPIDEMIOL, V186, P1010, DOI 10.1093/aje/kwx164
NR 35
TC 0
Z9 0
U1 1
U2 1
PU WILEY
PI HOBOKEN
PA 111 RIVER ST, HOBOKEN 07030-5774, NJ USA
SN 1055-0496
EI 1521-0391
J9 AM J ADDICTION
JI Am. J. Addict.
PD APR
PY 2018
VL 27
IS 3
BP 231
EP 237
DI 10.1111/ajad.12714
PG 7
WC Substance Abuse
SC Substance Abuse
GA GB0AB
UT WOS:000428703800012
PM 29569403
DA 2019-03-23
ER

PT J
AU Zeluf, G
   Dhejne, C
   Orre, C
   Mannheimer, LN
   Deogan, C
   Hoijer, J
   Winzer, R
   Thorson, AE
AF Zeluf, Galit
   Dhejne, Cecilia
   Orre, Carolina
   Mannheimer, Louise Nilunger
   Deogan, Charlotte
   Hoijer, Jonas
   Winzer, Regina
   Thorson, Anna Ekeus
TI Targeted Victimization and Suicidality Among Trans People: A Web-Based
   Survey
SO LGBT HEALTH
LA English
DT Article
DE life satisfaction; suicide; transgender; victimization
ID OF-THE-LITERATURE; MENTAL-HEALTH; TRANSGENDER PERSONS; SELF-INJURY;
   GENDER; STIGMA; ADULTS; RISK; INDIVIDUALS; POPULATION
AB Purpose: The aim of this study was to investigate the associations between a series of empirically known risk and protective factors and suicidality among trans people in Sweden.
   Methods: Participants were self-selected anonymously to a web-based survey conducted in 2014. Univariable and multivariable logistic regression analyses were performed to assess associations between contributing factors and suicide ideation in the past 12 months and lifetime suicide attempts.
   Results: The analysis included 796 trans individuals, between 15 and 94 years of age, who live in Sweden. A total of 37% of respondents reported that they have seriously considered suicide during the past 12 months and 32% had ever attempted a suicide. Offensive treatment during the past three months and lifetime exposure to trans-related violence were significantly associated with suicidality. Less satisfaction with contacts with friends and acquaintances and with one's own psychological wellbeing were associated with suicide ideation in the past 12 months. Lack of practical support was associated with lifetime suicide attempts.
   Conclusions: Our findings show that suicidality is directly correlated with trans-related victimization. Preventing targeted victimization is, therefore, a key preventive intervention against this elevated suicidality.
C1 [Zeluf, Galit; Deogan, Charlotte; Winzer, Regina; Thorson, Anna Ekeus] Karolinska Inst, Dept Publ Hlth Sci, Tomtebodavagen 18A, S-17177 Stockholm, Sweden.
   [Dhejne, Cecilia] Karolinska Inst, Ctr Psychiat Res, Dept Clin Neurosci, Stockholm, Sweden.
   [Dhejne, Cecilia] Karolinska Univ Hosp, ANOVA, Androl Sexual Med & Transgender Med, Stockholm, Sweden.
   [Orre, Carolina] Swedish Federat LGBTQ Rights RFSL, Dept Hlth & HIV Prevent, Stockholm, Sweden.
   [Mannheimer, Louise Nilunger] Karolinska Inst, Dept Learning Informat Management & Eth, Stockholm, Sweden.
   [Mannheimer, Louise Nilunger; Deogan, Charlotte] Publ Hlth Agcy Sweden, Dept Communicable Dis Control & Hlth Protect, Stockholm, Sweden.
   [Hoijer, Jonas] Karolinska Inst, Inst Environm Med, Unit Biostat, Stockholm, Sweden.
   [Winzer, Regina] Publ Hlth Agcy Sweden, Dept Living Condit & Lifestyles, Stockholm, Sweden.
RP Zeluf, G (reprint author), Karolinska Inst, Dept Publ Hlth Sci, Tomtebodavagen 18A, S-17177 Stockholm, Sweden.
EM galit.zeluf.1@ki.se
OI Winzer, Regina/0000-0002-4549-0504
FU Public Health Agency of Sweden
FX We would like to acknowledge and thank all 796 study respondents who
   participated in the survey. We would also like to thank the Public
   Health Agency of Sweden for funding the study.
CR [Anonymous], 1992, MAN INT STAT CLASS D
   Asscheman H, 2011, EUR J ENDOCRINOL, V164, P635, DOI 10.1530/EJE-10-1038
   Bauer G. R., 2013, SERVICE SOCIAL, V59, P35, DOI [10.7202/1017478ar, DOI 10.7202/1017478AR]
   Bauer GR, 2015, BMC PUBLIC HEALTH, V15, DOI 10.1186/s12889-015-1867-2
   Bockting WO, 2013, AM J PUBLIC HEALTH, V103, P943, DOI 10.2105/AJPH.2013.301241
   Bouris A, 2016, LGBT HEALTH, V3, P153, DOI 10.1089/lgbt.2015.0037
   Cantor-Graae E, 2013, JAMA PSYCHIAT, V70, P427, DOI 10.1001/jamapsychiatry.2013.441
   Clements-Nolle K, 2006, J HOMOSEXUAL, V51, P53, DOI 10.1300/J082v51n03_04
   Colizzi M, 2014, PSYCHONEUROENDOCRINO, V39, P65, DOI 10.1016/j.psyneuen.2013.09.029
   Davey A, 2016, HEALTH SOC CARE COMM, V24, P485, DOI 10.1111/hsc.12239
   Dhejne C, 2016, INT REV PSYCHIATR, V28, P44, DOI 10.3109/09540261.2015.1115753
   Dhejne C, 2011, PLOS ONE, V6, DOI 10.1371/journal.pone.0016885
   Fugl-Meyer AR, 2002, J REHABIL MED, V34, P239, DOI 10.1080/165019702760279242
   Fugl-Meyer AR, 1991, CLIN REHABIL, V5, P25, DOI [10.1177/026921559100500105, DOI 10.1177/026921559100500105]
   Gomez-Gil E, 2012, PSYCHONEUROENDOCRINO, V37, P662, DOI 10.1016/j.psyneuen.2011.08.010
   Hughto JMW, 2015, SOC SCI MED, V147, P222, DOI 10.1016/j.socscimed.2015.11.010
   Klein A, 2016, LGBT HEALTH, V3, P193, DOI 10.1089/lgbt.2015.0111
   Kosciw JG, 2015, AM J COMMUN PSYCHOL, V55, P167, DOI 10.1007/s10464-014-9642-6
   Kosidou K, 2010, ACTA PSYCHIAT SCAND, V122, P47, DOI 10.1111/j.1600-0447.2009.01487.x
   Lipsicas CB, 2012, SOC PSYCH PSYCH EPID, V47, P241, DOI 10.1007/s00127-010-0336-6
   Liu RT, 2012, AM J PREV MED, V42, P221, DOI 10.1016/j.amepre.2011.10.023
   Maguen S, 2010, PSYCHOL SEX, V1, P34, DOI 10.1080/19419891003634430
   Marshall E, 2016, INT REV PSYCHIATR, V28, P58, DOI 10.3109/09540261.2015.1073143
   Mathy RM, 2003, J PSYCHOL HUMAN SEXU, V14, P47, DOI DOI 10.1300/J056V14N04_03
   Meyer IH, 2003, PSYCHOL BULL, V129, P674, DOI 10.1037/0033-2909.129.5.674
   Ministry of Employment, 2013, EQ RIGHTS OPP REG SE
   Moody C, 2013, ARCH SEX BEHAV, V42, P739, DOI 10.1007/s10508-013-0099-8
   Organization. W. H, 2017, SUIC FACT SHEET
   Perez-Brumer A, 2015, BEHAV MED, V41, P164, DOI 10.1080/08964289.2015.1028322
   Pinel EC, 1999, J PERS SOC PSYCHOL, V76, P114, DOI 10.1037//0022-3514.76.1.114
   Testa RJ, 2012, PROF PSYCHOL-RES PR, V43, P452, DOI 10.1037/a0029604
   The National Board of Health and Welfare (Socialstyrelsen), 2015, GOD VARD VUXN MED KO
   The Public Health Agency of Sweden (Folkhalsomyndigheten), 2015, NAT PUBL HLTH SURV 2
   The Public Health Agency of Sweden (Folkhalsomyndigheten) . Public Health in Sweden, 2014, ANN REP 2014
   Tidemalm D, 2008, BMJ-BRIT MED J, V337, DOI 10.1136/bmj.a2205
   Zeluf G, 2016, BMC PUBLIC HEALTH, V16, DOI 10.1186/s12889-016-3560-5
NR 36
TC 0
Z9 0
U1 4
U2 8
PU MARY ANN LIEBERT, INC
PI NEW ROCHELLE
PA 140 HUGUENOT STREET, 3RD FL, NEW ROCHELLE, NY 10801 USA
SN 2325-8292
EI 2325-8306
J9 LGBT HEALTH
JI LGBT Health
PD APR
PY 2018
VL 5
IS 3
BP 180
EP 190
DI 10.1089/lgbt.2017.0011
PG 11
WC Public, Environmental & Occupational Health
SC Public, Environmental & Occupational Health
GA GC4GR
UT WOS:000429743500003
PM 29641313
OA Green Published
DA 2019-03-23
ER

PT J
AU Zhang, Q
   Gan, Q
   Liu, X
   Chen, X
   Feng, CG
AF Zhang Qian
   Gan Qiang
   Liu Xia
   Chen Xi
   Feng Chang-Gen
TI Virtual Screening of Protein Tyrosine Phosphatase 1B Inhibitors Based on
   Natural Products
SO PROGRESS IN BIOCHEMISTRY AND BIOPHYSICS
LA English
DT Article
DE protein tyrosine phosphatase 1B inhibitors; virtual screening; natural
   products; phannacokinetic characteristics; toxicological properties;
   hydrogen bonds; inhibitory activity
ID PTP1B INHIBITORS; DOCKING; MECHANISM; MICE
AB Protein tyrosine phosphatase 1B (PTP1B) is one of the targets of type II diabetes, screening PTP1B inhibitors is of great significance. Structure-based virtual screening against a library of natural products containing 42 296 molecules was conducted to determine the occurrence of PTP1B inhibitors by molecular docking method. Firstly, the active sites of PTP1B complex crystal structure (PDB code: 1XBO) were analyzed and 7 amino acid residues, Arg254, GIn262, Tyr46, Asp181, Ser216, Phe182, and Arg221, were identified as the active pocket. Before docking, all the molecules were filtered according to the Lipinski's Rule of Five. Then, the screening was carried out based on the LibDock module and CDOCKER module, and 11 top-scored compounds were screened out as virtual hits. Of which 3 molecules, namely para-benzoquinone compound 7, isocoumarins derivative 10 and Clavepictine analogue 11, were determined with low toxicity ultimately according to the predictive ADME simulation and predictive toxic simulation. Binding model analysis revealed that these 3 candidate compounds are all good drug-like PTP1B inhibitors, of which the PTP1B inhibitory activity of compound 10 and 11 haven't been reported before, of which in vitro PTP1B enzyme inhibition of compound 10 was tested with IC50 values of (74.58 +/- 1.23) mu mol/L, which is potential for the treatment of type II diabete.
C1 [Zhang Qian; Gan Qiang; Chen Xi; Feng Chang-Gen] Beijing Inst Technol, State Key Lab Explos Sci & Technol, Beijing 100081, Peoples R China.
   [Liu Xia] China Agr Univ, Coll Sci, Beijing 100193, Peoples R China.
RP Gan, Q; Feng, CG (reprint author), Beijing Inst Technol, State Key Lab Explos Sci & Technol, Beijing 100081, Peoples R China.
EM ganqiang@bit.edu.cn; cgfeng@cast.org.cn
OI Liu, Xia/0000-0002-3110-9602
CR Accelrys Software Inc, 2010, DISC STUD MOD ENV RE
   An TY, 2002, PHYTOCHEMISTRY, V59, P395, DOI 10.1016/S0031-9422(01)00408-3
   BARRERO AF, 1994, PHYTOCHEMISTRY, V35, P493, DOI 10.1016/S0031-9422(00)94789-7
   Berman HM, 2000, NUCLEIC ACIDS RES, V28, P235, DOI 10.1093/nar/28.1.235
   Chandra S, 2017, J MOL GRAPH MODEL, V71, P242, DOI 10.1016/j.jmgm.2016.10.020
   Chen CYC, 2011, PLOS ONE, V6, DOI 10.1371/journal.pone.0015939
   CICIRELLI MF, 1990, P NATL ACAD SCI USA, V87, P5514, DOI 10.1073/pnas.87.14.5514
   Egan WJ, 2002, ADV DRUG DELIVER REV, V54, P273, DOI 10.1016/S0169-409X(02)00004-2
   Elchebly M, 1999, SCIENCE, V283, P1544, DOI 10.1126/science.283.5407.1544
   GOMBAR VK, 1995, CHEMOSPHERE, V31, P2499, DOI 10.1016/0045-6535(95)00119-S
   GOODSELL DS, 1990, PROTEINS, V8, P195, DOI 10.1002/prot.340080302
   Holmes CP, 2008, BIOORG MED CHEM LETT, V18, P3382, DOI 10.1016/j.bmcl.2008.04.021
   Hsu MF, 2010, J BIOL CHEM, V285, P7919, DOI 10.1074/jbc.M109.057513
   Hu L, 2004, Para-benzoquinone compounds isolated from Ardisia and Forsythia as protein tyrosine phosphatase 1B inhibitors, Patent No. [CN, 1521157, 1521157]
   Huyer G, 1997, J BIOL CHEM, V272, P843, DOI 10.1074/jbc.272.2.843
   Johnson TO, 2002, NAT REV DRUG DISCOV, V1, P696, DOI 10.1038/nrd895
   Joshi P, 2013, MED CHEM RES, V22, P28, DOI 10.1007/s00044-012-0007-0
   Lantz KA, 2010, OBESITY, V18, P1516, DOI 10.1038/oby.2009.444
   [刘美凤 Liu Meifeng], 2011, [华南理工大学学报. 自然科学版, Journal of South China University of Technology. Natural Science Edition], V39, P28
   Liu Xia, 2012, Science & Technology Review, V30, P72, DOI 10.3981/j.issn.1000-7857.2012.10.011
   Oh WK, 2005, J ETHNOPHARMACOL, V96, P411, DOI 10.1016/j.jep.2004.09.041
   Park H, 2009, EUR J MED CHEM, V44, P3280, DOI 10.1016/j.ejmech.2009.02.011
   Rondinone CM, 2002, DIABETES, V51, P2405, DOI 10.2337/diabetes.51.8.2405
   Shen K, 2001, J BIOL CHEM, V276, P47311, DOI 10.1074/jbc.M106568200
   Shinde RN, 2012, J MOL STRUCT, V1017, P79, DOI 10.1016/j.molstruc.2012.03.001
   Sun C., 2013, SYNTHESIS COUMARIN D
   Swarbrick MM, 2009, ENDOCRINOLOGY, V150, P1670, DOI 10.1210/en.2008-0885
   Tian S., 2014, COMPUTER AIDED DRUG
   Vyas B, 2015, J CHEMOMETR, V29, P109, DOI 10.1002/cem.2682
   Wang MY, 2016, ONCOTARGET, V7, P50828, DOI 10.18632/oncotarget.10341
   Wiesmann C, 2004, NAT STRUCT MOL BIOL, V11, P730, DOI 10.1038/nsmb803
   Zhao D, 2015, STUDIES INHIBITOR BI
   Zhao HY, 2004, BIOORG MED CHEM LETT, V14, P5543, DOI 10.1016/j.bmcl.2004.08.063
   Zhao X, 2009, ACTA CHIM SINICA, V67, P1835
   Zhou M, 2005, ACTA CHIM SINICA, V63, P2131
NR 35
TC 0
Z9 0
U1 9
U2 14
PU CHINESE ACAD SCIENCES, INST BIOPHYSICS
PI BEIJING
PA 15 DATUN RD, CHAOYAND DISTRICT, BEIJING, 100101, PEOPLES R CHINA
SN 1000-3282
J9 PROG BIOCHEM BIOPHYS
JI Prog. Biochem. Biophys.
PD APR
PY 2018
VL 45
IS 4
BP 442
EP 452
DI 10.16476/j.pibb.2018.0020
PG 11
WC Biochemistry & Molecular Biology; Biophysics
SC Biochemistry & Molecular Biology; Biophysics
GA GE0IS
UT WOS:000430898100006
DA 2019-03-23
ER

PT J
AU McCauley, HL
   Bonomi, AE
   Maas, MK
   Bogen, KW
   O'Malley, TL
AF McCauley, Heather L.
   Bonomi, Amy E.
   Maas, Megan K.
   Bogen, Katherine W.
   O'Malley, Teagen L.
TI #MaybeHeDoesntHitYou: Social Media Underscore the Realities of Intimate
   Partner Violence
SO JOURNAL OF WOMENS HEALTH
LA English
DT Article
DE emotional abuse; intimate partner violence; social media
ID REPRODUCTIVE COERCION; UNINTENDED PREGNANCY; TWITTER; DEPRESSION; ABUSE;
   TOOL; CONSEQUENCES; COVERAGE; ACTIVISM; CLIENTS
AB Background: Public intimate partner violence (IPV) discourse emphasizes physical violence. In May 2016, the Twitter hashtag #MaybeHeDoesntHitYou generated a public conversation about abuse beyond physical IPV. Because of the often-disconnect between IPV research and what survivors struggle to name as abuse in their daily lives, we sought to understand how IPV discourse was unfolding as a result of the #MaybeHeDoesntHitYou hashtag. Materials and Methods: NCapture was used to collect publically available Twitter data containing the hashtag #MaybeHeDoesntHitYou from May 10, 2016 to May 17, 2016. Using the Duluth Power and Control Wheel (a range of tactics used by abusers to control and harm their partners) and the Women's Experience with Battering (WEB) framework (emotional and behavioral responses to being abused), we analyzed 1,229 original content tweets using qualitative content analysis. Results: All dimensions of the Power and Control Wheel and five of six dimensions of the WEB framework were expressed via #MaybeHeDoesntHitYou; users did not express yearning for intimacy with their abusive partners. Users described one form of IPV not currently represented within the Power and Control Wheelreproductive coercion (e.g., #MaybeHeDoesntHitYou but he refuses to use condoms and forces you not to use contraception so you try to do it behind his back). Two additional themes emerged; users challenged the gender pronoun of the hashtag, highlighting that abuse may happen with partners of all genders, and users provided social support for others (e.g., #MaybeHeDoesntHitYou is real. Bruises and scars aren't the only measure of abuse! If this is you, help is there...). Conclusions: Results from our study underscore the potential for social media platforms to be powerful agents for engaging public dialogue about the realities of IPV, as well as a space for seeking and providing social support about this critical women's health issue.
C1 [McCauley, Heather L.; Bonomi, Amy E.; Maas, Megan K.] Michigan State Univ, Dept Human Dev & Family Studies, Coll Social Sci, 552 W Circle Dr,13E Human Ecol, E Lansing, MI 48824 USA.
   [Bogen, Katherine W.] Rhode Isl Hosp, Dept Psychiat, Providence, RI USA.
   [O'Malley, Teagen L.] Univ Pittsburgh, Grad Sch Publ Hlth, Dept Behav & Community Hlth Sci, Pittsburgh, PA USA.
RP McCauley, HL (reprint author), Michigan State Univ, Dept Human Dev & Family Studies, Coll Social Sci, 552 W Circle Dr,13E Human Ecol, E Lansing, MI 48824 USA.
EM mccaul49@msu.edu
CR American College of Obstetricians and Gynecologists, 2013, Obstet Gynecol, V121, P411, DOI http://10.1097/01.AOG.0000426427.79586.3b
   Attai DJ, 2015, J MED INTERNET RES, V17, DOI 10.2196/jmir.4721
   Berry N, 2017, J MED INTERNET RES, V19, DOI 10.2196/jmir.6173
   Black M. C., 2011, NATL INTIMATE PARTNE
   Bogen KW, 2018, PSYCHOL VIO IN PRESS
   Bonilla Y, 2015, AM ETHNOL, V42, P4, DOI 10.1111/amet.12112
   Bonomi AE, 2006, AM J PREV MED, V30, P458, DOI 10.1016/j.amepre.2006.01.015
   Bonomi AE, 2017, FAM RELAT, V66, P154, DOI 10.1111/fare.12237
   Bonomi AE, 2013, J WOMENS HEALTH, V22, P733, DOI 10.1089/jwh.2013.4344
   Bonomi AE, 2009, HEALTH SERV RES, V44, P1052, DOI 10.1111/j.1475-6773.2009.00955.x
   Bosch T, 2017, INFORM COMMUN SOC, V20, P221, DOI 10.1080/1369118X.2016.1162829
   Bowen GA, 2006, INT J QUAL METH, V5, P1, DOI DOI 10.1177/160940690600500304
   Bowen GA, 2008, QUAL RES, V8, P137, DOI 10.1177/1468794107085301
   Bravo CA, 2016, J CANCER EDUC, V31, P236, DOI 10.1007/s13187-015-0796-1
   Bullock CF, 2002, J INTERPERS VIOLENCE, V17, P475, DOI 10.1177/0886260502017005001
   Carlyle KE, 2014, J INTERPERS VIOLENCE, V29, P2394, DOI 10.1177/0886260513520231
   Cavazos-Rehg PA, 2016, COMPUT HUM BEHAV, V54, P351, DOI 10.1016/j.chb.2015.08.023
   Choi S, 2014, NEW MEDIA SOC, V16, P129, DOI 10.1177/1461444813487956
   Coker AL, 2000, ARCH FAM MED, V9, P451, DOI 10.1001/archfami.9.5.451
   Coker AL, 2002, AM J PREV MED, V23, P260, DOI 10.1016/S0749-3797(02)00514-7
   Cravens JD, 2015, CONTEMP FAM THER, V37, P372, DOI 10.1007/s10591-015-9360-8
   Duggan M., 2015, MOBILE MESSAGING SOC
   Hinyard LJ, 2007, HEALTH EDUC BEHAV, V34, P777, DOI 10.1177/1090198106291963
   Kazmerski T, 2015, MATERN CHILD HLTH J, V19, P1490, DOI 10.1007/s10995-014-1653-2
   Khoja-Moolji S, 2015, FEM MEDIA STUD, V15, P347, DOI 10.1080/14680777.2015.1008747
   Koepsell Jennifer K, 2006, Violence Vict, V21, P131, DOI 10.1891/088667006780644299
   Lachmar EM, 2017, JMIR MENT HEALTH, V4, DOI 10.2196/mental.8141
   Maas MK, 2018, VIOLENCE WO IN PRESS
   Manohar U, 2014, SEX ROLES, V71, P233, DOI 10.1007/s11199-014-0404-6
   McCauley HL, 2015, J WOMENS HEALTH, V24, P621, DOI 10.1089/jwh.2014.5032
   Miller E, 2014, CONTRACEPTION, V89, P122, DOI 10.1016/j.contraception.2013.10.011
   Miller E, 2010, CONTRACEPTION, V81, P316, DOI 10.1016/j.contraception.2009.12.004
   Mohan M, 2016, 5 SIGNS YOURE BEING
   Pence E., 1993, ED GROUPS MEN WHO BA
   Reavley NJ, 2014, PEERJ, V2, DOI 10.7717/peerj.647
   Rothman EF, 2012, J HEALTH COMMUN, V17, P733, DOI 10.1080/10810730.2011.635778
   Seff L. R., 2008, J EMOTIONAL ABUSE, V8, P355, DOI DOI 10.1080/10926790802278933
   Smith P H, 1995, Womens Health Issues, V5, P173
   Swan H, 2012, J INTERPERS VIOLENCE, V27, P775, DOI 10.1177/0886260511423240
   Teitelman AM, 2011, CHILD ADOL MENT H-UK, V16, P92, DOI 10.1111/j.1475-3588.2010.00572.x
   Walters M. L., 2013, NATL INTIMATE PARTNE
   Weiss S, 2016, BUSTLE
   Westbrook L, 2009, J AM SOC INF SCI TEC, V60, P826, DOI 10.1002/asi.21021
   Williamson E, 2010, VIOLENCE AGAINST WOM, V16, P1412, DOI 10.1177/1077801210389162
   Yang GB, 2016, MEDIA COMMUN, V4, P13, DOI 10.17645/mac.v4i4.692
NR 45
TC 0
Z9 0
U1 1
U2 7
PU MARY ANN LIEBERT, INC
PI NEW ROCHELLE
PA 140 HUGUENOT STREET, 3RD FL, NEW ROCHELLE, NY 10801 USA
SN 1540-9996
EI 1931-843X
J9 J WOMENS HEALTH
JI J. Womens Health
PD JUL
PY 2018
VL 27
IS 7
BP 885
EP 891
DI 10.1089/jwh.2017.6560
EA MAR
EY 2018
PG 7
WC Public, Environmental & Occupational Health; Medicine, General &
   Internal; Obstetrics & Gynecology; Women's Studies
SC Public, Environmental & Occupational Health; General & Internal
   Medicine; Obstetrics & Gynecology; Women's Studies
GA GO0AL
UT WOS:000428430000001
PM 29565754
DA 2019-03-23
ER

PT J
AU Kar, S
   Ghosh, S
   Leszczynski, J
AF Kar, Supratik
   Ghosh, Shinjita
   Leszczynski, Jerzy
TI Investigating ligand and structure-based modeling followed by mixture
   toxicity prediction of per-and polyfluoroalkyl substances: A virtual
   screening approach
SO ABSTRACTS OF PAPERS OF THE AMERICAN CHEMICAL SOCIETY
LA English
DT Meeting Abstract
CT 255th National Meeting and Exposition of the American-Chemical-Society
   (ACS) - Nexus of Food, Energy, and Water
CY MAR 18-22, 2018
CL New Orleans, LA
C1 [Kar, Supratik; Leszczynski, Jerzy] Jackson State Univ, Dept Chem Phys & Atmospher Sci, Jackson, MS USA.
   [Ghosh, Shinjita] Jackson State Univ, Sch Publ Hlth, Jackson, MS USA.
EM supratik.kar@icnanotox.org
NR 0
TC 0
Z9 0
U1 0
U2 0
PU AMER CHEMICAL SOC
PI WASHINGTON
PA 1155 16TH ST, NW, WASHINGTON, DC 20036 USA
SN 0065-7727
J9 ABSTR PAP AM CHEM S
JI Abstr. Pap. Am. Chem. Soc.
PD MAR 18
PY 2018
VL 255
MA 104
PG 1
WC Chemistry, Multidisciplinary
SC Chemistry
GA GJ7AU
UT WOS:000435537705549
DA 2019-03-23
ER

PT J
AU Martin, T
   Tkachenko, V
   Williams, A
AF Martin, Todd
   Tkachenko, Valery
   Williams, Antony
TI WebTEST (Web-services toxicity estimation software tool)
SO ABSTRACTS OF PAPERS OF THE AMERICAN CHEMICAL SOCIETY
LA English
DT Meeting Abstract
CT 255th National Meeting and Exposition of the American-Chemical-Society
   (ACS) - Nexus of Food, Energy, and Water
CY MAR 18-22, 2018
CL New Orleans, LA
C1 [Williams, Antony] US EPA, Natl Ctr Computat Toxicol, Wake Forest, NC USA.
   [Tkachenko, Valery] SCI DATA SOFTWARE LLC, Rockville, MD USA.
   [Martin, Todd] US EPA, Natl Risk Management Res Lab, Cincinnati, OH 45268 USA.
EM martin.todd@epa.gov
NR 0
TC 0
Z9 0
U1 0
U2 0
PU AMER CHEMICAL SOC
PI WASHINGTON
PA 1155 16TH ST, NW, WASHINGTON, DC 20036 USA
SN 0065-7727
J9 ABSTR PAP AM CHEM S
JI Abstr. Pap. Am. Chem. Soc.
PD MAR 18
PY 2018
VL 255
MA 84
PG 2
WC Chemistry, Multidisciplinary
SC Chemistry
GA GJ7AU
UT WOS:000435537705529
DA 2019-03-23
ER

PT J
AU Burns, VF
   Macdonald, ME
   Carnevale, FA
AF Burns, Victoria F.
   Macdonald, Mary Ellen
   Carnevale, Franco A.
TI Epistemological Oppression and the Road to Awakening: A Boot Camp, a
   Twitter Storm, and a Call to Action!
SO INTERNATIONAL JOURNAL OF QUALITATIVE METHODS
LA English
DT Article
DE epistemology; paradigm war; politics of science; qualitative inquiry;
   qualitative health research; training
ID QUALITATIVE RESEARCH; KNOWLEDGE TRANSLATION; HEALTH RESEARCH; RIGOR;
   TIME
AB Increasingly, it is becoming evident that qualitative research methodologies have much to contribute to producing health knowledge. Notwithstanding such advances, some would say the paradigm war continues, privileging postpositivist epistemologies. Our own experiences working within a post-positivist-dominated health research arena inspired the implementation of an Epistemological Boot Camp qualitative research training series. The central goal of the boot camp was to query the hypothesis that we are still in a paradigmatic war zone while imagining productive ways to both survive and thrive in the current climate. Moving forward, our hope is that our boot camp methodology can inspire other scholars to develop creative local initiatives that provide a platform to work toward recognizing the unique contributions of qualitative health research.
C1 [Burns, Victoria F.] Univ Calgary, Fac Social Work, 3256,2500 Univ Dr NW, Calgary, AB T2N 1N4, Canada.
   [Macdonald, Mary Ellen] McGill Univ, Div Oral Hlth & Soc, Fac Dent, Montreal, PQ, Canada.
   [Carnevale, Franco A.] McGill Univ, Ingram Sch Nursing, Fac Med, Montreal, PQ, Canada.
RP Burns, VF (reprint author), Univ Calgary, Fac Social Work, 3256,2500 Univ Dr NW, Calgary, AB T2N 1N4, Canada.
EM victoria.burns@ucalgary.ca
CR Albert M, 2014, ROUT INT HANDB, P369
   Baker S, 2012, MANY QUALITATIVE INT
   Bekker S., 2015, BMJNOQUAL
   Bottorff JL, 2015, QUAL HEALTH RES, V25, P1461, DOI 10.1177/1049732315611266
   Bryman A., 2008, SAGE HDB SOCIAL RES, P13
   Burns V., 2016, 12 INT C QUAL INQ IC
   Cheek J., 2018, SAGE HDB QUALITATIVE, P322
   Cheek J, 2011, QUAL HEALTH RES, V21, P696, DOI 10.1177/1049732310395608
   Christ TW, 2014, QUAL INQ, V20, P72, DOI 10.1177/1077800413508523
   Clark AM, 2016, INT J QUAL METH, V15, DOI 10.1177/1609406916667765
   Cote J. E, 2011, LOWERING HIGHER ED R
   Creswell J. W, 2017, QUALITATIVE INQUIRY
   Davies D, 2002, QUAL HEALTH RES, V12, P279, DOI 10.1177/104973230201200211
   Denzin N., 2018, SAGE HDB QUALITATIVE
   Denzin N. K., 2017, QUALITATIVE RES NEOL
   Denzin N. K., 2011, SAGE HDB QUALITATIVE
   DENZIN NK, 2008, QUALITATIVE INQUIRY
   Denzin Norman K, 2010, QUALITATIVE MANIFEST
   Eakin J. M., 2015, QUALITATIVE INQUIRY, V22, P1
   Eakin JM, 2003, J EVAL CLIN PRACT, V9, P187, DOI 10.1046/j.1365-2753.2003.00392.x
   Gage N. L., 1989, EDUC RES, V18, P4, DOI DOI 10.3102/0013189X018007004
   Given L., 2017, INT J QUAL METH, V16, P1
   Graham ID, 2006, J CONTIN EDUC HEALTH, V26, P13, DOI 10.1002/chp.47
   Graham J., 2011, END MED ANTHR CANADA
   Greenhalgh T, 2016, BMJ-BRIT MED J, V352, DOI 10.1136/bmj.i563
   Greenhalgh T, 2011, J ROY SOC MED, V104, P501, DOI [10.1259/jrsm.2011.110285, 10.1258/jrsm.2011.110285]
   Guba E. G, 1994, HDB QUALITATIVE RES, P105
   Haggerty K. D., 2004, QUALITATIVE SOCIOLOG, V27, P391, DOI [10.1023/B:QUAS.0000049239.15922.a3, DOI 10.1023/B:QUAS.0000049239.15922.A3]
   Jamie Brownlee, 2013, PEADAGOGICA HIST, V49, P194, DOI DOI 10.1080/00309230.2012.709523
   Janjua M. A., 2016, 12 ANN INT C QUAL IN
   Kontos PC, 2009, IMPLEMENT SCI, V4, DOI 10.1186/1748-5908-4-1
   Lincoln Y. S., 1985, NATURALISTIC INQUIRY
   Lincoln Y. S., 2000, HDB QUALITATIVE RE E, P163
   Lincoln YS, 2012, QUAL HEALTH RES, V22, P1451, DOI 10.1177/1049732312457713
   Loder E, 2016, BMJ-BRIT MED J, V352, DOI 10.1136/bmj.i1492
   Loder E, 2016, BMJ-BRIT MED J, V352, DOI 10.1136/bmj.i641
   Mason M., 2010, FORUM, V11, DOI DOI 10.17169/FQS-11.3.1428
   Morse JM, 2006, Qualitative Inquiry and the Conservative Challenge, P79
   Morse JM, 2015, QUAL HEALTH RES, V25, P1212, DOI 10.1177/1049732315588501
   Morse Janice M., 2012, QUALITATIVE HLTH RES
   Nagel D. A., 2015, INT J DOCTORAL STUDI, V10, P365
   SANDELOWSKI M, 1995, RES NURS HEALTH, V18, P179, DOI 10.1002/nur.4770180211
   SANDELOWSKI M, 1993, ADV NURS SCI, V16, P1
   Seeber B. K, 2016, SLOW PROFESSOR CHALL
   Staller K. M., 2012, QUALITATIVE SOCIAL W, V12, P1
   Steinmetz G, 2005, REMAKING MODERNITY P, P109
   Ungar M, 2006, QUAL SOC WORK, V5, p261 77
NR 47
TC 0
Z9 0
U1 3
U2 4
PU SAGE PUBLICATIONS INC
PI THOUSAND OAKS
PA 2455 TELLER RD, THOUSAND OAKS, CA 91320 USA
SN 1609-4069
J9 INT J QUAL METH
JI Int. J. Qual. Meth.
PD MAR 15
PY 2018
VL 17
IS 1
AR UNSP 1609406918763413
DI 10.1177/1609406918763413
PG 6
WC Social Sciences, Interdisciplinary
SC Social Sciences - Other Topics
GA FZ8AH
UT WOS:000427826700001
OA DOAJ Gold
DA 2019-03-23
ER

PT J
AU Kramer, N
   Sobieraj, S
   Feng, D
   Trubina, E
   Marsella, S
AF Kramer, Nicole
   Sobieraj, Sabrina
   Feng, Dan
   Trubina, Elisabeth
   Marsella, Stacy
TI Being Bullied in Virtual Environments: Experiences and Reactions of Male
   and Female Students to a Male or Female Oppressor
SO FRONTIERS IN PSYCHOLOGY
LA English
DT Article
DE virtual environments; bullying; gender; psychophysiology; resilience;
   psychological
ID REALITY EXPOSURE THERAPY; BULLYING VICTIMIZATION; PERSONALITY-TRAITS;
   SELF-ESTEEM; RESILIENCE; GENDER; WORK; METAANALYSIS; ADOLESCENCE;
   TECHNOLOGY
AB Bullying is a pressing societal problem. As such, it is important to gain a better understanding of the mechanisms involved in bullying and of resilience factors which might protect victims. Moreover, it is necessary to provide tools that can train potential victims to strengthen their resilience. To facilitate both of these goals, the current study tests a recently developed virtual environment that puts participants in the role of a victim who is being oppressed by a superior. In a 2 x 2 between-subjects experiment (N = 81), we measured the effects of gender of the oppressor and gender of the participant on psychophysiological reactions, subjective experiences and willingness to report the event. The results reveal that even when a male and a female bully show the exact same behavior, the male bully is perceived as more threatening. In terms of gender of the victim, the only difference that emerged was a more pronounced increase in heart rate in males. The results were moderated by the personality factors social gender, neuroticism, and need to belong, while self-esteem did not show any moderating influence.
C1 [Kramer, Nicole; Sobieraj, Sabrina; Trubina, Elisabeth] Univ Duisburg Essen, Comp Sci & Appl Cognit Sci, Essen, Germany.
   [Feng, Dan; Marsella, Stacy] Northeastern Univ, Coll Comp & Informat Sci, Boston, MA 02115 USA.
RP Kramer, N (reprint author), Univ Duisburg Essen, Comp Sci & Appl Cognit Sci, Essen, Germany.
EM nicole.kraemer@uni-due.de
CR Agervold M, 2004, WORK STRESS, V18, P336, DOI 10.1080/02678370412331319794
   Atherton S, 2016, BEHAV COGN PSYCHOTH, V44, P56, DOI 10.1017/S1352465814000496
   Banakou D, 2016, FRONT HUM NEUROSCI, V10, DOI 10.3389/fnhum.2016.00601
   Barlett C, 2014, AGGRESSIVE BEHAV, V40, P474, DOI 10.1002/ab.21555
   BAUMEISTER RF, 1995, PSYCHOL BULL, V117, P497, DOI 10.1037/0033-2909.117.3.497
   Baumeister RF, 2003, PSYCHOL SCI, P1, DOI 10.1111/1529-1006.01431
   Berger KS, 2007, DEV REV, V27, P90, DOI 10.1016/j.dr.2006.08.002
   Bertram J, 2015, COMPUT HUM BEHAV, V43, P284, DOI 10.1016/j.chb.2014.10.032
   Biocca F, 1995, COMMUNICATION AGE VI, P57
   Blascovich J, 2002, PSYCHOL INQ, V13, P103, DOI 10.1207/S15327965PLI1302_01
   Bollmer JM, 2006, J RES PERS, V40, P803, DOI 10.1016/j.jrp.2005.09.003
   Bombari D, 2015, FRONT PSYCHOL, V6, DOI 10.3389/fpsyg.2015.00869
   Borkenau P., 2008, NEO FUNF FAKTOREN IN
   Bossard Cyril, 2008, Virtual Reality, V12, P151, DOI 10.1007/s10055-008-0093-y
   Bosson JK, 2013, J PERS SOC PSYCHOL, V105, P425, DOI 10.1037/a0033126
   Cardos RAI, 2017, COMPUT HUM BEHAV, V72, P371, DOI 10.1016/j.chb.2017.03.007
   Cuddy AJC, 2008, ADV EXP SOC PSYCHOL, V40, P61, DOI 10.1016/S0065-2601(07)00002-0
   da Fonseca EP, 2017, J STROKE CEREBROVASC, V26, P94, DOI 10.1016/j.jstrokecerebrovasdis.2016.08.035
   DEUTSCH FM, 1987, PSYCHOL WOMEN QUART, V11, P341, DOI 10.1111/j.1471-6402.1987.tb00908.x
   Donnon T, 2007, CHILD ADOL PSYCH CL, V16, P449, DOI 10.1016/j.chc.2006.11.007
   Drachen  Anders, 2010, P 5 ACM SIGGRAPH S V, P49, DOI DOI 10.1145/1836135.1836143
   Eagly AH, 2002, PSYCHOL REV, V109, P573, DOI 10.1037//0033-295X.109.3.573
   Einarsen S, 1999, INT J MANPOWER, V20, P16, DOI 10.1108/01437729910268588
   Einarsen S., 1994, EUROPEAN WORK ORG PS, V4, P381, DOI DOI 10.1080/13594329408410497
   Eysenck H. J., 1947, DIMENSIONS OF PERSON
   Farra SL, 2015, NURSE EDUC PRACT, V15, P53, DOI 10.1016/j.nepr.2013.08.017
   Feng D., 2017, P 16 C AUT AG MULT S, P810
   FOWLES DC, 1980, PSYCHOPHYSIOLOGY, V17, P87, DOI 10.1111/j.1469-8986.1980.tb00117.x
   Friborg O, 2005, INT J METH PSYCH RES, V14, P29, DOI 10.1002/mpr.15
   Gamberini L, 2003, ERGONOMICS, V46, P842, DOI 10.1080/0014013031000111266
   Gerardi M, 2010, CURR PSYCHIAT REP, V12, P298, DOI 10.1007/s11920-010-0128-4
   Hansen AM, 2006, J PSYCHOSOM RES, V60, P63, DOI 10.1016/j.jpsychores.2005.06.078
   Hasler BS, 2017, PLOS ONE, V12, DOI 10.1371/journal.pone.0174965
   Hayes A. F., 2013, MODEL TEMPLATES PROC
   Holden MK, 2005, CYBERPSYCHOL BEHAV, V8, P187, DOI 10.1089/cpb.2005.8.187
   HORN JL, 1965, PSYCHOMETRIKA, V30, P179, DOI 10.1007/BF02289447
   Iachini T, 2016, J ENVIRON PSYCHOL, V45, P154, DOI 10.1016/j.jenvp.2016.01.004
   Jeong DC, 2017, LECT NOTES ARTIF INT, V10498, P170, DOI 10.1007/978-3-319-67401-8_19
   Juvonen J, 2014, ANNU REV PSYCHOL, V65, P159, DOI 10.1146/annurev-psych-010213-115030
   Kljakovic M, 2016, J ADOLESCENCE, V49, P134, DOI 10.1016/j.adolescence.2016.03.002
   Kodzopeljic J, 2014, J INTERPERS VIOLENCE, V29, P736, DOI 10.1177/0886260513505216
   Kostev K., 2013, GER MED SCI, V16, DOI [10.1016/j.jval.2013.08.1371, DOI 10.1016/J.JVAL.2013.08.1371]
   Kothgassner OD, 2016, COMPUT HUM BEHAV, V62, P124, DOI 10.1016/j.chb.2016.03.081
   Kotlyar M, 2008, PSYCHOPHYSIOLOGY, V45, P1034, DOI 10.1111/j.1469-8986.2008.00690.x
   Kramer NC, 2015, HBK COMMUN MEDIA, P137
   Lazarus RS, 1984, STRESS APPRAISAL COP
   Leary MR, 2013, J PERS ASSESS, V95, P610, DOI 10.1080/00223891.2013.819511
   Lhommet Margaux, 2013, Intelligent Virtual Agents. 13th International Conference, IVA 2013. Proceedings: LNCS 8108, P303, DOI 10.1007/978-3-642-40415-3_27
   Loomis JM, 1999, BEHAV RES METH INS C, V31, P557, DOI 10.3758/BF03200735
   Lutgen-Sandvik P, 2007, J MANAGE STUD, V44, P837, DOI 10.1111/j.1467-6486.2007.00715.x
   Mapala T, 2017, PSYCHON B REV, V24, P1350, DOI 10.3758/s13423-016-1218-z
   Marsella S, 2013, P 12 ACM SIGGRAPH EU, P25, DOI DOI 10.1145/2485895.2485900
   MCAULEY E, 1992, PERS SOC PSYCHOL B, V18, P566, DOI 10.1177/0146167292185006
   Meister L, 2015, TRENDS COGN SCI, V19, P6, DOI 10.1016/j.tics.2014.11.001
   Miles HC, 2012, COMPUT GRAPH-UK, V36, P714, DOI 10.1016/j.cag.2012.04.007
   Narayanan A, 2014, J GENET PSYCHOL, V175, P134, DOI 10.1080/00221325.2013.834290
   Nass C., 1996, MEDIA EQUATION PEOPL
   Navarro R, 2015, SCH MENT HEALTH, V7, P235, DOI 10.1007/s12310-015-9157-9
   Nielsen MB, 2015, WORK STRESS, V29, P128, DOI 10.1080/02678373.2015.1032383
   Oh SY, 2016, COMPUT HUM BEHAV, V60, P398, DOI 10.1016/j.chb.2016.02.007
   Olthof T, 2008, SOC DEV, V17, P24, DOI 10.1111/j.1467-9507.2007.00413.x
   Olweus D., 1993, SOCIAL WITHDRAWAL IN, P315
   Pan X., 2011, P 25 BCS C HUM COMP, P46
   Pertaub DP, 2002, PRESENCE-TELEOP VIRT, V11, P68, DOI 10.1162/105474602317343668
   Potkonjak V, 2016, COMPUT EDUC, V95, P309, DOI 10.1016/j.compedu.2016.02.002
   Prentice DA, 2002, PSYCHOL WOMEN QUART, V26, P269, DOI 10.1111/1471-6402.t01-1-00066
   Rizzo Albert, 2013, MILITARY BEHAV HLTH, V1, P52, DOI DOI 10.1080/21635781.2012.721064
   Rosenberg M., 1965, SOC ADOLESCENT SELF
   RUNGE TE, 1981, J CROSS CULT PSYCHOL, V12, P142, DOI 10.1177/0022022181122002
   Sapouna M, 2013, CHILD ABUSE NEGLECT, V37, P997, DOI 10.1016/j.chiabu.2013.05.009
   Selye H., 1950, PHYSL PATHOLOGY EXPO
   Seymour NE, 2002, ANN SURG, V236, P458, DOI 10.1097/01.SLA.0000028969.51489.B4
   Slater M, 2006, CYBERPSYCHOL BEHAV, V9, P627, DOI 10.1089/cpb.2006.9.627
   STEIN JA, 1992, SEX ROLES, V26, P465, DOI 10.1007/BF00289869
   Turner MG, 2013, J CRIM JUST, V41, P53, DOI 10.1016/j.jcrimjus.2012.12.005
   Unnever JD, 2004, AGGRESSIVE BEHAV, V30, P373, DOI 10.1002/ab.20030
   van Heugten K, 2013, QUAL HEALTH RES, V23, P291, DOI 10.1177/1049732312468251
   von Soest T, 2010, J PSYCHOPATHOL BEHAV, V32, P215, DOI 10.1007/s10862-009-9149-x
   Wolke D, 2012, LONGITUD LIFE COURSE, V3, P101
   Yee N, 2007, CYBERPSYCHOL BEHAV, V10, P115, DOI 10.1089/cpb.2006.9984
   Zapf D, 2011, BULLYING AND HARASSMENT IN THE WORKPLACE: DEVELOPMENTS IN THEORY, RESEARCH, AND PRACTICE, 2ND EDITION, P177
   Zerssen D. V., 1976, BEFINDLICHKEITS SKAL
NR 82
TC 0
Z9 0
U1 4
U2 7
PU FRONTIERS MEDIA SA
PI LAUSANNE
PA AVENUE DU TRIBUNAL FEDERAL 34, LAUSANNE, CH-1015, SWITZERLAND
SN 1664-1078
J9 FRONT PSYCHOL
JI Front. Psychol.
PD MAR 6
PY 2018
VL 9
AR 253
DI 10.3389/fpsyg.2018.00253
PG 16
WC Psychology, Multidisciplinary
SC Psychology
GA FY3EE
UT WOS:000426700000001
PM 29559938
OA DOAJ Gold, Green Published
DA 2019-03-23
ER

PT J
AU Stokel-Walker, C
AF Stokel-Walker, Chris
TI Alt-right's 'Twitter' is hate-speech hub
SO NEW SCIENTIST
LA English
DT News Item
NR 0
TC 0
Z9 0
U1 4
U2 8
PU REED BUSINESS INFORMATION LTD
PI SUTTON
PA QUADRANT HOUSE THE QUADRANT, SUTTON SM2 5AS, SURREY, ENGLAND
SN 0262-4079
J9 NEW SCI
JI New Sci.
PD MAR 3
PY 2018
VL 237
IS 3167
BP 15
EP 15
PG 1
WC Multidisciplinary Sciences
SC Science & Technology - Other Topics
GA FY0WT
UT WOS:000426534100015
DA 2019-03-23
ER

PT J
AU Brief, DJ
   Solhan, M
   Rybin, D
   Enggasser, JL
   Rubin, A
   Roy, M
   Helmuth, E
   Schreiner, A
   Heilman, M
   Vittorio, L
   Rosenbloom, D
   Keane, TM
AF Brief, Deborah J.
   Solhan, Marika
   Rybin, Denis
   Enggasser, Justin L.
   Rubin, Amy
   Roy, Monica
   Helmuth, Eric
   Schreiner, Amy
   Heilman, Meagan
   Vittorio, Lisa
   Rosenbloom, David
   Keane, Terence M.
TI Web-Based Alcohol Intervention for Veterans: PTSD, Combat Exposure, and
   Alcohol Outcomes
SO PSYCHOLOGICAL TRAUMA-THEORY RESEARCH PRACTICE AND POLICY
LA English
DT Article
DE veterans; alcohol; PTSD; combat exposure; web
ID POSTTRAUMATIC-STRESS-DISORDER; RANDOMIZED CONTROLLED-TRIAL;
   SUBSTANCE-ABUSE PATIENTS; OEF/OIF VETERANS; PROBLEM-DRINKING;
   CLINICAL-TRIAL; INCREASED RISK; SYMPTOMS; IRAQ; THERAPY
AB Objective: The purpose of the current study was to evaluate the relationship between baseline levels of posttraumatic stress disorder (PTSD), combat exposure, and alcohol outcomes in a sample of Operation Enduring Freedom (OEF) and Operation Iraqi Freedom (OIF) veterans using a web-based self-management intervention (VetChange) for problem drinking. Method: The current study focuses on 523 veterans who participated in a larger randomized clinical trial. Analyses in the current study include (a) multivariable linear regression models to assess the relationship between PTSD, combat exposure, and alcohol variables at baseline, and (b) general linear models accounting for correlated data within subjects to analyze change over time for alcohol outcomes as a function of baseline PTSD symptoms, combat exposure, and covariates. Results: There was a positive association between PTSD symptom severity and alcohol use and alcohol problem severity at baseline. However, participants with higher baseline PTSD symptoms demonstrated a significantly greater reduction in alcohol use during the intervention and a greater reduction in alcohol problems from baseline to 3-month follow-up. Combat exposure severity was positively associated with alcohol problems at baseline. However, veterans with higher exposure demonstrated a greater reduction in average weekly drinking between end of intervention and follow-up, and otherwise showed changes similar to participants with lower exposure. Conclusions: Higher levels of baseline PTSD symptoms and combat exposure severity did not prevent OEF/OIF veterans from achieving positive alcohol outcomes through participation in a self-management web intervention for problem drinking.
C1 [Brief, Deborah J.; Rubin, Amy; Keane, Terence M.] VA Boston Healthcare Syst, Natl Ctr PTSD, Boston, MA USA.
   [Brief, Deborah J.; Solhan, Marika; Enggasser, Justin L.; Roy, Monica; Keane, Terence M.] Boston Univ, Sch Med, Dept Psychiat, Boston, MA 02215 USA.
   [Solhan, Marika; Enggasser, Justin L.; Roy, Monica; Schreiner, Amy] VA Boston Healthcare Syst, Psychol Serv, Boston, MA USA.
   [Rybin, Denis] Boston Univ, Sch Publ Hlth, Dept Biostat, Boston, MA 02215 USA.
   [Rubin, Amy] Boston Univ, Sch Med, Dept Psychiat & Med, Boston, MA 02215 USA.
   [Helmuth, Eric; Rosenbloom, David] Boston Univ, Sch Publ Hlth, Dept Hlth Policy & Management, Boston, MA 02215 USA.
   [Helmuth, Eric; Heilman, Meagan; Rosenbloom, David] Natl Ctr PTSD, Boston, MA USA.
   [Heilman, Meagan; Vittorio, Lisa] VA Boston Healthcare Syst, Res Serv, Boston, MA USA.
   [Schreiner, Amy] Natl Ctr Addict & Subt Abuse, New York, NY USA.
   [Rybin, Denis] Pfizer Inc, Rare Dis Unit, Groton, CT 06340 USA.
RP Brief, DJ (reprint author), VA Boston Healthcare Syst, 150 S Huntington Ave 116B, Boston, MA 02130 USA.
EM Deborah.brief@va.gov
OI /0000-0001-9080-4237; Rosenbloom, David/0000-0001-5161-2638
FU National Institute on Alcohol Abuse and Alcoholism [RC1AA019248]
FX This research was supported by Grant RC1AA019248 (Principal
   Investigator: Terence M. Keane) from the National Institute on Alcohol
   Abuse and Alcoholism. The findings presented in this article were
   previously reported at Anxiety and Depression Association of America and
   International Society for Traumatic Stress Studies meetings.
CR American Psychiatric Association, 2013, DIAGN STAT MAN MENT
   Babor T, 1992, AUDIT ALCOHOL USE DI
   Back SE, 2006, J NERV MENT DIS, V194, P690, DOI 10.1097/01.nmd.0000235794.12794.8a
   Back SE, 2012, AM J PSYCHIAT, V169, P688, DOI 10.1176/appi.ajp.2011.11091433
   Bennett GG, 2009, ANNU REV PUBL HEALTH, V30, P273, DOI 10.1146/annurev.publhealth.031308.100235
   Blankers M, 2013, BMC PUBLIC HEALTH, V13, DOI 10.1186/1471-2458-13-455
   Boden MT, 2012, ADDICTION, V107, P578, DOI 10.1111/j.1360-0443.2011.03658.x
   Bovin MJ, 2016, PSYCHOL ASSESSMENT, V28, P1379, DOI 10.1037/pas0000254
   Brief DJ, 2011, J CONTEMP PSYCHOTHER, V41, P237, DOI 10.1007/s10879-011-9173-5
   Brief DJ, 2013, J CONSULT CLIN PSYCH, V81, P890, DOI 10.1037/a0033697
   Brown PJ, 1999, PSYCHOL ADDICT BEHAV, V13, P115, DOI 10.1037/0893-164X.13.2.115
   Brown PJ, 1996, PSYCHOL ADDICT BEHAV, V10, P124, DOI 10.1037//0893-164X.10.2.124
   Burnett-Zeigler I, 2011, ADDICT BEHAV, V36, P801, DOI 10.1016/j.addbeh.2010.12.032
   Calhoun PS, 2008, J CLIN PSYCHIAT, V69, P1686, DOI 10.4088/JCP.v69n1103
   Capone C., 2014, J TRAUMA STRESS DIS, V3, P1
   Capone C, 2013, J TRAUMA STRESS, V26, P354, DOI 10.1002/jts.21817
   Cucciare Michael A, 2009, Curr Drug Abuse Rev, V2, P256
   Diggle P. J., 2002, ANALYSIS OF LONGITUD
   Grossbard JR, 2013, J SUBST ABUSE TREAT, V45, P409, DOI 10.1016/j.jsat.2013.04.007
   Hawkins EJ, 2010, DRUG ALCOHOL DEPEN, V109, P147, DOI 10.1016/j.drugalcdep.2009.12.025
   Hien DA, 2004, AM J PSYCHIAT, V161, P1426, DOI 10.1176/appi.ajp.161.8.1426
   Hien DA, 2010, AM J PSYCHIAT, V167, P95, DOI 10.1176/appi.ajp.2009.09091261
   Hoge CW, 2004, NEW ENGL J MED, V351, P13, DOI 10.1056/NEJMoa040603
   Jacobson IG, 2008, JAMA-J AM MED ASSOC, V300, P663, DOI 10.1001/jama.300.6.663
   Kaysen D, 2014, PSYCHOL ADDICT BEHAV, V28, P62, DOI 10.1037/a0033588
   Keane TM, 2014, PSYCHOL ASSESSMENT, V26, P1138, DOI 10.1037/a0037133
   Kehle SM, 2012, PSYCHOL ADDICT BEHAV, V26, P42, DOI 10.1037/a0024663
   Kenna GA, 2005, J STUD ALCOHOL, V66, P433, DOI 10.15288/jsa.2005.66.433
   Killgore WDS, 2008, J PSYCHIATR RES, V42, P1112, DOI 10.1016/j.jpsychires.2008.01.001
   King LA, 2006, MIL PSYCHOL, V18, P89, DOI 10.1207/s15327876mp1802_1
   Kline A, 2014, J PSYCHIATR RES, V50, P18, DOI 10.1016/j.jpsychires.2013.11.007
   Maguen S, 2010, J TRAUMA STRESS, V23, P86, DOI 10.1002/jts.20434
   McGovern MP, 2011, J DUAL DIAGN, V7, P207, DOI 10.1080/15504263.2011.620425
   Miller W. R, 1995, DRINKER INVENTORY CO
   Mills KL, 2012, JAMA-J AM MED ASSOC, V308, P690, DOI 10.1001/jama.2012.9071
   National Institute on Alcohol Abuse and Alcoholism, 2017, WHATS RISK HEAV DRIN
   Norman SB, 2007, DRUG ALCOHOL DEPEN, V90, P89, DOI 10.1016/j.drugalcdep.2007.03.002
   Norman SB, 2010, J PSYCHOACTIVE DRUGS, V42, P83, DOI 10.1080/02791072.2010.10399788
   Office of the Deputy Under Secretary of Defense, 2012, 2011 DEM PROF MIL CO
   Ouimette PC, 1999, PSYCHOL ADDICT BEHAV, V13, P105, DOI 10.1037/0893-164X.13.2.105
   Ouimette PC, 1997, PSYCHOL ADDICT BEHAV, V11, P34, DOI 10.1037//0893-164X.11.1.34
   Possemato K., 2014, TRAUMA SUBSTANCE ABU, P305, DOI DOI 10.1037/14273-015.
   Possemato K, 2015, COGN BEHAV PRACT, V22, P345, DOI 10.1016/j.cbpra.2014.03.005
   Read JP, 2004, ADDICT BEHAV, V29, P1665, DOI 10.1016/j.addbeh.2004.02.061
   Riper H, 2014, PLOS ONE, V9, DOI 10.1371/journal.pone.0099912
   Riper H, 2008, J MED INTERNET RES, V10, DOI 10.2196/jmir.1102
   Seal KH, 2011, DRUG ALCOHOL DEPEN, V116, P93, DOI 10.1016/j.drugalcdep.2010.11.027
   Simpson TL, 2014, J ABNORM PSYCHOL, V123, P237, DOI 10.1037/a0035193
   Sobell LC, 2003, J STUD ALCOHOL, V64, P858, DOI 10.15288/jsa.2003.64.858
   Vogt DS, 2004, PSYCHOL ASSESSMENT, V16, P231, DOI 10.1037/1040-3590.16.3.231
   Weathers F. W., 2013, PTSD CHECKLIST DSM 5
   Wilk JE, 2010, DRUG ALCOHOL DEPEN, V108, P115, DOI 10.1016/j.drugalcdep.2009.12.003
NR 52
TC 0
Z9 0
U1 0
U2 0
PU EDUCATIONAL PUBLISHING FOUNDATION-AMERICAN PSYCHOLOGICAL ASSOC
PI WASHINGTON
PA 750 FIRST ST, NE, WASHINGTON, DC 20002-4242 USA
SN 1942-9681
EI 1942-969X
J9 PSYCHOL TRAUMA-US
JI Psychol. Trauma
PD MAR
PY 2018
VL 10
IS 2
BP 154
EP 162
DI 10.1037/tra0000281
PG 9
WC Psychology, Clinical; Psychiatry
SC Psychology; Psychiatry
GA FZ6YV
UT WOS:000427747400004
PM 28569525
DA 2019-03-23
ER

PT J
AU Costello, M
   Hawdon, J
AF Costello, Matthew
   Hawdon, James
TI Who Are the Online Extremists Among Us? Sociodemographic
   Characteristics, Social Networking, and Online Experiences of Those Who
   Produce Online Hate Materials
SO VIOLENCE AND GENDER
LA English
DT Article
DE online hate; producers of online hate; social media and hate; online
   radicalization
ID CRIME; EXPOSURE; VICTIMIZATION; HARASSMENT; YOUTH
AB What are the factors associated with the production of online hate material? Past research has focused on attributes associated with seeing and being targeted by online hate material, but we know surprisingly little about the creators of such material. This study seeks to address this gap in the knowledge, using a random sample of Americans, aged 15-36. Descriptive results indicate that nearly one-fifth of our sample reported producing online material that others would likely interpret as hateful or degrading. We utilize a logistic regression to understand more about these individuals. Results indicate that men are significantly more likely than women to produce online hate material. This fits with the broader pattern of men being more apt to engage in deviant and criminal behaviors, both online and offline. Other results show that the use of particular social networking sites, such as Reddit, Tumblr, and general messaging boards, is positively related to the dissemination of hate material online. Counter to expectations, the use of first-person shooter games actually decreased the likelihood of producing hate material online. This could suggest that violent videogames serve as outlet for aggression, and not a precursor. In addition, we find that individuals who are close to an online community, or spend more time in areas populated by hate, are more inclined to produce hate material. We expected that spending more time online would correlate with the production of hate, but this turned out not to be true. In fact, spending more time online actually reduces the likelihood of doing so. This result could indicate that individuals who spend more time online are focused on a particular set of tasks, as opposed to using the Internet to disseminate hate.
C1 [Costello, Matthew] Arkansas State Univ, Dept Criminol Sociol & Geog, 3131 Humanities & Social Sci, Jonesboro, AR 72467 USA.
   [Hawdon, James] Virginia Tech Univ, Dept Sociol, Blacksburg, VA USA.
RP Costello, M (reprint author), Arkansas State Univ, Dept Criminol Sociol & Geog, 3131 Humanities & Social Sci, Jonesboro, AR 72467 USA.
EM mcostello@astate.edu
FU National Institute of Justice, Office of Justice Programs, U.S.
   Department of Justice [2014-ZA-BX-0014]
FX This project was supported by Award No. 2014-ZA-BX-0014, awarded by the
   National Institute of Justice, Office of Justice Programs, U.S.
   Department of Justice. The opinions, findings, and conclusions or
   recommendations expressed in this publication/program/exhibition are
   those of the author(s) and do not necessarily reflect those of the
   Department of Justice.
CR Abbruzzese J, 2014, HATE SPEECH IS DROWN
   Asano E, 2017, SOCIAL MEDIA TODAY
   Auerbach D, 2015, PUT IT SUPER QUARANT
   Bettencourt BA, 2001, PSYCHOL BULL, V127, P520, DOI 10.1037//0033-2909.127.4.520
   Bossler AM, 2012, YOUTH SOC, V44, P500, DOI 10.1177/0044118X11407525
   Bossler AM, 2009, INT J CYBER CRIMINOL, V3, P400
   BROWN R, 1995, PREJUDICE ITS SOCIAL
   Carter B, 2013, WOMEN VIOLENT EXTREM
   Costello M, 2017, INT J CRIMINOLOGY SO, V6, P16
   Costello M, 2017, SOC SCI COMPUT REV, V35, P587, DOI 10.1177/0894439316666272
   Costello M, 2016, COMPUT HUM BEHAV, V63, P311, DOI 10.1016/j.chb.2016.05.033
   Cowan G, 2002, J APPL SOC PSYCHOL, V32, P277, DOI 10.1111/j.1559-1816.2002.tb00213.x
   Daniels J, 2018, LEARNING RACE ETHNIC, V335, P129, DOI DOI 10.1162/DMAL.9780262550673.129
   Eichenwald Kurt, 2016, NEWSWEEK
   Evans JR, 2005, INTERNET RES, V15, P195, DOI [10.1108/10662240510590360, 10.1108/10662204510590360]
   Federal Bureau of Investigation, 2011, DOM TERR FOC MIL EXT
   Foxman AH, 2013, VIRAL HATE CONTAININ
   Freilich J, 2011, US EXTREMIST CRIME D
   Garland C, 2008, NZ HERALD WORLD NEWS
   Green DP, 1998, J PERS SOC PSYCHOL, V75, P82, DOI 10.1037/0022-3514.75.1.82
   Green DP, 1998, AM J SOCIOL, V104, P372, DOI 10.1086/210042
   Green DP, 1999, DISTINCTIVE POLITICA
   Hawdon J., 2012, RES FINNISH SOC, V5, P39
   Hawdon J., 2014, CAUSES CONSEQUENCES, P165
   Hawdon JE, 1999, YOUTH SOC, V30, P395, DOI 10.1177/0044118X99030004001
   Huddy Leonie, 2003, OXFORD HDB POLITICAL, P511
   Keipi T, 2017, SOCIAL MEDIA SOC, V3
   Kolb E, 1988, THE WEIMAR REPUBLIC
   Marcum CD, 2014, AM J CRIM JUSTICE, V39, P538, DOI 10.1007/s12103-013-9217-3
   Markey PM, 2015, PSYCHOL POP MEDIA CU, V4, P277, DOI 10.1037/ppm0000030
   Nasi M, 2015, INFORM TECHNOL PEOPL, V28, P607, DOI 10.1108/ITP-09-2014-0198
   Nasi M, 2014, COMPUT HUM BEHAV, V41, P137, DOI 10.1016/j.chb.2014.09.019
   Pariser Eli, 2011, FILTER BUBBLE WHAT I
   Perrin A., 2015, SOCIAL MEDIA USAGE
   Plucinska J, 2015, TIME
   Poloni-Staudinger L, 2014, TERRORISM VIOLENT CO, V8
   Potok M, 2015, YEAR HATE EXTREMISM
   Rasanen P, 2016, VIOLENCE VICTIMS, V31, P708, DOI 10.1891/0886-6708.VV-D-14-00079
   Ratliff TN, 2015, ANN AC CRIM JUST SCI
   Schuman H, 1996, INT J PUBLIC OPIN R, V8, P10
   The New America Foundation International Security Program, 2015, HOM EXTR
   The Southern Poverty Law Center, 2017, SO POVERTY LAW CTR
   Turner HA, 1997, HITLERS 30 DAYS POWE
   Tynes B, 2004, J APPL DEV PSYCHOL, V25, P667, DOI 10.1016/j.appdev.2004.09.003
   Tynes B., 2006, HDB CHILDREN CULTURE, P267
   Wansink B., 2001, J DATABASE MARKETING, V8, P190
   Watts MW, 2001, AM BEHAV SCI, V45, P600, DOI 10.1177/00027640121957376
NR 47
TC 0
Z9 0
U1 13
U2 16
PU MARY ANN LIEBERT, INC
PI NEW ROCHELLE
PA 140 HUGUENOT STREET, 3RD FL, NEW ROCHELLE, NY 10801 USA
SN 2326-7836
EI 2326-7852
J9 VIOLENCE GEND
JI Violence Gend.
PD MAR
PY 2018
VL 5
IS 1
BP 55
EP 60
DI 10.1089/vio.2017.0048
PG 6
WC Criminology & Penology
SC Criminology & Penology
GA GC8TI
UT WOS:000430070300008
DA 2019-03-23
ER

PT J
AU Dong, Y
   Zhang, YQ
   Ma, H
   Wu, QR
   Liu, QX
   Wang, K
   Wang, WJ
AF Dong, Ying
   Zhang, Yuqing
   Ma, Hua
   Wu, Qianru
   Liu, Qixu
   Wang, Kai
   Wang, Wenjie
TI An adaptive system for detecting malicious queries in web attacks
SO SCIENCE CHINA-INFORMATION SCIENCES
LA English
DT Article
DE web attacks; adaptive learning; intrusion detection; anomaly detection;
   SVM
ID INTRUSION DETECTION SYSTEM; ANOMALY DETECTION; CLASSIFIER; REDUCTION;
   ALGORITHM; SELECTION; TAXONOMY; FILTER
AB Web request query strings (queries), which pass parameters to a referenced resource, are always manipulated by attackers to retrieve sensitive data and even take full control of victim web servers and web applications. However, existing malicious query detection approaches in the literature cannot cope with changing web attacks. In this paper, we introduce a novel adaptive system (AMOD) that can adaptively detect web-based code injection attacks, which are the majority of web attacks, by analyzing queries. We also present a new adaptive learning strategy, called SVM HYBRID, leveraged by our system to minimize manual work. In the evaluation, an up-to-date detection model is trained on a ten-day query dataset collected from an academic institute's web server logs. The evaluation shows our approach overwhelms existing approaches in two respects. Firstly, AMOD outperforms existing web attack detection methods with an F-value of 99.50% and FP rate of 0.001%. Secondly, the total number of malicious queries obtained by SVM HYBRID is 3.07 times that by the popular support vector machine adaptive learning (SVM AL) method. The malicious queries obtained can be used to update the web application firewall (WAF) signature library.
C1 [Dong, Ying; Zhang, Yuqing; Liu, Qixu; Wang, Wenjie] Univ Chinese Acad Sci, Natl Comp Network Intrus Protect Ctr, Beijing 101408, Peoples R China.
   [Zhang, Yuqing; Ma, Hua; Liu, Qixu] Chinese Acad Sci, Inst Informat Engn, State Key Lab Informat Secur, Beijing 100093, Peoples R China.
   [Ma, Hua] Xidian Univ, Sch Math & Stat, Xian 710071, Shaanxi, Peoples R China.
   [Wu, Qianru] Alibaba Grp, Secur Dept, Beijing 100026, Peoples R China.
   [Wang, Kai] Tencent Inc, Zhanlu Lab, Beijing 100080, Peoples R China.
RP Zhang, YQ (reprint author), Univ Chinese Acad Sci, Natl Comp Network Intrus Protect Ctr, Beijing 101408, Peoples R China.; Zhang, YQ (reprint author), Chinese Acad Sci, Inst Informat Engn, State Key Lab Informat Secur, Beijing 100093, Peoples R China.
EM zhangyq@ucas.ac.cn
FU National Key Reasearch and Development Program of China
   [2016YFB0800703]; National Natural Science Foundation of China
   [61272481, 61572460]; Open Project Program of the State Key Laboratory
   of Information Security [2017-ZD-01, 2016-MS-02]; National Information
   Security Special Project of the National Development and Reform
   Commission of China [(2012)1424]
FX This work was supported in part by National Key Reasearch and
   Development Program of China (Grant No. 2016YFB0800703), in part by
   National Natural Science Foundation of China (Grant Nos. 61272481,
   61572460), in part by Open Project Program of the State Key Laboratory
   of Information Security (Grant Nos. 2017-ZD-01, 2016-MS-02), and in part
   by National Information Security Special Project of the National
   Development and Reform Commission of China (Grant No. (2012)1424). We
   would also like to thank Dr. Xinyu Xing in Pennsylvania State University
   for his help with this work.
CR Aghaee A, 2016, LECT NOTES ARTIF INT, V9651, P253, DOI 10.1007/978-3-319-31753-3_21
   Aleroud A, 2017, KNOWL INF SYST, V52, P563, DOI 10.1007/s10115-017-1027-3
   Aleroud A, 2017, COMPUT SECUR, V68, P160, DOI 10.1016/j.cose.2017.04.006
   AlEroud AF, 2018, IEEE T SYST MAN CY-S, V48, P207, DOI 10.1109/TSMC.2016.2600405
   Ambusaidi MA, 2016, IEEE T COMPUT, V65, P2986, DOI 10.1109/TC.2016.2519914
   Ariu D, 2011, COMPUT SECUR, V30, P221, DOI 10.1016/j.cose.2010.12.004
   Baram Y, 2004, J MACH LEARN RES, V5, P255
   Ben-Hur A, 2010, METHODS MOL BIOL, V609, P223, DOI 10.1007/978-1-60327-241-4_13
   Rossi ALD, 2014, NEUROCOMPUTING, V127, P52, DOI 10.1016/j.neucom.2013.05.048
   Duessel P, 2017, INT J INF SECUR, V16, P475, DOI 10.1007/s10207-016-0344-y
   Fang ZJ, 2017, SCI CHINA INFORM SCI, V60, DOI 10.1007/s11432-015-5422-7
   Fielding R, 1999, 2616 RFC, V7, P3969
   Folino G, 2016, J NETW COMPUT APPL, V66, P1, DOI 10.1016/j.jnca.2016.03.011
   Fonseca J, 2014, IEEE T DEPEND SECURE, V11, P440, DOI 10.1109/TDSC.2013.45
   Gao F, 2016, MULTIDIM SYST SIGN P, V27, P969, DOI 10.1007/s11045-016-0396-1
   Garcia-Teodoro P, 2015, COMPUT SECUR, V55, P159, DOI 10.1016/j.cose.2015.09.007
   Guo HS, 2015, PATTERN RECOGN, V48, P1577, DOI 10.1016/j.patcog.2014.12.009
   Hillstone Networks, HILLST E SER NEXT GE
   Imperva, 2015, WEB APPL ATT REP
   Jamdagni A, 2013, COMPUT NETW, V57, P811, DOI 10.1016/j.comnet.2012.10.002
   Juvonen A, 2015, COMPUT NETW, V91, P46, DOI 10.1016/j.comnet.2015.07.019
   Kai W, 2012, INT CONF COMP SCI ED, P690, DOI 10.1109/ICCSE.2012.6295168
   Kantchelian A., 2013, P 2013 ACM WORKSH AR, P99
   Kozakevicius A, 2015, INT J INF SECUR, V14, P561, DOI 10.1007/s10207-015-0276-y
   Kremer J, 2014, WIRES DATA MIN KNOWL, V4, P313, DOI 10.1002/widm.1132
   Kruegel C, 2005, COMPUT NETW, V48, P717, DOI 10.1016/j.comnet.2005.01.009
   Lawal M.A., 2016, INT J SOFT COMPUTING, V11, P26
   Meng YX, 2014, J NETW COMPUT APPL, V39, P83, DOI 10.1016/j.jnca.2013.05.009
   Oza A, 2014, COMPUT SECUR, V45, P242, DOI 10.1016/j.cose.2014.06.002
   Perdisci R, 2009, COMPUT NETW, V53, P864, DOI 10.1016/j.comnet.2008.11.011
   Pinzon Cristian, 2010, 2010 10th International Conference on Hybrid Intelligent Systems (HIS 2010), P73, DOI 10.1109/HIS.2010.5600026
   Prandl S, 2015, LECT NOTES COMPUT SC, V9478, P501, DOI 10.1007/978-3-319-26961-0_29
   Prokhorenko V, 2016, J NETW COMPUT APPL, V60, P95, DOI 10.1016/j.jnca.2015.11.017
   Robertson W K, 2006, P 13 ANN NETW DISTR
   Song Y., 2009, P NETW DISTR SYST SE, P121
   Sousa AFM, 2016, NEUROCOMPUTING, V194, P45, DOI 10.1016/j.neucom.2016.02.007
   Swarnkar M, 2016, EXPERT SYST APPL, V64, P330, DOI 10.1016/j.eswa.2016.07.036
   Symantec, 2015, TEAM GHOSTSH HACK GR
   Symantec, 2016, INT SEC THREAT REP
   Trustwave, 2016, MOD COR RUL SET
   Vapnik V., 2006, ESTIMATION DEPENDENC
   Wang K, 2004, LECT NOTES COMPUT SC, V3224, P203
   Wang K, 2006, ANAGRAM CONTENT ANOM
   Wang M, 2017, EXPERT SYST APPL, V85, P305, DOI 10.1016/j.eswa.2017.05.046
   Wang W, 2014, KNOWL-BASED SYST, V70, P103, DOI 10.1016/j.knosys.2014.06.018
   WhiteHat, 2016, WEB APPL SEC STAT RE
   WOLPERT DH, 1992, NEURAL NETWORKS, V5, P241, DOI 10.1016/S0893-6080(05)80023-1
   Xie Y, 2013, COMPUT COMMUN, V36, P895, DOI 10.1016/j.comcom.2013.01.013
   Xiong CM, 2017, IEEE T PATTERN ANAL, V39, P5, DOI 10.1109/TPAMI.2016.2539965
   Zhang J, 2015, INFORM SCIENCES, V318, P91, DOI 10.1016/j.ins.2014.07.044
   Zheng YH, 2013, PROCEEDINGS OF THE 35TH INTERNATIONAL CONFERENCE ON SOFTWARE ENGINEERING (ICSE 2013), P652, DOI 10.1109/ICSE.2013.6606611
   Zhong Y, 2015, P INT COMP SOFTW APP, P525, DOI 10.1109/COMPSAC.2015.73
NR 52
TC 0
Z9 0
U1 8
U2 17
PU SCIENCE PRESS
PI BEIJING
PA 16 DONGHUANGCHENGGEN NORTH ST, BEIJING 100717, PEOPLES R CHINA
SN 1674-733X
EI 1869-1919
J9 SCI CHINA INFORM SCI
JI Sci. China-Inf. Sci.
PD MAR
PY 2018
VL 61
IS 3
AR 032114
DI 10.1007/s11432-017-9288-4
PG 16
WC Computer Science, Information Systems; Engineering, Electrical &
   Electronic
SC Computer Science; Engineering
GA FV1JQ
UT WOS:000424317800001
DA 2019-03-23
ER

PT J
AU Dyer, T
AF Dyer, Tobbi
TI The Effects of Social Media on Children
SO DALHOUSIE JOURNAL OF INTERDISCIPLINARY MANAGEMENT
LA English
DT Article
AB Social media and smartphones have become a part of our daily lives and children access the internet at increasingly younger ages. In Canada, approximately half of Grade 4 students go online regularly using portable devices and almost one-quarter own smart phones; by Grade 11, 85% of students own smartphones.
   The dangers for preteens( 9-12) and young teenagers( 13-15) include risks towards: personal safety, identity theft, privacy concerns, access to disturbing and inappropriate material, social isolation, and an increase in mental health concerns such as depression, anxiety, and poor sleep. There is also a significant risk of children becoming targets of cyberbullying or sexting. Some of these risks are a result of limited adult supervision and parents who are not adequately versed in online safety procedures.
   However, social media can also provide children with positive interactions and stronger friendships both from their daily social circles and from like-minded individuals from various groups( LBGT, cultural, artistic, etc.). It can also improve access to diversity, increase inclusion, and reduce social isolation.
   In order to benefit from the positive aspects of technology, children, along with their parents, need to be aware of the possible risks of social media and how to navigate them. Teaching technology has become a necessary part of a child's education.
C1 [Dyer, Tobbi] Dalhousie Univ, Sch Informat Management, Halifax, NS, Canada.
RP Dyer, T (reprint author), Dalhousie Univ, Sch Informat Management, Halifax, NS, Canada.
CR Agnew T., 2014, ALBERTA TEACHERS ASS, V48
   Alim Sophia, 2016, International Journal of Cyber Behavior, Psychology and Learning, V6, P68, DOI 10.4018/IJCBPL.2016040105
   American Academy of Pediatrics, 2011, CLIN REP IMP SOC MED
   [Anonymous], 2014, YOUNG CAN WIR WORLD
   [Anonymous], 2015, NATL POST
   Antheunis ML, 2016, J EARLY ADOLESCENCE, V36, P348, DOI 10.1177/0272431614564060
   Bayless K., 2017, WHAT IS HELICOPTER P
   Beale A. V., 2007, CLEARING HOUSE, V81, P8
   Catalyst, 2016, SMARTPH BEH CAN IMPL
   Citizen David Reevely Ottawa, 2016, NATL POST
   Clennett-Sirois L., 2014, CANADIAN J COMMUNICA, V39, P663
   Holley P., 2014, WASHINGTON POST
   Influence Central, 2016, KIDS TECH EV TOD DIG
   Isaac M., 2017, NY TIMES
   Jenson K., 2017, CODE WORDS GIVING KI
   Khoo I., 2017, HUFFINGTON POST
   Laroche J., 2017, CSC NEWS
   Lenhart A., 2015, SOCIAL MEDIA FRIENDS
   McDool E., 2016, SOCIAL MEDIA USE CHI
   McMillan E., 2015, CBC NEWS
   Norton S., 2016, THESIS
   Participaction, 2015, PARTICIPACTION REP C
   Providence Health Team, 2017, BLUE LIGHT AFF YOUR
   Segal Murray, 2015, INDEPENDENT REV POLI
   Shum N., 2017, PTO TODAY       0907
   Slane A., 2013, CANADIAN J HUMAN SEX, V22
   Stanley M., 2017, CHILD IDENTITY THEFT
   Statista. com, 2016, NUMB SMARTPH SOLD EN
   Steeves V., 2015, MEDIA SMARTS
   Steinberg S., 2016, SHARENTING CHILDRENS
   Taylor S., 2017, SMARTPHONE ADDICTION
   The Canadian Press, 2013, GLOBAL NEWS     0813
   Twenge J., 2017, ATLANTIC DAILY   SEP
   Vaas L., 2017, YOUTUBE CRACK INAPPR
NR 34
TC 0
Z9 0
U1 20
U2 34
PU DALHOUSIE UNIV, FAC MANAGEMENT
PI HALIFAX
PA ROWE BLDG, STE 2014, 6100 UNIVERSITY AVE, HALIFAX, NS B3H 3J5, CANADA
EI 1923-6530
J9 DALHOUS J INTERDISCI
JI Dalhous. J. Interdiscip. Manag.
PD SPR
PY 2018
VL 14
PG 16
WC Management
SC Business & Economics
GA GE4MU
UT WOS:000431190800003
DA 2019-03-23
ER

PT J
AU Eymard, N
   Volpert, V
   Kurbatova, P
   Volpert, V
   Bessonov, N
   Ogungbenro, K
   Aarons, L
   Janiaud, P
   Nony, P
   Bajard, A
   Chabaud, S
   Bertrand, Y
   Kassai, B
   Cornu, C
   Nony, P
AF Eymard, N.
   Volpert, V.
   Kurbatova, P.
   Volpert, V.
   Bessonov, N.
   Ogungbenro, K.
   Aarons, L.
   Janiaud, P.
   Nony, P.
   Bajard, A.
   Chabaud, S.
   Bertrand, Y.
   Kassai, B.
   Cornu, C.
   Nony, P.
CA CRESim Project Grp
TI Mathematical model of T-cell lymphoblastic lymphoma: disease, treatment,
   cure or relapse of a virtual cohort of patients
SO MATHEMATICAL MEDICINE AND BIOLOGY-A JOURNAL OF THE IMA
LA English
DT Article
DE cancer; thymus; chemotherapy; mathematical modelling; T-cell
   lymphoblastic lymphoma; randomized controlled clinical trial
ID HYBRID MODEL; SELF-RENEWAL; BONE-MARROW; LEUKEMIA; ERYTHROPOIESIS;
   CHILDHOOD; CANCER; DIFFERENTIATION; METHOTREXATE; THYMOCYTES
AB T lymphoblastic lymphoma (T-LBL) is a rare type of lymphoma with a good prognosis with a remission rate of 85%. Patients can be completely cured or can relapse during or after a 2-year treatment. Relapses usually occur early after the remission of the acute phase. The median time of relapse is equal to 1 year, after the occurrence of complete remission (range 0.2-5.9 years) (Uyttebroeck et al., 2008). It can be assumed that patients may be treated longer than necessary with undue toxicity.
   The aim of our model was to investigate whether the duration of the maintenance therapy could be reduced without increasing the risk of relapses and to determine the minimum treatment duration that could be tested in a future clinical trial.
   We developed a mathematical model of virtual patients with T-LBL in order to obtain a proportion of virtual relapses close to the one observed in the real population of patients from the EuroLB database. Our simulations reproduced a 2-year follow-up required to study the onset of the disease, the treatment of the acute phase and the maintenance treatment phase.
C1 [Eymard, N.; Volpert, V.; Kurbatova, P.] Univ Lyon 1, CNRS, UMR 5208, Inst Camille Jordan, F-69622 Villeurbanne, France.
   [Volpert, V.] INRIA Antenne Lyon Doua, INRIA Team Dracula, F-69603 Villeurbanne, France.
   [Bessonov, N.] Inst Mech Engn Problems, St Petersburg 199178, Russia.
   [Ogungbenro, K.; Aarons, L.] Univ Manchester, Manchester Pharm Sch, Ctr Appl Pharmacokinet Res, Oxford Rd, Manchester M13 9PT, Lancs, England.
   [Janiaud, P.; Nony, P.] Univ Lyon 1, CNRS, UMR 5558, Lyon, France.
   [Bajard, A.; Chabaud, S.] Ctr Leon Berard, Unite Biostat & Evaluat Therapeut, Lyon, France.
   [Bertrand, Y.] Univ Claude Bernard Lyon I, Hosp Civils Lyon, Inst Hematol & Oncol Paediat, Lyon, France.
   [Kassai, B.; Cornu, C.] INSERM, Hosp Civils Lyon, Ctr Invest Clin, CIC1407, Lyon, France.
   [Nony, P.] CHU Lyon, Serv Pharmacol Clin & Essais Therapeut, Lyon, France.
RP Eymard, N (reprint author), Univ Lyon 1, CNRS, UMR 5208, Inst Camille Jordan, F-69622 Villeurbanne, France.
EM eymard@math.univ-lyon1.fr
FU Priomedchild Joint Call, REBUTTAL CRESim project [40-41800-98-008]; ANR
   (agence nationale de la recherche)
FX CRESim was funded by the Priomedchild Joint Call in 2010, REBUTTAL
   CRESim project no. 40-41800-98-008. The french part of the project was
   funded by ANR (agence nationale de la recherche).
CR Alarcon T, 2003, J THEOR BIOL, V225, P257, DOI 10.1016/S0022-5193(03)00244-3
   Anderson A. R. A., 2007, BIOL MED
   Anderson ARA, 1998, B MATH BIOL, V60, P857, DOI 10.1006/bulm.1998.0042
   Bessonov N, 2011, MATH MODEL NAT PHENO, V6, P2, DOI 10.1051/mmnp/20116701
   Bessonov N, 2009, MATH COMPUT MODEL, V49, P2116, DOI 10.1016/j.mcm.2008.07.023
   Boehm T, 2012, J EXP MED, V209, P1397, DOI 10.1084/jem.20121412
   Brousse N., 2009, LYMPHOME LYMPHOBLAST
   Brugieres Laurence, 2012, Rev Prat, V62, P453
   Chiaretti S, 2009, HAEMATOL-HEMATOL J, V94, P160, DOI 10.3324/haematol.2008.004150
   Chrobak JM, 2012, J MATH ANAL APPL, V386, P813, DOI 10.1016/j.jmaa.2011.08.043
   Clairambault J., 2013, EUR COMMUN MATH THEO, V16, P19
   Clapp Geoffrey, 2015, Drug Discov Today Dis Models, V16, P1
   Cornu C, 2013, ORPHANET J RARE DIS, V8, DOI 10.1186/1750-1172-8-48
   Cortelazzo S, 2011, CRIT REV ONCOL HEMAT, V79, P330, DOI 10.1016/j.critrevonc.2010.12.003
   Crompton T, 1996, CELL, V86, P243, DOI 10.1016/S0092-8674(00)80096-3
   Dallon J. C., 2007, SERIES MATH BIOSCIEN, P197
   Deutsch A., 2007, SINGLE CELL BASED MO, P29
   Durand R. E., 1981, CANCER RES, P3489
   Eymard N, 2015, MATH MODEL NAT PHENO, V10, P48, DOI 10.1051/mmnp/201510103
   Eymard N, 2015, J MATH BIOL, V70, P71, DOI 10.1007/s00285-014-0758-y
   Fischer S, 2012, J THEOR BIOL, V298, P92, DOI 10.1016/j.jtbi.2012.01.002
   Frieboes HB, 2013, PLOS COMPUT BIOL, V9, DOI 10.1371/journal.pcbi.1003008
   Hochberg J, 2009, PEDIATR BLOOD CANCER, V53, P917, DOI 10.1002/pbc.22216
   Hoelzer D, 2009, CLIN LYMPHOMA MYELOM, V9, pS214, DOI 10.3816/CLM.2009.s.015
   Janeway C.A., 2011, IMMUNOBIOLOGY
   Konecny G, 2000, GYNECOL ONCOL, V77, P258, DOI 10.1006/gyno.2000.5728
   Kurbatova P, 2013, ACTA BIOTHEOR, V61, P305, DOI 10.1007/s10441-013-9188-2
   Kurbatova P, 2011, SIAM J APPL MATH, V71, P2246, DOI 10.1137/100815517
   Ma F, 2002, LEUKEMIA, V16, P1541, DOI 10.1038/sj.leu.2402547
   Martins VC, 2012, J EXP MED, V209, P1409, DOI 10.1084/jem.20120846
   Nony P, 2014, ORPHANET J RARE DIS, V9, DOI 10.1186/s13023-014-0164-y
   Ogungbenro K, 2014, J PHARMACOKINET PHAR, V41, P173, DOI 10.1007/s10928-014-9355-3
   Page KM, 2005, LEUKEMIA LYMPHOMA, V46, P313, DOI 10.1080/10428190400011625
   Pai R. B., 2009, Experimental Oncology, V31, P118
   Peaudecerf L, 2012, J EXP MED, V209, P1401, DOI 10.1084/jem.20120845
   Ribba B, 2005, B MATH BIOL, V67, P79, DOI 10.1016/j.bulm.2004.06.007
   Rincon M, 2001, ONCOGENE, V20, P2490, DOI 10.1038/sj.onc.1204382
   Schmidt E, 2013, PEDIATR HEMAT ONCOL, V30, P484, DOI 10.3109/08880018.2013.789574
   Thomas F, 2013, EVOL APPL, V6, P1, DOI 10.1111/eva.12021
   Ulukaya E., 2006, ADV MOL MED, V2, P53
   Uyttebroeck A, 2008, EUR J CANCER, V44, P840, DOI 10.1016/j.ejca.2008.02.011
NR 41
TC 0
Z9 0
U1 1
U2 2
PU OXFORD UNIV PRESS
PI OXFORD
PA GREAT CLARENDON ST, OXFORD OX2 6DP, ENGLAND
SN 1477-8599
EI 1477-8602
J9 MATH MED BIOL
JI Math. Med. Biol.
PD MAR
PY 2018
VL 35
IS 1
BP 25
EP 47
DI 10.1093/imammb/dqw019
PG 23
WC Biology; Mathematical & Computational Biology
SC Life Sciences & Biomedicine - Other Topics; Mathematical & Computational
   Biology
GA FZ1TS
UT WOS:000427361000002
PM 28082512
OA Green Published
DA 2019-03-23
ER

PT J
AU Fales, JL
   Rice, S
   Aaron, RV
   Palermo, TM
AF Fales, Jessica L.
   Rice, Sean
   Aaron, Rachel V.
   Palermo, Tonya M.
TI Traditional and Cyber-Victimization Among Adolescents With and Without
   Chronic Pain
SO HEALTH PSYCHOLOGY
LA English
DT Article
DE adolescents; chronic pain; depression; disability; peer victimization
ID SOCIAL-PSYCHOLOGICAL ADJUSTMENT; CHRONIC PEDIATRIC PAIN; PEER
   VICTIMIZATION; RELATIONAL AGGRESSION; SCHOOL IMPAIRMENT; BULLIED
   CHILDREN; PREVALENCE; DEPRESSION; HEALTH; QUESTIONNAIRE
AB Objective: Prior research has revealed a link between peer victimization and somatic complaints in healthy youth; however, the peer victimization experiences of youth with clinically significant chronic pain have not been examined. This study aims to determine rates of peer victimization among youth seeking treatment for chronic pain and to compare these rates to a community control group. Relationships between peer victimization, depressive symptoms, and functional disability are also examined. Method: One hundred forty-three adolescents (70 with chronic pain) completed measures assessing their experience of traditional (physical, relational, reputational) and cyber-based peer victimization, as well as measures assessing their depressive symptoms and pain-related functional disability. Results: Peer victimization experiences were common among youth with and without chronic pain. Within the chronic pain group, there were differences in rates of peer victimization as a function of the adolescent's school setting. Adolescents with chronic pain attending traditional schools reported more frequent peer victimization experiences than adolescents with pain not enrolled in school or attending online/home school. Within the chronic pain sample, peer victimization was moderately associated with depressive symptoms and functional disability. Tests of a simple mediation model revealed a significant indirect effect of peer victimization on functional disability, through depression. Conclusions: These results are the first to systematically document the peer victimization experiences of adolescents with chronic pain. Peer victimization is commonly experienced, particularly for those enrolled in traditional school settings. Associations with depressive symptoms and functional disability suggest that peer victimization may be a useful target for intervention.
C1 [Fales, Jessica L.; Rice, Sean] Washington State Univ, Dept Psychol, 14204 Northeast Salmon Creek Ave, Vancouver, WA 98686 USA.
   [Fales, Jessica L.; Aaron, Rachel V.; Palermo, Tonya M.] Seattle Childrens Res Inst, Seattle, WA USA.
   [Aaron, Rachel V.; Palermo, Tonya M.] Univ Washington, Dept Anesthesiol & Pain Med, Seattle, WA 98195 USA.
RP Fales, JL (reprint author), Washington State Univ, Dept Psychol, 14204 Northeast Salmon Creek Ave, Vancouver, WA 98686 USA.
EM jessica.fales@wsu.edu
CR Beasley TM, 1995, J EXP EDUC, V64, P79, DOI 10.1080/00220973.1995.9943797
   Berne S, 2013, AGGRESS VIOLENT BEH, V18, P320, DOI 10.1016/j.avb.2012.11.022
   Borowsky IW, 2013, J ADOLESCENT HEALTH, V53, pS4, DOI 10.1016/j.jadohealth.2012.10.280
   Chorpita BF, 2000, BEHAV RES THER, V38, P835, DOI 10.1016/S0005-7967(99)00130-8
   Cornell D. G., 2006, HDB SCH VIOLENCE SCH, P191
   CRICK NR, 1995, CHILD DEV, V66, P710, DOI 10.1111/j.1467-8624.1995.tb00900.x
   De los Reyes A, 2004, J CLIN CHILD ADOLESC, V33, P325, DOI 10.1207/s15374424jccp3302_14
   Dick BD, 2010, PAIN RES MANAG, V15, P238, DOI 10.1155/2010/354812
   Dodge K. A., 2006, HDB CHILD PSYCHOL, V3, P719, DOI DOI 10.1177/0956797612457394
   Fales JL, 2014, PEDIAT PAIN LETT, V16, P35
   Fekkes M, 2006, PEDIATRICS, V117, P1568, DOI 10.1542/peds.2005-0187
   Field A, 2009, DISCOVERING STAT USI
   Finkelhor D, 2008, CHILDHOOD VICTIMIZAT
   Forgeron PA, 2011, PAIN, V152, P2773, DOI 10.1016/j.pain.2011.09.001
   Forgeron PA, 2010, PAIN RES MANAG, V15, P27, DOI 10.1155/2010/820407
   Gini G, 2013, PEDIATRICS, V132, P720, DOI 10.1542/peds.2013-0614
   Greco LA, 2007, J PEDIATR PSYCHOL, V32, P319, DOI 10.1093/jpepsy/jsl016
   Harris PA, 2009, J BIOMED INFORM, V42, P377, DOI 10.1016/j.jbi.2008.08.010
   Hayes A. F., 2012, CISC VIS NETW IND GL
   Hayes AF, 2013, INTRO MEDIATION MODE
   Hayes AF, 2015, MULTIVAR BEHAV RES, V50, P1, DOI 10.1080/00273171.2014.962683
   Herge WM, 2016, J PEDIATR PSYCHOL, V41, P15, DOI 10.1093/jpepsy/jsv050
   Huang YY, 2010, COMPUT HUM BEHAV, V26, P1581, DOI 10.1016/j.chb.2010.06.005
   Huguet A, 2008, J PAIN, V9, P226, DOI 10.1016/j.jpain.2007.10.015
   Hymel S, 2015, AM PSYCHOL, V70, P293, DOI 10.1037/a0038928
   Kashikar-Zuck S, 2001, CLIN J PAIN, V17, P341, DOI 10.1097/00002508-200112000-00009
   King S, 2011, PAIN, V152, P2729, DOI 10.1016/j.pain.2011.07.016
   Kline R.B., 2011, PRINCIPLES PRACTICE
   Kochel KP, 2012, CHILD DEV, V83, P637, DOI 10.1111/j.1467-8624.2011.01722.x
   Kowalski RM, 2013, J ADOLESCENT HEALTH, V53, pS13, DOI 10.1016/j.jadohealth.2012.09.018
   La Greca AM, 2005, J CLIN CHILD ADOLESC, V34, P49, DOI 10.1207/s15374424jccp3401_5
   Landoll RR, 2013, J RES ADOLESCENCE, V23, P695, DOI 10.1111/jora.12022
   Logan DE, 2008, J PAIN, V9, P407, DOI 10.1016/j.jpain.2007.12.003
   McDougall P, 2015, AM PSYCHOL, V70, P300, DOI 10.1037/a0039174
   Modecki KL, 2014, J ADOLESCENT HEALTH, V55, P602, DOI 10.1016/j.jadohealth.2014.06.007
   Palermo TM, 2000, J DEV BEHAV PEDIATR, V21, P58, DOI 10.1097/00004703-200002000-00007
   Palermo TM, 2008, PAIN, V139, P644, DOI 10.1016/j.pain.2008.06.022
   Prinstein MJ, 2001, J CLIN CHILD PSYCHOL, V30, P479, DOI 10.1207/S15374424JCCP3004_05
   Reijntjes A, 2010, CHILD ABUSE NEGLECT, V34, P244, DOI 10.1016/j.chiabu.2009.07.009
   Roth-Isigkeit A, 2005, PEDIATRICS, V115, pE152, DOI 10.1542/peds.2004-0682
   Selkie EM, 2016, J ADOLESCENT HEALTH, V58, P125, DOI 10.1016/j.jadohealth.2015.09.026
   Simons LE, 2010, CLIN J PAIN, V26, P16, DOI 10.1097/AJP.0b013e3181b511c2
   Solberg ME, 2003, AGGRESSIVE BEHAV, V29, P239, DOI 10.1002/ab.10047
   Tabachnick B. G., 2007, USING MULTIVARIATE S
   Tegethoff M, 2015, J PAIN, V16, P1054, DOI 10.1016/j.jpain.2015.06.009
   Turner HA, 2011, J YOUTH ADOLESCENCE, V40, P1052, DOI 10.1007/s10964-011-9639-5
   Underwood M. K., 2013, PRINCIPLES CYBERBULL, P125
   Vaillancourt T, 2013, J ABNORM CHILD PSYCH, V41, P1203, DOI 10.1007/s10802-013-9781-5
   Viner RM, 2012, LANCET, V379, P1641, DOI 10.1016/S0140-6736(12)60149-4
   von Baeyer CL, 2011, PAIN, V152, P2683, DOI 10.1016/j.pain.2011.08.023
   von Baeyer CL, 2009, PAIN, V143, P223, DOI 10.1016/j.pain.2009.03.002
   Wang J, 2009, J ADOLESCENT HEALTH, V45, P368, DOI 10.1016/j.jadohealth.2009.03.021
   Young EL, 2006, PSYCHOL SCHOOLS, V43, P297, DOI 10.1002/pits.20148
NR 53
TC 0
Z9 0
U1 3
U2 5
PU AMER PSYCHOLOGICAL ASSOC
PI WASHINGTON
PA 750 FIRST ST NE, WASHINGTON, DC 20002-4242 USA
SN 0278-6133
EI 1930-7810
J9 HEALTH PSYCHOL
JI Health Psychol.
PD MAR
PY 2018
VL 37
IS 3
BP 291
EP 300
DI 10.1037/hea0000569
PG 10
WC Psychology, Clinical; Psychology
SC Psychology
GA FY6XL
UT WOS:000427006100010
PM 29154604
DA 2019-03-23
ER

PT J
AU Floyd, CN
   Wood, DM
   Dargan, PI
AF Floyd, Christopher N.
   Wood, David M.
   Dargan, Paul I.
TI Baclofen in gamma-hydroxybutyrate withdrawal: patterns of use and online
   availability
SO EUROPEAN JOURNAL OF CLINICAL PHARMACOLOGY
LA English
DT Article
DE Pharmacotherapy; Drug abuse; Clinical toxicology; GABA
ID BUTYROLACTONE GBL DEPENDENCE; RELAPSE PREVENTION; PHYSICAL-DEPENDENCE;
   SODIUM OXYBATE; CASE-SERIES; GHB; ALCOHOL; ACID; DRUG; PHARMACIES
AB Gamma-hydroxybutyrate (GHB) withdrawal is a life-threatening condition that does not always respond to standard treatment with benzodiazepines. Baclofen has potential utility as a pharmacological adjunct and anecdotal reports suggest that it is being used by drug users to self-manage GHB withdrawal symptoms. Here, we investigate current patterns of use and the online availably of baclofen.
   Data triangulation techniques were applied to published scientific literature and publicly accessible Internet resources (grey literature) to assess the use of baclofen in GHB withdrawal. An Internet snapshot survey was performed to identify the availability of baclofen for online purchase and the compliance of retailers with the UK regulations. Data were collected according to pre-defined criteria.
   A total of 37 cases of baclofen use in GHB withdrawal were identified in the scientific literature, as well as 51 relevant discussion threads across eight Internet forums in the grey literature. Baclofen was available to purchase from 38 online pharmacies, of which only one conformed to the UK regulations.
   There is limited published evidence on the use of baclofen in GHB withdrawal, but both scientific and grey literature suggests clinical utility. Online pharmacies are readily offering prescription-only-medication without prescription and due to inadequate regulation, pose a danger to the public.
C1 [Floyd, Christopher N.; Wood, David M.; Dargan, Paul I.] Guys & St Thomas NHS Fdn Trust, Clin Toxicol, London, England.
   [Floyd, Christopher N.; Wood, David M.; Dargan, Paul I.] Kings Hlth Partners, London, England.
   [Floyd, Christopher N.; Wood, David M.; Dargan, Paul I.] Kings Coll London, Fac Life Sci & Med, London, England.
RP Floyd, CN (reprint author), Guys & St Thomas NHS Fdn Trust, Clin Toxicol, London, England.; Floyd, CN (reprint author), Kings Hlth Partners, London, England.; Floyd, CN (reprint author), Kings Coll London, Fac Life Sci & Med, London, England.
EM christopher.floyd@kcl.ac.uk; david.wood@gstt.nhs.uk;
   paul.dargan@gstt.nhs.uk
OI Wood, David/0000-0002-7826-7237
CR Acciani J, 2010, CLIN TOXICOL, V48, P617
   Addolorato G, 1997, ADDICTION, V92, P1035, DOI 10.1111/j.1360-0443.1997.tb02984.x
   Anderson AC, 2016, J HEALTH COMMUN, V21, P397, DOI 10.1080/10810730.2015.1095816
   [Anonymous], 2017, BRIT NATL FORMULARY
   Bell J, 2011, ADDICTION, V106, P442, DOI 10.1111/j.1360-0443.2010.03145.x
   Bluelight, 2017, GBL GHB WITHDR HELP
   Busardo FP, 2015, EUR REV MED PHARMACO, V19, P4654
   Care Quality Commission, 2017, INSP REP MD DIR LTD
   Care Quality Commission, 2017, INSP REP HR HEALTHC
   Choudhuri D, 2013, INT J PSYCHIAT CLIN, V17, P154, DOI 10.3109/13651501.2013.784790
   Colby DK, 2015, CLIN TOXICOL, V53, P675
   Daigle L., 2004, WHOIS PROTOCOL SPECI
   Davies M, 2003, J PSYCHIATR NEUROSCI, V28, P263
   Degenhardt L, 2002, DRUG ALCOHOL DEPEN, V67, P89, DOI 10.1016/S0376-8716(02)00017-0
   dialogue Space, 2017, GBL URG HELP NEED
   Dialogue Space, 2017, GBL WITHDR
   Drugs-Forum, 2008, ALC AB G
   Drugs-Forum, GUID MAN GBL 1 4 BD
   Drugs-Forum. Benzos GBL, 2017, BENZ GBL NO IN PRESS
   European Commission, 2017, INFOREURO CURR CONV
   Felmlee MA, 2010, J PHARMACOL EXP THER, V333, P764, DOI 10.1124/jpet.109.165381
   GALLOWAY GP, 1994, LANCET, V343, P57, DOI 10.1016/S0140-6736(94)90911-3
   Galloway GP, 1997, ADDICTION, V92, P89, DOI 10.1111/j.1360-0443.1997.tb03640.x
   Goodwin AK, 2005, PSYCHOPHARMACOLOGY, V180, P342, DOI 10.1007/s00213-005-2165-y
   HAUBENSTOCK A, 1983, J TOXICOL-CLIN TOXIC, V20, P59, DOI 10.3109/15563658308990050
   HILL DR, 1981, NATURE, V290, P149, DOI 10.1038/290149a0
   Hillebrand J, 2010, SUBST USE MISUSE, V45, P330, DOI 10.3109/10826080903443628
   Ho JH, 2015, EUR J CLIN PHARMACOL, V71, P1185, DOI 10.1007/s00228-015-1906-z
   Kamal RM, 2017, CNS DRUGS, V31, P51, DOI 10.1007/s40263-016-0402-z
   Kamal RM, 2015, BMC PSYCHIATRY, V15, DOI 10.1186/s12888-015-0471-4
   Kamal RM, 2015, J CLIN PSYCHOPHARM, V35, P313, DOI 10.1097/JCP.0000000000000315
   Kamal RM, 2015, J ADDICT MED, V9, P75, DOI 10.1097/ADM.0000000000000084
   LABORIT H, 1964, INT J NEUROPHARMACOL, V3, P433
   LeTourneau JL, 2008, NEUROCRIT CARE, V8, P430, DOI 10.1007/s12028-008-9062-2
   Leung Nicola Y, 2006, Emerg Med Australas, V18, P77, DOI 10.1111/j.1742-6723.2006.00805.x
   Liechti ME, 2016, BRIT J CLIN PHARMACO, V81, P980, DOI 10.1111/bcp.12863
   Lingford-Hughes A, 2016, TRIALS, V17, DOI 10.1186/s13063-016-1593-9
   McDaniel CH, 2001, J PSYCHOACTIVE DRUGS, V33, P143, DOI 10.1080/02791072.2001.10400479
   McDonough M., 2013, J ALCOHOLISM DRUG DE, V1, P112, DOI [10.4172/2329-6488.1000112, DOI 10.4172/2329-6488.1000112]
   MILANOV IG, 1992, ACTA NEUROL SCAND, V85, P305
   Ong J, 2005, CNS DRUG REV, V11, P317
   Orizio G, 2009, EUR J PUBLIC HEALTH, V19, P375, DOI 10.1093/eurpub/ckn146
   Secretary's Advisory Committee on Human Research Protections (SACHRP), 2017, CONS REC CONC INT RE
   Smith MA, 2006, EUR J PHARMACOL, V552, P83, DOI 10.1016/j.ejphar.2006.08.080
   TAKAHARA J, 1977, J CLIN ENDOCR METAB, V44, P1014, DOI 10.1210/jcem-44-5-1014
   Taylor D, 2015, MAUDSLEY PRESCRIBING
   The Center for Safe Internet Pharmacies, 2017, INT PHARM MARK 2016
   Wood D, 2011, MANAGEMENT ACUTE GAM
   Wood DM, 2011, DRUG TEST ANAL, V3, P417, DOI 10.1002/dta.292
NR 49
TC 0
Z9 0
U1 2
U2 6
PU SPRINGER HEIDELBERG
PI HEIDELBERG
PA TIERGARTENSTRASSE 17, D-69121 HEIDELBERG, GERMANY
SN 0031-6970
EI 1432-1041
J9 EUR J CLIN PHARMACOL
JI Eur. J. Clin. Pharmacol.
PD MAR
PY 2018
VL 74
IS 3
BP 349
EP 356
DI 10.1007/s00228-017-2387-z
PG 8
WC Pharmacology & Pharmacy
SC Pharmacology & Pharmacy
GA FV6RC
UT WOS:000424708300011
PM 29198063
OA Green Published, Other Gold
DA 2019-03-23
ER

PT J
AU Fortin, F
   Paquette, S
   Dupont, B
AF Fortin, Francis
   Paquette, Sarah
   Dupont, Benoit
TI From online to offline sexual offending: Episodes and obstacles
SO AGGRESSION AND VIOLENT BEHAVIOR
LA English
DT Article
DE Online sexual offenders; Scripts; Child sexual exploitation material;
   Child luring
ID CHILD PORNOGRAPHY POSSESSORS; INTERNET; OFFENSES; ABUSE; SUBCULTURE;
   PEDOPHILIA; SCRIPTS; TRENDS; CRIME; YOUTH
AB Script theory explains how different types of crime may be committed in a particular sequence. While researchers have traditionally been interested in crimes against property and crimes against persons, this study analyzes a new form of crime: sexual crimes committed on the Internet. The objective of the present study was to review the scientific literature and investigate how viewing and creating Child Sexual Exploitation Material (CSEM) can be understood dynamically. It is suggested that a motivated CSEM user, in acquiring new knowledge and techniques, goes through many stages and obstacles that lead ultimately to the contact sexual abuse of children. It is important to note that only a small proportion of individuals who follow the scripts described move on to the next step. The focus here is on the context and not on any causality between the steps, as the latter has not been demonstrated. Specifically, this study looked at the offenders' path from consumption of adult pornography, to consumption of CSEM, to its distribution, to child luring, and, finally, to child sexual abuse and production of CSEM. The limitations and implications of the study are discussed.
C1 [Fortin, Francis; Dupont, Benoit] Univ Montreal, Sch Criminol, Montreal, PQ, Canada.
   [Paquette, Sarah] Univ Montreal, Dept Psychol, Montreal, PQ, Canada.
RP Fortin, F (reprint author), Univ Montreal, Sch Criminol, Downtown Branch, CP 6128, Montreal, PQ H3C 3J7, Canada.
EM francis.fortin@umontreal.ca
OI Fortin, Francis/0000-0002-7110-4275
CR Akers R. L, 2011, SOCIAL LEARNING SOCI
   Aslan D, 2011, J FORENSIC PSYCHOL P, V11, P406, DOI 10.1080/15228932.2011.588925
   Babchishin KM, 2015, ARCH SEX BEHAV, V44, P45, DOI 10.1007/s10508-014-0270-x
   Babchishin KM, 2011, SEX ABUSE-J RES TR, V23, P92, DOI 10.1177/1079063210370708
   Bailey JM, 2016, J ABNORM PSYCHOL, V125, P989, DOI 10.1037/abn0000213
   Bartels RM, 2016, AGGRESS VIOLENT BEH, V26, P16, DOI 10.1016/j.avb.2015.11.002
   Beauregard E, 2007, CRIM JUSTICE BEHAV, V34, P1069, DOI 10.1177/0093854807300851
   Belk R. W., 1991, SV HIGHWAYS BUYWAYS, P1
   Belk Russell, 1994, INTERPRETING OBJECTS, P317
   Bennett R., 1991, POLICE CHIEF, P14
   Black PJ, 2015, CHILD ABUSE NEGLECT, V44, P140, DOI 10.1016/j.chiabu.2014.12.004
   Briggs P, 2011, SEX ABUSE-J RES TR, V23, P72, DOI 10.1177/1079063210384275
   Carr A., 2004, INTERNET TRADERS CHI
   Carr J, 2001, CHILD PORNOGRAPHY TH
   Castells M, 2002, INTERNET GALAXY REFL
   Clarke RV, 2006, OUTSMARTING TERRORIS
   Clevenger SL, 2016, SEX ABUSE-J RES TR, V28, P555, DOI 10.1177/1079063214557173
   Cooper A., 2000, SEXUAL ADDICTION COM, V7, P5, DOI [10.1080/10720160008400205, DOI 10.1080/10720160008400205]
   Copes H, 2012, J RES CRIME DELINQ, V49, P249, DOI 10.1177/0022427810397949
   Cornish D. B., 1994, CRIME PREVENTION STU, V3, P151
   Corriveau P., 2011, CYBERPEDOPHILES AUTR
   Corriveau P, 2010, DEVIANCE SOC, V34, P381, DOI 10.3917/ds.343.0381
   DeHart D, 2017, J SEX AGGRESS, V23, P77, DOI 10.1080/13552600.2016.1241309
   Deslauriers-Varin N, 2010, SEX ABUSE-J RES TR, V22, P315, DOI 10.1177/1079063210375975
   ECPAT, 2002, CHILD PORN FREQ ASK
   Eke A. W., 2017, PEDOPHILIA TAXOMETRI
   Elliott IA, 2017, TRAUMA VIOLENCE ABUS, V18, P83, DOI 10.1177/1524838015591573
   Europol, 2016, INT ORG CRIM THREAT
   Fillieule R, 1997, LA PEDOPHILIE
   Finkelhor D, 1984, CHILD SEXUAL ABUSE N
   Forde P., 1998, TRENDS ISSUES CRIME, P6
   Formanek R., 1991, J SOCIAL BEHAV PERSO, V6, P1
   Fortin F., 2002, C ASS MED PSYCH QUEB
   Fortin F., 2014, THESIS
   Fortin F, 2013, ILLICIT NETWORKS
   Fortin F., 2013, CYBERCRIMINALITE ENT
   Fortin F, 2006, CRIMINOLOGIE, V39, P107, DOI 10.7202/013128ar
   Ghernaouti-Helie S, 2007, TRAITE SECURITE INTE, P246
   Griffin-Shelley E, 2014, SEX ADDICT COMPULS, V21, P322, DOI 10.1080/10720162.2014.966936
   Holt TJ, 2010, SEX ABUSE-J RES TR, V22, P3, DOI 10.1177/1079063209344979
   Houtepen JABM, 2014, AGGRESS VIOLENT BEH, V19, P466, DOI 10.1016/j.avb.2014.07.011
   Howitt D., 1995, PAEDOPHILES SEXUAL O
   Internet Watch Foundation, 2017, IWF ANN REP 2016
   Jensen RE, 2010, J CHILD MEDIA, V4, P371, DOI 10.1080/17482798.2010.510005
   Kloess Juliane A, 2017, Sex Abuse, V29, P563, DOI 10.1177/1079063215612442
   Kloess JA, 2014, TRAUMA VIOLENCE ABUS, V15, DOI 10.1177/1524838013511543
   Knight SA, 2008, INFORM SCI KNOWL MAN, V14, P209
   Krone, 2004, TRENDS ISSUES CRIME, V279, P1
   Laming K. V., 1984, CHILD PORNOGRAPHY SE
   Lanning K. V., 2010, CHILD MOLESTERS BEHA
   Leclerc B, 2011, J RES CRIME DELINQ, V48, P209, DOI 10.1177/0022427810391540
   Lee AF, 2012, PSYCHOL PUBLIC POL L, V18, P644, DOI 10.1037/a0027517
   Long M, 2016, PSYCHOL PUBLIC POL L, V22, P12, DOI 10.1037/law0000069
   Long ML, 2013, SEX ABUSE-J RES TR, V25, P370, DOI 10.1177/1079063212464398
   Main E. J., 2001, CHILD PORNOGRAPHY CR, P1
   Marshall W. L., 2000, J SEX AGGRESS, V6, P67
   MARSHALL WL, 1988, J SEX RES, V25, P267, DOI 10.1080/00224498809551459
   McLaughlin J. F., 2000, KNIGHT STICK PUBLICA, V51, P39
   McManus MA, 2015, J SEX AGGRESS, V21, P368, DOI 10.1080/13552600.2014.927009
   Merdian HL, 2018, SEX ABUSE-J RES TR, V30, P230, DOI 10.1177/1079063216641109
   Mitchell KJ, 2005, SEX ABUSE-J RES TR, V17, P241, DOI 10.1007/s11194-005-5055-2
   Morselli C, 2008, CRIMINOLOGY, V46, P71, DOI 10.1111/j.1745-9125.2008.00103.x
   Muensterberger W., 1994, COLLECTING UNRULY PA
   OBRIEN S, 1983, CHILD PORNOGRAPHY
   Ouellet L, 2008, C INT ACT REAL EFF A
   Ouimet M, 2006, CRIMINOLOGIE, V39, P7, DOI 10.7202/013123ar
   Paquette S., 2017, 36 ANN C ASS TREATM
   Philaretou A. G., 2005, INT J MENS HLTH, V4, P149, DOI DOI 10.3149/JMH.0402.149
   Prichard J, 2011, COMPUT LAW SECUR REV, V27, P585, DOI 10.1016/j.clsr.2011.09.009
   Proulx J, 1999, Sex Abuse, V11, P117
   Proulx J., 1995, REV INT CRIMINOLOGIE, V48, P294
   Quayle E, 2002, DEVIANT BEHAV, V23, P331, DOI 10.1080/01639620290086413
   Quayle E, 2001, CYBERPSYCHOL BEHAV, V4, P597, DOI 10.1089/109493101753235197
   Rettinger L. J, 2000, RELATION ENTRE PORNO
   Roy J, 2004, THESIS
   Schank R.C, 1977, SCRIPTS PLANS GOALS
   Sellier H, 2003, INNOCENCE DANGER COM
   Seto M. C, 2009, G8 GLOB S CHAP HILL
   Seto MC, 2006, J ABNORM PSYCHOL, V115, P610, DOI 10.1037/0021-843X.115.3.610
   Seto MC, 2017, LAW HUMAN BEHAV, V41, P305, DOI 10.1037/lhb0000240
   Seto MC, 2015, LAW HUMAN BEHAV, V39, P416, DOI 10.1037/lhb0000128
   Seto MC, 2011, SEX ABUSE-J RES TR, V23, P124, DOI 10.1177/1079063210369013
   Seto MC, 2010, ARCH SEX BEHAV, V39, P591, DOI 10.1007/s10508-010-9603-6
   Skoog D. M., 1998, INNOCENCE EXPLOITEE
   Smid W, 2015, SEX ABUSE-J RES TR, V27, P398, DOI 10.1177/1079063213514453
   Steel C. M, 2014, DIGITAL CHILD PORNOG
   Steel CMS, 2015, CHILD ABUSE NEGLECT, V44, P150, DOI 10.1016/j.chiabu.2014.12.009
   Steel CMS, 2009, INT J DIGIT CRIME FO, V1, P58, DOI 10.4018/jdcf.2009062405
   Sutherland E.H., 1947, PRINCIPLES CRIMINOLO
   Tate T., 1990, CHILD PORNOGRAPHY IN
   Taylor M, 2001, BORDERS C RETHINKING
   Taylor M., 2001, ISUMA, V2, P1
   Taylor M, 2003, CHILD PORNOGRAPHY IN
   Temporini H, 2012, PSYCHIAT CLIN N AM, V35, P821, DOI 10.1016/j.psc.2012.08.004
   Twohig MP, 2009, SEX ADDICT COMPULS, V16, P253, DOI 10.1080/10720160903300788
   Warren JI, 2013, AGGRESS VIOLENT BEH, V18, P666, DOI 10.1016/j.avb.2013.07.020
   Winder B, 2015, ARCH SEX BEHAV, V44, P167, DOI 10.1007/s10508-014-0302-6
   Winder G. M., 2017, J SEX AGGRESS, DOI [10.1080/135523600.2016.1271146, DOI 10.1080/135523600.2016.1271146]
   Wolak J, 2003, J ADOLESCENCE, V26, P105, DOI 10.1016/S0140-1971(02)00114-8
   Wolak J, 2011, SEX ABUSE-J RES TR, V23, P22, DOI 10.1177/1079063210372143
   Wortley R. K., 2006, PROBLEM ORIENTED GUI, V41
NR 101
TC 0
Z9 0
U1 5
U2 11
PU PERGAMON-ELSEVIER SCIENCE LTD
PI OXFORD
PA THE BOULEVARD, LANGFORD LANE, KIDLINGTON, OXFORD OX5 1GB, ENGLAND
SN 1359-1789
EI 1873-6335
J9 AGGRESS VIOLENT BEH
JI Aggress. Violent Behav.
PD MAR-APR
PY 2018
VL 39
BP 33
EP 41
DI 10.1016/j.avb.2018.01.003
PG 9
WC Criminology & Penology; Psychology, Multidisciplinary
SC Criminology & Penology; Psychology
GA GC4OK
UT WOS:000429764200004
DA 2019-03-23
ER

PT J
AU Govil, N
   Baishya, AK
AF Govil, Nitin
   Baishya, Anirban Kapil
TI The Bully in the Pulpit: Autocracy, Digital Social Media, and Right-wing
   Populist Technoculture
SO COMMUNICATION CULTURE & CRITIQUE
LA English
DT Article
DE Communication Technology; Critical Cultural Studies; Cross-National
   Comparative Methods; Digital Media Practice and Theory; Globalization
   and Media Cultures; New Media; Visual Culture; South Asian Popular
   Culture
ID NARENDRA MODI; INDIA; ELECTIONS
AB Focusing on new media's disruption of conventional politics, we trace populism's restylization of mass expression and political power. Through an analysis of the rise of Indian Prime Minister Narendra Modi, we argue that online platforms offer new ways of concretizing political fantasies through the affective engagement of the user/citizen. While this seems to endow greater agency to "the people," political authority is increasingly rerouted to the figure of the leader through religious and charismatic channels. In our elaboration of right-wing populist technoculture, we aim for a broader analytical framework that takes stock of the technological forces reconfiguring the conduct of contemporary politics, arguing that the link between digital social media and right-wing populism is not only contextual but also constitutive.
C1 [Govil, Nitin; Baishya, Anirban Kapil] Univ Southern Calif, Sch Cinemat Arts, Los Angeles, CA 90089 USA.
RP Govil, N (reprint author), Univ Southern Calif, Sch Cinemat Arts, Los Angeles, CA 90089 USA.
EM ngovil@usc.edu
OI Baishya, Anirban/0000-0002-4090-179X
CR Ahmed S, 2014, CULTURAL POLITICS OF EMOTION, 2ND EDITION, P1
   Ahmed S., 2016, TELEMAT INFORM, V33, P1071
   [Anonymous], 2015, TIMES INDIA
   [Anonymous], 2016, NEWS 18         0303
   [Anonymous], 2012, INTERFACE EFFECT
   Brooker J., 2007, EARLY POPUL VIS CULT, V5, P189
   Brosius Christiane, 2005, EMPOWERING VISIONS P
   Burdekin R, 2015, THEATRE NOTEBOOK, V69, P152
   Chadha K, 2016, INT J COMMUN-US, V10, P4389
   Chakravartty P, 2015, TELEV NEW MEDIA, V16, P311, DOI 10.1177/1527476415573957
   Chaturvedi Sawati., 2016, I AM TROLL INSIDE SE
   Coleman G., 2014, HACKER HOAXER WHISTL
   Dean Jodi, 1998, ALIENS AM CONSPIRACY
   DERRIDA Jacques, 2002, ECHOGRAPHIES TELEVIS
   Doron A, 2013, GREAT INDIAN PHONE B
   Fisher M., 2017, NY TIMES, pA8
   Halleck D, 1991, TECHNOCULTURE, P211
   Headlines Today, 2014, HEADLINES TODAY 0429
   Hemmer N, 2016, POLIT CULT MOD AM, pIX
   Hoover S., 1998, RELIG NEWS FAITH JOU
   Hoover S. M., 1988, MASS MEDIA RELIG SOC
   Horwitz Robert B., 2013, AM RIGHT ANTIESTABLI
   Jaffrelot C, 2015, TELEV NEW MEDIA, V16, P346, DOI 10.1177/1527476415575499
   Jain Kajri, 2007, GODS BAZAAR EC INDIA
   Johnston S. F, 2013, HOLOGRAMS CULTURAL H
   Khan T. A, 2015, RAIOT           1207
   Kumar A., 2014, KINDLE          0611
   Laclau E., 2005, POPULIST REASON
   Levine Caroline, 2015, FORMS WHOLE RHYTHM H
   Lovink G, 2012, E FLUX JOURNAL, P40
   Massumi B, 1997, DELEUZE CRITICAL REA, P217
   Mazzarella W, 2006, PUBLIC CULTURE, V18, P473, DOI 10.1215/08992363-2006-016
   Mehta N, 2015, SOCIAL TEXT J   0227
   Moffit B., 2016, GLOBAL RISE POPULISM
   Mohan S, 2015, TELEV NEW MEDIA, V16, P339, DOI 10.1177/1527476415575491
   Mudde C, 2015, PROMISE AND PERILS OF POPULISM: GLOBAL PERSPECTIVES, P431
   Mukherji P. D, 2011, DEMOCRATIC CULTURE H, P199
   Musion, 2014, N MOD EMBR MUS HOL T
   NarendraModi.in, 2012, WHAT IS 3D HOLOGRAPH
   Narrain S., 2017, EC POLITICAL WEEKLY
   Pal J, 2015, TELEV NEW MEDIA, V16, P378, DOI 10.1177/1527476415573956
   Pinney Christopher, 2004, PHOTOS GODS PRINTED
   Price L., 2015, MODI EFFECT INSIDE N
   Rajagopal Arvind, 2001, POLITICS TELEVISION
   Sampson TD, 2012, VIRALITY: CONTAGION THEORY IN THE AGE OF NETWORKS, P1
   Sardesai Rajdeep, 2014, 2014 ELECTION CHANGE
   Schroter J, 2011, HIST PHOTOGR, V35, P23, DOI 10.1080/03087298.2010.496204
   Scott Mark, 2017, NY TIMES
   Sen Biswarup, 2016, DIGITAL POLITICS CUL
   Shekhar S, 2014, STORY MISSION 272
   Shukla A., 2014, INDIAN EXPRESS
   Singh M, 2016, MASHABLE
   Singh S, 2012, 1 POST          1128
   Srivastava R., 2017, TIMES INDIA
   Srivastava S, 2015, TELEV NEW MEDIA, V16, P331, DOI 10.1177/1527476415575498
   Statista, 2017, NUMB TWITT US IND 20
   Thachil T, 2014, CAMB STUD COMPAR, P1, DOI 10.1017/CBO9781107707184
   THRIFT N., 2009, EMOT SPACE SOC, V1, P83
   Torri M, 2015, INT SPECT, V50, P56, DOI 10.1080/03932729.2015.1020663
   Tzankova V, 2015, NETWORKED AFFECT, P59
NR 60
TC 0
Z9 0
U1 7
U2 13
PU OXFORD UNIV PRESS INC
PI CARY
PA JOURNALS DEPT, 2001 EVANS RD, CARY, NC 27513 USA
SN 1753-9129
EI 1753-9137
J9 COMMUN CULT CRIT
JI Commun. Cult. Crit.
PD MAR
PY 2018
VL 11
IS 1
SI SI
BP 67
EP 84
DI 10.1093/ccc/tcx001
PG 18
WC Communication
SC Communication
GA GE4IN
UT WOS:000431179100006
DA 2019-03-23
ER

PT J
AU Koops, T
   Dekker, A
   Briken, P
AF Koops, Thula
   Dekker, Arne
   Briken, Peer
TI Online sexual activity involving webcamsAn overview of existing
   literature and implications for sexual boundary violations of children
   and adolescents
SO BEHAVIORAL SCIENCES & THE LAW
LA English
DT Article
ID INTERNET; EXPLORATION; COMMUNICATION; TECHNOLOGIES; PORNOGRAPHY;
   INFIDELITY; JEALOUSY
AB Despite the relevance of the Internet and its increasing use for sexual purposes, research into online sexual activity (OSA) involving webcams is limited. Aside from positive experiences, OSA may implicate violations of sexual boundaries, reaching from minor issues to serious forms of sexual abuse. To provide a basis for a classification of sexual boundary violations online and a conceptualization of preventive measures, a systematic review of the literature on OSA involving webcams was conducted, resulting in publications from four thematic categories: webcam use in common OSA, psychopathological phenomena, sex work, and crime and indecency (commercial sexual exploitation, trafficking, and sexual boundary violations). The discussion addresses the implications of different types of sexual boundary violation of children and adolescents on the Internet. The study's Internet findings could promote prevention and law enforcement strategies tailored to these types of offense as well as different target groups.
C1 [Koops, Thula; Dekker, Arne; Briken, Peer] Univ Med Ctr Hamburg Eppendorf, Inst Sex Res & Forens Psychiat, Martinistr 52, D-20246 Hamburg, Germany.
RP Briken, P (reprint author), Univ Med Ctr Hamburg Eppendorf, Inst Sex Res & Forens Psychiat, Martinistr 52, D-20246 Hamburg, Germany.
EM briken@uke.de
CR Acar KV, 2017, INT J CYBER CRIMINOL, V11, P98, DOI 10.5281/zenodo.495775
   Ahern NR, 2013, J PSYCHOSOC NURS MEN, V51, P22, DOI 10.3928/02793695-20130503-02
   Albright JM, 2008, J SEX RES, V45, P175, DOI 10.1080/00224490801987481
   Anderson S., 2010, NY TIMES
   Andreani A., 2004, CHANGING PATTERNS TR
   Barak A., 2002, SEX INTERNET GUIDEBO
   Berg M, 2012, CUMMING TERMS COMMUN
   Bilton N., 2010, NEW YORK TIMES  0312
   Briggs P, 2011, SEX ABUSE-J RES TR, V23, P72, DOI 10.1177/1079063210384275
   Buhler Tatiana, 2013, P 2013 C COMP SUPP C, P759, DOI [10.1145/2441776.2441861, DOI 10.1145/2441776.2441861]
   Buss DM, 1999, PERS RELATIONSHIP, V6, P125, DOI 10.1111/j.1475-6811.1999.tb00215.x
   Cambridge Dictionary, 2017, WEBC
   CEOP, 2013, THREAT ASS CHILD SEX
   Cooper A, 1999, PROF PSYCHOL-RES PR, V30, P154, DOI 10.1037/0735-7028.30.2.154
   Cooper A., 2000, SEXUAL ADDICTION COM, V7, P5, DOI [10.1080/10720160008400205, DOI 10.1080/10720160008400205]
   Cooper A., 2004, SEXUAL ADDICTION COM, V11, P129, DOI DOI 10.1080/10720160490882642
   Couch D, 2008, QUAL HEALTH RES, V18, P268, DOI 10.1177/1049732307312832
   Cover R, 2015, MEN MASC, V18, P159, DOI 10.1177/1097184X15584909
   Cunningham S, 2011, J URBAN ECON, V69, P273, DOI 10.1016/j.jue.2010.12.001
   De Graaf H., 2006, SGI014 RUTG NISS
   Dekker A., 2016, SEXUALISIERTE GRENZV
   Delmonico D L, 1999, Cyberpsychol Behav, V2, P457, DOI 10.1089/cpb.1999.2.457
   Delmonico D. L., 1997, SEXUAL ADDICTION COM, V4, P159
   Doering N, 2008, Z SEXUALFORSCH, V21, P291, DOI 10.1055/s-0028-1098728
   Edlund J. E., 2006, EVOLUTIONARY PSYCHOL, V4, P462
   Eichenwald K., 2005, NY TIMES, V19, pA1
   Farley M., 2013, ALBANY LAW REV, V77, P1039
   Ferree M, 2003, SEX RELATSH THER, V18, P385, DOI DOI 10.1080/1468199031000153973
   Graupner H., 2005, J PSYCHOL HUMAN SEXU, V16, P7, DOI DOI 10.1300/J056V16N02_02
   Greenberg Saul, 2013, CONNECTING FAMILIES, P37, DOI 10.1007/978-1-4471-4192-1_3
   Groothof HAK, 2009, J SOC PERS RELAT, V26, P1119, DOI 10.1177/0265407509348003
   Henze P., 2013, NETWORKING KNOWLEDGE, V6, P48
   Hughes D, 2001, IMPACT USE NEW COMMU
   Hughes D.M., 2001, RAIN THUNDER RADICAL, P1
   Hughes Donna M., 2002, HASTINGS WOMENS LAW, V13, P127
   Hughes Donna M, 2003, J TRAUMA PRACTICE, V2, P115
   Jones A, 2016, SIGNS, V42, P227, DOI 10.1086/686758
   Jonsson L., 2015, CYBERPSCYHOLOGY, V8, DOI [10.5817/CP2014-1-4, DOI 10.5817/CP2014-1-4]
   Kerstens J., 2014, CYBERPSYCHOLOGY, V8, P8, DOI [10.5817/CP2014-1-8, DOI 10.5817/CP2014-1-8]
   Kibby M., 2001, SEXUALITIES, V4, P353, DOI DOI 10.1177/13634600100
   Klein V, 2014, J SEX MED, V11, P1974, DOI 10.1111/jsm.12602
   Koops B. J., 2009, CAUGHT CYBER CRIME A, P63
   Kreps D., 2010, CULTURAL ATTITUDES T
   Leander L, 2008, APPL COGNITIVE PSYCH, V22, P1260, DOI 10.1002/acp.1433
   Leavitt A., 2010, CHATROULETTE INITIAL
   Leicht C., 2011, UNGES DIGITALE TRIVS
   Livingstone S, 2014, J CHILD PSYCHOL PSYC, V55, P635, DOI 10.1111/jcpp.12197
   Luder MT, 2011, ARCH SEX BEHAV, V40, P1027, DOI 10.1007/s10508-010-9714-0
   Maltzahn K, 2005, DIGITAL DANGERS INFO
   Masri L., 2015, WEBCAM CHILD SEX ABU
   Merdian HL, 2013, PSYCHOL CRIME LAW, V19, P21, DOI 10.1080/1068316X.2011.598158
   Mieszkowski K., 2001, CANDY STRANGERS TEEN
   Miller J. R., 2010, FOX NEWS
   Neustaedter Carman, 2012, P SIGCHI C HUM FACT, P753, DOI DOI 10.1145/2207676.2207785
   ozgun A., 2015, ONLINE COURTSHIP INT, P229
   Poulsen FO, 2013, J SEX RES, V50, P72, DOI 10.1080/00224499.2011.648027
   Puffer E., 2014, RES SCHOL S
   Richtel M, 2013, NY TIMES, P1
   Roberts JW, 2012, DEVIANT BEHAV, V33, P757, DOI 10.1080/01639625.2012.679894
   Schmidt G., 2013, INTERNETPORNOGRAPHIE, V4
   Sevcikova A, 2014, SEX RES SOC POLICY, V11, P104, DOI 10.1007/s13178-013-0141-6
   Shannon D., 2008, J SCANDINAVIAN STUDI, V9, P160, DOI [10.1080/14043850802450120, DOI 10.1080/14043850802450120]
   Shaughnessy K, 2011, ARCH SEX BEHAV, V40, P419, DOI 10.1007/s10508-010-9629-9
   Smith PK, 2014, CURR OPIN OBSTET GYN, V26, P360, DOI 10.1097/GCO.0000000000000106
   Subrahmanyam K, 2008, FUTURE CHILD, V18, P119
   Suler J, 2004, CYBERPSYCHOL BEHAV, V7, P321, DOI 10.1089/1094931041291295
   Surtees R, 2008, EUR J CRIMINOL, V5, P39, DOI 10.1177/1477370807084224
   Svedin C. G., 2009, UNGDOMSSTYRELSEN, P32
   Thurlow C, 2003, J LANG SOC PSYCHOL, V22, P94, DOI 10.1177/0261927X02250060
   [UNDP] United Nations Development Program, 2012, SEX WORK LAW AS PAC
   Valentino-Devries J., 2010, DECLINE FALL CHATROU
   Weiss BR, 2018, DEVIANT BEHAV, V39, P732, DOI 10.1080/01639625.2017.1304803
NR 72
TC 0
Z9 0
U1 5
U2 8
PU WILEY
PI HOBOKEN
PA 111 RIVER ST, HOBOKEN 07030-5774, NJ USA
SN 0735-3936
EI 1099-0798
J9 BEHAV SCI LAW
JI Behav. Sci. Law
PD MAR-APR
PY 2018
VL 36
IS 2
SI SI
BP 182
EP 197
DI 10.1002/bsl.2333
PG 16
WC Psychology, Applied; Law
SC Psychology; Government & Law
GA GC9KK
UT WOS:000430115700006
PM 29659073
DA 2019-03-23
ER

PT J
AU Newman-Taylor, K
   Kemp, A
   Potter, H
   Au-Yeung, SK
AF Newman-Taylor, Katherine
   Kemp, Anna
   Potter, Hannah
   Au-Yeung, Sheena K.
TI An Online Investigation of Imagery to Attenuate Paranoia in College
   Students
SO JOURNAL OF CHILD AND FAMILY STUDIES
LA English
DT Article
DE Paranoia; At risk mental states; Imagery; Attachment; College students
ID RANDOMIZED CONTROLLED-TRIAL; ULTRA-HIGH RISK; EARLY INTERVENTION;
   PERSECUTORY DELUSIONS; COGNITIVE THERAPY; PSYCHOSIS; PEOPLE; SELF;
   SCHIZOPHRENIA; VALIDATION
AB Onset of psychosis typically occurs in young adulthood, and is likely to be preceded by anxiety, low mood, suspiciousness and perceptual anomalies. Where these develop into mild or brief psychotic experience, and impact on functioning, young people are identified as being at risk of psychosis. Early intervention may reduce severity or delay transition to psychosis, and yield significant healthcare cost savings. This study examined the impact of an online attachment-based imagery task on paranoia, anxiety, mood and self-esteem, in college students. An experimental design was used to compare the effects of secure and anxious-ambivalent attachment imagery. A total of 301 college students, aged 18-48 years (M = 20.1, SD = 2.976), were randomly assigned to one of the two imagery conditions, and assessed pre and post imagery task on standardised measures of paranoia, anxiety, mood and self-esteem. A series of mixed model analyses of variance showed that participants in the secure attachment imagery condition reported lower levels of paranoia, anxiety and negative mood, and higher levels of positive mood and self-esteem, compared with those in the anxious-ambivalent attachment imagery condition. The study is limited by the lack of a neutral control condition and follow-up measures. Nevertheless, study demonstrated the impact of attachment-based imagery on paranoia. If these effects are replicated with 'at risk mental state' groups, and maintained at follow-up, online imagery may provide a safe and highly accessible means of attenuating paranoia in young people at risk of developing psychosis.
C1 [Newman-Taylor, Katherine; Kemp, Anna; Potter, Hannah; Au-Yeung, Sheena K.] Univ Southampton, Southampton, Hants, England.
RP Newman-Taylor, K (reprint author), Univ Southampton, Southampton, Hants, England.
EM knt@soton.ac.uk
OI Au-Yeung, Sheena/0000-0002-0516-4755; Newman-Taylor,
   Katherine/0000-0003-1579-7959
CR Alvarez-Jimenez M, 2012, PSYCHIAT CLIN N AM, V35, P735, DOI 10.1016/j.psc.2012.06.011
   Andrews B, 2004, BRIT J PSYCHOL, V95, P509, DOI 10.1348/0007126042369802
   Bartz JA, 2004, PERS SOC PSYCHOL B, V30, P1389, DOI 10.1177/0146167204264245
   Birchwood M, 1998, BRIT J PSYCHIAT, V172, P53, DOI 10.1192/S0007125000297663
   Brennan K. A., 1998, ATTACHMENT THEORY CL, V1998, P46, DOI DOI 10.2105/AJPH.90.4.553
   Bullock G, 2016, J BEHAV THER EXP PSY, V50, P264, DOI 10.1016/j.jbtep.2015.10.002
   Burns JM, 2009, J ADOLESCENT HEALTH, V45, P95, DOI 10.1016/j.jadohealth.2008.12.006
   Carnelley KB, 2007, PERS RELATIONSHIP, V14, P307, DOI 10.1111/j.1475-6811.2007.00156.x
   Corcoran K. J, 1987, MEASURES CLIN PRACTI
   Department of Health, 2011, HEALTH
   Drake RJ, 2000, BRIT J PSYCHIAT, V177, P511, DOI 10.1192/bjp.177.6.511
   FENIGSTEIN A, 1992, J PERS SOC PSYCHOL, V62, P129, DOI 10.1037//0022-3514.62.1.129
   Freeman D, 2005, BRIT J PSYCHIAT, V186, P427, DOI 10.1192/bjp.186.5.427
   Freeman D, 2000, BRIT J CLIN PSYCHOL, V39, P407, DOI 10.1348/014466500163400
   Freeman D, 2007, CLIN PSYCHOL REV, V27, P425, DOI 10.1016/j.cpr.2006.10.004
   FRENCH P, 2007, BRIT J PSYCHIAT S51, V191, pS8
   Gottlieb JD, 2013, SCHIZOPHR RES, V145, P82, DOI 10.1016/j.schres.2013.01.002
   HEATHERTON TF, 1991, J PERS SOC PSYCHOL, V60, P895, DOI 10.1037/0022-3514.60.6.895
   Ison R., 2013, BEHAV COGNITIVE PSYC, V42, P129
   Kessler RC, 2007, CURR OPIN PSYCHIATR, V20, P359, DOI 10.1097/YCO.0b013e32816ebc8c
   Lincoln TM, 2010, SCHIZOPHRENIA BULL, V36, P1140, DOI 10.1093/schbul/sbp029
   Luke MA, 2012, PERS SOC PSYCHOL B, V38, P721, DOI 10.1177/0146167211436117
   McGorry PD, 2008, WORLD PSYCHIATRY, V7, P148
   McGorry PD, 2002, ARCH GEN PSYCHIAT, V59, P921, DOI 10.1001/archpsyc.59.10.921
   Melle I, 2008, ARCH GEN PSYCHIAT, V65, P634, DOI 10.1001/archpsyc.65.6.634
   Mikulincer M., 2007, ATTACHMENT ADULTHOOD
   Morrison A. P., 2012, BRIT MED J, V344
   Morrison AP, 2004, BRIT J PSYCHIAT, V185, P291, DOI 10.1192/bjp.185.4.291
   Morrison AP, 2002, BEHAV RES THER, V40, P1053, DOI 10.1016/S0005-7967(01)00128-0
   Pictet A, 2011, BEHAV RES THER, V49, P885, DOI 10.1016/j.brat.2011.10.003
   Preti A, 2010, SCHIZOPHR RES, V123, P30, DOI 10.1016/j.schres.2010.07.026
   Rosenberg M, 1965, PRESS
   Rosner B., 2005, FUNDAMENTALS BIOSTAT
   Seebauer L, 2016, J BEHAV THER EXP PSY, V50, P289, DOI 10.1016/j.jbtep.2015.10.005
   SPIELBERGER CD, 1983, PRESS
   Stafford Emma, 2015, Internet Interventions, V2, P266, DOI 10.1016/j.invent.2015.05.004
   Stopa L., 2012, J EXPT PSYCHOPATHOLO, V3, P223, DOI DOI 10.5127/JEP.021511
   Tosevski DL, 2010, CURR OPIN PSYCHIATR, V23, P48, DOI 10.1097/YCO.0b013e328333d625
   Valmaggia LR, 2009, PSYCHOL MED, V39, P1617, DOI 10.1017/S0033291709005613
   WATSON D, 1988, J PERS SOC PSYCHOL, V54, P1063, DOI 10.1037//0022-3514.54.6.1063
   World Health Organization, 2001, FACT SHEET THE WORLD
   Yung AR, 2003, SCHIZOPHR RES, V60, P21, DOI 10.1016/S0920-9964(02)00167-6
   Yung AR, 1996, SCHIZOPHRENIA BULL, V22, P283, DOI 10.1093/schbul/22.2.283
NR 43
TC 0
Z9 0
U1 1
U2 3
PU SPRINGER
PI NEW YORK
PA 233 SPRING ST, NEW YORK, NY 10013 USA
SN 1062-1024
EI 1573-2843
J9 J CHILD FAM STUD
JI J. Child Fam. Stud.
PD MAR
PY 2018
VL 27
IS 3
BP 853
EP 859
DI 10.1007/s10826-017-0934-y
PG 7
WC Family Studies; Psychology, Developmental; Psychiatry
SC Family Studies; Psychology; Psychiatry
GA FX7UW
UT WOS:000426297700018
DA 2019-03-23
ER

PT J
AU Niu, GF
   Zhou, ZK
   Sun, XJ
   Yu, F
   Xie, XC
   Liu, QQ
   Lian, SL
AF Niu, Geng-Feng
   Zhou, Zong-Kui
   Sun, Xiao-jun
   Yu, Feng
   Xie, Xiao-Chun
   Liu, Qing-Qi
   Lian, Shuai-Lei
TI Cyber-ostracism and its relation to depression among Chinese
   adolescents: The moderating role of optimism
SO PERSONALITY AND INDIVIDUAL DIFFERENCES
LA English
DT Article
DE Cyber-ostracism; Depression; Optimism; Adolescents
ID DISPOSITIONAL OPTIMISM; BULLYING VICTIMIZATION; CYBEROSTRACISM;
   COMMUNICATION; RESILIENCE; RESPONSES; INTERNET; CHILDREN; HEALTH; ONLINE
AB Internet has been a popular medium and means to interconnect with others, with increasing opportunities for inclusion; at the same time, being ignored and excluded, a phenomenon referring to cyber-ostraism also increased. This study investigated the influence of cyber-ostracism on Chinese adolescents' depression, and the moderating role of optimism between them. First, a scale with 14-item was developed to measure the cyber-ostracism experience of adolescents. Then, a survey was conducted among 1626 Chinese adolescents aged 12-18, and the results showed that: (1) cyber-ostracism was positively correlated with depression, while optimism was negatively correlated with depression, (2) optimism could moderate the influence of cyber-ostracism on depression, with a stronger association for adolescents with low level of optimism. Results indicated that cyber-ostracism is a negative interpersonal experience as ostracism in real life, while optimism could alleviate the detrimental effect of cyber-ostracism.
C1 [Niu, Geng-Feng; Yu, Feng] Xi An Jiao Tong Univ, Sch Humanities & Social Sci, Inst Social Psychol, Xian 710049, Shaanxi, Peoples R China.
   [Niu, Geng-Feng; Zhou, Zong-Kui; Sun, Xiao-jun; Liu, Qing-Qi; Lian, Shuai-Lei] Minist Educ, CCNU, Key Lab Adolescent Cyberpsychol & Behav, Wuhan 430079, Hubei, Peoples R China.
   [Niu, Geng-Feng; Zhou, Zong-Kui; Sun, Xiao-jun; Liu, Qing-Qi; Lian, Shuai-Lei] Cent China Normal Univ, Sch Psychol, Wuhan 430079, Hubei, Peoples R China.
   [Xie, Xiao-Chun] Northeast Normal Univ, Sch Psychol, Changchun 130024, Jilin, Peoples R China.
RP Yu, F (reprint author), Xi An Jiao Tong Univ, Sch Humanities & Social Sci, Inst Social Psychol, Xian 710049, Shaanxi, Peoples R China.; Sun, XJ (reprint author), Cent China Normal Univ, Sch Psychol, Wuhan 430079, Hubei, Peoples R China.
EM sunxiaojun@mail.ccnu.edu.cn; yufengx@mail.xjtu.edu.cn
OI Liu, Qingqi/0000-0001-5169-8689
FU Foundation for Young Scholars of National Natural Science Foundation of
   China [31400887, 71501105]; Fundamental Research Funds of Central China
   Normal University [CCNU15A02042]
FX This study was funded by the Foundation for Young Scholars of National
   Natural Science Foundation of China (Grant NO. 31400887 and 71501105),
   and. the Fundamental Research Funds of Central China Normal University
   (Grant NO. CCNU15A02042). No competing financial interests existed.
CR BAUMEISTER RF, 1995, PSYCHOL BULL, V117, P497, DOI 10.1037/0033-2909.117.3.497
   Brendgen M, 2013, DEV PSYCHOPATHOL, V25, P277, DOI 10.1017/S0954579412001058
   Carver CS, 2010, CLIN PSYCHOL REV, V30, P879, DOI 10.1016/j.cpr.2010.01.006
   China Intetnet Network Information Center (CNNIC), 36 STAT REP CHIN INT
   Coyne SM, 2011, J SOC PSYCHOL, V151, P657, DOI 10.1080/00224545.2010.522625
   Coyne SM, 2011, J SOC PSYCHOL, V151, P213, DOI 10.1080/00224540903365570
   Daukantaite D, 2012, J HAPPINESS STUD, V13, P1, DOI 10.1007/s10902-010-9246-2
   DeWall CN, 2012, PERS INDIV DIFFER, V53, P832, DOI 10.1016/j.paid.2012.05.025
   Filipkowski KB, 2012, COMPUT HUM BEHAV, V28, P1241, DOI 10.1016/j.chb.2012.02.007
   Gallagher MW, 2013, J PERS, V81, P429, DOI 10.1111/jopy.12026
   Gilman R, 2013, PSYCHOL ASSESSMENT, V25, P319, DOI 10.1037/a0030913
   Hames JL, 2013, ANNU REV CLIN PSYCHO, V9, P355, DOI 10.1146/annurev-clinpsy-050212-185553
   Hammell KRW, 2014, CAN J OCCUP THER, V81, P39, DOI 10.1177/0008417413520489
   Hayes AF, 2013, INTRO MEDIATION MODE
   Hirsch JK, 2014, AM J GERIAT PSYCHIAT, V22, P632, DOI 10.1016/j.jagp.2013.04.008
   Johnson C. M., 2010, THESIS
   Kassner MP, 2012, CYBERPSYCH BEH SOC N, V15, P399, DOI 10.1089/cyber.2012.0113
   Kerr NL, 2008, GROUP DYN-THEOR RES, V12, P39, DOI 10.1037/1089-2699.12.1.39
   Lai JCL, 2009, PERS INDIV DIFFER, V47, P247, DOI 10.1016/j.paid.2009.03.007
   Littman-Ovadia H, 2014, J POSIT PSYCHOL, V9, P122, DOI 10.1080/17439760.2013.853202
   Manila A. S., 2012, J APPL PHYS, V41, P45
   McDonald MM, 2012, J RES PERS, V46, P614, DOI 10.1016/j.jrp.2012.05.008
   MONROE SM, 1991, PSYCHOL BULL, V110, P406, DOI 10.1037//0033-2909.110.3.406
   Nes LS, 2006, PERS SOC PSYCHOL REV, V10, P235, DOI 10.1207/s15327957pspr1003_3
   Nezlek JB, 2015, J SOC PSYCHOL, V155, P432, DOI 10.1080/00224545.2015.1062351
   Nezlek JB, 2012, GROUP DYN-THEOR RES, V16, P91, DOI 10.1037/a0028029
   Niu GF, 2016, PERS INDIV DIFFER, V99, P77, DOI 10.1016/j.paid.2016.04.059
   Noar SM, 2003, STRUCT EQU MODELING, V10, P622, DOI 10.1207/S15328007SEM1004_8
   Onsman A., 2010, AUSTRALASIAN J PARAM, V8, P1
   Pharo H, 2011, SOC INFLUENCE, V6, P22, DOI 10.1080/15534510.2010.525852
   RADLOFF LS, 1991, J YOUTH ADOLESCENCE, V20, P149, DOI 10.1007/BF01537606
   Rasmussen KA, 2011, SUICIDE LIFE-THREAT, V41, P137, DOI 10.1111/j.1943-278X.2011.00022.x
   SCHEIER MF, 1985, HEALTH PSYCHOL, V4, P219, DOI 10.1037/0278-6133.4.3.219
   Sergeant S, 2014, J CONSULT CLIN PSYCH, V82, P263, DOI 10.1037/a0035536
   Subrahmanyam K, 2008, FUTURE CHILD, V18, P119
   Swords L, 2011, J CHILD PSYCHOL PSYC, V52, P933, DOI 10.1111/j.1469-7610.2010.02351.x
   Tobin SJ, 2015, SOC INFLUENCE, V10, P31, DOI 10.1080/15534510.2014.893924
   Tsitsika A, 2009, CYBERPSYCHOL BEHAV, V12, P545, DOI 10.1089/cpb.2008.0346
   Tucker RP, 2013, PERS INDIV DIFFER, V55, P606, DOI 10.1016/j.paid.2013.05.013
   Valkenburg PM, 2007, MEDIA PSYCHOL, V9, P43, DOI 10.1080/15213260709336802
   Wang MC, 2013, J CLIN PSYCHOL, V69, P966, DOI 10.1002/jclp.21978
   Wesselmann ED, 2009, J EXP SOC PSYCHOL, V45, P1308, DOI 10.1016/j.jesp.2009.08.003
   Williams KB., 2001, OSTRACISM POWER SILE
   Williams KD, 2000, J PERS SOC PSYCHOL, V79, P748, DOI 10.1037//0022-3514.79.5.748
   Williams KD, 2002, GROUP DYN-THEOR RES, V6, P65, DOI 10.1037//1089-2699.6.1.65
   Williams KD, 2007, ANNU REV PSYCHOL, V58, P425, DOI 10.1146/annurev.psych.58.110405.085641
   Williams KD, 2011, CURR DIR PSYCHOL SCI, V20, P71, DOI 10.1177/0963721411402480
   Williams KD, 2007, SOC PERSONAL PSYCHOL, V1, P236, DOI 10.1111/j.1751-9004.2007.00004.x
   Williams KD, 2009, ADV EXP SOC PSYCHOL, V41, P275, DOI 10.1016/S0065-2601(08)00406-1
   Yabko BA, 2008, VIOLENCE VICTIMS, V23, P727, DOI 10.1891/0886-6708.23.6.727
   Zhang G, 2015, PSYCHOL RES, V8, P51, DOI 10.1016/j.jpsychires.2015.03.015
   Zhou ZK, 2017, PERS INDIV DIFFER, V104, P137, DOI 10.1016/j.paid.2016.07.040
   Zhou ZK, 2013, SCHOOL PSYCHOL INT, V34, P630, DOI 10.1177/0143034313479692
NR 53
TC 0
Z9 0
U1 10
U2 19
PU PERGAMON-ELSEVIER SCIENCE LTD
PI OXFORD
PA THE BOULEVARD, LANGFORD LANE, KIDLINGTON, OXFORD OX5 1GB, ENGLAND
SN 0191-8869
J9 PERS INDIV DIFFER
JI Pers. Individ. Differ.
PD MAR 1
PY 2018
VL 123
BP 105
EP 109
DI 10.1016/j.paid.2017.10.032
PG 5
WC Psychology, Social
SC Psychology
GA FU7YR
UT WOS:000424069200017
DA 2019-03-23
ER

PT J
AU Noble, SU
AF Noble, Safiya Umoja
TI Critical Surveillance Literacy in Social Media: Interrogating Black
   Death and Dying Online
SO BLACK CAMERA
LA English
DT Article
ID RACE-RELATED STRESS; AFRICAN-AMERICANS; RACISM; HEALTH
AB The circulation of surveillance videos and images of African Americans murdered or detained by police and private security has been enhanced by the spectacle of new media. Media spectacles are created by surveillance records to foster news ratings and advertising revenues at the expense of national conversations and public policy addressing racial injustices. Increasing resources have been allocated in service of new forms of record keeping by the state, as new federal and municipal commitments to surveillance in the form of police body cameras has escalated, fueled by the requests from the families of victims of police violence and murder. In this article, I take a critical view on information records like surveillance videos as a fundamental part of emerging narratives of public safety and as a profitable endeavor that demands greater critical surveillance literacy.(1) Instead of tacit acceptance of the gaze of surveillance videos generated from African American death and dying, I think we must cultivate a critical surveillance literacy for making sense of extra-judicial and state sanctioned violence. Thus, I use critical discourse analysis to make sense of the profits that accrue from surveillance videos and analyze the online, internet-based media discourses that obscure surveillance practices. I investigate how these types of records and digital artifacts work in service of persistent domination of African Americans in the United States.
C1 [Noble, Safiya Umoja] Univ Southern Calif, Annenberg Sch Commun, Los Angeles, CA 90089 USA.
   [Noble, Safiya Umoja] Univ Calif Los Angeles, Dept Informat Studies African Amer Studies & Gend, Los Angeles, CA 90024 USA.
RP Noble, SU (reprint author), Univ Southern Calif, Annenberg Sch Commun, Los Angeles, CA 90089 USA.
CR BLAKELY EJ, 1997, FORTRESS AM GATED CO
   Brown E. R., 2003, ED ENFORCEMENT MILIT, P127
   Cach Lisa Marie, 2012, SOCIAL DEATH RACIALI
   Carmichael Stokely, 1967, BLACK POWER POLITICS
   Caswell Michelle, 2017, J CRITICAL LIB INFOR, V1
   Clark R, 1999, AM PSYCHOL, V54, P805, DOI 10.1037//0003-066X.54.10.805
   Daniels J, 2015, AM BEHAV SCI, V59, P1377, DOI 10.1177/0002764215578728
   Davis Angela Y., 2011, ARE PRISONS OBSOLETE
   Demby Gene, BLACK REPORTERS REPO
   Flusty S, 2001, INT J URBAN REGIONAL, V25, P658, DOI 10.1111/1468-2427.00335
   HARRIS CI, 1993, HARVARD LAW REV, V106, P1707, DOI 10.2307/1341787
   Lewis T, 2006, CULT STUD-CRIT METHO, V6, P263, DOI 10.1177/1532708605279700
   Lyon D, 2003, POLITY, V11
   Maxwell Morgan Lindsey, 2016, THESIS, P122
   Nazroo JY, 2003, AM J PUBLIC HEALTH, V93, P277, DOI 10.2105/AJPH.93.2.277
   Paradies Y, 2006, INT J EPIDEMIOL, V35, P888, DOI 10.1093/ije/dyl056
   Roberts S. T., 2016, INTERSECTIONAL INTER
   Roberts Sarah T., 2016, EMOTIONS TECHNOLOGY, P187
   Schroeder Stephanie, 2016, PENN GSE PERSPECTIVE, V13, P56
   Sutherland Tonia, 2017, J CRITICAL LIB INFOR, V2
   Tanksley Tiera, THESIS
   Thompson CE, 1999, COUNS PSYCHOL, V27, P155, DOI 10.1177/0011000099272001
   Utsey SO, 2008, J COUNS PSYCHOL, V55, P49, DOI 10.1037/0022-0167.55.1.49
   Utsey SO, 1996, J COUNS PSYCHOL, V43, P490, DOI 10.1037/0022-0167.43.4.490
NR 24
TC 0
Z9 0
U1 2
U2 2
PU INDIANA UNIV PRESS
PI BLOOMINGTON
PA 601 N MORTON STREET, BLOOMINGTON, IN 47404-3797 USA
SN 1536-3155
EI 1947-4237
J9 BLACK CAMERA
JI Black Camera
PD SPR
PY 2018
VL 9
IS 2
BP 147
EP 160
DI 10.2979/blackcamera.9.2.10
PG 14
WC Film, Radio, Television
SC Film, Radio & Television
GA GJ1CF
UT WOS:000434990800012
DA 2019-03-23
ER

PT J
AU Novin, S
   Bos, MGN
   Stevenson, CE
   Rieffe, C
AF Novin, Sheida
   Bos, Marieke G. N.
   Stevenson, Claire E.
   Rieffe, Carolien
TI Adolescents' responses to online peer conflict: How self-evaluation and
   ethnicity matter
SO INFANT AND CHILD DEVELOPMENT
LA English
DT Article
DE aggression; cyber bullying; emotion; self-esteem; sense of coherence
ID BICULTURAL ADOLESCENTS; AGGRESSIVE STRATEGIES; CHILDRENS RESPONSES;
   PROBLEM BEHAVIOR; MOROCCAN-DUTCH; TURKISH-DUTCH; PROVOCATION; ESTEEM;
   NETHERLANDS; EXPERIENCES
AB For parents, online platforms where their children interact with others often feel like a black box in terms of what exactly is happening. In this study, we developed an ecologically valid online computer game in which a (computer-generated) peer teammate tried to provoke frustration, in order to examine (a) adolescents' responses and (b) how indices of self-evaluation (i.e., sense of coherence and self-esteem) and demographic variables (i.e., gender and ethnicity) matter to these responses. Like gender, being a member of a minority or majority group may influence how provocations by peers are interpreted, influencing how one responds. Fifteen-year-old Dutch and Moroccan-Dutch adolescents (N=167) completed self-reports and played the online computer game. The game indeed elicited frustration, with increased self-reported anger. Moreover, expressions of displeasure were much more common during and after provocation than before provocation. Crucially, perceived self-evaluation mattered; higher levels of sense of coherence but lower levels of self-esteem (only in Moroccan-Dutch group) contributed to fewer expressions of displeasure. Gender did not play a moderating role. Our findings provide initial insights into individual differences in adolescents' responses in an online peer-conflict situation.
   Highlights We studied Dutch and Moroccan-Dutch adolescents' responses during online peer provocation and how self-evaluation and demographic variables matter. Provocation by the (computer-generated) peer teammate increased expressions of displeasure. More sense of coherence but less self-esteem was associated with fewer expressions of displeasure, but ethnicity moderated the effect with self-esteem.
C1 [Novin, Sheida] Univ Utrecht, Utrecht, Netherlands.
   [Bos, Marieke G. N.; Stevenson, Claire E.; Rieffe, Carolien] Leiden Univ, Leiden, Netherlands.
   [Stevenson, Claire E.] Univ Amsterdam, Amsterdam, Netherlands.
   [Rieffe, Carolien] Dutch Fdn Deaf & Hard Hearing Child, Amsterdam, Netherlands.
   [Rieffe, Carolien] UCL, London, England.
RP Novin, S (reprint author), Univ Utrecht, Dev Psychol, Heidelberglaan 1, NL-3584 CS Utrecht, Netherlands.; Rieffe, C (reprint author), Leiden Univ, Dev Psychol, POB 9555, NL-2300 RB Leiden, Netherlands.
EM s.novin@uu.nl; crieffe@fsw.leidenuniv.nl
OI Rieffe, Carolien/0000-0002-7584-6698; Novin, Sheida/0000-0003-3045-1665;
   Stevenson, Claire/0000-0003-1797-9836
FU Netherlands Organisation for Scientific Research [017.003.018];
   Executive Research Agency for the European Union [302795]
FX Netherlands Organisation for Scientific Research, Grant/Award Number:
   017.003.018; Executive Research Agency for the European Union, Seventh
   Framework Programme, Grant/Award Number: 302795
CR Adrian Angela, 2010, Computer Law and Security Report, V26, P640, DOI 10.1016/j.clsr.2010.09.003
   Allison KR, 2016, CHILD YOUTH SERV REV, V65, P183, DOI 10.1016/j.childyouth.2016.03.026
   Antonovsky A., 1979, HLTH STRESS COPING
   Baumeister RF, 1996, PSYCHOL REV, V103, P5, DOI 10.1037/0033-295X.103.1.5
   Blakemore SJ, 2014, ANNU REV PSYCHOL, V65, P187, DOI 10.1146/annurev-psych-010213-115202
   Caprara GV, 2013, J RES PERS, V47, P859, DOI 10.1016/j.jrp.2013.08.011
   Card NA, 2008, SCHOOL PSYCHOL QUART, V23, P451, DOI 10.1037/a0012769
   Cederblad Marianne, 2003, Transcult Psychiatry, V40, P585, DOI 10.1177/1363461503404007
   Connolly J, 2015, EUR J DEV PSYCHOL, V12, P549, DOI 10.1080/17405629.2015.1066244
   CRICK NR, 1994, PSYCHOL BULL, V115, P74, DOI 10.1037/0033-2909.115.1.74
   Dehue F, 2008, CYBERPSYCHOL BEHAV, V11, P217, DOI 10.1089/cpb.2007.0008
   DiBasilio A., 2008, THESIS
   Dirks MA, 2007, J CLIN CHILD ADOLESC, V36, P621, DOI 10.1080/15374410701662758
   Dirks MA, 2014, J ABNORM CHILD PSYCH, V42, P1077, DOI 10.1007/s10802-014-9862-0
   Donnellan MB, 2005, PSYCHOL SCI, V16, P328, DOI 10.1111/j.0956-7976.2005.01535.x
   Eriksson M, 2005, J EPIDEMIOL COMMUN H, V59, P460, DOI 10.1136/jech.2003.018085
   Fanti KA, 2012, EUR J DEV PSYCHOL, V9, P168, DOI 10.1080/17405629.2011.643169
   Feldt T, 2005, EUR PSYCHOL, V10, P298, DOI 10.1027/1016-9040.10.4.298
   FISKE ST, 1992, J PERS SOC PSYCHOL, V63, P877, DOI 10.1037//0022-3514.63.6.877
   Flanagan KS, 2012, J ADOLESCENCE, V35, P1215, DOI 10.1016/j.adolescence.2012.04.004
   Gini G, 2008, J ADOLESCENCE, V31, P93, DOI 10.1016/j.adolescence.2007.05.002
   Griffiths M. D., 2014, ED HLTH, V32, p85 
   Harter S, 2012, CONSTRUCTION SELF DE, V2
   Harter S, 2006, DEV INDIVIDUAL DIFFE, DOI [10. 4324/9781315805610, DOI 10.4324/9781315805610.CH16]
   Hay C, 2010, J YOUTH ADOLESCENCE, V39, P446, DOI 10.1007/s10964-009-9502-0
   Heller AS, 2016, DEVELOPMENTAL SCI, V19, P3, DOI 10.1111/desc.12373
   Jellesma F, 2006, GEDRAG GEZONDHEID, V34, P12
   Keener E, 2012, SEX ROLES, V67, P83, DOI 10.1007/s11199-012-0131-9
   Leary A, 2005, DEV PSYCHOL, V41, P124, DOI 10.1037/0012-1649.41.1.124
   Livingstone S., 2014, CHILDRENS ONLINE RIS
   Murphy BC, 2002, SOC DEV, V11, P534, DOI 10.1111/1467-9507.00214
   Novin S., 2011, THESIS
   Novin S, 2012, COGNITION EMOTION, V26, P577, DOI 10.1080/02699931.2011.592084
   Novin S, 2012, J RES ADOLESCENCE, V22, P80, DOI 10.1111/j.1532-7795.2011.00756.x
   Nunn JS, 1999, SOC BEHAV PERSONAL, V27, P145, DOI 10.2224/sbp.1999.27.2.145
   Plaut VC, 2010, PSYCHOL INQ, V21, P77, DOI 10.1080/10478401003676501
   Reijntjes A, 2010, CHILD ABUSE NEGLECT, V34, P244, DOI 10.1016/j.chiabu.2009.07.009
   Robinson MD, 2002, J PERS SOC PSYCHOL, V83, P198, DOI 10.1037//0022-3514.83.1.198
   Schrier AC, 2014, SOC PSYCH PSYCH EPID, V49, P1557, DOI 10.1007/s00127-014-0852-x
   Stacey Elizabeth, 2009, Informatics in Education, V8, P115
   Stevens GWJM, 2003, SOC PSYCH PSYCH EPID, V38, P576, DOI 10.1007/s00127-0677-5
   Thornberg R, 2014, AGGRESSIVE BEHAV, V40, P99, DOI 10.1002/ab.21509
   Turner J., 1986, PSYCHOL INTERGROUP R, P7, DOI DOI 10.1089/CPB.2008.0150
   Underwood MK, 2001, INT J BEHAV DEV, V25, P320, DOI 10.1080/01650250143000085
   Underwood MK, 1999, CHILD DEV, V70, P1428, DOI 10.1111/1467-8624.00104
   van der Linden F. J., 1983, METINGEN KENMERKEN P
   Verkuyten M., 2017, WILEY HDB GROUP PROC
   Willard N. E., 2007, CYBERBULLYING CYBERT
   Wissink IB, 2008, J ADOLESCENCE, V31, P223, DOI 10.1016/j.adolescence.2007.12.002
NR 49
TC 0
Z9 0
U1 5
U2 11
PU WILEY
PI HOBOKEN
PA 111 RIVER ST, HOBOKEN 07030-5774, NJ USA
SN 1522-7219
J9 INFANT CHILD DEV
JI Infant Child Dev.
PD MAR-APR
PY 2018
VL 27
IS 2
AR e2067
DI 10.1002/icd.2067
PG 12
WC Psychology, Developmental
SC Psychology
GA GC7WF
UT WOS:000430003500007
PM 29780286
OA Green Published, Other Gold
DA 2019-03-23
ER

PT J
AU Schneider, N
AF Schneider, Nathan
TI An Internet of ownership: Democratic design for the online economy
SO SOCIOLOGICAL REVIEW
LA English
DT Article
DE collective; cooperatives; open source; platform governance;
   redistribution
AB The disappointments of the online economy - for instance, user surveillance and systemic labor abuses - stem at least in part from its failures to meaningfully share ownership and governance with relevant stakeholders. Under the banner of 'platform cooperativism', an emerging network of cooperative developers, entrepreneurs, labor organizers and scholars is developing an economic ecosystem that seeks to align the ownership and governance of enterprises with the people whose lives are most affected by them. This represents a radical critique of the existing online economy, but it is also a field of experimentation for alternative forms of ownership design. This essay presents and analyzes some of the ways platform cooperativism has begun to generate ownership designs that could serve the platform economy of the future differently than the investor-owned structures that currently prevail.
C1 [Schneider, Nathan] Univ Colorado, Boulder, CO 80309 USA.
RP Schneider, N (reprint author), Univ Colorado, Dept Media Studies, 1511 Univ Ave, Boulder, CO 80309 USA.
EM nathan.schneider@colorado.edu
CR Albaek S., 1998, ECON LETT, V59, P3
   Alexander C, 1977, PATTERN LANGUAGE TOW
   Altenberg L., 1990, SANDSTONE TILE, V14, P8
   Arizmendiarrieta J. M., 2013, REFLECTIONS
   Baran P., 2002, IEEE COMMUNICATIONS, V40, P7
   Barnes P., 2006, CAPITALISM 3 0 GUIDE
   Benlder Yochai, 2007, WEALTH NETWORKS SOCI
   Bernasek A., 2015, ALL YOU CAN PAY CO U
   Bogetoft P, 2005, EUR REV AGRIC ECON, V32, P191, DOI 10.1093/eurrag/jbi010
   Bollier D., 2008, VIRAL SPIRAL COMMONE, P93
   Cameron Andy, 1996, SCI CULTURE, V6, P44, DOI DOI 10.1080/09505439609526455
   Coleman Gabriella, 2012, CODING FREEDOM ETHIC
   Conaty P., 2016, NOT ALONE TRADE UNIO
   Couldry N., 2016, CONVERSATION
   Darnton R., 2009, NEW YORK REV BOOKS
   Davidson A., 2016, NY TIMES MAGAZINE
   de Ugarte D., 2011, EL JARDIN INDIANO
   Dryden A., 2013, ETHICS UNPAID LABOR
   Frank S., 2015, HARPERS MAGAZINE
   Geraci F., 2015, SHAREABLE
   Hansmann H., 2000, OWNERSHIP ENTERPRISE
   Hueth B., 2014, C PROD ORG TOUL SCH
   Jensen M. C., 2000, THEORY FIRM GOVERNAN
   Kelly Marjorie, 2012, OWNING OUR FUTURE EM
   Kelty CM, 2008, 2 BITS CULTURAL SIGN
   Khan L., 2016, POLITICO
   Kleiner Dymitri, 2010, TELEKOMMUNIST MANIFE
   Kostakis V, 2014, NETWORK SOC FUTURE S
   Linebaugh P, 2008, MAGNA CARTA MANIFESTO: LIBERTIES AND COMMONS FOR ALL, P1
   Molk Peter, 2014, TUL L REV, V88, P899
   Monks R. A. G, 2008, CORPORATE GOVERNANCE
   Parker G, 2016, PLATFORM REVOLUTION
   Parmar BL, 2010, ACAD MANAG ANN, V4, P403, DOI 10.1080/19416520.2010.495581
   Pasquale Frank, 2015, BLACK BOK SOC SECRET
   Perotin V., 2016, WHAT DO WE REALLY KN
   Schneider N., 2015, NATION
   Schneider N., 2014, SHAREABLE
   Schneider N., 2015, VICE, V22
   Schneider N., 2016, GUARDIAN
   Schneider N, 2016, OURS HACK OWN RISE P
   Scholz T., 2016, PLATFORM COOPERATIVI
   Scholz T., 2016, UBERWORKED UNDERPAID
   Scholz Trebor, 2014, PLATFORM COOPERATIVI
   Schor  J., 2014, DEBATING SHARING EC
   Slee Tom, 2016, WHATS YOURS IS MINE
   Smith A., 2016, GIG WORK ONLINE SELL
   Spitzberg D., 2017, COOPERATIVE BUSINESS, P12
   Sriraman A, 2017, CSCW'17: COMPANION OF THE 2017 ACM CONFERENCE ON COMPUTER SUPPORTED COOPERATIVE WORK AND SOCIAL COMPUTING, P311, DOI 10.1145/3022198.3026356
   Sutton M., 2016, SHAREABLE
   Taylor K, 2015, ADM SCI, V5, P148, DOI 10.3390/admsci5030148
NR 50
TC 0
Z9 0
U1 5
U2 5
PU SAGE PUBLICATIONS LTD
PI LONDON
PA 1 OLIVERS YARD, 55 CITY ROAD, LONDON EC1Y 1SP, ENGLAND
SN 0038-0261
EI 1467-954X
J9 SOCIOL REV
JI Sociol. Rev.
PD MAR
PY 2018
VL 66
IS 2
BP 320
EP 340
DI 10.1177/0038026118758533
PG 21
WC Sociology
SC Sociology
GA GV3XL
UT WOS:000446031500004
DA 2019-03-23
ER

PT J
AU Stow, L
   Higgins, D
AF Stow, L.
   Higgins, D.
TI Development and evaluation of online education to increase the forensic
   relevance of oral health records
SO AUSTRALIAN DENTAL JOURNAL
LA English
DT Article
DE Case notes; dental; education; forensic; identification
ID DISASTER VICTIM IDENTIFICATION; DENTAL PRACTITIONERS; ODONTOLOGY;
   AUSTRALIA; ATTITUDES; VICTORIA
AB BackgroundHuman identification can be reliably established by dental comparison; success is significantly impacted by inadequate ante-mortem information. Previous Australian research revealed suboptimal recording of features important for forensic dental identification and compliance with Dental Board of Australia guidelines. We hence created and evaluated an online education programme aimed at improving oral health practitioner recording.
   MethodsAn interactive learning module (ILM) was constructed and released to three focus groups representing practitioners with varying experience levels: Australian Society of Forensic Odontology members, third year dental students and the wider dental community. Pre- and post-participation perceptions were recorded, with percentage, mean, broad agreement, standard deviation and statistical significance between responses determined.
   ResultsImproved recognition of importance of record keeping, knowledge, confidence, skill and motivation to learn was seen following ILM interaction. This was particularly significant for students, participants with 3-5 years of experience in their current occupation and those whose highest level of education was achieved in Australia.
   ConclusionsThe ILM increased self-reported awareness, understanding and attitude of participants with different levels of case note recording experience; this can improve recording practises and aid forensic dental identification if utilized in undergraduate teaching and as a continuing professional development tool for dental practitioners.
C1 [Stow, L.] Univ Adelaide, Adelaide Dent Sch, Level 5 Oliphant Bldg, Adelaide, SA 5005, Australia.
   [Stow, L.; Higgins, D.] Univ Adelaide, Forens Odontol Unit, Adelaide, SA, Australia.
RP Stow, L (reprint author), Univ Adelaide, Adelaide Dent Sch, Level 5 Oliphant Bldg, Adelaide, SA 5005, Australia.
EM lauren.stow@adelaide.edu.au
CR Al-Azri AR, 2016, AUST DENT J, V61, P102, DOI 10.1111/adj.12316
   Allen I. E., 2015, GRADE LEVEL TRACKING
   Allen I.E., 2013, CHANGING COURSE 10 Y
   [Anonymous], 2011, EUR J DENT EDUC, V15, P110, DOI 10.1111/j.1600-0579.2010.00651.x
   Ata-Ali Javier, 2014, J Clin Exp Dent, V6, pe162, DOI 10.4317/jced.51387
   Avon Sylvie Louise, 2004, J Can Dent Assoc, V70, P453
   Barnes E, 2013, EUR J DENT EDUC, V17, P5, DOI 10.1111/eje.12045
   Belfield C, 2001, MED TEACH, V23, P164, DOI 10.1080/0142150020031084
   Brown LF, 2015, AUST DENT J, V60, P497, DOI 10.1111/adj.12258
   Brumini G, 2014, EUR J DENT EDUC, V18, P15, DOI 10.1111/eje.12068
   Bullock A, 2010, OXFORD REV EDUC, V36, P79, DOI 10.1080/03054981003593548
   Chan W C, 2006, Eur J Dent Educ, V10, P210, DOI 10.1111/j.1600-0579.2006.00419.x
   Cho YI, 2013, EVAL HEALTH PROF, V36, P382, DOI 10.1177/0163278713496425
   Cordner SM, 2011, FORENSIC SCI INT, V205, P2, DOI 10.1016/j.forsciint.2010.08.008
   DeBate RD, 2013, HEALTH EDUC RES, V28, P472, DOI 10.1093/her/cyt050
   Dental Board of Australia, 2010, GUID CONT PROF DEV
   Devadiga Arishka, 2014, J Forensic Dent Sci, V6, P9, DOI 10.4103/0975-1475.127764
   Dierickx A, 2006, J Forensic Odontostomatol, V24, P22
   Evans JR, 2005, INTERNET RES, V15, P195, DOI [10.1108/10662240510590360, 10.1108/10662204510590360]
   George P, 2014, J GLOBAL HLTH
   Hinchliffe J, 2011, BRIT DENT J, V210, P317, DOI 10.1038/sj.bdj.2011.239
   Hinchliffe J, 2011, BRIT DENT J, V210, P219, DOI 10.1038/sj.bdj.2011.146
   Hopcraft MS, 2010, EUR J DENT EDUC, V14, P227, DOI 10.1111/j.1600-0579.2010.00615.x
   James H, 2005, J Forensic Odontostomatol, V23, P1
   Kirkpatrick DL, 1959, J AM SOC TRAINING DI, V13, P29
   Lain R, 2003, MED J AUSTRALIA, V179, P362
   Lanning Sharon K, 2006, J Dent Educ, V70, P545
   Liaw SS, 2007, COMPUT EDUC, V49, P1066, DOI 10.1016/j.compedu.2006.01.001
   Mackinnon G, 2007, FORENSIC HUMAN IDENT, P485
   MP Hon Robert Clark, 2014, VICT EXP ASS MH17 ID
   Park SE, 2015, J DENT EDUC, V79, P563
   Peroz I, 2009, MED TEACH, V31, P508, DOI 10.1080/01421590802203504
   Rosenberg Harold, 2003, J Dent Educ, V67, P524
   Rothwell B R, 2001, Dent Clin North Am, V45, P253
   Schou MP, 2012, FORENSIC SCI MED PAT, V8, P125, DOI 10.1007/s12024-011-9297-7
   Seal KC, 2001, COMPUT EDUC, V36, P33, DOI 10.1016/S0360-1315(00)00049-X
   Simpson O., 2012, SUPPORTING STUDENTS
   Stow L, 2016, AUST DENT J, V61, P236, DOI 10.1111/adj.12350
   Stow L, 2017, AUST J FORENSIC SCI
   Winskog C, 2012, FORENSIC SCI MED PAT, V8, P174, DOI 10.1007/s12024-011-9271-4
   Woelber JP, 2012, EUR J DENT EDUC, V16, P187, DOI 10.1111/j.1600-0579.2012.00741.x
NR 41
TC 0
Z9 0
U1 5
U2 5
PU WILEY
PI HOBOKEN
PA 111 RIVER ST, HOBOKEN 07030-5774, NJ USA
SN 0045-0421
EI 1834-7819
J9 AUST DENT J
JI Aust. Dent. J.
PD MAR
PY 2018
VL 63
IS 1
BP 81
EP 93
DI 10.1111/adj.12545
PG 13
WC Dentistry, Oral Surgery & Medicine
SC Dentistry, Oral Surgery & Medicine
GA FY6WY
UT WOS:000427004800009
PM 28685865
OA Bronze
DA 2019-03-23
ER

PT J
AU Tozun, M
   Babaoglu, AB
AF Tozun, Mustafa
   Babaoglu, Asya Banu
TI Cyber bullying and its effects on the adolescent and youth health: A
   huge problem behind tiny keys Cyber bullying and health
SO JOURNAL OF CLINICAL AND ANALYTICAL MEDICINE
LA English
DT Review
DE Bullying; Victimization; Violence; Psychological Problems; School
ID CYBERBULLYING PERPETRATION; DEPRESSIVE SYMPTOMS; MENTAL-HEALTH;
   VICTIMIZATION; BEHAVIOR; ASSOCIATIONS; METAANALYSIS; AGGRESSION;
   PREDICTORS; STUDENTS
AB Bullying is defined as the repeated act of violence toward victims on the basis of power imbalance. A new type of bullying is derived with the development of digital communication technologies such as the internet and mobile phones which is called "cyber bullying". Today being a victim of cyber bullying has become a major public health problem among adolescents and young people. While the act of cyber bullying is more common among boys, girls are reported to be usually the victim. Being a part of an ethnic minority, gender other than heterosexuality is a risk factor for cyber bullying victimization. There is a relation between eating behavior disorders, anxiety, depression, suicidal tendencies, anger, aggression, non-alcohol-addiction with mental health problems and cyber bullying victimization. Quality of life seems to be low in both victims and bullies. Also, disturbances among parents, siblings' relationships, and academic underperformance are associated with cyber bullying. It can be said that all subjects related to social and mental health can be affected by cyber bullying. The purpose of this review is to reveal what cyber bullying is, its risk factors, and its relationship on adolescents and young adults physical and mental health.
C1 [Tozun, Mustafa; Babaoglu, Asya Banu] Izmir Katip Celebi Univ, Fac Med, Dept Publ Hlth, Balatcik Campus, TR-35620 Izmir, Turkey.
RP Babaoglu, AB (reprint author), Izmir Katip Celebi Univ, Fac Med, Dept Publ Hlth, Balatcik Campus, TR-35620 Izmir, Turkey.
EM asyabanu.babaoglu@ikc.edu.tr
CR Bannink R, 2014, PLOS ONE, V9, DOI 10.1371/journal.pone.0094026
   Barlett C, 2014, AGGRESSIVE BEHAV, V40, P474, DOI 10.1002/ab.21555
   Bauman S, 2013, J ADOLESCENCE, V36, P341, DOI 10.1016/j.adolescence.2012.12.001
   Bayar Y, 2012, ED SCI THEORY PRACTI, V12, P2321
   Brito CC, 2013, J PEDIAT-BRAZIL, V89, P601, DOI 10.1016/j.jped.2013.04.001
   Chang FC, 2015, INT J PUBLIC HEALTH, V60, P257, DOI 10.1007/s00038-014-0643-x
   Chang FC, 2013, J SCHOOL HEALTH, V83, P454, DOI 10.1111/josh.12050
   Chen YY, 2015, PEDIATRICS, V135, P18, DOI 10.1542/peds.2014-1798
   Copeland WE, 2015, INT J EAT DISORDER, V48, P1141, DOI 10.1002/eat.22459
   Cross D, 2015, INT J PUBLIC HEALTH, V60, P207, DOI 10.1007/s00038-015-0655-1
   da Costa MR, 2015, REV SAUDE PUBL, V49, DOI 10.1590/S0034-8910.2015049005188
   Feinstein BA, 2014, J INTERPERS VIOLENCE, V29, P1732, DOI 10.1177/0886260513511534
   Fisher S, 2015, J YOUTH ADOLESCENCE, V44, P1241, DOI 10.1007/s10964-014-0243-3
   Goldweber A, 2013, J YOUTH ADOLESCENCE, V42, P206, DOI 10.1007/s10964-012-9843-y
   Hemphill SA, 2015, INT J PUBLIC HEALTH, V60, P227, DOI 10.1007/s00038-014-0644-9
   Hemphill SA, 2014, J ADOLESCENT HEALTH, V55, P580, DOI 10.1016/j.jadohealth.2014.04.014
   Henriksen PW, 2016, SCAND J MED SCI SPOR, V26, P1249, DOI 10.1111/sms.12574
   Horzum M. B., 2012, ILKOGRETIM ONLINE, V11, P369
   Klomek AB, 2011, SUICIDE LIFE-THREAT, V41, P501, DOI 10.1111/j.1943-278X.2011.00046.x
   Kowalski RM, 2013, J ADOLESCENT HEALTH, V53, pS13, DOI 10.1016/j.jadohealth.2012.09.018
   Litwiller BJ, 2013, J YOUTH ADOLESCENCE, V42, P675, DOI 10.1007/s10964-013-9925-5
   Liu XQ, 2016, CHILD ABUSE NEGLECT, V52, P11, DOI 10.1016/j.chiabu.2015.12.010
   Lonigro A, 2015, CHILD PSYCHIAT HUM D, V46, P445, DOI 10.1007/s10578-014-0484-0
   Lorenzo-Blanco EI, 2016, AM J ORTHOPSYCHIAT, V86, P37, DOI 10.1037/ort0000113
   Lund EM, 2017, TRAUMA VIOLENCE ABUS, V18, P348, DOI 10.1177/1524838015620818
   Marcum CD, 2012, INT J CYBER CRIMINOL, V6, P904
   Menesini E, 2013, BRIT J DEV PSYCHOL, V31, P1, DOI 10.1111/j.2044-835X.2011.02066.x
   Modecki KL, 2014, J ADOLESCENT HEALTH, V55, P602, DOI 10.1016/j.jadohealth.2014.06.007
   Pabian S, 2016, J YOUTH ADOLESCENCE, V45, P328, DOI 10.1007/s10964-015-0259-3
   Peker A, 2012, AIBU J FACULTY ED, V12, P185
   Peker A., 2015, EKEV AKAD DERGISI, V19, P313
   Peker A., 2012, INT J HUMAN SCI, V9, P205
   Sampasa-Kanyinga H, 2015, APPETITE, V89, P41, DOI 10.1016/j.appet.2015.01.020
   Shapka JD, 2013, J YOUTH ADOLESCENCE, V42, P723, DOI 10.1007/s10964-013-9928-2
   Snell P. A., 2010, J SOCIAL SCI, V6, P510, DOI [10.3844/jssp.2010.510.514, DOI 10.3844/JSSP.2010.510.514]
   Tang WY, 2016, AGGRESSIVE BEHAV, V42, P513, DOI 10.1002/ab.21646
   Tanrikulu I, 2015, J INTERPERS VIOLENCE, V30, P1010, DOI 10.1177/0886260514539763
   Wright MF, 2015, J YOUTH ADOLESCENCE, V44, P37, DOI 10.1007/s10964-014-0147-2
   Wright MF, 2013, AGGRESSIVE BEHAV, V39, P161, DOI 10.1002/ab.21470
NR 39
TC 0
Z9 0
U1 25
U2 52
PU DERMAN MEDICAL PUBL
PI ANKARA
PA KARTALTEPE MAHALLESI, ATATURK BULVARI, ANKARA, 00000, TURKEY
SN 1309-0720
EI 1309-2014
J9 J CLIN ANAL MED
JI J. Clin. Anal. Med.
PD MAR
PY 2018
VL 9
IS 2
BP 177
EP 182
DI 10.4328/JCAM.5426
PG 6
WC Medicine, General & Internal
SC General & Internal Medicine
GA FY0LU
UT WOS:000426503600023
OA DOAJ Gold
DA 2019-03-23
ER

PT J
AU Tyran, M
   Cao, MS
   Raldow, AC
   Dang, A
   Lamb, J
   Low, DA
   Steinberg, ML
   Lee, P
AF Tyran, Marguerite
   Cao, Minsong
   Raldow, Ann C.
   Dang, Audrey
   Lamb, James
   Low, Daniel A.
   Steinberg, Michael L.
   Lee, Percy
TI Stereotactic Magnetic Resonance-guided Online Adaptive Radiotherapy for
   Oligometastatic Breast Cancer: A Case Report
SO CUREUS
LA English
DT Article
DE breast; oligometastasis; case report; stereotactic body radiation
   therapy; magnetic-resonance-guided-radiation-therapy
AB We present a case of durable local control achieved in a patient treated with stereotactic magnetic resonance-guided adaptive radiation therapy (SMART) for an abdominal lymph node in the setting of oligometastatic breast cancer. A 50-year-old woman with a history of triple positive metastatic invasive ductal carcinoma of the left breast, stage IV (T3N2M1), underwent neoadjuvant chemotherapy, mastectomy, adjuvant radiotherapy and maintenance hormonal treatment with HER2 targeted therapies. At 20 months after definitive treatment of her primary, imaging showed an isolated progressive enlargement of lymph nodes between hepatic segment V/IVB and the neck of the pancreas. Radiofrequency ablation was considered, however, this approach was decided not to be optimal due to the proximity to stomach, and pancreatic duct. The patient was treated with SMART for 40 Gray in 5 fractions. Two and a half years later, the patient remains without evidence of disease progression. She experienced Grade 2 acute and late toxicity that was successfully managed with medications. This experience shows that SMART is a feasible and effective treatment to control the abdominal oligometastatic disease for breast cancer.
C1 [Tyran, Marguerite] Univ Calif Los Angeles, Dept Radiat Oncol, Radiat Oncol, Los Angeles, CA 90024 USA.
   [Cao, Minsong; Raldow, Ann C.; Lamb, James; Low, Daniel A.; Steinberg, Michael L.; Lee, Percy] Univ Calif Los Angeles, Dept Radiat Oncol, Los Angeles, CA 90024 USA.
   [Dang, Audrey] Univ Calif Los Angeles, David Geffen Sch Med, Dept Radiat Oncol, Radiat Ocol, Los Angeles, CA 90095 USA.
RP Tyran, M (reprint author), Univ Calif Los Angeles, Dept Radiat Oncol, Radiat Oncol, Los Angeles, CA 90024 USA.
EM marguerite.tyran@gmail.com
CR Bignardi M, 2011, INT J RADIAT ONCOL, V81, P831, DOI 10.1016/j.ijrobp.2010.05.032
   HELLMAN S, 1995, J CLIN ONCOL, V13, P8, DOI 10.1200/JCO.1995.13.1.8
   Henke L, 2018, RADIOTHER ONCOL, V126, P519, DOI 10.1016/j.radonc.2017.11.032
   Lewis SL, 2017, AM J CLIN ONCOL-CANC, V40, P418, DOI 10.1097/COC.0000000000000169
   Mutic S, 2014, SEMIN RADIAT ONCOL, V24, P196, DOI 10.1016/j.semradonc.2014.02.008
   Swain SM, 2015, NEW ENGL J MED, V372, P724, DOI 10.1056/NEJMoa1413513
   Tree AC, 2013, LANCET ONCOL, V14, pE28, DOI 10.1016/S1470-2045(12)70510-7
NR 7
TC 0
Z9 0
U1 0
U2 0
PU CUREUS INC
PI PALO ALTO
PA PO BOX 61002, PALO ALTO, CA 94306 USA
SN 2168-8184
J9 CUREUS
JI Cureus
PD MAR
PY 2018
VL 10
IS 3
AR UNSP e2368
DI 10.7759/cureus.2368
PG 7
WC Medicine, General & Internal
SC General & Internal Medicine
GA HB3FX
UT WOS:000450937400116
PM 29805937
OA DOAJ Gold
DA 2019-03-23
ER

PT J
AU Hamilton-Giachritsis, C
   Banakou, D
   Quiroga, MG
   Giachritsis, C
   Slater, M
AF Hamilton-Giachritsis, Catherine
   Banakou, Domna
   Garcia Quiroga, Manuela
   Giachritsis, Christos
   Slater, Mel
TI Reducing risk and improving maternal perspective-taking and empathy
   using virtual embodiment
SO SCIENTIFIC REPORTS
LA English
DT Article
ID PROSOCIAL VIDEO GAMES; CHILD MALTREATMENT; REALITY; SCHIZOPHRENIA;
   METAANALYSIS; PSYCHOPATHY; BEHAVIORS; INCREASES; DEFICITS; HEALTH
AB The ability to perspective-take (cognitive awareness of another's state) and empathise (emotional/affective response) are important characteristics for sensitive, co-operative and constructive parenting, which assists in developing adaptive functioning for children. For the first time, immersive virtual reality was used to place parents in the position of a child in order to assess impact on perspective-taking and empathy. This novel study was conducted with 20 non-high risk Spanish mothers (a pilot study with 12 mothers is reported in supplementary files). Mothers were virtually embodied as a 4-year-old child, experienced from the first-person perspective and with virtual and real body movements synchronised. They interacted with a 'mother avatar', which responded either in a Positive or Negative way. Participants reported a strong body ownership illusion for the child body that led to cognitive, emotional and physical reactions. Experiencing negative maternal behavior increased levels of empathy. In addition, the Negative mother led to increased feelings of fear of violence. Physiological data indicated greater stress in the Negative than Positive condition. Although further research is required to assess the effectiveness of such methods, any improvement in empathy that leads to a change in parenting behavior has the potential to impact on developmental outcomes for children.
C1 [Hamilton-Giachritsis, Catherine; Garcia Quiroga, Manuela] Univ Birmingham, Sch Psychol, Birmingham, W Midlands, England.
   [Hamilton-Giachritsis, Catherine; Slater, Mel] Univ Bath, Dept Psychol, Bath, Avon, England.
   [Banakou, Domna; Slater, Mel] Univ Barcelona, Dept Clin Psychol & Psychobiol, Expt Virtual Environm Neurosci & Technol EVENT, Barcelona, Spain.
   [Banakou, Domna] Univ Barcelona, Inst Neurosci, Barcelona, Spain.
   [Giachritsis, Christos] British Maritime Technol Grp Ltd, Res Directorate, London, England.
   [Slater, Mel] ICREA, Barcelona, Spain.
   [Slater, Mel] UCL, Dept Comp Sci, London, England.
   [Garcia Quiroga, Manuela] Pontificia Univ Catolica Valparaiso, Escuela Psicol, Valparaiso, Chile.
RP Hamilton-Giachritsis, C (reprint author), Univ Birmingham, Sch Psychol, Birmingham, W Midlands, England.; Hamilton-Giachritsis, C (reprint author), Univ Bath, Dept Psychol, Bath, Avon, England.
EM c.hamilton-giachritsis@bath.ac.uk
RI Slater, Mel/M-5210-2014
OI Slater, Mel/0000-0002-6223-0050; Banakou, Domna/0000-0002-0974-6971;
   Garcia Quiroga, Manuela/0000-0002-4211-8889; Hamilton-Giachritsis,
   Catherine/0000-0001-9796-2107
FU Integrated Project VERE under the European Seventh Framework Program,
   Future and Emerging Technologies (FET) [257695]
FX This project was supported by the Integrated Project VERE funded under
   the European Seventh Framework Program, Future and Emerging Technologies
   (FET), Grant Agreement Number 257695.
CR Arnold D., 1993, PSYCHOL ASSESSMENT, V5, P137, DOI DOI 10.1037/1040-3590.5.2.137
   Banakou D, 2016, FRONT HUM NEUROSCI, V10, DOI 10.3389/fnhum.2016.00601
   Banakou D, 2013, P NATL ACAD SCI USA, V110, P12846, DOI 10.1073/pnas.1306779110
   Baron-Cohen S, 2001, J CHILD PSYCHOL PSYC, V42, P241, DOI 10.1017/S0021963001006643
   Baron-Cohen S., 2011, ZERO DEGREES EMPATHY
   Bavolek S. J., 2001, ADULT ADOLESCENT PAR
   Belman J., 2009, INT J COGN TECHNOL, V14, P1
   Blair KS, 2006, BIOL PSYCHOL, V73, P114, DOI 10.1016/j.biopsycho.2005.12.006
   Blair RJR, 2008, Q J EXP PSYCHOL, V61, P157, DOI 10.1080/17470210701508855
   Blair RJR, 2012, WIRES COGN SCI, V3, P65, DOI 10.1002/wcs.154
   Dixon L, 2005, J CHILD PSYCHOL PSYC, V46, P58, DOI 10.1111/j.1469-7610.2004.00340.x
   Falconer CJ, 2014, PLOS ONE, V9, DOI 10.1371/journal.pone.0111933
   Fang XM, 2012, CHILD ABUSE NEGLECT, V36, P156, DOI 10.1016/j.chiabu.2011.10.006
   Fonagy P, 2007, J CHILD PSYCHOL PSYC, V48, P288, DOI 10.1111/j.1469-7610.2007.01727.x
   Freeman D, 2008, SCHIZOPHRENIA BULL, V34, P605, DOI 10.1093/schbul/sbn020
   Gelles R. J., 2012, ESTIMATED ANN COST C
   Gentile DA, 2009, PERS SOC PSYCHOL B, V35, P752, DOI 10.1177/0146167209333045
   Gillath O, 2008, MEDIA PSYCHOL, V11, P259, DOI 10.1080/15213260801906489
   Goldstein S., 2005, HDB RESILIENCE CHILD
   Greitemeyer T, 2011, J SOC PSYCHOL, V151, P121, DOI 10.1080/00224540903365588
   Greitemeyer T, 2010, EMOTION, V10, P796, DOI 10.1037/a0020194
   Hamilton-Giachritsis C., 2017, FORENSIC PSYCHOL
   Hanson RK, 2003, J SEX AGGRESS, V9, P13, DOI DOI 10.1080/1355260031000137031
   Hillberg T, 2011, TRAUMA VIOLENCE ABUS, V12, P38, DOI 10.1177/1524838010386812
   Jolliffe D, 2004, AGGRESS VIOLENT BEH, V9, P441, DOI 10.1016/j.avb.2003.03.001
   Kilteni K, 2012, PLOS ONE, V7, DOI 10.1371/journal.pone.0040867
   Kim J, 2010, J CHILD PSYCHOL PSYC, V51, P706, DOI 10.1111/j.1469-7610.2009.02202.x
   Kleinsmith A, 2015, COMPUT HUM BEHAV, V52, P151, DOI 10.1016/j.chb.2015.05.033
   Krug EG, 2002, LANCET, V360, P1083, DOI 10.1016/S0140-6736(02)11133-0
   Lawrence EJ, 2004, PSYCHOL MED, V34, P911, DOI 10.1017/S0033291703001624
   Marsh AA, 2008, NEUROSCI BIOBEHAV R, V32, P454, DOI 10.1016/j.neubiorev.2007.08.003
   May-Chahal C, 2005, CHILD ABUSE NEGLECT, V29, P969, DOI 10.1016/j.chiabu.2004.05.009
   Meister L, 2015, TRENDS COGN SCI, V19, P6, DOI 10.1016/j.tics.2014.11.001
   Michie A. M., 2012, BRIT J FORENSIC PRAC, V14, P40
   Normand JM, 2011, PLOS ONE, V6, DOI 10.1371/journal.pone.0016128
   Osimo SA, 2015, SCI REP-UK, V5, DOI 10.1038/srep13899
   Paiva A, 2005, APPL ARTIF INTELL, V19, P235, DOI 10.1080/08839510590910165
   Peck TC, 2013, CONSCIOUS COGN, V22, P779, DOI 10.1016/j.concog.2013.04.016
   Prot S, 2014, PSYCHOL SCI, V25, P358, DOI 10.1177/0956797613503854
   Rosenberg RS, 2013, PLOS ONE, V8, DOI 10.1371/journal.pone.0055003
   Rovira A, 2009, FRONT BEHAV NEUROSCI, V3, DOI 10.3389/neuro.08.059.2009
   Schittek Janda M, 2004, Eur J Dent Educ, V8, P111
   Slater M, 2010, PLOS ONE, V5, DOI 10.1371/journal.pone.0010564
   Tajadura-Jimenez A, 2017, SCI REP-UK, V7, DOI 10.1038/s41598-017-09497-3
   Thompson R, 2009, CHILD MALTREATMENT, V14, P89, DOI 10.1177/1077559508325317
   Tichon J, 2003, LECT NOTES COMPUT SC, V2659, P11
   Wessa M, 2007, AM J PSYCHIAT, V164, P1684, DOI 10.1176/appi.ajp.2007.07030525
NR 47
TC 0
Z9 0
U1 7
U2 19
PU NATURE PUBLISHING GROUP
PI LONDON
PA MACMILLAN BUILDING, 4 CRINAN ST, LONDON N1 9XW, ENGLAND
SN 2045-2322
J9 SCI REP-UK
JI Sci Rep
PD FEB 14
PY 2018
VL 8
AR 2975
DI 10.1038/s41598-018-21036-2
PG 10
WC Multidisciplinary Sciences
SC Science & Technology - Other Topics
GA FW0LE
UT WOS:000424985800013
PM 29445183
OA DOAJ Gold, Green Published
DA 2019-03-23
ER

PT J
AU Beck, Z
   Teacy, WTL
   Rogers, A
   Jennings, NR
AF Beck, Zoltan
   Teacy, W. T. Luke
   Rogers, Alex
   Jennings, Nicholas R.
TI Collaborative online planning for automated victim search in disaster
   response
SO ROBOTICS AND AUTONOMOUS SYSTEMS
LA English
DT Article
DE Search and rescue; Task allocation; Hindsight optimisation; Path
   planning; Multi-robot teams; Particle filter
ID MACHINE SCHEDULING PROBLEM; AUTONOMOUS SEARCH; TIME; UAV; ALGORITHM;
   ROBOTS; COSTS
AB Collaboration is essential for effective performance by groups of robots in disaster response settings. Here we are particularly interested in heterogeneous robots that collaborate in complex scenarios with incomplete, dynamically changing information. In detail, we consider an automated victim search setting, where unmanned aerial vehicles (UAVs) with different capabilities work together to scan for mobile phones and find and provide information about possible victims near these phone locations. The state of the art for such collaboration is robot control based on independent planning for robots with different tasks and typically incorporates uncertainty with only a limited scope. In contrast, in this paper, we take into account complex relations between robots with different tasks. As a result, we create a joint, full horizon plan for the whole robot team by optimising over the uncertainty of future information gain using an online planner with hindsight optimisation. This joint plan is also used for further optimisation of individual UAV paths based on the long-term plans of all robots. We evaluate our planner's performance in a realistic simulation environment based on a real disaster and find that our approach finds victims 25% faster compared to current state-of-the-art approaches. (C) 2017 Published by Elsevier B.V.
C1 [Beck, Zoltan; Teacy, W. T. Luke] Univ Southampton, Southampton, Hants, England.
   [Rogers, Alex] Univ Oxford, Oxford, England.
   [Jennings, Nicholas R.] Imperial Coll London, London, England.
   [Jennings, Nicholas R.] King Abdulaziz Univ, Jeddah, Saudi Arabia.
RP Beck, Z (reprint author), Univ Southampton, Southampton, Hants, England.
EM zoltan.beck@outlook.com
FU EPSRC [EP/I011587/1]
FX This research was undertaken as part of the ORCHID project funded by the
   EPSRC (EP/I011587/1). We also acknowledge the use of the IRIDIS High
   Performance Computing Facility, and associated support services at the
   University of Southampton, in the completion of this work.
CR Allahverdi A, 2008, EUR J OPER RES, V187, P985, DOI 10.1016/j.ejor.2006.06.060
   Andryeyev O., 2016, 2016 25 INT C COMP C, P1
   Baxter JL, 2009, ROBOT AUTON SYST, V57, P1048, DOI 10.1016/j.robot.2009.07.023
   Beck Z., 2016, THESIS
   Beck Z., 2016, AAMAS 16
   Bernardini S., 2013, P 23 INT C AUT PLANN
   Boumghar R., 2011, P 14 INT C CLIMB WAL, P215
   Browne CB, 2012, IEEE T COMP INTEL AI, V4, P1, DOI 10.1109/TCIAIG.2012.2186810
   Brutschy A, 2012, ROBOT AUTON SYST, V60, P1408, DOI 10.1016/j.robot.2012.05.018
   Burns E., 2012, INT C AUT PLANN SCHE
   Chaimowicz L., 2004, P 10 INT C ROB REM S
   Chung CF, 2009, ROBOT AUTON SYST, V57, P700, DOI 10.1016/j.robot.2008.11.002
   Coles A. I., 2010, P WORKSH UK PLANN SC
   Crispin C., 2015, AIAA SCITECH 56 AIAA
   de Goyet C. De Ville, 2011, TECH REP
   Doherty P, 2007, LECT NOTES COMPUT SC, V4830, P1
   Fave FMD, 2012, IAAI 2012, P2275
   Gan SK, 2012, IEEE INT CONF ROBOT, P504, DOI 10.1109/ICRA.2012.6224975
   Gelenbe E, 1997, ROBOT AUTON SYST, V22, P23, DOI 10.1016/S0921-8890(97)00014-6
   Gerkey BP, 2004, INT J ROBOT RES, V23, P939, DOI 10.1177/0278364904045564
   Gerkey BP, 2002, IEEE T ROBOTIC AUTOM, V18, P758, DOI 10.1109/TRA.2002.803462
   Goodrich MA, 2008, J FIELD ROBOT, V25, P89, DOI 10.1002/rob.20226
   Grath F. M., 2014, TECH REP
   Grocholsky B, 2006, IEEE ROBOT AUTOM MAG, V13, P16, DOI 10.1109/MRA.2006.1678135
   Grymin DJ, 2014, ROBOT AUTON SYST, V62, P214, DOI 10.1016/j.robot.2013.10.003
   Jing D, 2009, 2009 IEEE INTERNATIONAL CONFERENCE ON INTELLIGENT COMPUTING AND INTELLIGENT SYSTEMS, PROCEEDINGS, VOL 2, P163, DOI 10.1109/ICICISYS.2009.5358296
   Jones D., 2013, CRISIS RESPONSE, V9, P20
   Katrasnik J, 2010, IEEE T POWER DELIVER, V25, P485, DOI 10.1109/TPWRD.2009.2035427
   Kawata Y., 1995, J NAT DISASTER SCI, V17, P1
   Kingman John F. C., 1992, POISSON PROCESSES, V3
   Liu YB, 2013, INT J ADV ROBOT SYST, V10, DOI 10.5772/54379
   Lubrano E., 2013, DRONE ADVENTURE HAIT
   MapAction, 2010, HAIT EARTHQ SAR COMP
   Marjovi A, 2011, ROBOT AUTON SYST, V59, P867, DOI 10.1016/j.robot.2011.07.010
   Morrow N., 2011, DEV INF SYST INT, V8
   Mulero-Pazmany M, 2014, PLOS ONE, V9, DOI 10.1371/journal.pone.0083873
   Munoz-Castaner J, 2015, IEEE IND ELECTRON M, V9, P49, DOI 10.1109/MIE.2015.2484922
   Murtaza G, 2013, 2013 IEEE EIGHTH INTERNATIONAL CONFERENCE ON INTELLIGENT SENSORS, SENSOR NETWORKS AND INFORMATION PROCESSING, P219, DOI 10.1109/ISSNIP.2013.6529792
   Nagatani K, 2013, J FIELD ROBOT, V30, P44, DOI 10.1002/rob.21439
   Nakanishi A., 2016, 119 BAN KYUMEI DORON
   Nanjanath M, 2010, ROBOT AUTON SYST, V58, P900, DOI 10.1016/j.robot.2010.03.011
   Pastor-Escuredo D, 2014, IEEE GLOB HUMANIT C, P279, DOI 10.1109/GHTC.2014.6970293
   Qi JT, 2016, J FIELD ROBOT, V33, P290, DOI 10.1002/rob.21615
   Rabadi G, 2004, COMPUT OPER RES, V31, P1727, DOI 10.1016/S0305-0548(03)00117-5
   Rabadi G, 2007, INT J ADV MANUF TECH, V32, P326, DOI 10.1007/s00170-005-0333-1
   Radhakrishnan S, 2000, INT J PROD RES, V38, P2233, DOI 10.1080/00207540050028070
   Ramchurn S., 2015, INT JOINT C ART INT
   Scerri P., 2007, AIAA INF AER 2007 C
   Seung-Hwa Song, 2010, Proceedings of the 2010 13th IEEE International Symposium on Object and Component-Oriented Real-Time Distributed Computing Workshops (ISORCW Workshops 2010). Volume II: Workshops, P211, DOI 10.1109/ISORCW.2010.23
   UNOSAT, 2010, HAIT EARTHQ 2010 REM
   Waharte S, 2010, Proceedings of the 2010 International Conference on Emerging Security Technologies (EST 2010), P142, DOI 10.1109/EST.2010.31
   Yang B, 2015, ROBOT AUTON SYST, V72, P83, DOI 10.1016/j.robot.2015.05.001
   YOON S., 2007, ICAPS, P352
   Yoon S. W., 2008, P 23 AAAI C ART INT, P1010
   Zivan R., 2010, WORKSH 18 12 INT WOR
NR 55
TC 0
Z9 0
U1 8
U2 23
PU ELSEVIER SCIENCE BV
PI AMSTERDAM
PA PO BOX 211, 1000 AE AMSTERDAM, NETHERLANDS
SN 0921-8890
EI 1872-793X
J9 ROBOT AUTON SYST
JI Robot. Auton. Syst.
PD FEB
PY 2018
VL 100
BP 251
EP 266
DI 10.1016/j.robot.2017.09.014
PG 16
WC Automation & Control Systems; Computer Science, Artificial Intelligence;
   Robotics
SC Automation & Control Systems; Computer Science; Robotics
GA FU1WE
UT WOS:000423639400020
DA 2019-03-23
ER

PT J
AU Chapman, ER
AF Chapman, Erin R.
TI EDUCATION FRAUD AT THE MARGINS: USING THE FEDERAL FALSE CLAIMS ACT TO
   CURB ENROLLMENT ABUSES IN ONLINE, FOR-PROFIT K-12 SCHOOLS
SO MICHIGAN LAW REVIEW
LA English
DT Article
ID LAW
AB America's online schools have some things to account for. In recent years, an increase in the number of for-profit K-12 schools has coincided with the rise of online education. Meanwhile, funding models that award money for each additional student incentivize for-profit schools to overenroll students in online programs that were once reserved for specialized subsets of students. Although, to date, reported incidents of enrollment fraud have been rare, there are many reasons to think that the problem has gone largely undetected. As education reformers on both sides of the political spectrum continue to push privatization and charter schools, figuring out how to avoid waste and minimize fraud will only become more important. This Note argues that the federal False Claims Act (FCA) is the best short-term option for curbing this kind of enrollment-reporting abuse. By drawing an analogy to health-care fraud, this Note makes the case that prosecutors and individuals can and should use expanded theories of false claiming to hold accountable online charter schools that exaggerate their enrollment.
CR [Anonymous], MUCH MON DOES OUR SC
   [Anonymous], 2015, COLUMBUS DISPATCH
   [Anonymous], 50 STAT COMP
   [Anonymous], 2012, UND STAT SCH FUND, p[1, 5]
   Barber Keith D., 2004, IND HLTH L REV, V1, P137
   Barber Keith D., 2004, IND HLTH L REV, V1, P131
   Brown Emma, 2015, WASH POST
   Buck Isaac D., 2013, OHIO ST LJ, V74, P463
   Buck Isaac D., 2013, OHIO ST LJ, V74, P487
   CAMINKER E, 1989, YALE LAW J, V99, P341, DOI 10.2307/796589
   Civil Div. U. S. Dep't of Justice, 2013, FRAUD STAT OV
   Cornman Stephen Q., 2012, 2014303 NCES, P7
   Ctr. for Research on Educ, 2015, ONL CHART SCH STUD, P23
   Davidson Michael J., 2004, ELDER LJ, V12, P344
   Davidson Michael J., 2004, ELDER LAW J, V12, P327
   Educ. Law Ctr, 2013, FUND FORM FAIRN, P5
   Educ. Tech. Coop. S. Reg'l Educ. Bd., 2006, COST GUID STAT VIRT, V4
   Food and Drug Administration, 2012, FED REGISTER, V77, P2012
   Gewertz Catherine, 2016, ED WEEK HIGH SC 0405
   Green III Preston C., 2015, UMASS L REV, V10, p[240, 240]
   GreenIII Preston C., 2015, U MASS L REV, V10, P245
   Harris D. N., 2004, PEABODY J EDUC, V79, P36, DOI DOI 10.1207/S15327930PJE7901_3
   Harris Douglas N., 2004, PEABODY J EDUC, V79, P39
   Hernandez Donald J., 2012, DOUBLE JEOPARDY 3 GR, V4
   Herold Benjamin, 2013, PHILA PUB SCH N 0122
   Hethcoat II Gayland O., 2011, LOY CONSUMER L REV, V24, P1
   Hoffman D R, 1997, Ann Health Law, V6, P147
   Hoffman David R., 1997, ANN HLTH L, V6, P148
   Kim P, 2012, AM EDUC RES J, V49, P521, DOI 10.3102/0002831212443078
   Lederman Doug, 2011, INSIDE HIGHER
   Livingston Doug, 2015, AKRON BEACON J  0827
   Marcy Mary, 2002, LIBERAL EDUC, p[6, 8]
   Martin CL, 2013, CALIF LAW REV, V101, P227
   McCann Clare, IDEA FUNDING
   Merritt Martin, 2013, FED LAW, P62
   Mintrom M., 1997, STATE LOCAL GOVT REV, V29, P43
   Mintrom Michael, 1997, ST LOC GOVT REV, V29, P44
   Miron Gary, 2013, PROFILES FOR PROFIT, P2
   Miron Gary, 2013, VIRTUAL SCH US 2013, p[22, 24]
   Office of Elementary & Secondary Educ. U. S. Dep't of Educ., 2003, NONR GUID LOC ED AG
   Pazhouh Rosa, 2015, POLICY FRAMEWORK ONL, P4
   Roberts Elizabeth, 2015, RECORD
   Saul Stephanie, 2011, NY TIMES
   Schindler Devin S, 2009, Health Matrix Clevel, V19, P387
   Schwartz VE, 2014, HARVARD J LEGIS, V51, P315
   Sheehy Kelsey, 2012, U S NEWS
   Siegel Jim, 2016, COLUMBUS DISPATCH
   Sternberg Marc, 2016, WE MUST RETHINK ONLI
   Sutton Randy J., 2009, ALR FED 2D
   U. S. Dep't of Educ, 2005, 10 FACTS K 12 ED FUN, V2, P7
   U. S. Department of Education, IMPR BAS PROGR OP LO
   Winkler Ryan, 2012, CLEV ST L REV, V60, P547
   Winkler Ryan, 2012, CLEV ST L REV, V60, P533
   Woodard Diann, 2013, HUFFINGTON POST
NR 54
TC 0
Z9 0
U1 0
U2 0
PU MICH LAW REV ASSOC
PI ANN ARBOR
PA HUTCHINS HALL 621 SOUTH STATE STREET, ANN ARBOR, MI 48109 USA
SN 0026-2234
EI 1939-8557
J9 MICH LAW REV
JI Mich. Law Rev.
PD FEB
PY 2018
VL 116
IS 4
BP 645
EP 666
PG 22
WC Law
SC Government & Law
GA FW1HV
UT WOS:000425049000003
DA 2019-03-23
ER

PT J
AU Laville, F
   Montana, M
   Roux, N
   Rathelot, P
   Giorgi, R
   Vanelle, P
AF Laville, Flora
   Montana, Marc
   Roux, Nicolas
   Rathelot, Pascal
   Giorgi, Roch
   Vanelle, Patrice
TI Factors limiting adherence to antiepileptic treatment: A French online
   patient survey
SO JOURNAL OF CLINICAL PHARMACY AND THERAPEUTICS
LA English
DT Article
DE adverse effects; advice giving; guideline adherence; pharmacists
ID MEDICATION ADHERENCE; EPILEPSY; DRUGS; NONADHERENCE; ADOLESCENTS;
   MANAGEMENT; PEOPLE
AB What is known and objectiveThere are various reasons why antiepileptic treatment can fail. One is drug-resistant epilepsies, but non-adherence, or poor adherence, to treatment may make some patients' treatment ineffective. The consequences of poor adherence include treatment failure or introduction of more complex treatments involving greater toxicity with uncertain prognosis. This study contributes to a critical research area focused on antiepileptic drug adherence and aims to assess the main factors limiting adherence, as well as psychosocial factors influencing on risk of non-adherence.
   MethodsAn opinion survey was conducted among patients and parents of children treated for epilepsy and members of a French online support group.
   Results and discussionA total of 263 questionnaires were collected. Of the patients, 79% said they never forget their medication, whereas 21% admitted occasional or frequent omissions. The main treatment-related factors that can limit adherence were adverse effects (limiting factors reported for 70% of patients) and number of tablets or number of intake per day (limiting factors reported for 32% of patients). Galenic (liquid) formulation (18%), drug taste (18%), tablet size (14%) and concern about the perception of others (17%) were cited in roughly equivalent terms as limiting adherence to treatment. Among the 55 patients who were genuinely non-adherent to their treatment, the occupational difficulties induced by following the treatment were a main cause of non-adherence.
   What is new and conclusionImproving adherence in patients with epilepsy is a difficult and complex problem. Community pharmacists could play a major role in the determination of patients' adherence and should be aware of the risk of non-adherence.
C1 [Laville, Flora; Montana, Marc] CHU Nord, APHM, Oncopharma, Marseille, France.
   [Montana, Marc; Rathelot, Pascal; Vanelle, Patrice] Aix Marseille Univ, CNRS, ICR, Marseille, France.
   [Roux, Nicolas; Giorgi, Roch] Hop La Timone, Serv Biostat & Technol Informat & Commun, APHM, Marseille, France.
   [Roux, Nicolas; Giorgi, Roch] Aix Marseille Univ, INSERM, IRD, SESSTIM, Marseille, France.
   [Rathelot, Pascal; Vanelle, Patrice] APHM, SCQIP, Marseille, France.
RP Montana, M (reprint author), Aix Marseille Univ, CNRS, Inst Chim Radicalaire ICR, Lab Pharmacochim Radicalaire,UMR 7273, Marseille 05, France.
EM marc.montana@univ-amu.fr
RI GIORGI, ROCH/A-6438-2009
OI GIORGI, ROCH/0000-0001-6135-3078
CR Baker GA, 1997, EPILEPSIA, V38, P353, DOI 10.1111/j.1528-1157.1997.tb01128.x
   Chinnaiyan S, 2017, J NEUROSCI RURAL PRA, V8, P417, DOI 10.4103/jnrp.jnrp_392_16
   CRAMER J, 1995, EPILEPSIA, V36, P1111, DOI 10.1111/j.1528-1157.1995.tb00469.x
   Cramer JA, 2002, EPILEPSY BEHAV, V3, P338, DOI 10.1016/S1525-5050(02)00037-9
   Eatock Joanne, 2007, Neuropsychiatr Dis Treat, V3, P117, DOI 10.2147/nedt.2007.3.1.117
   Elger CE, 2008, EPILEPSY BEHAV, V12, P501, DOI 10.1016/j.yebeh.2008.01.003
   England MJ, 2012, EPILEPSY SPECTRUM PR
   Faught E, 2008, NEUROLOGY, V71, P1572, DOI 10.1212/01.wnl.0000319693.10338.b9
   Gabr WM, 2015, SAUDI PHARM J, V23, P33, DOI 10.1016/j.jsps.2014.05.003
   Gilliam FG, 2006, LANCET NEUROL, V5, P399, DOI 10.1016/S1474-4422(06)70415-X
   Gopinath B, 2000, EPILEPSY RES, V39, P73, DOI 10.1016/S0920-1211(99)00112-6
   Gurumurthy R, 2017, SINGAP MED J, V58, P98, DOI 10.11622/smedj.2016022
   Hasiso TY, 2016, PLOS ONE, V11, DOI 10.1371/journal.pone.0163040
   Jacobs K, 2016, PATIENT PREFER ADHER, V10, P539, DOI 10.2147/PPA.S98940
   Johnbull O., 2011, NEUROSC MED, V2, P299, DOI DOI 10.4236/NM.2011.24039
   Lamouroux A, 2008, REV MAL RESPIR, V22, P31
   Liu JM, 2013, EPILEPTIC DISORD, V15, P289, DOI 10.1684/epd.2013.0588
   Liu XY, 2017, PEDIATR NEUROL, V74, P32, DOI 10.1016/j.pediatrneurol.2017.05.016
   Ferrari CMM, 2013, SEIZURE-EUR J EPILEP, V22, P384, DOI 10.1016/j.seizure.2013.02.006
   McAuley JW, 2008, EPILEPSY BEHAV, V13, P637, DOI 10.1016/j.yebeh.2008.07.005
   McAuley JW, 2009, EPILEPSY BEHAV, V14, P141, DOI 10.1016/j.yebeh.2008.10.014
   Paschal AM, 2008, EPILEPSIA, V49, P1115, DOI 10.1111/j.1528-1167.2008.01645.x
   Sabate E, 2003, SETTING SCENE ADHERE, P211
   Scheen A J, 2010, Rev Med Liege, V65, P239
   Sweileh WM, 2011, EPILEPSY BEHAV, V21, P301, DOI 10.1016/j.yebeh.2011.04.011
   Thomas SV, 2011, ANN INDIAN ACAD NEUR, V14, P158, DOI 10.4103/0972-2327.85873
   WANNAMAKER BB, 1980, EPILEPSIA, V21, P155, DOI 10.1111/j.1528-1157.1980.tb04057.x
NR 27
TC 0
Z9 0
U1 1
U2 3
PU WILEY
PI HOBOKEN
PA 111 RIVER ST, HOBOKEN 07030-5774, NJ USA
SN 0269-4727
EI 1365-2710
J9 J CLIN PHARM THER
JI J. Clin. Pharm. Ther.
PD FEB
PY 2018
VL 43
IS 1
BP 73
EP 79
DI 10.1111/jcpt.12615
PG 7
WC Pharmacology & Pharmacy
SC Pharmacology & Pharmacy
GA FR5GV
UT WOS:000419095800011
PM 28940610
OA Bronze
DA 2019-03-23
ER

PT J
AU Pabian, S
   Erreygers, S
   Vandebosch, H
   Van Royen, K
   Dare, J
   Costello, L
   Green, L
   Hawk, D
   Cross, D
AF Pabian, Sara
   Erreygers, Sara
   Vandebosch, Heidi
   Van Royen, Kathleen
   Dare, Julie
   Costello, Leesa
   Green, Lelia
   Hawk, Dianne
   Cross, Donna
TI "Arguments online, but in school we always act normal": The embeddedness
   of early adolescent negative peer interactions within the whole of their
   offline and online peer interactions
SO CHILDREN AND YOUTH SERVICES REVIEW
LA English
DT Article
DE Cyberbullying; Online aggression; Online conflicts; Adolescents;
   Photo-elicitation interviewing
ID CYBERBULLYING DEFINITION; EUROPEAN COUNTRIES; CYBER-AGGRESSION;
   PERSPECTIVES; UNDERSTANDINGS; VICTIMIZATION; PERPETRATION; METAANALYSIS;
   PERCEPTIONS; EXPERIENCES
AB The goal of the present study was to investigate how negative peer interactions offline and online are associated with each other and with other daily interactions among early adolescents. To this aim, photo-elicitation interviewing was used to gather data among a sample of 34 early adolescents (13-14 years). A thematic analysis revealed that adolescents experience a wide range of different types of negative peer interactions offline and online. Most of the negative interactions recalled by the participants took place exclusively offline or online, and only a few were continued and/or managed in another environment. When participants were involved in online negative interactions they often acted as if nothing happened afterwards in the offline environment. On the other hand, offline negative interactions were often not continued online because the persons involved did not interact online. Further implications of the results for prevention and intervention, and for future research are discussed.
C1 [Pabian, Sara; Erreygers, Sara; Vandebosch, Heidi; Van Royen, Kathleen] Univ Antwerp, Dept Commun Studies, Res Grp MIOS Media ICT & Interpersonal Relat Org, Sint Jacobstr 2, B-2000 Antwerp, Belgium.
   [Pabian, Sara] Res Fdn Flanders, Brussels, Belgium.
   [Erreygers, Sara] Katholieke Univ Leuven, Occupat & Organisat Psychol & Profess Learning, Leuven, Belgium.
   [Dare, Julie; Costello, Leesa; Hawk, Dianne; Cross, Donna] Edith Cowan Univ, Sch Med & Hlth Sci, Churchlands, WA, Australia.
   [Green, Lelia] Edith Cowan Univ, Sch Arts & Humanities, Churchlands, WA, Australia.
   [Cross, Donna] Univ Western Australia, Telethon Kids Inst, Fac Med Dent & Hlth Sci, Nedlands, WA, Australia.
RP Pabian, S (reprint author), Univ Antwerp, Dept Commun Studies, Res Grp MIOS Media ICT & Interpersonal Relat Org, Sint Jacobstr 2, B-2000 Antwerp, Belgium.
EM sara.pabian@uantwerpen.be; sara.erreygers@uantwerpen.be;
   heidi.vandebosch@uantwerpen.be; kathleen.vanroyen@uantwerpen.be;
   j.dare@ecu.edu.au; l.costello@ecu.edu.au; l.green@ecu.edu.au;
   d.hawk@ecu.edu.au; donna.cross@telethonkids.org.au
OI Green, Lelia/0000-0003-4587-4679; Cross, Donna/0000-0001-6217-5058;
   Dare, Julie/0000-0002-2226-4651; Erreygers, Sara/0000-0002-3097-4784
FU Research Foundation Flanders (FWO) [12J8216N]; European Commission
   (Marie Curie People Actions, International Research Staff Exchange
   Scheme (IRSES) FP7-PEOPLE-IRSES [612675]
FX This study was funded by the Research Foundation Flanders (FWO) (no.
   12J8216N) and the European Commission (Marie Curie People Actions,
   International Research Staff Exchange Scheme (IRSES)
   FP7-PEOPLE-2013-IRSES, no. 612675)
CR Agaston P, 2012, CYBERBULLYING PREVEN, P57
   Allen KP, 2015, J HUM BEHAV SOC ENVI, V25, P159, DOI 10.1080/10911359.2014.893857
   Baron R, 1977, HUMAN AGGRESSION
   Carson R.C., 1969, INTERACTION CONCEPTS
   Casas JA, 2013, COMPUT HUM BEHAV, V29, P580, DOI 10.1016/j.chb.2012.11.015
   Corbin J., 2014, BASICS QUALITATIVE R
   Deiss D. M. J., 2012, ANN M INT COMM ASS P
   Del Rey R, 2012, PSICOTHEMA, V24, P608
   Dredge R, 2014, CYBERPSYCH BEH SOC N, V17, P287, DOI 10.1089/cyber.2013.0541
   Epstein I., 2006, INT J QUAL METH, V5, P1, DOI DOI 10.1177/160940690600500301
   Ging D, 2016, FEM MEDIA STUD, V16, P805, DOI 10.1080/14680777.2015.1137959
   Gluer Michael, 2015, Front Public Health, V3, P274, DOI 10.3389/fpubh.2015.00274
   Grigg DW, 2010, AUST J GUID COUNS, V20, P143, DOI 10.1375/ajgc.20.2.143
   Harper D., 2002, VISUAL STUD, V17, P13, DOI [10.1080/14725860220137345, DOI 10.1080/14725860220137345]
   Heirman W., 2015, CYBERBULLYING GLOBE
   Hinduja S., 2007, J SCH VIOLENCE, V6, P89, DOI DOI 10.1300/J202V06N03_06
   Jacobs NCL, 2015, SOCIETIES, V5, P43, DOI 10.3390/soc5010043
   Jose PE, 2012, J RES ADOLESCENCE, V22, P301, DOI 10.1111/j.1532-7795.2011.00764.x
   KIESLER DJ, 1983, PSYCHOL REV, V90, P185, DOI 10.1037/0033-295X.90.3.185
   Koltay T, 2011, MEDIA CULT SOC, V33, P211, DOI 10.1177/0163443710393382
   Kowalski RM, 2014, PSYCHOL BULL, V140, P1073, DOI 10.1037/a0035618
   Langos C, 2012, CYBERPSYCH BEH SOC N, V15, P285, DOI 10.1089/cyber.2011.0588
   Marwick A., 2011, OXFORD INTERNET INST
   Marwick A, 2014, J YOUTH STUD, V17, P1187, DOI 10.1080/13676261.2014.901493
   Mediaraven & LINC, 2016, OND AP 6
   Menesini E, 2012, CYBERPSYCH BEH SOC N, V15, P455, DOI 10.1089/cyber.2012.0040
   Menesini E, 2009, Z PSYCHOL, V217, P230, DOI 10.1027/0044-3409.217.4.230
   Miles M, 2013, QUALITATIVE DATA ANA
   Modecki KL, 2014, J ADOLESCENT HEALTH, V55, P602, DOI 10.1016/j.jadohealth.2014.06.007
   Nocentini A, 2010, AUST J GUID COUNS, V20, P129, DOI 10.1375/ajgc.20.2.129
   Olweus D., 1993, BULLYING SCH WHAT WE
   Olweus D, 1999, NATURE SCH BULLYING, P7
   Pabian S, 2016, J EARLY ADOLESCENCE, V36, P145, DOI 10.1177/0272431614556891
   Patterson LJ, 2016, J ADOLESCENCE, V49, P60, DOI 10.1016/j.adolescence.2016.02.003
   Pieschl S, 2015, J SCH VIOLENCE, V14, P111, DOI 10.1080/15388220.2014.971363
   Pornari CD, 2010, AGGRESSIVE BEHAV, V36, P81, DOI 10.1002/ab.20336
   Reich SM, 2012, DEV PSYCHOL, V48, P356, DOI 10.1037/a0026980
   Sevcikova A, 2012, EMOT BEHAV DIFFIC, V17, P319, DOI 10.1080/13632752.2012.704309
   Shin HH, 2016, SOC PSYCHOL EDUC, V19, P537, DOI 10.1007/s11218-016-9336-z
   Smith PK, 2008, J CHILD PSYCHOL PSYC, V49, P376, DOI 10.1111/j.1469-7610.2007.01846.x
   Stevens R., 2016, NEW MEDIA SOC
   Subrahmanyam K, 2011, ADV RESPONS ADOL DEV, P215, DOI 10.1007/978-1-4419-6278-2_12
   Suler J, 2004, CYBERPSYCHOL BEHAV, V7, P321, DOI 10.1089/1094931041291295
   Tanrikulu I, 2015, CHILD YOUTH SERV REV, V55, P138, DOI 10.1016/j.childyouth.2015.06.001
   Thomas HJ, 2015, EDUC PSYCHOL REV, V27, P135, DOI 10.1007/s10648-014-9261-7
   Valkenburg PM, 2009, J COMMUN, V59, P79, DOI 10.1111/j.1460-2466.2008.01405.x
   Valkenburg PM, 2009, CURR DIR PSYCHOL SCI, V18, P1, DOI 10.1111/j.1467-8721.2009.01595.x
   Van Kleemput K., 2010, B SCI TECHNOL SOC, V30, P75, DOI [DOI 10.1177/0270467610363143, 10.1177/0270467610363143]
   Vandebosch H, 2008, CYBERPSYCHOL BEHAV, V11, P499, DOI 10.1089/cpb.2007.0042
   Waasdorp T. E., 2015, J ADOLESCENT HEALTH, P1
   Wang CC, 2001, HEALTH EDUC BEHAV, V28, P560, DOI 10.1177/109019810102800504
   Wang J, 2009, J ADOLESCENT HEALTH, V45, P368, DOI 10.1016/j.jadohealth.2009.03.021
   Ykema F., 2006, INCLUDES 22 CASE STU
NR 53
TC 0
Z9 0
U1 1
U2 4
PU PERGAMON-ELSEVIER SCIENCE LTD
PI OXFORD
PA THE BOULEVARD, LANGFORD LANE, KIDLINGTON, OXFORD OX5 1GB, ENGLAND
SN 0190-7409
EI 1873-7765
J9 CHILD YOUTH SERV REV
JI Child. Youth Serv. Rev.
PD FEB
PY 2018
VL 86
BP 1
EP 13
DI 10.1016/j.childyouth.2018.01.007
PG 13
WC Family Studies; Social Work
SC Family Studies; Social Work
GA GB1ST
UT WOS:000428831200001
DA 2019-03-23
ER

PT J
AU Sumalla, JMT
AF Tamarit Sumalla, Josep M.
TI Are online sexual interactions sexual abuse? Particular features of
   sexual victimisation of minors through ICTs
SO IDP-INTERNET LAW AND POLITICS
LA Spanish
DT Article
DE child sexual abuse; victimisation; victimology
AB The massive use of ICTs by children and teenagers exposes them to forms of online sexual interaction with adults that have elements common to offline sexual abuse. It is therefore necessary to define the differences between these two phenomena in order to ensure that preventing potential victims is implemented in a manner compatible with the principle of proportionality, with the consequent need for a differentiated legal response. In order to do this, we investigate the characteristics of online victimisation and its effects on victims, address the problem of identifying protected legal assets and conclude with a series of recommendations for legislative reform and restrictive application of criminal offences.
C1 [Tamarit Sumalla, Josep M.] UOC, Ave Carl Friedrich Gauss 5, Castelldefels 08860, Spain.
RP Sumalla, JMT (reprint author), UOC, Ave Carl Friedrich Gauss 5, Castelldefels 08860, Spain.
EM jtamarit@uoc.edu
CR AGUSTINA J. R., 2010, REV ELECT CIENCIA PE
   CUERDA ARNAU M. L., 2017, REV ELECT CIENCIA PE
   DE LA MATA BARRANCO N. J., 2017, REV ELECT CIENCIA PE, P10
   Diaz Cortes L.M, 2012, REV DERECHO PENAL CR, P289
   DIEZ RIPOLLES J. L., 1985, PROTECCION LIBERTAD
   Echeburúa E., 2006, Cuad. med. forense, V0, P75
   FERNANDEZ TERUELO J. G., 2011, ESPECIAL CONSIDERACI
   Finkelhor D., 2000, ONLINE VICTIMIZATION
   Gamez-Guadix M, 2013, J ADOLESCENT HEALTH, V53, P446, DOI 10.1016/j.jadohealth.2013.03.030
   GONZALEZ TASCON M., 2011, ESTUDIOS PENALES CRI, V31, P207
   HORTAL IBARRA J. C., 2012, GARANTIAS CONSTITUCI, P425
   MONTIEL I., 2016, CIBERDELINCUENCIA CI, P119, DOI [10.7238/idp.v0i22.2969, DOI 10.7238/IDP.V0I22.2969]
   MONTIEL I., 2017, VICTIMIZACION SEXUAL
   Montiel I, 2016, CHILD ABUSE NEGLECT, V52, P123, DOI 10.1016/j.chiabu.2015.12.005
   ORTS BERENGUER E., 2014, DELITOS SEXUALES MEN
   Beltran NP, 2010, PAPEL PSICOL, V31, P191
   QUINTERO OLIVARES G., 2017, COMENTARIOS CODIGO P
   RAMON RIBAS E., 2013, MINORIA EDAD SEXO DE
   RAMON RIBAS E., 2015, DELITOS LIBERTAD IND
   RAMOS TAPIA I., 2015, DELITOS LIBERTAD IND
   RAMOS VAZQUEZ J. A., 2012, REV DERECHO PENAL CR, P195
   RODRIGUEZ VAZQUEZ V., 2014, REV ELECT CIENCIA PE
   ROMEO C., 2016, DERECHO PENAL PARTE, P205
   ROPERO CARRASCO J., 2014, ESTUDIOS PENALES CRI, P225
   SUAREZ-MIRA RODRIGUEZ C., 2014, DELITOS SEXUALES MEN
   VILLACAMPA ESTIARTE C., 2016, DELITO ONLINE CHILD
   VILLACAMPA ESTIARTE C., 2016, REV ELECT CIENCIA PE, P2
   Widom CS, 2008, CHILD ABUSE NEGLECT, V32, P785, DOI 10.1016/j.chiabu.2007.12.006
NR 28
TC 0
Z9 0
U1 0
U2 0
PU UNIV OBERTA CATALUNYA
PI BARCELONA
PA AV TIBIDABO 39-43, BARCELONA, 08035, SPAIN
SN 1699-8154
J9 IDP-INTERNET LAW POL
JI IDP-Internet Law Politics
PD FEB
PY 2018
IS 26
BP 30
EP 42
DI 10.7238/idp.v0i26.3121
PG 13
WC Political Science
SC Government & Law
GA GL8TM
UT WOS:000437498900004
OA DOAJ Gold
DA 2019-03-23
ER

PT J
AU Sumalla, JMT
AF Tamarit Sumalla, Josep M.
TI Seminar on online support for victims of crimes
SO IDP-INTERNET LAW AND POLITICS
LA Spanish
DT Book Review
C1 [Tamarit Sumalla, Josep M.] Univ Oberta Catalunya, Dret Penal, Ave Carl Friedrich Gauss 5, Castelldefels 08860, Spain.
RP Sumalla, JMT (reprint author), Univ Oberta Catalunya, Dret Penal, Ave Carl Friedrich Gauss 5, Castelldefels 08860, Spain.
CR TAMARITSUMALLA JM, 2018, SEMINARI SOBRE EL SU
NR 1
TC 0
Z9 0
U1 0
U2 0
PU UNIV OBERTA CATALUNYA
PI BARCELONA
PA AV TIBIDABO 39-43, BARCELONA, 08035, SPAIN
SN 1699-8154
J9 IDP-INTERNET LAW POL
JI IDP-Internet Law Politics
PD FEB
PY 2018
IS 26
BP 102
EP 103
DI 10.7238/idp.v0i26.3131
PG 2
WC Political Science
SC Government & Law
GA GL8TM
UT WOS:000437498900011
OA DOAJ Gold
DA 2019-03-23
ER

PT J
AU Bejan, V
   Hickman, M
   Parkin, WS
   Pozo, VF
AF Bejan, Vladimir
   Hickman, Matthew
   Parkin, William S.
   Pozo, Veronica F.
TI Primed for death: Law enforcement-citizen homicides, social media, and
   retaliatory violence
SO PLOS ONE
LA English
DT Article
ID GENERAL STRAIN THEORY; MORTALITY SALIENCE; TERROR MANAGEMENT; POLICE
   VIOLENCE; DEADLY FORCE; HYPOTHESIS; BEHAVIOR
AB We examine whether retaliatory violence exists between law enforcement and citizens while controlling for any social media contagion effect related to prior fatal encounters. Analyzed using a trivariate dynamic structural vector-autoregressive model, daily time-series data over a 21-month period captured the frequencies of police killed in the line of duty, police deadly use of force incidents, and social media coverage. The results support a significant retaliatory violence effect against minorities by police, yet there is no evidence of retaliatory violence against law enforcement officers by minorities. Also, social media coverage of the Black Lives Matter movement increases the risk of fatal victimization to both law enforcement officers and minorities. Possible explanations for these results are based in rational choice and terror management theories.
C1 [Bejan, Vladimir] Seattle Univ, Dept Econ, Seattle, WA 98122 USA.
   [Hickman, Matthew; Parkin, William S.] Seattle Univ, Dept Criminal Justice, Seattle, WA 98122 USA.
   [Pozo, Veronica F.] Utah State Univ, Dept Appl Econ, Logan, UT 84322 USA.
RP Parkin, WS (reprint author), Seattle Univ, Dept Criminal Justice, Seattle, WA 98122 USA.
EM parkinw@seattleu.edu
OI Parkin, William/0000-0002-6206-3002; Hickman,
   Matthew/0000-0003-2651-685X
CR AGNEW R, 1992, CRIMINOLOGY, V30, P47, DOI 10.1111/j.1745-9125.1992.tb01093.x
   Agnew R., 2007, PRESSURED CRIME OVER
   Agnew R., 2006, ADV CRIMINOLOGICAL T, P101
   Agnew R, 2013, DEVIANT BEHAV, V34, P653, DOI 10.1080/01639625.2013.766529
   [Anonymous], 2016, WASHINGTON POST
   Arndt J, 2005, PSYCHOL PUBLIC POL L, V11, P407, DOI 10.1037/1076-8971.11.3.407
   Bai J, 2003, J APPL ECONOMET, V18, P1, DOI 10.1002/jae.659
   Banks D., 2016, ARREST RELATED DEATH
   Becker G. S, 2013, EC APPROACH HUMAN BE
   BECKER GS, 1993, J POLIT ECON, V101, P385, DOI 10.1086/261880
   BURBIDGE JB, 1988, J AM STAT ASSOC, V83, P123, DOI 10.2307/2288929
   Coviello L, 2014, PLOS ONE, V9, DOI 10.1371/journal.pone.0090315
   Fund NLEOM, 2016, PREL 2016 LAW ENF OF
   FYFE JJ, 1980, J RES CRIME DELINQ, V17, P101, DOI 10.1177/002242788001700107
   FYFE JJ, 1982, J CRIM LAW CRIM, V73, P707, DOI 10.2307/1143112
   Greenberg J, 2001, MOTIV EMOTION, V25, P113, DOI 10.1023/A:1010613909207
   Greenberg J, 1986, PUBLIC SELF PRIVATE, V189, P212
   Harmon-Jones E, 1997, J PERS SOC PSYCHOL, V72, P24, DOI 10.1037/0022-3514.72.1.24
   Hawkins D., 2016, FERGUSON EFFECT SAVA
   JACOBS D, 1979, SOC PROBL, V26, P403, DOI 10.1525/sp.1979.26.4.03a00050
   Jacobs D, 1998, AM J SOCIOL, V103, P837, DOI 10.1086/231291
   JOHNSON NL, 1949, BIOMETRIKA, V36, P149, DOI 10.1093/biomet/36.1-2.149
   KANIA RRE, 1977, CRIMINOLOGY, V15, P27, DOI 10.1111/j.1745-9125.1977.tb00047.x
   Kramer ADI, 2014, P NATL ACAD SCI USA, V111, P8788, DOI 10.1073/pnas.1320040111
   KWIATKOWSKI D, 1992, J ECONOMETRICS, V54, P159, DOI 10.1016/0304-4076(92)90104-Y
   LANGWORTHY RH, 1986, J QUANTITATIVE CRIMI, V2, P377
   Lanne M, 2010, J ECON DYN CONTROL, V34, P121, DOI 10.1016/j.jedc.2009.08.002
   MacDonald H., 2015, NEW NATIONWIDE CRIME
   MacDonald H., 2017, RUNNING OTHERS RUN A
   MacDonald JM, 2001, CRIME DELINQUENCY, V47, P155, DOI 10.1177/0011128701047002001
   Maguire Edward R., 2016, JUSTICE Q, V33, P1
   Matulia K, 1985, BALANCE FORCES MODEL
   Pfaff B, 2008, USE R, P3
   Press A, 2017, LOUISIANA OFFICER WO
   Rigobon R, 2003, REV ECON STAT, V85, P777, DOI 10.1162/003465303772815727
   Rogers K, 2015, TWITTERS TOP HASHTAG
   Rosenfeld R., 2015, POLICY BRIEF WAS THE
   Rosenfeld R, 2016, FATHER OFFICER SLAIN
   SHERMAN LW, 1979, J CRIM LAW CRIM, V70, P546, DOI 10.2307/1142641
   SIMS CA, 1980, ECONOMETRICA, V48, P1, DOI 10.2307/1912017
   Smith BW, 2004, POLICING, V27, P539, DOI 10.1108/13639510410566262
   Smith BW, 2003, POLICY STUD J, V31, P147, DOI 10.1111/1541-0072.t01-1-00009
   SORENSEN JR, 1993, JUSTICE Q, V0010
   Stieglitz S, 2013, J MANAGE INFORM SYST, V29, P217, DOI 10.2753/MIS0742-1222290408
   Zivot E, 2007, MODELING FINANCIAL T, V191
NR 45
TC 0
Z9 0
U1 3
U2 4
PU PUBLIC LIBRARY SCIENCE
PI SAN FRANCISCO
PA 1160 BATTERY STREET, STE 100, SAN FRANCISCO, CA 94111 USA
SN 1932-6203
J9 PLOS ONE
JI PLoS One
PD JAN 10
PY 2018
VL 13
IS 1
AR e0190571
DI 10.1371/journal.pone.0190571
PG 23
WC Multidisciplinary Sciences
SC Science & Technology - Other Topics
GA FS3NS
UT WOS:000419689600056
PM 29320548
OA DOAJ Gold, Green Published
DA 2019-03-23
ER

PT J
AU Frey, E
AF Frey, Elsebeth
TI "Do You Tweet When Your Friends Are Getting Shot?" Victims' Experience
   With, and Perspectives on, the Use of Social Media During a Terror
   Attack
SO SOCIAL MEDIA + SOCIETY
LA English
DT Article
DE terror attack; social media; victims; resilience; alert and farewell;
   verification
ID TWITTER
AB On 22 July 2011, a lone wolf terrorist attacked Norway. At the island of Utoya, he killed 69 people. This article asks how the youth at the camp on the island used social media (SoMe) in the emergency situation caused by the terrorist. Answers could give significant contribution to the growing research on SoMe and crisis, especially since there is a research gap when it comes to examine terror victims' use of SoMe. This study is based on qualitative interviews with eight survivors. Based on the campers'experiences, how do they evaluate the opportunities and challenges of SoMe during a terrorist attack? What were the reasons for not using SoMe? What was the purpose of using SoMe during the attack? SoMe play an essential role in crisis communication strategies as well as being an increasingly important tool for the public. Although verification of SoMe content is difficult, SoMe have become important sources for journalists. This study offers best practices for journalists from victims. Moreover, it sheds light on how SoMe played a role for the victims in alerting, giving and receiving information, as well as building hope and resilience.
C1 [Frey, Elsebeth] Oslo & Akershus Univ Coll Appl Sci, Fac Social Sci, Dept Journalism & Media Studies, Journalism, Oslo, Norway.
RP Frey, E (reprint author), Oslo & Akershus Univ Coll Appl Sci, Fac Social Sci, Dept Journalism & Media Studies, Postbox 4,St Olavs Pl, N-0130 Oslo, Norway.
EM elsebeth.frey@hioa.no
FU Research Council of Norway [233975/H20]
FX The author(s) disclosed receipt of the following financial support for
   the research, authorship, and/or publication of this article: This
   research is part of Researching Social Media and Collaborative Software
   Use in Emergency Situations (RESCUE), funded by The Research Council of
   Norway (grant no. 233975/H20).
CR Andenaes I., 2012, MEDIER SORG SJOKK PR
   Bananno G. A., 2004, AM PSYCHOL, V59, P120
   Brandtzaeg P., 2015, JOURNAL PRACT, V10, P323
   Bruno N., 2011, TWEET 1 VERIFY LATER
   Bunker D., 2013, CRISIS MANAGEMENT SO
   Chang A., 2013, LOS ANGELES TIMES
   Cheong M, 2011, INFORM SYST FRONT, V13, P45, DOI 10.1007/s10796-010-9273-x
   Coombs W. T., 2015, ONGOING CRISIS COMMU
   Cozma R, 2013, JOURNAL PRACT, V7, P33, DOI 10.1080/17512786.2012.683340
   Diakopoulos N., 2012, P SIGCHI C HUM FACT, P2451, DOI DOI 10.1145/2207676.2208409
   Dyb G, 2014, BRIT J PSYCHIAT, V204, P361, DOI 10.1192/bjp.bp.113.133157
   Enebakk N., 2016, BERORTE ETTER 22 JUL
   Enjolras B., 2013, LIKER LIKER IKKE SOS
   Filkukova P, 2016, PSYCHOL TRAUMA-US, V8, P512, DOI 10.1037/tra0000141
   Frey E., 2016, JOURNALISM CONFLICT, P169
   Glad KA, 2018, JOURNALISM STUD, V19, P1652, DOI 10.1080/1461670X.2017.1291313
   Haataja M., 2014, HUMAN TECHNOLOGY INT, V10, P138
   Hermida A, 2012, JOURNAL PRACT, V6, P659, DOI 10.1080/17512786.2012.667269
   Hermida A, 2010, JOURNAL PRACT, V4, P297, DOI 10.1080/17512781003640703
   Hornmoen H., 2018, ROUTLEDGE COMPANION, P439
   Johnsen C., 2012, THESIS
   Jorgensen K. B., 2012, KRISEHANDTERING 2 0, P15
   Kaufmann M, 2015, MEDIA CULT SOC, V37, P972, DOI 10.1177/0163443715584101
   Kaufmann M, 2013, RESILIENCE, V1, P53, DOI 10.1080/21693293.2013.765742
   Kayali L., 2015, POLITICO        1115
   Kluge A. R., 2012, THESIS
   Konow-Lund M, 2017, DIGIT JOURNAL, V5, P1192, DOI 10.1080/21670811.2016.1243990
   Kovach B, 2007, ELEMENTS JOURNALISM
   Lee Dave, 2015, BBC NEWS
   LINNELL M, 2014, HUMAN TECHNOLOGY, V10, P68, DOI DOI 10.17011/ht/urn.201411203311
   Meling A. T., 2012, KRISEHANDTERING 2 0, P105
   Nadkarni A, 2012, PERS INDIV DIFFER, V52, P243, DOI 10.1016/j.paid.2011.11.007
   Newman E., 2012, AUSTR JOURNALISM REV, V34, P17
   NOU, 2012, RAPP 22 JUL KOMM RAP
   Oh O, 2011, INFORM SYST FRONT, V13, P33, DOI 10.1007/s10796-010-9275-8
   Ottosen R., BLOOD SECURITY 22 JU
   Pew Research Center, 2012, SOC NETW POP GLOB AR
   Refsdal NO, 2014, EUR J PSYCHOTRAUMATO, V5, DOI 10.3402/ejpt.v5.23215
   Schifferes S., 2013, P 22 INT C WORLD WID, P875
   Simon TE, 2014, PLOS ONE, V9, DOI 10.1371/journal.pone.0105159
   Tveito G., 2011, LECT M JOURNALISM ST
   Veil SR, 2011, J CONTING CRISIS MAN, V19, P110, DOI 10.1111/j.1468-5973.2011.00639.x
   Wetzstein I., 2014, SPECIAL ISSUE COMMUN
NR 43
TC 0
Z9 0
U1 0
U2 0
PU SAGE PUBLICATIONS LTD
PI LONDON
PA 1 OLIVERS YARD, 55 CITY ROAD, LONDON EC1Y 1SP, ENGLAND
SN 2056-3051
J9 SOC MEDIA SOC
JI Soc. Med. Soc.
PD JAN 3
PY 2018
VL 4
IS 1
AR UNSP 2056305117750715
DI 10.1177/2056305117750715
PG 11
WC Communication
SC Communication
GA GL1DV
UT WOS:000436838800001
OA DOAJ Gold, Green Published
DA 2019-03-23
ER

PT B
AU Abbasi, S
   Naseem, A
   Shamim, A
   Qureshi, MA
AF Abbasi, Sidra
   Naseem, Adnan
   Shamim, Azra
   Qureshi, Muhammad Ahsan
GP IEEE
TI An empirical Investigation of Motives, Nature and online Sources of
   Cyberbullying
SO 2018 14TH INTERNATIONAL CONFERENCE ON EMERGING TECHNOLOGIES (ICET)
SE International Conference on Emerging Technologies ICET
LA English
DT Proceedings Paper
CT 14th International Conference on Emerging Technologies (ICET)
CY NOV 21-22, 2018
CL Islamabad, PAKISTAN
DE cyberbullying; electronic bullying; online harassment
AB Cyberbullying related with social, emotional and academic harms can be critical and enduring. Cyberbullying is where context has a dynamic impact. Pakistan is one of its late accepters of IT; yet, the IT sector has developed during recent couple of years. By utilizing more extensive proportion of cyberbullying and looking at what cause it to occur, the present investigation plans to inspect (i) motives of the cyber aggressor, by how do individuals get the opportunity to participate in cyberbullying? (ii) Negative influences on cyber victim, (iii) Obscurity of Cyber Aggressor, (iv) Omission in cyberbullying with respect to gender metamorphosis and (v) Sort of social sites used to commit. Data was collected through instrument survey that is grounded on 5-point Likert Scale and effective responses from 600 university students from different provinces and states were utilized, coded and evaluated by using SPSS. Type of electronic media used to commit cyberbullying by respondents were reported as Instant messaging, E-mails, Social Networking Sites, Online games, compromising photos, Videoclips, Phone calls, Raid on personal blogs and websites. Findings demonstrate that the foremost motive amongst respondents to commit electronic bullying is found to be Social Relationship. Main motive for males behind bullying others using cyber medium is "Unevenness of Power" and make themselves socially strong or weaken others. However, Secrecy and Namelessness caused by anonymity offered by cyberbullying is most prominent motive for females. The results showed that females are more affected by cyberbullying as compared to males regarding "Withdrawal and Isolation" and "Indulging in Harmful Habits". However Increased Psychological Distress caused by cyberbullying has no major difference between males and females. Anonymity through secrecy, namelessness and freedom of expression enables cyber bully to feel protected in virtual environments and they may take advantage when contrasted with traditional bullying.
C1 [Abbasi, Sidra; Shamim, Azra] COMSATS Univ Islamabad, Dept Comp Sci, Islamabad, Pakistan.
   [Abbasi, Sidra; Shamim, Azra] Al Hamd Islamic Univ, Dept Comp Sci, Islamabad, Pakistan.
   [Qureshi, Muhammad Ahsan] Int Islamic Univ Islamabad, Deptment Comp Sci & Software Engn, Islamabad, Pakistan.
RP Abbasi, S (reprint author), COMSATS Univ Islamabad, Dept Comp Sci, Islamabad, Pakistan.
EM sidraabasi@gmail.com; adnan.naseem@alhamd.pk;
   azra_shamim@COMSATS.edu.pk; ahsanqureshi1@gmail.com
CR Ak K. Y., 2015, COMPUTERS HUMAN BEHA
   Alduailej AH, 2017, 2017 INTERNATIONAL CONFERENCE ON COMPUTER AND APPLICATIONS (ICCA), P389, DOI 10.1109/COMAPP.2017.8079791
   Alvarez-Garcia G. T., 2017, VALIDATION CYBERVICT
   Alvarez-Garcia P. C. R., 2015, RISK FACTORS ASS CYB
   [Anonymous], 2015, INT J CLIN HLTH PSYC
   Aricak T. e. a., 2008, CYBERPSYCHOLOGY BEHA
   Barlett W. Z., 2017, PREDICTING CYBERBULL
   Bauman W. J. L., 2013, ASS BULLYING CYBERBU
   Behm-Morawit, 2013, MIRRORED SELVES INFL
   Brewer K. J., 2015, CYBERBULLYING SELF E
   Calvete P. P., 2010, CYBERBULLYING ADOLES
   Cetin P. A., 2011, CYBER VICTIM BULLYIN
   Chandio F. H., 2011, STUDYING ACCEPTANCE
   Cross L., 2015, SOCIAL ECOLOGICAL FR
   Crosslin G. M., 2014, COMPUTERS HUMAN BEHA
   Cuadrado-Gordillo F. -A., 2016, I ADOLESCENTS PERCEP
   Cuadrado-Gordillo F. -A. I., 2016, ADOLESCENTS PERCEPTI
   Donegan R, 2012, BULLYING CYBERBULLYI
   Esq B. Bennett, 2013, CYBERBULLYING SCH AG
   Francisco d. D. M. M. J., 2015, CYBERBULLYING HIDDEN
   Gahagan F. L. R., 2016, COLL STUDENT CYBERBU
   Goebert C. J. Y., 2011, IMPACT CYBERBULLYING
   Gualdo M. J. J., 2015, EMOTIONAL IMPACT CYB
   Hinduja P. J. W., 2010, BULLYING CYBERBULLYI
   Kim G. K., 2018, J YOUTH ADOLESCENCE
   Kim S. e. a., 2017, J YOUTH ADOLESCENCE
   Kowalski L. S. P., 2007, J ADOLESCENT HLTH
   Kowalski L. S. P., 2013, PSYCHOL PHYS ACAD CO
   Kwan S. M. M. (., 2013, FACEBOOK BULLYING EX
   Lam L. Y., 2013, VALIDATION E VICTIMI
   Law W. T., 2012, CHANGING FACE BULLYI
   Law W. T., 2012, COMPUTERS HUMAN BEHA
   Li Q., 2007, COMPUTERS HUMAN BEHA
   Li Q., 2008, ED RES, V50
   Litwiller B. A. M., 2013, J YOUTH ADOLESCENCE
   Marcum R. M. L., 2012, INT J CYBER CRIMINOL
   MICHELE M. P., 2004, CYBERPSYCHOLOGY BEHA
   Mishna D. J., 2012, RISK FACTORS INVOLVE
   Mishna S., 2009, CHILDREN YOUTH SERVI
   O'Brien M., 2010, IMPACT CYBER BULLYIN
   Peebles E., 2014, CYBERBULLYING HIDING
   Raskauskas H. A., 2015, AGGRESSION VIOLENT B
   Romsaiyud W, 2017, INT CONF KNOWL SMART, P242, DOI 10.1109/KST.2017.7886127
   Sanzone-Goodrich M., 2013, CYBERBULLYING SELF C
   Schenk K. C. M., 2013, CHARACTERISTICS COLL
   Semerci A., 2017, INVESTIGATING EFFECT
   Slonje F. A., 2013, COMPUTERS HUMAN BEHA
   Sticca F, 2013, J YOUTH ADOLESCENCE, V42, P739, DOI 10.1007/s10964-012-9867-3
   Talwar S. S., COMPUTERS HUMAN BEHA
   Talwar V, 2014, COMPUT HUM BEHAV, V36, P122, DOI 10.1016/j.chb.2014.03.046
   Tokunaga R. S., 2010, COMPUTERS HUMAN BEHA
   Topcu E. -B., 2010, PROCEDIA SOCIAL BEHA
   Upadhyaya A, 2017, EC SOC DEVELOP, P1
   Wachs S. R., 2015, TRADITIONAL CYBER CO
   Wong-Lo B. L. M., 2011, ALTERNATIVE ED CHILD
   Zhao M. K., 2017, IEEE T AFFECTIVE COM
NR 56
TC 0
Z9 0
U1 1
U2 1
PU IEEE
PI NEW YORK
PA 345 E 47TH ST, NEW YORK, NY 10017 USA
BN 978-1-5386-8143-5
J9 INT CONF EMERG TECHN
PY 2018
PG 6
WC Computer Science, Interdisciplinary Applications; Engineering,
   Electrical & Electronic
SC Computer Science; Engineering
GA BM1EE
UT WOS:000459618000025
DA 2019-03-23
ER

PT J
AU Abidin, NZ
   Kamaluddin, MR
   Shaari, AH
   Din, N
   Ramasamy, S
AF Abidin, Norazlina Zainal
   Kamaluddin, Mohammad Rahim
   Shaari, Azianura Hani
   Din, Norazura
   Ramasamy, Saravanan
TI Knowledge and Protective Practice Towards Love Scam Among Female
   Facebook Users in Malaysia
SO JURNAL KOMUNIKASI-MALAYSIAN JOURNAL OF COMMUNICATION
LA Malay
DT Article
DE Love scam; knowledge; protective practice; female Facebook users; social
   media
ID PSYCHOMETRIC PROPERTIES; VALIDITY
AB Love scam or online love traps are commercial crimes where criminals establish false-love relationships with women to deceive them in terms of monetary and sexual gains. Criminals used various cyber platforms to approach the potential victims; and social media like Facebook is one of the most frequently used platforms. This study was conducted to assess the knowledge and protective practice of love scam among female Facebook users in Malaysia. This study employed a quantitative approach as a survey method by distributing questionnaires. A total of 609 female Facebook users in Malaysia were recruited in this study using a purposive sampling technique. The analysis of each item for the knowledge and practice domains indicates the diversity of responses among respondents. The findings also showed that majority of the respondents have high levels of knowledge and protective practice towards love scams. Pearson correlation analysis also showed a positive and significant relationship (r = 0.30, p <0.05) between domains of knowledge and protective practice towards love scams. The comparison test of the mean score of knowledge and protective practice of love scam found that there were no significant differences based on respondents' history of being a love scam's victim but was found to be significantly different based on the history of friends, acquaintances or family members being the victims of love scam. The findings of this study can be a baseline to measure and monitor the level of knowledge and protective practice of love scam among female social media users in Malaysia.
C1 [Abidin, Norazlina Zainal; Kamaluddin, Mohammad Rahim; Shaari, Azianura Hani] Univ Kebangsaan Malaysia, Bangi, Malaysia.
   [Din, Norazura] Polis Diraja Malaysia, Kuala Lumpur, Malaysia.
   [Ramasamy, Saravanan] Polis Diraja Malaysia, Bahagian Siasatan Kewangan Jabatan Siasatan Jenay, Komersil Bukit Aman, Kuala Lumpur, Malaysia.
RP Abidin, NZ (reprint author), Univ Kebangsaan Malaysia, Bangi, Malaysia.
EM azlinazainal@yahoo.com; rahimk@ukm.edu.my; azianura@ukm.edu.my;
   afrinasuha@gmail.com; sara190672@gmail.com
CR [Anonymous], 2008, CAMBRIDGE ADV LEARNE
   [Anonymous], 2015, PORTAL RASMI POLIS D
   [Anonymous], 2004, UTUSAN ONLINE   0806
   Awani Astro, 2016, ASTRO AWANI     0914
   Bandura A., 1971, SOCIAL LEARNING THEO
   Button M., 2014, J CRIMINOLOGY, P1
   Collins F. M., 2014, THESIS
   Couch D, 2012, HEALTH RISK SOC, V14, P697, DOI 10.1080/13698575.2012.720964
   Dharmalingam TK, 2016, INT MED J MALAYS, V15, P51
   Hassan Syed Najmuddin Syed, 2009, J ISLAM DAN BAHASA A, V1, P31
   Internet Crime Complaint Center, 2012, 2011 INT CRIM REP
   Kamaluddin MR, 2018, AKAD, V88, P109, DOI 10.17576/akad-2018-8802-08
   Kamaluddin MR, 2017, AKAD, V87, P133, DOI 10.17576/akad-2017-8702-10
   Kamaluddin MR, 2016, AKAD, V86, P137, DOI 10.17576/akad-2016-8602-11
   Kamaluddin Mohammad Rahim, 2017, TEKNIK KESAHAN DAN K
   Kamaluddin Mohammad Rahim, 2013, HLTH ENV J, V4, P37
   Kamaluddin Mohammad Rahim, 2014, MALAYSIAN J PSYCHIAT, V23, P4
   Kamaluddin Mohammad Rahim, 2013, MALAYS J PSYCHIAT, V22, P19
   Kamaluddin Mohammad Rahim, 2013, ED MED J, V5, P60
   Natascha Zeitel-Bank & Ute Tat, 2014, P MAN KNOWL LEARN IN
   Salman A, 2017, J KOMUN, V33, P438
   Sekaran U., 2010, RES METHODS BUSINESS
   Shaari Azianura Hani, 2018, JENAYAH CINTA SIBER
   STERNBERG RJ, 1995, J SOC PERS RELAT, V12, P541, DOI 10.1177/0265407595124007
   White MD, 2015, CURR TOP DEV BIOL, V112, P1, DOI 10.1016/bs.ctdb.2014.11.022
   Whitty MT, 2015, SECUR J, V28, P443, DOI 10.1057/sj.2012.57
   Wok S, 2016, J KOMUN, V32, P648
NR 27
TC 0
Z9 0
U1 0
U2 0
PU NATL UNIV MALAYSIA, FAC SOCIAL SCIENCES & HUMANITIES
PI SELANGOR
PA UKM BANGI, SELANGOR, 43600, MALAYSIA
SN 2289-151X
EI 2289-1528
J9 J KOMUN
JI J. Komun.
PY 2018
VL 34
IS 4
BP 113
EP 133
DI 10.17576/JKMJC-2018-3404-07
PG 21
WC Communication
SC Communication
GA HG0MY
UT WOS:000454640900007
DA 2019-03-23
ER

PT J
AU Acar, KV
AF Acar, Kemal Veli
TI OSINT by Crowd-Sourcing: A Theoretical Model for Online Child Abuse
   Investigations
SO INTERNATIONAL JOURNAL OF CYBER CRIMINOLOGY
LA English
DT Article
DE OSINT; Crowd-sourcing; Digital Forensics; Online Child Sexual Abuse;
   Criminal Investigations
ID OPEN SOURCE INTELLIGENCE; CROWDSOURCING SYSTEMS; CYBERCRIME; INTERNET;
   QUALITY; CRIME
AB For various reasons, the backlog of seized devices has increased to unparalleled levels, sometimes leading to years of delays in the trial process, even for online child abuse investigations. In addition to child abuse materials, the digital belongings of an abuser might contain small yet important pieces of information, such as nicknames, e-mails and place names. A thorough digital examination and an appropriate analysis of this set of information might reveal the exact locations or the real identities of criminal associates or victimized children. All these digital clues should be investigated properly through open sources, to identify the real identities of possible owners and discover whether their relationships with the suspect are crime-related. Considering the fact that thousands of such digital traces are present in all seized material for each separate investigation, a thorough examination of every piece of information related to a criminal case becomes a tremendously challenging issue for law enforcement agencies (LEAs). While the resources of LEAs are clearly insufficient, automated methods alone are not adequate to respond fully to current needs. In this regard, this article proposes a new and unorthodox way of handling the ever-growing workload of online child abuse investigators more effectively, by tapping into the energy of a carefully selected crowd of volunteers. After a brief literature review on related subjects, such as open source intelligence (OSINT) and crowdsourcing, in terms of their technical, legal and organizational aspects, the proposed theoretical model will be elaborated. Likely concerns and probable bottlenecks relating to the same respective aspects regarding successful actualization of the model will be identified and thoroughly discussed.
C1 [Acar, Kemal Veli] Turkish Natl Police, Dept Cyber Crime, Eymir Mah 49, TR-06834 Golbasi Ankara, Turkey.
RP Acar, KV (reprint author), Turkish Natl Police, Dept Cyber Crime, Eymir Mah 49, TR-06834 Golbasi Ankara, Turkey.
EM kemalveli.acar@egm.gov.tr
OI acar, kemal veli/0000-0002-6617-6776
CR Acar KV, 2017, INT J CYBER CRIMINOL, V11, P98, DOI 10.5281/zenodo.495775
   Acar KV, 2017, GLOB POLICY, V8, P259, DOI 10.1111/1758-5899.12418
   Adler A., 2011, COLUM J GENDER L, V21, P130
   Allahbakhsh M, 2013, IEEE INTERNET COMPUT, V17, P76, DOI 10.1109/MIC.2013.20
   Amsaleg L., 2009, P 1 ACM WORKSH MULT, P19
   Aschmann M, 2015, PR INT CONF INF WAR, P20
   Bamford J, 2012, WIRED
   Borst I., 2010, ERIM PHD SERIES RES, V221
   Brabham D. C., 2008, INT J RES NEW MEDIA, V14, P1
   Brabham D. C, 2013, USING CROWDSOURCING
   Brabham DC, 2010, INFORM COMMUN SOC, V13, P1122, DOI 10.1080/13691181003624090
   Brewster B, 2014, LECT NOTES ARTIF INT, V8577, P275, DOI 10.1007/978-3-319-08389-6_22
   Buhrmester M, 2011, PERSPECT PSYCHOL SCI, V6, P3, DOI 10.1177/1745691610393980
   Burke C., 2007, CEWCES RES PAPERS
   Calcara G., 2013, MASARYK U J LAW TECH, V7, P33
   Carr J., 2017, ONLINE RISK CHILDREN, P5
   Chandler D, 2013, J ECON BEHAV ORGAN, V90, P123, DOI 10.1016/j.jebo.2013.03.003
   Charalambous E, 2016, ADV SCI TECH SEC APP, P233, DOI 10.1007/978-3-319-47671-1_15
   Day T, 2016, ADV SCI TECH SEC APP, P133, DOI 10.1007/978-3-319-47671-1_9
   Doan A, 2011, COMMUN ACM, V54, P86, DOI 10.1145/1924421.1924442
   Durkin K, 2006, SOCIOL SPECTRUM, V26, P595, DOI 10.1080/02732170600948857
   Esposito L., 1998, CASE W RESERVE J INT, V30, P541
   Estelles-Arolas E, 2012, J INF SCI, V38, P189, DOI 10.1177/0165551512437638
   Gibson H, 2016, ADV SCI TECH SEC APP, P69, DOI 10.1007/978-3-319-47671-1_6
   Goldberg A., 2015, BBC
   HOWE J, 2006, WIRED
   Howe Jeff, 2008, CROWDSOURCING POWER
   Hribar G, 2014, INT J INTELL COUNTER, V27, P529, DOI 10.1080/08850607.2014.900295
   Huang Shih Wen, 2013, P SIGCHI C HUM FACT, P621
   Huey L, 2013, CRIMINOL CRIM JUSTIC, V13, P81, DOI 10.1177/1748895812448086
   International Association of Internet Hotlines, 2016, ANN REP 2015
   Ith T., 2015, PHOTO DNA PROTECTING
   Karger DR, 2014, OPER RES, V62, P1, DOI 10.1287/opre.2013.1235
   Keijzer N., 2017, 9 STAT DEV
   Kietzmann JH, 2017, BUS HORIZONS, V60, P151, DOI 10.1016/j.bushor.2016.10.001
   Kopecky K, 2017, TELEMAT INFORM, V34, P11, DOI 10.1016/j.tele.2016.04.004
   Lillis D., 2016, ARXIV160403850
   Long M, 2016, PSYCHOL PUBLIC POL L, V22, P12, DOI 10.1037/law0000069
   Lyle A, 2016, ADV SCI TECH SEC APP, P277, DOI 10.1007/978-3-319-47671-1_17
   Mercado S., 2009, SECRET INTELLIGENCE, P78
   Muraszkiewicz J., 2018, SOC IMPLICATIONS COM, P23
   National Center for Missing and Exploited Children, KEY FACTS
   Netclean, 2017, NETCLEAN
   Nhan J, 2017, BRIT J CRIMINOL, V57, P341, DOI 10.1093/bjc/azv118
   Okolloh O., 2009, PARTICIPATORY LEARNI, P65
   Pastor R. P., 2017, USING OPEN DATA DETE, P47
   Quick D, 2017, J NETW COMPUT APPL, V86, P24, DOI 10.1016/j.jnca.2016.11.018
   Quick D, 2014, DIGIT INVEST, V11, P273, DOI 10.1016/j.diin.2014.09.002
   Raddick M Jordan, 2009, ARXIV09092925
   Ramwell S, 2016, ADV SCI TECH SEC APP, P197, DOI 10.1007/978-3-319-47671-1_13
   Revell Q, 2016, ADV SCI TECH SEC APP, P153, DOI 10.1007/978-3-319-47671-1_10
   Ribaux O, 2006, FORENSIC SCI INT, V156, P171, DOI 10.1016/j.forsciint.2004.12.028
   Risen J., 2013, NY TIMES
   Rogers MK, 2006, J DIGIT FORENSICS SE, V1, P19
   Rogstadius J., 2011, ICWSM, P321
   Roiphe Rebecca, 2003, SETON HALL L REV, V33, P257
   Sampson F, 2016, ADV SCI TECH SEC APP, P295, DOI 10.1007/978-3-319-47671-1_18
   Stock J., 2014, GLOB SUMM TACKL ONL
   Tapia A. H., 2014, P 11 INT ISCRAM C, P265
   Taylor M, 2003, CHILD PORNOGRAPHY IN
   Trottier D, 2014, INFORM COMMUN SOC, V17, P609, DOI 10.1080/1369118X.2013.808359
   Vendius T. T., 2015, EUROPEAN REV ORG CRI, V2, P6
   Westlake B., 2012, 2012 European Intelligence and Security Informatics Conference (EISIC), P156, DOI 10.1109/EISIC.2012.25
   Whittle H, 2013, AGGRESS VIOLENT BEH, V18, P62, DOI 10.1016/j.avb.2012.09.003
   Wolfson S. M., 2011, P AM SOC INFORM SCI, V48, P1, DOI [DOI 10.1002/MEET.2011, 10.1002/meet.2011]
   Yager, USING OPEN DATA DETE, P47
   Zgoba K, 2004, CRIMINAL JUSTICE STU, V4, P385, DOI DOI 10.1080/1478601042000314892
NR 67
TC 0
Z9 0
U1 0
U2 0
PU K JAISHANKAR
PI TAMIL NADU
PA DEPT CRIMINOLOGY & CRIMINAL JUSTICE, MANONMANIAM SUNDARANAR UNIV,
   THIRUNELVELI, TAMIL NADU, 627 012, INDIA
SN 0974-2891
J9 INT J CYBER CRIMINOL
JI Int. J. Cyber. Criminol.
PD JAN-JUN
PY 2018
VL 12
IS 1
BP 206
EP 229
DI 10.5281/zenodo.1467897
PG 24
WC Criminology & Penology
SC Criminology & Penology
GA GY8MV
UT WOS:000448884300013
OA DOAJ Gold
DA 2019-03-23
ER

PT S
AU Agrawal, S
   Awekar, A
AF Agrawal, Sweta
   Awekar, Amit
BE Pasi, G
   Piwowarski, B
   Azzopardi, L
   Hanbury, A
TI Deep Learning for Detecting Cyberbullying Across Multiple Social Media
   Platforms
SO ADVANCES IN INFORMATION RETRIEVAL (ECIR 2018)
SE Lecture Notes in Computer Science
LA English
DT Proceedings Paper
CT 40th European Conference on Information Retrieval Research (ECIR)
CY MAR 26-29, 2018
CL Grenoble, FRANCE
SP Lab Informatique Grenoble, British Comp Soc, Informat Retrieval Specialist Grp, Naver Labs, Google, Univ Grenoble Alpes, Grenoble INP, Grenoble Alpes Data Inst, Grenoble Alpes Metropole, Labex, ARIA, ACM Special Interest Grp Informat Retrieval, Springer, Persyval Lab
DE Cyberbullying; Social media; Deep learning
AB Harassment by cyberbullies is a significant phenomenon on the social media. Existing works for cyberbullying detection have at least one of the following three bottlenecks. First, they target only one particular social media platform (SMP). Second, they address just one topic of cyberbullying. Third, they rely on carefully handcrafted features of the data. We show that deep learning based models can overcome all three bottlenecks. Knowledge learned by these models on one dataset can be transferred to other datasets. We performed extensive experiments using three real-world datasets: Formspring (similar to 12k posts), Twitter (similar to 16k posts), and Wikipedia(similar to 100k posts). Our experiments provide several useful insights about cyberbullying detection. To the best of our knowledge, this is the first work that systematically analyzes cyberbullying detection on various topics across multiple SMPs using deep learning based models and transfer learning.
C1 [Agrawal, Sweta] Adobe Syst, Tech Staff, Noida, India.
   [Awekar, Amit] Indian Inst Technol, Gauhati, Guwahati, India.
RP Awekar, A (reprint author), Indian Inst Technol, Gauhati, Guwahati, India.
EM sweagraw@adobe.com; awekar@iitg.ernet.in
CR Badjatiya P., 2017, P 26 INT C WORLD WID, P759, DOI DOI 10.1145/3041021.3054223
   Djuric N, 2015, WWW'15 COMPANION: PROCEEDINGS OF THE 24TH INTERNATIONAL CONFERENCE ON WORLD WIDE WEB, P29, DOI 10.1145/2740908.2742760
   Hinduja S, 2010, ARCH SUICIDE RES, V14, P206, DOI 10.1080/13811118.2010.494133
   Johnson R., 2016, P 33 INT C MACH LEAR, P526
   Karthik D., 2011, WORKSH SOC MOB WEB I
   Kim Y., 2014, P 2014 C EMP METH NA, P1746, DOI DOI 10.3115/V1/D14-1181
   Nobata C., 2016, P 25 INT C WORLD WID, P145
   Patchin JW, 2006, YOUTH VIOLENCE JUV J, V4, P148, DOI [10.1177/1541204006286288, DOI 10.1177/1541204006286288]
   Pennington  J., 2014, EMNLP, P1532, DOI DOI 10.3115/V1/D14-1162
   Reynolds K., 2011, Proceedings of the 2011 Tenth International Conference on Machine Learning and Applications (ICMLA 2011), P241, DOI 10.1109/ICMLA.2011.152
   Servance RL, 2003, WISC LAW REV, P1213
   Tang D., 2014, P 52 ANN M ASS COMP, V1, P1555, DOI DOI 10.3115/V1/P14-1146
   van der Maaten L, 2008, J MACH LEARN RES, V9, P2579
   Van Hee C, 2015, INT C HUM SOC AN HUS, P13
   Waseem Z., 2016, P NAACL STUD RES WOR, P88
   Whittaker E, 2015, J SCH VIOLENCE, V14, P11, DOI 10.1080/15388220.2014.949377
   Wulczyn Ellery, 2017, P 26 INT C WORLD WID, P1391, DOI DOI 10.1145/3038912.3052591
   Yin D., 2009, P CONTENT ANAL WEB, V2, P1
   Zhou P., 2016, COLING 2016, P3485
NR 19
TC 0
Z9 0
U1 3
U2 3
PU SPRINGER INTERNATIONAL PUBLISHING AG
PI CHAM
PA GEWERBESTRASSE 11, CHAM, CH-6330, SWITZERLAND
SN 0302-9743
EI 1611-3349
BN 978-3-319-76941-7; 978-3-319-76940-0
J9 LECT NOTES COMPUT SC
PY 2018
VL 10772
BP 141
EP 153
DI 10.1007/978-3-319-76941-7_11
PG 13
WC Computer Science, Information Systems; Computer Science, Theory &
   Methods; Information Science & Library Science
SC Computer Science; Information Science & Library Science
GA BK8MG
UT WOS:000443115000011
DA 2019-03-23
ER

PT J
AU Aitken, S
   Gaskell, D
   Hodkinson, A
AF Aitken, Susan
   Gaskell, Danielle
   Hodkinson, Alan
TI Online Sexual Grooming: Exploratory Comparison of Themes Arising From
   Male Offenders' Communications with Male Victims Compared to Female
   Victims
SO DEVIANT BEHAVIOR
LA English
DT Article
ID INTERNET
AB The majority of current grooming research makes no distinctions between male and female targets. This study therefore aims to provide an initial attempt to rectify this. Thematic analysis was used to analyze eight transcripts from the Perverted Justice website, revealing five main themes: positivity, emotional connection, self-protection, sexual content, and arranging to meet offline. Unlike O'Connell (2003), themes were not consecutive. While no thematic differences between target genders were found, it was clear that more sexually related words were used toward male targets. It was concluded further investigation of differences between grooming targeted at male victims, and grooming targeted at female victims was warranted.
C1 [Aitken, Susan] Liverpool Hope Univ, Psychol, Liverpool, Merseyside, England.
   [Gaskell, Danielle] Liverpool Hope Univ, Liverpool, Merseyside, England.
   [Hodkinson, Alan] Liverpool Hope Univ, Dept Disabil & Educ, Liverpool, Merseyside, England.
RP Aitken, S (reprint author), Liverpool Hope Univ, Psychol, Liverpool, Merseyside, England.
EM aitkens@hope.ac.uk
CR Abel Gene G., 1989, PERSPECTIVES BEHAVIO, P223
   APA, 2013, DIAGN STAT MAN MENT
   Black PJ, 2015, CHILD ABUSE NEGLECT, V44, P140, DOI 10.1016/j.chiabu.2014.12.004
   Braun V., 2006, QUALITATIVE RES PSYC, V3, P77, DOI DOI 10.1191/1478088706QP0630A
   Carr John., 2003, CHILD ABUSE CHILD PO
   Choo KKR, 2009, AIC REPORTS RES PUBL, V103
   Durkin KF, 1997, FED PROBAT, V61, P14
   Egan V, 2005, SEX ABUSE-J RES TR, V17, P223, DOI 10.1007/s11194-005-5053-4
   Egan V, 2009, BRIT J PSYCHOL, V100, P415, DOI 10.1348/000712608X357858
   Egan Vincent, 2011, ANTISOCIAL BEHAV CAU, P119
   Elliott IA, 2017, TRAUMA VIOLENCE ABUS, V18, P83, DOI 10.1177/1524838015591573
   Esposito L., 1998, CASE W RESERVE J INT, V30, P541
   Fehr E, 2000, AM ECON REV, V90, P980, DOI 10.1257/aer.90.4.980
   Geiser Robert L., 1979, HIDDEN VICTIMS SEXUA
   Grosskopf A, 2010, TRENDS ISS CRIME CRI
   Henry O, 2010, J SEX AGGRESS, V16, P33, DOI 10.1080/13552600903454132
   Hidalgo Jose M., 2012, COMBINING PREDATION
   Howitt D, 2010, INTRO QUALITATIVE ME
   Johnson P, 1996, FEDERAL COMMUNICATIO, Vv49, P217
   Kloess JA, 2014, TRAUMA VIOLENCE ABUS, V15, DOI 10.1177/1524838013511543
   Leander L, 2008, APPL COGNITIVE PSYCH, V22, P1260, DOI 10.1002/acp.1433
   Lorenzo-Dus N, 2016, DISCOURSE CONTEXT ME, V12, P40, DOI 10.1016/j.dcm.2016.02.004
   Malesky L. A., 2004, J ADDICTIONS OFFENDE, V24, P92, DOI DOI 10.1002/J.2161-1874.2004.TB00185.X
   Malesky L Alvin Jr, 2007, J Child Sex Abus, V16, P23
   Mitchell K. J., 2004, J ADOLESCENT HEALTH, V35, P424, DOI DOI 10.1016/J.JADOHEALTH.2004.05.006
   O'Connell R., 2003, TYPOLOGY CYBER SEXPL
   O'Leary Patrick J, 2008, J Child Sex Abus, V17, P133, DOI 10.1080/10538710801916416
   Pinizzotto Anthony J., 1999, FBI LAW ENFORCEMENT, V68, P1
   Quayle E, 2001, CYBERPSYCHOL BEHAV, V4, P597, DOI 10.1089/109493101753235197
   Tajfel Henri, 1979, SOCIAL PSYCHOL INTER, P33, DOI DOI 10.1016/S0065-2601(05)37005-5
   Taylor G. W., 2001, SEXUALITIES, V4, P293, DOI DOI 10.1177/136346001004003002
   Teliti A., 2015, EUROPEAN SCI J, V11, P60
   Webster S., 2012, EUROPEAN ONLINE GROO
   Wertz F., 2014, QUALITATIVE PSYCHOL, V1, P4, DOI DOI 10.1037/QUP0000007
   Wertz F. J., 2011, HUMANISTIC PSYCHOL, V39, P77, DOI DOI 10.1080/08873267.2011.564531
   Whittle H, 2013, AGGRESS VIOLENT BEH, V18, P135, DOI 10.1016/j.avb.2012.11.008
   Whittle H, 2013, AGGRESS VIOLENT BEH, V18, P62, DOI 10.1016/j.avb.2012.09.003
   Williams ML, 2013, J SEX AGGRESS, V19, P218, DOI 10.1080/13552600.2012.705341
   Williams R, 2013, DEVIANT BEHAV, V34, P135, DOI 10.1080/01639625.2012.707550
   Wolak J, 2003, J ADOLESCENCE, V26, P105, DOI 10.1016/S0140-1971(02)00114-8
NR 40
TC 0
Z9 0
U1 0
U2 1
PU TAYLOR & FRANCIS INC
PI PHILADELPHIA
PA 530 WALNUT STREET, STE 850, PHILADELPHIA, PA 19106 USA
SN 0163-9625
EI 1521-0456
J9 DEVIANT BEHAV
JI Deviant Behav.
PY 2018
VL 39
IS 9
BP 1170
EP 1190
DI 10.1080/01639625.2017.1410372
PG 21
WC Criminology & Penology; Psychology, Social; Sociology
SC Criminology & Penology; Psychology; Sociology
GA GH1BB
UT WOS:000433135100005
DA 2019-03-23
ER

PT B
AU Al-Ajlan, MA
   Ykhlef, M
AF Al-Ajlan, Monirah A.
   Ykhlef, Mourad
GP IEEE
TI Optimized Twitter Cyberbullying Detection based on Deep Learning
SO 2018 21ST SAUDI COMPUTER SOCIETY NATIONAL COMPUTER CONFERENCE (NCC)
LA English
DT Proceedings Paper
CT 21st Saudi-Computer-Society National Computer Conference (NCC)
CY APR 25-26, 2018
CL Riyadh, SAUDI ARABIA
SP Saudi Comp Soc, IEEE Saudi Sect, IEEE
DE cyberbullying; detection; deep learning; convolutional neural network;
   optimization algorithm
AB Cyberbullying is a crime in which a perpetrator targets a person with online harassment and hate. Many cyberbullying detection approaches have been introduced, but they were largely based on textual and user features. Most of the research found in the literature aimed to improve detection by introducing new features. Although, as the number of features increases, the feature extraction and selection phases become harder. In addition, another drawback of such improvements is that some features-for example, user age-can be easily fabricated. In this paper, we propose optimised Twitter cyberbullying detection based on deep learning (OCDD), a novel approach to address the above challenges. Unlike prior work in this field, OCDD does not extract features from tweets and feed them to a classifier; rather, it represents a tweet as a set of word vectors. In this way, the semantics of words is preserved, and the feature extraction and selection phases can be eliminated. As for the classification phase, deep learning will be used, along with a metaheuristic optimisation algorithm for parameter tuning.
C1 [Al-Ajlan, Monirah A.; Ykhlef, Mourad] King Saud Univ, CCIS, Informat Syst Dept, Riyadh, Saudi Arabia.
RP Al-Ajlan, MA (reprint author), King Saud Univ, CCIS, Informat Syst Dept, Riyadh, Saudi Arabia.
EM maalajlan@ksu.edu.sa; ykhlef@ksu.edu.sa
CR Abozinadah E., 2015, INT J KNOWL ENG, V1, P113, DOI [10.7763/IJKE.2015.V1.19, DOI 10.7763/IJKE.2015.V1.19]
   [Anonymous], 2018, TRAIN DAT MACH LEARN
   Ariyaratne M. K. A., 2014, INT J ENG TECHNOLOGY, V4
   Becker H., 2011, TRENDING TOPICS REAL
   Brown E. Clery, 2011, ESTIMATING PREVALENC
   Dadvar Maral, 2013, Advances in Information Retrieval. 35th European Conference on IR Research, ECIR 2013. Proceedings, P693, DOI 10.1007/978-3-642-36973-5_62
   Dinakar K, 2012, ACM T INTERACT INTEL, V2, DOI 10.1145/2362394.2362400
   Donegan R., 2012, ELON J UNDERGRADUATE, V3
   Geem ZW, 2001, SIMULATION, V76, P60
   Guille A, 2015, SOC NETW ANAL MIN, V5, DOI 10.1007/s13278-015-0258-0
   Huang Q., 2014, P 3 INT WORKSH SOC A, P3
   Johnson R, 2014, ARXIV14121058
   Kowalski R., 2017, MISBEHAVIOR ONLINE H, V1, P293
   Li R, 2012, PROC INT CONF DATA, P1273, DOI 10.1109/ICDE.2012.125
   McMinn A. J., 2013, 22 ACM INT C INF KNO
   Michalewicz Z., 1969, GENETIC ALGORITHMS D
   Nahar V., 2013, COMMUNICATIONS INFOR, V3, P238
   Nahar V, 2014, LECT NOTES COMPUT SC, V8506, P160
   Nandhini BS, 2015, PROCEDIA COMPUT SCI, V45, P485, DOI 10.1016/j.procs.2015.03.085
   Pennington Jeffrey, P 2014 C EMP METH NA
   Rafiq R. I., 2015, DETECTION CYBERBULLY
   Reynolds K., 2011, Proceedings of the 2011 Tenth International Conference on Machine Learning and Applications (ICMLA 2011), P241, DOI 10.1109/ICMLA.2011.152
   Sanchez H., 2011, NSDI, V12, P15
   Shetgiri Rashmi, 2013, Adv Pediatr, V60, P33, DOI 10.1016/j.yapd.2013.04.004
   Slonje R, 2008, SCAND J PSYCHOL, V49, P147, DOI 10.1111/j.1467-9450.2007.00611.x
   Sood S., 2011, J AM SOC INFORM SCI, V63, P270
   Sugandhi R., 2016, INT J COMPUTER APPL, V144, P17
   Sugandhi R, 2015, INT CONF INTELL SYST, P173, DOI 10.1109/ISDA.2015.7489220
   Tellex Stefanie, 2003, P 26 ANN INT ACM SIG
   Van Royen K., TELEMATICS INFORM, V32, P89
   Van Royen K, 2015, TELEMAT INFORM, V32, P89, DOI 10.1016/j.tele.2014.04.002
   Varathan K., 2015, INT J INFORM SYSTEMS, V3, P36
   Zhang X., 2015, ADV NEURAL INFORM PR
NR 33
TC 0
Z9 0
U1 0
U2 0
PU IEEE
PI NEW YORK
PA 345 E 47TH ST, NEW YORK, NY 10017 USA
BN 978-1-5386-4110-1
PY 2018
PG 5
WC Computer Science, Theory & Methods
SC Computer Science
GA BL9ZY
UT WOS:000458534800110
DA 2019-03-23
ER

PT B
AU Albar, AA
AF Albar, Ali A.
GP IEEE
TI Development of Scales to Measure the Level of Aggression in Saudi Cyber
   Sphere
SO 2018 21ST SAUDI COMPUTER SOCIETY NATIONAL COMPUTER CONFERENCE (NCC)
LA English
DT Proceedings Paper
CT 21st Saudi-Computer-Society National Computer Conference (NCC)
CY APR 25-26, 2018
CL Riyadh, SAUDI ARABIA
SP Saudi Comp Soc, IEEE Saudi Sect, IEEE
ID COEFFICIENT-ALPHA
AB Cyber aggression is a new term in our digital era, and it includes diverse online aggressive acts. Cyber aggression can be found in many forms; however, the main focus in this study is cyberbullying and cyberstalking acts. Previous studies focused on understanding the causes and effects of physical and digital aggression in different settings and have shown strong relationships between cyber aggression and the physiological and physical influences on both offenders and victims. Nevertheless, the literature shows a lack of research that could measure the level of acceptance and tolerance of these destructive cyber acts. This study focused on developing measurable scales with reliable items to determine the level of acceptability and tolerability of cyber aggression acts. The researcher used factors discovered in the literature to create the scales' items. The developed scales were analyzed and tested to increase reliability as indicated by the Cronbach's Alpha value. The scales were designed to measure how acceptable and tolerable is cyberbullying and cyberstalking in Saudi Arabia. The results show a strong tolerance level of cyber aggression activities, on the other hand, high acceptance was absent. The study added new scales to the literature, and they could be valuable measurement tools for researchers who focus on cyber aggression, cyber security, cyber psychology, and online aggressive behaviors.
C1 [Albar, Ali A.] Yanbu Univ Coll, Comp Sci & Engn Dept, Yanbu Ind City, Saudi Arabia.
RP Albar, AA (reprint author), Yanbu Univ Coll, Comp Sci & Engn Dept, Yanbu Ind City, Saudi Arabia.
EM albara@rcyci.edu.sa
CR Al-Zahrani A. M, 2015, WORLD J ED, V5, P15
   Albar Ali A, 2017, AGGRESSION CYBER SPH, P145, DOI [10.1142/9789813234482_0008, DOI 10.1142/9789813234482_0008]
   Alsweel R. A., 2013, THESIS
   BANDURA A, 1978, J COMMUN, V28, P12, DOI 10.1111/j.1460-2466.1978.tb01621.x
   Brown J.D., 2009, EVAL SIG NEWSL, V13, P20
   Chisholm J., 2014, J INFORM SYSTEMS ED, V25, P77
   CITC, 2014, ANN REP 2014 COMM IN, P1
   Colaizzi P. F., 1978, EXISTENTIAL PHENOMEN, P48
   Cook CR, 2007, NASP COMMUNIQUE, V36, P4
   CRONBACH LJ, 1955, PSYCHOL BULL, V52, P281, DOI 10.1037/h0040957
   Cross D, 2009, AUSTR COVERT BULLYIN
   Dooley JJ, 2009, Z PSYCHOL, V217, P182, DOI 10.1027/0044-3409.217.4.182
   Faryadi Q., 2011, INT J COMPUTATIONAL, V1, P23
   Field A, 2009, DISCOVERING STAT USI
   Hinduja S, 2010, ARCH SUICIDE RES, V14, P206, DOI 10.1080/13811118.2010.494133
   HINKIN TR, 1995, J MANAGE, V21, P967, DOI 10.1016/0149-2063(95)90050-0
   Hutcheson GD, 1999, MULTIVARIATE SOCIAL
   Ipsos Global Advisor, 2011, CYBERBULLYING CIT 24
   Ito M., 2010, HANGING OUT MESSING
   Juvonen J, 2008, J SCHOOL HEALTH, V78, P496, DOI 10.1111/j.1746-1561.2008.00335.x
   Kim J-O, 1978, INTRO FACTOR ANAL WH
   Maple C., 2011, CYBERSTALKING UK ANA
   Mills Carla, 2004, Irish Journal of Psychological Medicine, V21, P112, DOI 10.1017/S0790966700008521
   O'Keeffe GS, 2011, PEDIATRICS, V127, P800, DOI 10.1542/peds.2011-0054
   Pallant Julie, 2013, SPSS SURVIVAL MANUAL
   Patchin J. W, 2014, BULLYING SCHOOLYARD
   Rattray J, 2007, J CLIN NURS, V16, P234, DOI 10.1111/j.1365-2702.2006.01573.x
   SCHMITT N, 1985, APPL PSYCH MEAS, V9, P367, DOI 10.1177/014662168500900405
   Shullich R., 2011, RISK ASSESSMENT SOCI, V1, P1
   Smith J., 2013, INFORM SYSTEMS ED J, V11, P52
   Starcevic V, 2015, MENTAL HLTH DIGITAL
   Starcevic V, 2015, WORLD PSYCHIATRY, V14, P97, DOI 10.1002/wps.20195
   Streiner DL, 2003, J PERS ASSESS, V80, P217, DOI 10.1207/S15327752JPA8003_01
   The Social Clinic, 2015, STAT SOC MED SAUD AR, V3
   Wong-Lo M, 2011, PREV SCH FAIL, V55, P64, DOI 10.1080/1045988X.2011.539429
   Yurdugul H, 2008, HACET U EGITIM FAK, P397
   Zweig J. M., 2013, 2010WGBX003 URB I JU
NR 37
TC 0
Z9 0
U1 0
U2 0
PU IEEE
PI NEW YORK
PA 345 E 47TH ST, NEW YORK, NY 10017 USA
BN 978-1-5386-4110-1
PY 2018
PG 8
WC Computer Science, Theory & Methods
SC Computer Science
GA BL9ZY
UT WOS:000458534800120
DA 2019-03-23
ER

PT S
AU Albar, AA
AF Albar, Ali A.
BE Alemneh, DG
   Allen, J
   Hawamdeh, S
TI Aggression in Cyber Sphere: A Qualitative Study to Explore Saudi Arabian
   Social Media
SO KNOWLEDGE DISCOVERY AND DATA DESIGN INNOVATION
SE Series on Innovation and Knowledge Management
LA English
DT Proceedings Paper
CT International Conference on Knowledge Management (ICKM)
CY OCT 25-26, 2017
CL Dallas, TX
DE Cyber Aggression; Cyber Bullying; Cyber Stalking; Online Harassment;
   Cyber Security; Saudi Arabian Social Media; Social Networking Sites
ID VICTIMIZATION
AB Cyber aggression came about as a result of advances in information communication technology and the aggressive usage of the technology in real life. Nowadays, cyber aggression can take on many forms and faces. However, the main focus of this research is on violent online acts such as bullying and stalking. This qualitative research carried out to explore the concept of cyber aggression and its existence in Saudi Arabia. In-depth interviews were conducted with Saudi social media users to collect understanding and meanings of cyber aggression. A proposed model was generated to describe cyber aggression in Saudi Arabian social media sphere. The results showed that there is a level of acceptance to some cyber aggression acts due to a number of factors including lack of understanding, lack of help and support, societal and traditional influences, and other related aspects that would affect the level of cyber security in social media. This research is a valuable source for educators and researchers who focus on cyber security, cyber psychology, and cyber aggression in social media.
C1 [Albar, Ali A.] Yanbu Univ Coll, Coll Yanbu Ind City, Comp Sci & Engn Dept, Madinah, Saudi Arabia.
RP Albar, AA (reprint author), Yanbu Univ Coll, Coll Yanbu Ind City, Comp Sci & Engn Dept, Madinah, Saudi Arabia.
EM albara@rcyci.edu.sa
CR Abu Shosha G., 2012, EUR SCI J, V8, P31
   Akbulut Y, 2011, AUSTRALAS J EDUC TEC, V27, P1155
   Al-Salem S. A, 2005, THESIS
   Al-Zahrani A. M, 2015, WORLD J ED, V5, P15
   Alamri A. A, 2015, ALYAUM NEWS     0830
   Aljabre A, 2012, INT J BUSINESS HUMAN, V2, P142
   Aljabre A., 2013, ARPN J SCI TECHNOLOG, V3, P161
   Almahmoud M. A. S, 2014, THESIS
   Baldry AC, 2003, J ADOLESCENCE, V26, P703, DOI 10.1016/j.adolescence.2003.07.002
   Beck CT, 2004, NURSING RES PRINCIPL
   Chisholm J., 2014, J INFORM SYSTEMS ED, V25, P77
   CITC, 2014, ANN REP 2014 COMM IN, P1
   Colaizzi P. F., 1978, EXISTENTIAL PHENOMEN, P48
   Ellison NB, 2007, J COMPUT-MEDIAT COMM, V12, P1143, DOI [10.1111/j.1083-6101.2007.00367.x, 10.1111/j.1083-6101.2007.00393.x]
   Faryadi Q., 2011, INT J COMPUTATIONAL, V1, P23
   Fatany S, 2013, AL ARABIYA NEWS
   Fatany S, 2015, AL ARABIYA NEWS
   Hinduja S, 2010, ARCH SUICIDE RES, V14, P206, DOI 10.1080/13811118.2010.494133
   Holloway I, 2010, QUALITATIVE RES NURS
   International Monetary Fund, 2015, SAUD AR TOT POP 2010
   Internet Services Unit, 2006, LOC CONT FILT PROC
   Ipsos Global Advisor, 2011, CYBERBULLYING CIT 24
   Kowalski RM, 2012, CYBERBULLYING BULLYI
   Mackenzie N., 2009, J ASS CHARTERED PHYS, V105, P24
   Magnussen L, 2008, NURS HEALTH SCI, V10, P125, DOI 10.1111/j.1442-2018.2008.00383.x
   Malki Z, 2015, INT J SCI TECHNOLOGY, V3, P83
   Maple C., 2011, CYBERSTALKING UK ANA
   Miller J. D., 2009, THESIS COLL CHARLEST, P1
   Mills Carla, 2004, Irish Journal of Psychological Medicine, V21, P112, DOI 10.1017/S0790966700008521
   Murphy Caryle, 2012, SAUDI ARABIAS YOUTH
   Olweus D., 1993, BULLYING SCH WHAT WE
   OpenNet Initiative, 2004, INT FILT SAUD AR 200
   Petersen B, 2011, INFOGRAPHIC SAUDI AR
   POLIFRONI EC, 1999, PERSPECTIVES PHILOS
   Sabina D, 2010, SOCIAL NETWORKING IL, P1
   Smith J., 2013, INFORM SYSTEMS ED J, V11, P52
   Speziale HS, 2011, QUALITATIVE RES NURS
   Starcevic V, 2015, WORLD PSYCHIATRY, V14, P97, DOI 10.1002/wps.20195
   U. S. Department Of Housing And Urban Development, 2011, SMALL REF EX STUD IN, P1
   Van Manen M., 1990, RES LIVED EXPERIENCE
   Whittaker E, 2015, J SCH VIOLENCE, V14, P11, DOI 10.1080/15388220.2014.949377
NR 41
TC 0
Z9 0
U1 4
U2 4
PU WORLD SCIENTIFIC PUBL CO PTE LTD
PI SINGAPORE
PA PO BOX 128 FARRER RD, SINGAPORE 9128, SINGAPORE
SN 1793-1533
BN 978-981-3234-48-2
J9 SER INNOVAT KNOWL MA
PY 2018
VL 14
BP 145
EP 170
PG 26
WC Information Science & Library Science
SC Information Science & Library Science
GA BK1JR
UT WOS:000431847200008
DA 2019-03-23
ER

PT S
AU Albladi, SM
   Weir, GRS
AF Albladi, Samar Muslah
   Weir, George R. S.
BE Nguyen, NT
   Pimenidis, E
   Khan, Z
   Trawinski, B
TI A Semi-automated Security Advisory System to Resist Cyber-Attack in
   Social Networks
SO COMPUTATIONAL COLLECTIVE INTELLIGENCE, ICCCI 2018, PT I
SE Lecture Notes in Artificial Intelligence
LA English
DT Proceedings Paper
CT 10th International Conference on Computational Collective Intelligence
   (ICCCI)
CY SEP 05-07, 2018
CL Bristol, ENGLAND
SP Univ W England, Wroclaw Univ Sci & Technol
DE Advisory system; Social engineering; Social networks
ID SUSCEPTIBILITY; ISSUES
AB Social networking sites often witness various types of social engineering (SE) attacks. Yet, limited research has addressed the most severe types of social engineering in social networks (SNs). The present study investigates the extent to which people respond differently to different types of attack in a social network context and how we can segment users based on their vulnerability. In turn, this leads to the prospect of a personalised security advisory system. 316 participants have completed an online-questionnaire that includes a scenariobased experiment. The study result reveals that people respond to cyber-attacks differently based on their demographics. Furthermore, people's competence, social network experience, and their limited connections with strangers in social networks can decrease their likelihood of falling victim to some types of attacks more than others.
C1 [Albladi, Samar Muslah; Weir, George R. S.] Univ Strathclyde, Glasgow G1 1XH, Lanark, Scotland.
RP Albladi, SM (reprint author), Univ Strathclyde, Glasgow G1 1XH, Lanark, Scotland.
EM samar.albladi@strath.ac.uk; george.weir@strath.ac.uk
CR Albladi S., 2016, IEEE INT C CYB COMP, P1
   Albladi S. M., 2017, IEEE INT CARN C SEC, P1
   Albladi SM, 2018, HUM-CENT COMPUT INFO, V8, DOI 10.1186/s13673-018-0128-7
   Algarni A, 2017, EUR J INFORM SYST, V26, P661, DOI 10.1057/s41303-017-0057-y
   Alseadoon I, 2015, LECT NOTES ELECTR EN, V315, DOI 10.1007/978-3-319-07674-4_89
   Andaleeb SS, 2017, STRATEGIC MARKETING MANAGEMENT IN ASIA: CASE STUDIES AND LESSONS ACROSS INDUSTRIES, P179
   Benson V, 2015, COMPUT HUM BEHAV, V51, P867, DOI 10.1016/j.chb.2014.11.034
   Buglass SL, 2016, COMPUT HUM BEHAV, V54, P62, DOI 10.1016/j.chb.2015.07.039
   Bullee JW, 2017, INF COMPUT SECUR, V25, P593, DOI 10.1108/ICS-03-2017-0009
   Flores Waldo Rocha, 2014, Information Management & Computer Security, V22, P393, DOI 10.1108/IMCS-11-2013-0083
   Gao HY, 2011, IEEE INTERNET COMPUT, V15, P56, DOI 10.1109/MIC.2011.50
   Goel S, 2017, J ASSOC INF SYST, V18, P22
   Gupta BB, 2018, TELECOMMUN SYST, V67, P247, DOI 10.1007/s11235-017-0334-z
   Iuga C, 2016, HUM-CENT COMPUT INFO, V6, DOI 10.1186/s13673-016-0065-2
   Jordan MI, 2015, SCIENCE, V349, P255, DOI 10.1126/science.aaa8415
   Krombholz K, 2015, J INF SECUR APPL, V22, P113, DOI 10.1016/j.jisa.2014.09.005
   Kumar P, 2009, COMBUST EXPLO SHOCK+, V45, P1, DOI 10.1007/s10573-009-0001-0
   Mohebzada J. G., 2012, 2012 International Conference on Innovations in Information Technology (IIT), P249, DOI 10.1109/INNOVATIONS.2012.6207742
   Rathore S, 2017, J INF PROCESS SYST, V13, P1014, DOI 10.3745/JIPS.03.0079
   Saridakis G, 2016, TECHNOL FORECAST SOC, V102, P320, DOI 10.1016/j.techfore.2015.08.012
   Sheng S, 2010, CHI2010: PROCEEDINGS OF THE 28TH ANNUAL CHI CONFERENCE ON HUMAN FACTORS IN COMPUTING SYSTEMS, VOLS 1-4, P373
   Vishwanath A., 2016, COMMUN RES
   Vishwanath A, 2015, J COMPUT-MEDIAT COMM, V20, P83, DOI 10.1111/jcc4.12100
   Williams EJ, 2017, COMPUT HUM BEHAV, V72, P412, DOI 10.1016/j.chb.2017.03.002
NR 24
TC 0
Z9 0
U1 0
U2 0
PU SPRINGER INTERNATIONAL PUBLISHING AG
PI CHAM
PA GEWERBESTRASSE 11, CHAM, CH-6330, SWITZERLAND
SN 0302-9743
EI 1611-3349
BN 978-3-319-98443-8; 978-3-319-98442-1
J9 LECT NOTES ARTIF INT
PY 2018
VL 11055
BP 146
EP 156
DI 10.1007/978-3-319-98443-8_14
PN I
PG 11
WC Computer Science, Artificial Intelligence; Computer Science, Theory &
   Methods
SC Computer Science
GA BM0KC
UT WOS:000458811500014
DA 2019-03-23
ER

PT B
AU Alghofaili, H
   Almishari, M
AF Alghofaili, Haya
   Almishari, Mishari
GP IEEE
TI Countering Terrorism Incitement of Twitter Profiles in Arabic-Context
SO 2018 21ST SAUDI COMPUTER SOCIETY NATIONAL COMPUTER CONFERENCE (NCC)
LA English
DT Proceedings Paper
CT 21st Saudi-Computer-Society National Computer Conference (NCC)
CY APR 25-26, 2018
CL Riyadh, SAUDI ARABIA
SP Saudi Comp Soc, IEEE Saudi Sect, IEEE
DE social profiling; social network analysis; social network security;
   artificial intelligence; user social behavior and prediction
AB The use of social media tools by individuals and organizations has substantially increased in recent years. The emergence of smartphones and gadgets in particular is boosting their prevalence. Social media leaves space for nearly every Internet user/entity to contribute. On one hand, social media represents an opportunity to reach out to a large audience for many benign applications, such as advertisements, e-commerce, establishing friendships, and knowledge sharing. On the other, social media is an outlet for many miscreants and criminals to spread their messages and commit crimes. Well-known examples of such abuses include the promotion of terrorism and the recruitment of youth into terrorist groups using Twitter and the like.
   This paper studies the Twitter profiles of extremists and proposes a technique for automatically detecting these profiles. Achieving a high detection accuracy would help raise awareness about potential terrorist profiles, allowing law enforcement agencies to take legal measures against these accounts (such as blocking them or asking Twitter to close them). The focus of this paper is on Arabic-based profiles, as Arabic is the main language used for communication in the Kingdom of Saudi Arabia.
C1 [Alghofaili, Haya] KSU, Coll Comp & Informat Sci, Informat Syst Dept, Riyadh, Saudi Arabia.
   [Almishari, Mishari] KSU, Coll Comp & Informat Sci, Comp Sci Dept, Riyadh, Saudi Arabia.
RP Alghofaili, H (reprint author), KSU, Coll Comp & Informat Sci, Informat Syst Dept, Riyadh, Saudi Arabia.
EM 434920514@student.ksu.edu.sa; mialmishari@ksu.edu.sa
CR Alexa A., 2016, 5 TOOLS COMPLETE MAR
   Alexandrovna N., 2015, APPROBATION METHODOL, V15
   Arabia Saudi, 2015, 25 INFLUENCED TWEETS
   Associated Press, 2015, NBC NEWS
   Berger J. M., 2015, BROOKINGS PROJECT US, V20
   Bessinger K., 2016, TWITTER Q2 2016 Q RE
   Dadvar M., 2012, PHD S U TWENT LYON F
   Elnaim B., 2013, INFORM KNOWLEDGE MAN, V3
   Head A. J., 2011, 1 MONDAY PEER REV J, V16
   Hoffman A., 2016, ISLAMIC STATES USE S, V1
   Huang Q., 2014, CYBER BULLYING DETEC
   Ikeda K, 2013, KNOWL-BASED SYST, V51, P35, DOI 10.1016/j.knosys.2013.06.020
   Pennacchiotti M., 2011, P 5 INT AAAI C WEBL
   Perrin A., 2015, SOCIAL MEDIA USAGE 2, V1
   Rosen A., 2017, TWEETING MADE EASIER
   Sarvari H., 2014, IEEE SEC PRIV WORKSH
   Sreenivasan N. D., 2011, VINE J INFORM KNOWLE
   Twitter Developer Platform, 2018, PUBL AN TWEETS OPT A
   Uddin M., 2014, UNDERSTANDING TYPES
   Vandana K., 2012, INT J ARTIFICIAL INT, V3
   Varan S., 2007, CRIME PATTERN DETECT
   Yang C, 2007, ADV INTEL SYS RES, P1332
   Zhao R., 2016, ICDCN 16 P 17 INT C
NR 23
TC 0
Z9 0
U1 0
U2 0
PU IEEE
PI NEW YORK
PA 345 E 47TH ST, NEW YORK, NY 10017 USA
BN 978-1-5386-4110-1
PY 2018
PG 5
WC Computer Science, Theory & Methods
SC Computer Science
GA BL9ZY
UT WOS:000458534800025
DA 2019-03-23
ER

PT J
AU Aripova, F
   Johnson, JE
AF Aripova, Feruza
   Johnson, Janet Elise
TI THE UKRAINIAN-RUSSIAN VIRTUAL FLASHMOB AGAINST SEXUAL ASSAULT
SO JOURNAL OF SOCIAL POLICY STUDIES
LA English
DT Article
DE sex; violence; gender; flashmob; social media; feminism
AB This article examines the 2016 Ukrainian-Russian virtual flashmob that took on the issues of sexual assault, including childhood sexual abuse, sexual harassment, and rape. Begun by a Ukrainian activist on Facebook, the flashmob resulted in more than ten thousand original posts and led to a broader discussion on violence against women in Ukrainian and Russian. Many women (and some men) for the first time publicly disclosed excruciating details of physical and psychological coercion and the lasting trauma they suffered. The commonalities across the posts and the public visibility of the flashmob directly confronted the stigma attached to the topic of sexual violence. The media reactions to the flashmob ranged from empathy toward the victims and condemnation of the perpetrators to criticism of female promiscuity and victim blaming. The flashmob had concrete results: criminal cases were opened against teachers at one of Moscow's prominent public schools and a series of initiatives were directed against sexual violence in Ukraine. This article provides the first systematic documentation and analysis of these posts as well as their reception in mass media and the impact so far of the flashmob, situating this flashmob as the same kind of activism that was seen in the bigger 2017 #MeToo campaign. In these ways, we contribute to what little social scientists know about violence against women in the post-Soviet region and assess this new tactic of feminist activism. Unsurprisingly, such activism does not change societies in one fell swoop, but the Ukrainian-Russian flashmob shows how virtual activism can nudge towards progressive change.
C1 [Aripova, Feruza] Harvard Univ, Davis Ctr Russian & Eurasian Studies, Cambridge, MA 02138 USA.
   [Aripova, Feruza] NYU, Jordan Ctr Adv Study Russia, New York, NY 10003 USA.
   [Johnson, Janet Elise] CUNY Brooklyn Coll, Polit Sci & Womens & Gender Studies, Brooklyn, NY 11210 USA.
   [Johnson, Janet Elise] NYU, Ctr European & Mediterranean Studies, New York, NY 10003 USA.
RP Aripova, F (reprint author), Harvard Univ, Davis Ctr Russian & Eurasian Studies, Cambridge, MA 02138 USA.; Aripova, F (reprint author), NYU, Jordan Ctr Adv Study Russia, New York, NY 10003 USA.
EM aripova.f@husky.neu.edu; Johnson@brooklyn.cuny.edu
CR [Anonymous], 2016, SAMOE STRASHNOE CHTO
   Antonova N., 2017, OPENDEMOCRACY
   Babchenko A, 2016, ECHO MOSKVI
   Council of Europe Office in Ukraine, 2017, COMB VIOL WOM CHILDR
   Davies K., 2014, THE MOSCOW TIMES
   Gerasymenko G. V, 2015, DEMOGRAPHY SOCIAL EC, P138
   Gornostayeva V, 2016, POHOZHE YA PLOHO SFO
   Hankivsk-y Olena, 2014, E W, V1, P19
   Human Rights Watch, 2003, DISCR WOM UKR LAB FO
   Huntley S.S, 2013, RUSSIAN LEGISLATION
   Interfax Ukraine, 2013, MYK REG PROS REQ COU
   Johnson JE, 2014, NATL PAP, V42, P583, DOI 10.1080/00905992.2014.916667
   Johnson Janet Elise, 2009, GENDER VIOLENCE RUSS
   Keller J., 2016, J GENDER STUD, V27, P22
   Krasnova A, 2016, COSMOPOLITAN
   Kronhaus E, 2016, BOLSHE 16 LET MY ZNA
   LaMotte S, 2017, CNN
   Latynina Y, 2012, THE MOSCOW TIMES
   Litvinova D., 2016, THE MOSCOW TIMES
   Meduza, 2016, WOM WHO WASNT AFR SA
   Meduza, 2017, WHAT DIFF DOES IT MA
   Melnychenko N, 2016, YANEBOYUSSKAZATI YA
   Melnychenko N, 2016, SHO MENE VIKLIKAE SH
   Moss K., 2017, ANTIGENDER CAMPAIGNS, P195
   Narochnitskaya N, 2016, IZVESTIA
   Nosik A, 2016, LIVEJOURNAL
   Parkhomenko S, 2016, POHOZHE NU VOT NAKON
   RIA Novosti, 2016, RPC NAZV EKSG INT FL
   Rossiya 24, 2017, KIS DMIRT CSHA SOLD
   Rubchak M, 2012, EUR J WOMENS STUD, V19, P55, DOI 10.1177/1350506811425827
   Savinova O, 2016, BBC UKRAINE
   Sledcom, 2016, MOSKV FAKT SOV DEYST
   SocialDataHub, 2018, SKOLK CHEL ZHD OTS S
   Sperling Valerie, 2015, SEX POLITICS PUTIN P
   Suchland J, 2015, EC VIOLENCE TRANSNAT
   Yurkovskaya O, 2016, SNOB
   Zacharek S, 2017, TIME
   Zychowicz J., 2011, ANTHR E EUROPE REV, V29, P215
NR 38
TC 0
Z9 0
U1 2
U2 2
PU NATL RESEARCH UNIV HIGHER SCH ECONOMICS
PI MOSCOW
PA SHABOLOVKA, 26, MOSCOW, 119049, RUSSIA
SN 1727-0634
J9 J SOC POLICY STUD
JI J. Soc. Policy Stud.
PY 2018
VL 16
IS 3
BP 487
EP 500
DI 10.17323/727-0634-2018-16-3-487-500
PG 14
WC Social Issues
SC Social Issues
GA GV2XK
UT WOS:000445954700007
DA 2019-03-23
ER

PT J
AU Ayeni, BK
   Sahalu, JB
   Adeyanju, KR
AF Ayeni, Bakare K.
   Sahalu, Junaidu B.
   Adeyanju, Kolawole R.
TI Detecting Cross-Site Scripting in Web Applications Using Fuzzy Inference
   System
SO JOURNAL OF COMPUTER NETWORKS AND COMMUNICATIONS
LA English
DT Article
ID VULNERABILITIES
AB With improvement in computing and technological advancements, web-based applications are now ubiquitous on the Internet. However, these web applications are becoming prone to vulnerabilities which have led to theft of confidential information, data loss, and denial of data access in the course of information transmission. Cross-site scripting (XSS) is a form of web security attack which involves the injection of malicious codes into web applications from untrusted sources. Interestingly, recent research studies on the web application security centre focus on attack prevention and mechanisms for secure coding; recent methods for those attacks do not only generate high false positives but also have little considerations for the users who oftentimes are the victims of malicious attacks. Motivated by this problem, this paper describes an "intelligent" tool for detecting cross-site scripting flaws in web applications. This paper describes the method implemented based on fuzzy logic to detect classic XSS weaknesses and to provide some results on experimentations. Our detection framework recorded 15% improvement in accuracy and 0.01% reduction in the false-positive rate which is considerably lower than that found in the existing work by Koli et al. Our approach also serves as a decision-making tool for the users.
C1 [Ayeni, Bakare K.; Sahalu, Junaidu B.; Adeyanju, Kolawole R.] Ahmadu Bello Univ, Fac Sci, Dept Comp Sci, Zaria, Nigeria.
RP Ayeni, BK (reprint author), Ahmadu Bello Univ, Fac Sci, Dept Comp Sci, Zaria, Nigeria.
EM bakarre@gmail.com
CR Abbass A. N., 2016, INT J COMPUTER APPL, V143, P78
   Alakeel A. M., 2014, WORLD ACAD SCI ENG T, V8
   Alberto P., 2015, FUZZY LOGIC CONTROLL
   Animesh B., 2014, ADV FUZZY SYSTEMS, V2014
   Antunes V., 2009, P IEEE IFIP INT C DE
   Bathia P, 2011, COMM COM INF SC, V133, P268
   Cordon O., 2001, ADV FUZZY SYSTEMS AP, V19, P978
   Duchene F., 2012, 2012 IEEE Fifth International Conference on Software Testing, Verification and Validation (ICST 2012), P815, DOI 10.1109/ICST.2012.181
   Durkin J., 1994, EXPERT SYSTEM DESIGN
   Fonseca J, 2009, 2009 IEEE/IFIP INTERNATIONAL CONFERENCE ON DEPENDABLE SYSTEMS & NETWORKS (DSN 2009), P93, DOI 10.1109/DSN.2009.5270349
   Georgios P. S., 2009, EL COMP SEC C, V29, P35
   Hibshi H., 2016, COMPOSITE SECURITY R
   Hossain S., 2014, P SEC ASS C
   Huang Y. W., 2008, P INT S SOFTW REL EN, P219
   Infosecurity Europe, 2013, APPL VULN REP
   Isatou H., 2014, 9 INT C SOFTW ENG AD, P227
   Kanchan A., 2014, INT J SCI ENG RES, V5
   Koli M., 2016, INT J RECENT INNOVAT, V4, P692
   Krishnaveni S., 2013, INT J COMPUTER APPL, V74, P36
   MAMDANI EH, 1974, P I ELECTR ENG, V121, P1585, DOI 10.1049/piee.1974.0328
   Mankad A., 2014, INT J EMERGING RES M, V4, P33
   Nithya V, 2015, INT J SECUR APPL, V9, P139, DOI 10.14257/ijsia.2015.9.3.14
   Prithvi B., 2008, P 5 C DET INTR MALW, P23
   Priti S., 2015, INT J ENG APPL SCI I, V2
   Saleh AZM, 2015, PROCEDIA COMPUT SCI, V72, P112, DOI 10.1016/j.procs.2015.12.111
   Shahriar H., 2016, INT J SECURE SOFTWAR, V7, P145
   Shar LK, 2012, INFORM SOFTWARE TECH, V54, P467, DOI 10.1016/j.infsof.2011.12.006
   Sharma P, 2012, INT J SYST ASSUR ENG, V3, P343, DOI 10.1007/s13198-012-0125-6
   Stuttard D., 2011, WEB APPL HACKERS HDB
   Sun Y., 2012, P 2012 INT C COMP SC, P2161
   Van Gundy M, 2012, COMPUT SECUR, V31, P612, DOI 10.1016/j.cose.2011.12.004
   Vandana D., 2014, INT J COMPUTER APPL, V108, P25
   WANG LX, 1992, IEEE T SYST MAN CYB, V22, P1414, DOI 10.1109/21.199466
   Zadeh A., 1965, FUZZY SETS
NR 34
TC 0
Z9 0
U1 3
U2 3
PU HINDAWI LTD
PI LONDON
PA ADAM HOUSE, 3RD FLR, 1 FITZROY SQ, LONDON, W1T 5HF, ENGLAND
SN 2090-7141
EI 2090-715X
J9 J COMPUT NETW COMMUN
JI J. Comput. Netw. Commun.
PY 2018
AR 8159548
DI 10.1155/2018/8159548
PG 10
WC Telecommunications
SC Telecommunications
GA GQ3ZB
UT WOS:000441605500001
OA DOAJ Gold
DA 2019-03-23
ER

PT S
AU Bahuguna, A
   Bisht, RK
   Pande, J
AF Bahuguna, Ashutosh
   Bisht, R. K.
   Pande, Jeetendra
GP IEEE
TI ROADMAP AMID CHAOS: CYBER SECURITY MANAGEMENT FOR ORGANISATIONS
SO 2018 9TH INTERNATIONAL CONFERENCE ON COMPUTING, COMMUNICATION AND
   NETWORKING TECHNOLOGIES (ICCCNT)
SE International Conference on Computing Communication and Network
   Technologies
LA English
DT Proceedings Paper
CT 9th International Conference on Computing, Communication and Networking
   Technologies (ICCCNT)
CY JUL 10-12, 2018
CL IISC, Bengaluru, INDIA
HO IISC
DE Cyber Security; Information Security; Computer Security; Security
   Frameworks; Cyber Security Maturity
AB It is evident that adoption of ICT has bought many positive changes in the society and operations of the organisations. However, along with positive changes, there is negative side of cyber threats which emerged as key challenge for organisations to securely operate the services on ICT infrastructure. A cyber attacks against the organisations ICT infrastructure can compromise and abuse it for the malicious purpose. There are numerous standards, frameworks, maturity models, law & regulations and guidelines available for implementing and managing cyber security for the organisation. However the selection of appropriate framework for cyber security is confusing for organisation due to lack of clear roadmap.
   This paper discusses the challenges in effective implementation of cyber security controls in an organisation. A roadmap for implementing, managing and assessing effective cyber security at organisation amid confusion & chaos of numerous frameworks is also proposed in this paper.
C1 [Bahuguna, Ashutosh] Uttarakhand Tech Univ, Sudhowala, Uttarakhand, India.
   [Bahuguna, Ashutosh] CERT In, New Delhi, India.
   [Bisht, R. K.] Amrapali Inst Technol & Sci, Dept Appl Sci, Haldwani, India.
   [Pande, Jeetendra] Uttarakhand Open Univ, Sch Comp Sci & IT, Haldwani, India.
RP Bahuguna, A (reprint author), Uttarakhand Tech Univ, Sudhowala, Uttarakhand, India.
EM bahuguna.a@meity.gov.in; bishtrk@gmail.com; jpande@uou.ac.in
CR Aldhmou R. O. S. a. F. M., 2009, EUROPEAN J EC FINANC, P32
   Center for Internet Security, CIS 20 CRIT SEC CONT
   EDX, 2017, CYB SEC EC
   ENISA, 2017, ENISA THREAT LANDSC
   European Union Agency for Network and Information Security, 2015, CRIT INF INFR PROT A
   Global Cyber Security Capacity Center, 2016, CYB CAP MAT MOD
   International Organization for Standardization, 2013, 27000 ISOIEC
   ISACA, COBIT FRAM IT GOV CO
   Ministry of Electronics and IT, 2013, NAT CYB SEC POL
   Ministry of Electronics and IT (MeitY), INF SEC ED AW ISEA
   National Cyber Security Center, CYB ESS
   National Institute of Standards and Technology, NIST CYB SEC FRAM
   Rizkallah J., 2017, FORBES
   Saudi Arabian Monetary Authority, 2017, CYB SEC FRAM
   von Solms R, 2013, COMPUT SECUR, V38, P97, DOI 10.1016/j.cose.2013.04.004
NR 15
TC 0
Z9 0
U1 0
U2 0
PU IEEE
PI NEW YORK
PA 345 E 47TH ST, NEW YORK, NY 10017 USA
SN 2162-7665
BN 978-1-5386-4430-0
J9 INT CONF COMPUT
PY 2018
PG 6
WC Engineering, Electrical & Electronic; Telecommunications
SC Engineering; Telecommunications
GA BL1RS
UT WOS:000448205000105
DA 2019-03-23
ER

PT J
AU Barbe, D
   Pennington-Gray, LP
AF Barbe, Danielle
   Pennington-Gray, Lori
TI Using situational crisis communication theory to understand Orlando
   hotels' Twitter response to three crises in the summer of 2016
SO JOURNAL OF HOSPITALITY AND TOURISM INSIGHTS
LA English
DT Article
DE Social media; Tourism; Lodging; Crisis communication; Hotel
ID SOCIAL MEDIA; HURRICANE EVACUATION; PLANNING LESSONS; ADOPTION;
   MANAGEMENT; DETERMINANTS; HOSPITALITY; INTENTION; INSIGHTS; TOURISTS
AB Purpose - The purpose of this paper is to assess the crisis communication strategies implemented by hotel and lodging organizations via social media. Specifically, this study analyzed Twitter content by hotels in Orlando, Florida during the summer of 2016 when several crises occurred that made global media coverage, including the alligator snatching on Disney property, the mass shooting at Pulse nightclub and growing concerns of Zika virus.
   Design/methodology/approach - To understand crisis communication in the hotel industry, this study was guided by the technology-environment-organization framework and situational crisis communication theory (SCCT). Twitter content between June 1 and August 31, 2016 from Orlando hotels was collected and content analyzed to determine: was the message related to the crisis event, the SCCT strategy used and the influence of hotel organizational factors (ownership, size, classification) on the use of social media for crisis communication.
   Findings - Results indicate that most hotels are not currently using Twitter as a form of crisis communication. Only the shooting at Pulse Nightclub was communicated and the SCCT bolster strategy was used throughout each of the crisis-related message, reminding stakeholders that they too are a victim.
   Originality/value - This study provides insight into the ways hotels are using social media for crisis communication. Each crisis explored was different, and while the hotels were not responsible for creating the crises, they are responsible for the safety of guests. These results inform hoteliers that there is a responsibility to communicate during a crisis, particularly for informative purposes.
C1 [Barbe, Danielle; Pennington-Gray, Lori] Univ Florida, Dept Tourism Recreat & Sport Management, Gainesville, FL 32611 USA.
RP Barbe, D (reprint author), Univ Florida, Dept Tourism Recreat & Sport Management, Gainesville, FL 32611 USA.
EM dbarbe@ufl.edu
CR Aluri A, 2015, INT J CONTEMP HOSP M, V27, P670, DOI 10.1108/IJCHM-09-2013-0415
   American Red Cross, 2013, SOC MED DIS BEST PRA
   Anderson C, 2012, CORNELL HOSP Q, V12, P6
   Auer C., 2016, HDB INT CRISIS COMMU
   Avsic Zupanc Tatjana, 2016, Zdr Varst, V55, P228
   Awa HO, 2017, J ENTERP INF MANAG, V30, P893, DOI 10.1108/JEIM-03-2016-0079
   Burby RJ, 1996, DISASTERS, V20, P49, DOI 10.1111/j.1467-7717.1996.tb00514.x
   Cahyanto I, 2016, TOURISM MANAGE, V52, P264, DOI 10.1016/j.tourman.2015.06.014
   Cahyanto I, 2015, J TRAVEL RES, V54, P329, DOI 10.1177/0047287513517418
   Cahyanto I, 2014, J DESTIN MARK MANAGE, V2, P253, DOI 10.1016/j.jdmm.2013.10.003
   Caplan D., 2016, ABC NEWS
   Chaffey  D., 2016, SMART INSIGHTS SOCIA
   Chang H. C., 2010, P AM SOC INFORM SCI, V47, P1, DOI DOI 10.1002/MEET.14504701295
   Chau PYK, 1997, MIS QUART, V21, P1, DOI 10.2307/249740
   Coombs WT, 2007, CORP REPUT REV, V10, P163, DOI 10.1057/palgrave.crr.1550049
   Coombs W. T., 2002, MANAGEMENT COMMUNICA, V6, P165, DOI [10.1177/089331802237233, DOI 10.1177/089331802237233]
   Coombs W. T, 2014, ONGOING CRISIS COMMU
   Coombs W. T., 1999, J PUBLIC RELAT RES, V11, P125, DOI DOI 10.1207/S1532754XJPRR1102_02
   Coombs WT, 2018, SOCIAL MEDIA AND CRISIS COMMUNICATION, P21
   Coombs WT, 2015, BUS HORIZONS, V58, P141, DOI 10.1016/j.bushor.2014.10.003
   Cordeiro M., 2016, ORLANDO WEEKLY
   Deng S. L., 1992, International Journal of Hospitality Management, V11, P225, DOI 10.1016/0278-4319(92)90020-V
   Fall L. T., 2006, J TRAVEL TOUR MARK, V19, P77
   Faulkner B, 2001, TOURISM MANAGE, V22, P135, DOI 10.1016/S0261-5177(00)00048-0
   Fuchs M, 2010, J TRAVEL RES, V49, P165, DOI 10.1177/0047287509336469
   Gangwar H, 2014, J ENTERP INF MANAG, V27, P488, DOI 10.1108/JEIM-08-2012-0047
   Gilgoff D., 2013, NATL GEOGRAPHIC DAIL
   Hossain MA, 2011, INFORM TECHNOL PEOPL, V24, P236, DOI 10.1108/09593841111158365
   Hughes AL, 2009, INT J EMERG MANAG, V6, P248, DOI 10.1504/IJEM.2009.031564
   Kirk D., 1998, International Journal of Hospitality Management, V17, P33, DOI 10.1016/S0278-4319(98)00005-X
   Lacy S, 1996, JOURNALISM MASS COMM, V73, P963, DOI 10.1177/107769909607300414
   LANDIS JR, 1977, BIOMETRICS, V33, P159, DOI 10.2307/2529310
   Le Y, 2006, ANN TOURISM RES, V33, P545, DOI 10.1016/j.annals.2006.01.002
   Leung D, 2015, TOUR RECREAT RES, V40, P391, DOI 10.1080/02508281.2015.1090152
   Levy SE, 2013, CORNELL HOSP Q, V54, P49, DOI 10.1177/1938965512464513
   Liu BJ, 2015, INT J HOSP MANAG, V47, P76, DOI 10.1016/j.ijhm.2015.03.005
   MacKay K, 2017, INT J CONTEMP HOSP M, V29, P669, DOI 10.1108/IJCHM-10-2015-0618
   Malhotra R, 2009, WORLDW HOSP TOUR THE, V1, P66, DOI 10.1108/17554210910949896
   Matyas C, 2011, NAT HAZARDS, V59, P871, DOI 10.1007/s11069-011-9801-0
   Mensah I., 2006, INT J HOSP MANAG, V25, P414, DOI DOI 10.1016/J.IJHM.2005.02.003
   Miller M, 2016, WASHINGTON POST
   Miller N, 2016, ORLANDO SENTINEL
   Musso D, 2015, EMERG INFECT DIS, V21, P359, DOI 10.3201/eid2102.141363
   Neuman WL, 2012, BASICS SOCIAL RES QU
   Oliveira T., 2011, ELECT J INF SYST EVA, V14, P110
   Oxford Economics, 2018, EC IMP OUT OF STAT V
   Paraskevas A., 2006, Management Decision, V44, P892, DOI 10.1108/00251740610680587
   Pariona A., 2017, WORLD ATLAS
   Pedicini S., 2017, ORLANDO SENTINEL
   Pennington-Gray L., 2016, HOMELAND SECURITY NE, P1
   Pforr C., 2006, SCH MANAGEMENT WORKI
   Ramdani B, 2013, J SMALL BUS ENTERP D, V20, P735, DOI 10.1108/JSBED-12-2011-0035
   Ritchie B. W., 2003, Journal of Travel & Tourism Marketing, V15, P199, DOI 10.1300/J073v15n02_11
   Ritchie BW, 2014, J TRAVEL RES, V53, P12, DOI 10.1177/0047287513482775
   Ritchie BW, 2011, SCAND J HOSP TOUR, V11, P367, DOI 10.1080/15022250.2011.600591
   Ritchie BW, 2004, TOURISM MANAGE, V25, P669, DOI 10.1016/j.tourman.2003.09.004
   Rogers E.M., 1995, DIFFUSION INNOVATION
   Rousaki B, 2006, TOUR HOSP RES, V7, P27, DOI 10.1057/palgrave.thr.6050030
   Santora M., 2016, NY TIMES
   Schroeder A, 2013, J TRAVEL TOUR MARK, V30, P126, DOI 10.1080/10548408.2013.751271
   Seeger MW, 2006, J APPL COMMUN RES, V34, P232, DOI 10.1080/00909880600769944
   Seeger MW, 2001, J BUS ETHICS, V31, P369, DOI 10.1023/A:1010759319845
   Sigala M., 2011, Information Technology and Tourism, V13, P269, DOI 10.3727/109830512X13364362859812
   Smerecnik KR, 2011, J SUSTAIN TOUR, V19, P171, DOI 10.1080/09669582.2010.517316
   Stafford G., 2002, Cornell Hotel and Restaurant Administration Quarterly, V43, P27, DOI 10.1016/S0010-8804(02)80054-4
   Stake R. E., 2000, HDB QUALITATIVE RES, P435
   Statista, 2017, NUMB SOC NETW US US
   Stobbe M., 2017, ORLANDO SENTINEL
   Tarlow P., 2014, INT J RELIG TOURISM, V2, P10
   Tornatzky L.G., 1990, PROCESSES TECHNOLOGI
   Trusov M, 2009, J MARKETING, V73, P90, DOI 10.1509/jmkg.73.5.90
   Tzschentke NA, 2008, INT J HOSP MANAG, V27, P126, DOI 10.1016/j.ijhm.2007.07.010
   Ulmer RR, 2002, PUBLIC RELAT REV, V28, P361, DOI 10.1016/S0363-8111(02)00165-0
   Visit Florida, 2017, RESEARCH
   Visit Orlando, 2017, YEAR REV 2016 REP
   Visit Orlando, 2017, BOARD HIGHL 3 QUART
   Visser S., 2016, CNN
   Wachinger G, 2013, RISK ANAL, V33, P1049, DOI 10.1111/j.1539-6924.2012.01942.x
   Wang J, 2012, TOURISM MANAGE, V33, P1057, DOI 10.1016/j.tourman.2011.12.006
   Wang YM, 2010, TECHNOL FORECAST SOC, V77, P803, DOI 10.1016/j.techfore.2010.03.006
   World Tourism Organization, 1998, HDB NAT DIS RED TOUR
   World Travel & Tourism Council, 2017, TRAV TOUR EC IMP 201
   Yin R. K., 2003, CASE STUDY RES DESIG, V5
NR 83
TC 0
Z9 0
U1 2
U2 2
PU EMERALD GROUP PUBLISHING LTD
PI BINGLEY
PA HOWARD HOUSE, WAGON LANE, BINGLEY BD16 1WA, W YORKSHIRE, ENGLAND
SN 2514-9792
EI 2514-9806
J9 J HOSP TOUR INSIGHTS
JI J. Hosp. Tour. Insights
PY 2018
VL 1
IS 3
SI SI
BP 258
EP 275
DI 10.1108/JHTI-02-2018-0009
PG 18
WC Hospitality, Leisure, Sport & Tourism
SC Social Sciences - Other Topics
GA GU7HG
UT WOS:000445490700006
OA Bronze
DA 2019-03-23
ER

PT J
AU Barbieri, S
   Feltracco, P
   Lucchetta, V
   Gaudio, RM
   Tredese, A
   Bergamini, M
   Vettore, G
   Pietrantonio, V
   Avato, FM
   Donato, D
   Boemo, DG
   Nesoti, MV
   Snenghi, R
AF Barbieri, Stefania
   Feltracco, Paolo
   Lucchetta, Vittorio
   Gaudio, Rosa Maria
   Tredese, Alberto
   Bergamini, Mauro
   Vettore, Gianna
   Pietrantonio, Vincenzo
   Avato, Francesco Maria
   Donato, Daniele
   Boemo, Deris Gianni
   Nesoti, Maria Vittoria
   Snenghi, Rossella
TI A Social Media-Based Acute Alcohol Consumption Behavior (NekNomination):
   Case Series in Italian Emergency Departments
SO INTERACTIVE JOURNAL OF MEDICAL RESEARCH
LA English
DT Article
DE alcohol drinking; drinking behavior; underage drinking; binge drinking;
   alcoholic intoxication; adolescent; neknomination; binge drinking;
   alcoholic games; social network
ID BINGE DRINKING; COLLEGE-STUDENTS; HIGH-SCHOOL; GAMES; AGE
AB Background: NekNomination, also known as NekNominate, Neck and Nominate, or Neck Nomination, is a social network-based drinking game which is thought to have originated in Australia and spread all over the world between 2013 and 2014. Individuals record videos of themselves while rapidly drinking excessive quantities of alcoholic drinks (necking) and then nominate friends to outdo them within 24 hours; the videos are then posted on social media such as Facebook or YouTube. The consequences of this drinking game have been very dangerous; at least 5 people under age 30 years have died after drinking deadly cocktails, and many others have suffered from alcohol intoxication.
   Objective: The goal of the research is to evaluate data about clinically important acute alcohol intoxication among teenagers and young adults and inform and educate the general public, especially parents, teachers, and health workers, about the spreading craze of dangerous Internet-related behavior among today's teenagers and young people up to the age of 23 years.
   Methods: Patients aged 15 to 23 years with acute alcohol intoxication who came to the emergency department (ED) of 2 major hospitals in Italy from January 1, 2011, to June 30, 2014, were included in this study. Data were retrieved from prehospital and intrahospital medical records and included personal information, methods of intoxication, triage color code, date and time of access to the ED, any relevant signs and symptoms, blood alcohol concentration, and diagnosis at discharge.
   Results: A total of 450 young patients (male 277/450, 61.5%, female 173/450, 38.5%; age 15 to 16 years 15/450, 3.3%, age 17 to 18 years 184/450, 40.9%, age 19 to 23 years 251/450, 55.8%) were recruited. The causes of intoxication were happy hour, binge drinking, NekNominate, eyeballing, other alcoholic games, or a mix of them. Happy hour was found to be more common among the older patients, whereas NekNominate accounted for almost half of the youngest group of hospitalizations. Eyeballing occurred in 1.6% (7/450) of cases; binge drinking and other alcoholic games caused 23.3% (105/450) and 23.8% (107/450) of hospitalizations, respectively. On admission, 44.2% (199/450) of patients were assigned a red or yellow color code requiring immediate medical attention; about 14% of them required additional medical assistance (after being in the ED) or hospitalization, some in semi-intensive care units.
   Conclusions: Our study shows that the increased numbers of hospitalizations due to alcohol intoxication in the adolescent age group, as a consequence of NekNominate or other drinking games, is alarming and represents a serious public health issue. The potential markers of improper use of social networks must be clearly identified, including categories at risk of alcohol abuse, in order to develop intervention and prevention strategies in terms of education and awareness, which may help in averting potentially fatal episodes.
C1 [Barbieri, Stefania; Feltracco, Paolo; Lucchetta, Vittorio; Vettore, Gianna; Pietrantonio, Vincenzo] Univ Padua, Dept Urgent & Emergency Care, Via Giustiniani 2, Padua, Italy.
   [Barbieri, Stefania; Gaudio, Rosa Maria; Avato, Francesco Maria] Univ Ferrara, Forens Med & Toxicol, Ferrara, Italy.
   [Barbieri, Stefania; Bergamini, Mauro] Univ Ferrara, Prevent Med & Risk Assessment, Ferrara, Italy.
   [Tredese, Alberto; Snenghi, Rossella] Univ Padua, Forens Med & Toxicol, Padua, Italy.
   [Donato, Daniele; Boemo, Deris Gianni; Nesoti, Maria Vittoria] Padova Hosp, Dept Direct Hosp Management, Padua, Italy.
RP Barbieri, S (reprint author), Univ Padua, Dept Urgent & Emergency Care, Via Giustiniani 2, Padua, Italy.
EM stefibarbieri118@gmail.com
OI Pietrantonio, Vincenzo/0000-0003-3403-3233; Bergamini,
   Mauro/0000-0002-0931-4810; BARBIERI, STEFANIA/0000-0002-3829-5233;
   Tredese, Alberto/0000-0002-9124-745X
CR [Anonymous], 2014, RESULTS 2013 NATL SU
   [Anonymous], 2007, SURG GEN CALL ACT PR
   [Anonymous], 2014, DAILY MIRROR    0216
   Baldwin JM, 2014, SUBST ABUSE TREAT PR, V9, DOI 10.1186/1747-597X-9-17
   Barbieri S, 2015, EUR J PUBLIC HEALTH, V25, DOI [10.1093/eurpub/ckv175.074, DOI 10.1093/EURPUB/CKV175.074]
   Bersani FS, 2015, EUR REV MED PHARMACO, V19, P2311
   Bosmia Anand N, 2014, J Inj Violence Res, V6, P93, DOI 10.5249/jivr.v6i2.540
   DAVIS J, 1964, BRIT J SOCIOL, V15, P191, DOI 10.2307/588465
   El Mazloum R, 2015, EUR J PUBLIC HLTH S3, V25
   Farke Walter, 2007, Adicciones, V19, P333
   Gormley NJ, 2012, CRIT CARE MED, V40, P290, DOI 10.1097/CCM.0b013e31822f09c0
   Hingson RW, 2006, ARCH PEDIAT ADOL MED, V160, P739, DOI 10.1001/archpedi.160.7.739
   Miller JW, 2007, PEDIATRICS, V119, P76, DOI 10.1542/peds.2006-1517
   Mu Karen J, 2015, Addict Behav Rep, V2, P61
   National Institute on Alcohol Abuse and Alcoholism, 2004, NIAAA NEWSLETTER
   Nelson JP, 2015, HEALTH ECON REV, V5, DOI 10.1186/s13561-014-0040-4
   Peterson Thomas, 2014, Case Rep Emerg Med, V2014, P191237, DOI 10.1155/2014/191237
   Polizzotto MN, 2007, DRUG ALCOHOL REV, V26, P469, DOI 10.1080/09595230701494374
   Suffoletto B, 2014, ANN EMERG MED, V64, P664, DOI 10.1016/j.annemergmed.2014.06.010
   Wombacher K, 2017, HEALTH COMMUN, V32, P596, DOI 10.1080/10410236.2016.1146567
   Zamboanga BL, 2005, J ADOLESCENT HEALTH, V37, P77, DOI 10.1016/j.jadohealth.2004.12.007
   Zamboanga BL, 2013, J PSYCHOSOC NURS MEN, V51, P14, DOI 10.3928/02793695-20130828-01
   Zamboanga BL, 2013, AM J DRUG ALCOHOL AB, V39, P275, DOI 10.3109/00952990.2013.827202
   Zonfrillo MR, 2014, CLIN PEDIATR, V53, P1215, DOI 10.1177/0009922814536265
NR 24
TC 0
Z9 0
U1 3
U2 3
PU JMIR PUBLICATIONS, INC
PI TORONTO
PA 59 WINNERS CIRCLE, TORONTO, ON M4L 3Y7, CANADA
SN 1929-073X
J9 INTERACT J MED RES
JI Interact. J. Med. Res.
PD JAN-JUN
PY 2018
VL 7
IS 1
AR e2
DI 10.2196/ijmr.6573
PG 7
WC Medicine, Research & Experimental
SC Research & Experimental Medicine
GA GN2KT
UT WOS:000438827500002
PM 29386170
OA DOAJ Gold, Green Published
DA 2019-03-23
ER

PT J
AU Batcha, RR
   Kumar, KP
   Danapaquiame, N
   Arumugam, J
   Saravanan, D
AF Batcha, R. Rahin
   Kumar, K. Prem
   Danapaquiame, N.
   Arumugam, J.
   Saravanan, D.
TI Blocking Abusive and Analysis of Tweets in Twitter Social Network Using
   NLP in Real-Time
SO BIOSCIENCE BIOTECHNOLOGY RESEARCH COMMUNICATIONS
LA English
DT Article
DE SOCIAL NETWORK; NATURAL LANGUAGE PROCESSING; MACHINE LANGUAGE;
   CASTIGATING WORDS; BAG OF WORDS AND DASHBOARD
AB In day-to-day life, everyone need to share their thoughts, opinion, feelings and information etc., between their friends, relatives and society in fast and rapid speed of data exchange range rate for every seconds. But we cannot measure the originality of the message and message is having any false, positive or negative, castigating words or vulgar words what they share. In existing social network, Twitter Account the linguistic communication process is employed to move with the Human words and machine language to spot and to rate the comments shows whether or not the announce comment is positive or negative/neutral. During this paper, the work is predicated on sentimental analysis for rating and blocks the castigating words used by the twitter followers from their Bag of Words. Finally, Dashboard visualizing tools is employed to represent the restricted words from the announce comments of twitter followers.
C1 [Batcha, R. Rahin; Kumar, K. Prem; Danapaquiame, N.; Arumugam, J.] Sri Manakula Vinayagar Engn Coll, Dept CSE, Pondicherry, India.
   [Saravanan, D.] KL Univ, Dept CSE, Guntur, Andhra Pradesh, India.
RP Batcha, RR (reprint author), Sri Manakula Vinayagar Engn Coll, Dept CSE, Pondicherry, India.
EM batcha35@gmail.com
CR Ahilandeswari T, 2016, INT RES J ADV ENG SC, V2, P1
   Anusha B, 2015, INT RES J ADV ENG SC, V1, P1
   Ardagna D, 2007, IEEE T SOFTWARE ENG, V33, P369, DOI [10.1109/TSE.2007.1011, 10.1109/TSE.2007.1011.]
   Chen XF, 2010, PROCEEDINGS OF 2010 CROSS-STRAIT CONFERENCE ON INFORMATION SCIENCE AND TECHNOLOGY, P9, DOI 10.1145/1952222.1952226
   Conner W, 2009, P 18 INT C WORLD WID, P891
   Dharshini G, 2016, INT RES J ADV ENG SC, V2, P1
   Gayathri R, 2016, INT RES J ADV ENG SC, V2, P22
   Govindharaj I, 2016, INT RES J ADV ENG SC, V2, P7
   Jurca R., 2007, P 16 INT C WORLD WID, P1003, DOI 10.1145/1242572.1242708
   Limam N, 2010, IEEE T SOFTWARE ENG, V36, P559, DOI 10.1109/TSE.2010.2
   Malik Z, 2007, LECT NOTES COMPUT SC, V4831, P38
   Maximilien EM, 2012, ACM SIGMOD RECORD, V31, P36
   Nepal S, 2009, 2009 IEEE INTERNATIONAL CONFERENCE ON WEB SERVICES, VOLS 1 AND 2, P295, DOI 10.1109/ICWS.2009.54
   Rajadurai R, 2017, INT RES J ADV ENG SC, V3, P9
   Sasidevi V, 2017, INT RES J ADV ENG SC, V3, P7
   Shanmugam M, 2017, INT RES J ADV ENG SC, V3, P1
   Xu ZQ, 2007, 2007 IEEE INTERNATIONAL CONFERENCE ON WEB SERVICES, PROCEEDINGS, P249
   Zheng Z, 2007, P 32 ACM IEEE INT C, P35
NR 18
TC 0
Z9 0
U1 0
U2 0
PU SOC SCIENCE & NATURE
PI BHOPAL
PA C-52 HOUSING BOARD COLONY, KOHE FIZA, BHOPAL, MADHYA PRADESH 462 001,
   INDIA
SN 0974-6455
J9 BIOSCI BIOTECHNO RES
JI Biosci. Biotechnol. Res. Commun.
PY 2018
VL 11
IS 1
SI SI
BP 94
EP 103
PG 10
WC Biotechnology & Applied Microbiology
SC Biotechnology & Applied Microbiology
GA GG2NR
UT WOS:000432530100018
DA 2019-03-23
ER

PT J
AU Bautista-Ortuno, R
   Castro-Toledo, FJ
   Perea-Garcia, JO
   Rodriguez-Gomez, N
AF Bautista-Ortuno, Rebeca
   Castro-Toledo, Francisco J.
   Perea-Garcia, Juan O.
   Rodriguez-Gomez, Nuria
TI May I offend you?" An experimental study on perceived offensiveness in
   online violent communication and hate speech
SO INTERNATIONAL E-JOURNAL OF CRIMINAL SCIENCES
LA English
DT Article
DE Hate speech; offensiveness; computer-mediated-communication;
   sociodemographic; attitudinal variables
ID INTERNET; BIAS
AB The aim of this study is to analyze the influence of attitudinal and sociodemographic variables on the perceived offensiveness of online communication and hate speech. We conducted an experimental study in which 373 participants rated their perception of offensiveness of four kinds of violent content (direct incitement to violence/threat, exaltation of violent responses, incitement to discrimination and expression of bad taste) with the appearance of posts in the Facebook social network. We manipulated the emitters (in-group man, in-group woman, and male foreigner). We did find that participants' attitudes towards issues related to the content in the violent messages had a significant effect in how they perceived said content. This kind of investigation becomes extremely relevant given the current legal discussion regarding the criminalization of online violent communication and hate speech.
C1 [Bautista-Ortuno, Rebeca] Univ Miguel Hernandez Elche, Dept Psicol Salud, Elche, Spain.
   [Bautista-Ortuno, Rebeca; Castro-Toledo, Francisco J.] Univ Miguel Hernandez Elche, Ctr CRIMINA Estudio & Prevenc Delincuencia, Elche, Spain.
   [Perea-Garcia, Juan O.] Natl Univ Singapore, Dept Biol Sci, Singapore, Singapore.
RP Bautista-Ortuno, R (reprint author), Avda Univ S-N, Elche 03202, Spain.
EM rbautista@umh.es
FU European Union [740773]; National Institute of Cybersecurity (INCIBE)
   [INCIBEI-2015-02480]
FX This study has received funding from the European Union's Horizon 2020
   research and innovation programme under grant agreement No 740773.; This
   study has been supported by the National Institute of Cybersecurity
   (INCIBE) under grant: "Ayudas para la excelencia de los equipos de
   investigacion avanzada en ciberseguridad" (reference
   INCIBEI-2015-02480).
CR Ahmed AM, 2008, J URBAN ECON, V64, P362, DOI 10.1016/j.jue.2008.02.004
   Alford John, 2004, PERSPECTIVES POLITIC, V2, P707, DOI DOI 10.1017/S1537592704040460
   Alvidrez S, 2016, COMUNICAR, P89, DOI 10.3916/C47-2016-09
   Amichai-Hamburger Y, 2005, CYBERPSYCHOL BEHAV, V8, P140, DOI 10.1089/cpb.2005.8.140
   Baker DJ, 2007, NEW CRIM LAW REV, V10, P370, DOI 10.1525/nclr.2007.10.3.370
   Boeckmann R. J., 2002, J SOCIAL ISSUES, V58
   BREWER MB, 1979, PSYCHOL BULL, V86, P307, DOI 10.1037//0033-2909.86.2.307
   BROWN R, 1986, J OCCUP PSYCHOL, V59, P273, DOI 10.1111/j.2044-8325.1986.tb00230.x
   BROWN R, 1984, HUM RELAT, V37, P547, DOI 10.1177/001872678403700704
   Camps V., 2007, QUA DERNS, V27, P3
   Cialdini RB, 2009, INFLUENCE SCI PRACTI
   COSMIDES L, 1994, AM ECON REV, V84, P327
   Cosmides L., 1992, ADAPTED MIND EVOLUTI, P163, DOI DOI 10.1098/RSTB.2006.1991
   Cowan G, 1996, J APPL SOC PSYCHOL, V26, P355, DOI 10.1111/j.1559-1816.1996.tb01854.x
   Dasgupta N., 2004, SOCIAL JUSTICE RES, V17, P143, DOI DOI 10.1023/B:S0RE.0000027407.70241.15
   Dunbar RIM, 1998, EVOL ANTHROPOL, V6, P178, DOI 10.1002/(SICI)1520-6505(1998)6:5<178::AID-EVAN5>3.3.CO;2-P
   Ellison NB, 2007, J COMPUT-MEDIAT COMM, V12, P1143, DOI [10.1111/j.1083-6101.2007.00367.x, 10.1111/j.1083-6101.2007.00393.x]
   Evans DC, 2003, PERS SOC PSYCHOL B, V29, P273, DOI 10.1177/0146167202239052
   FRANK MG, 1988, J PERS SOC PSYCHOL, V54, P74, DOI 10.1037/0022-3514.54.1.74
   Hinkle S, 1990, SOC IDENTITY THEORY, V48, P70
   Hughes MG, 2014, J COMPUT-MEDIAT COMM, V19, P325, DOI 10.1111/jcc4.12077
   Jacks W., 2015, OPEN ACCESS J FORENS, V7, P64
   Kalinsky B., 2004, URBE IUS REV OPINION, V2, P160
   Lynch JP, 2010, HANDBOOK OF QUANTITATIVE CRIMINOLOGY, P251, DOI 10.1007/978-0-387-77650-7_13
   Magdy Walid, 2015, ARXIV151204570
   Matsuda M. J, 1993, WORDS WOUND CRITICAL
   McDevitt J, 2002, J SOC ISSUES, V58, P303, DOI 10.1111/1540-4560.00262
   Miro-Llinares F., 2012, CIBERCRIMEN FENOMENO
   Miro-Llinares F., 2015, REV ELECT CIENCIA PE, V17, P1
   Miro-Llinares F., 2016, REV INTERNET DERECHO, V22, P82
   PROXI, 2015, REP OBS PROY ONL XEN, VI
   RABBIE JM, 1969, J PERS SOC PSYCHOL, V13, P269, DOI 10.1037/h0028284
   Rodriguez A, 2012, ICONO14, V14, P228, DOI [10.7195/ri14.v10i2.198, DOI 10.7195/RI14.V10I2.198]
   Sobkowicz P, 2010, EUR PHYS J B, V73, P633, DOI 10.1140/epjb/e2010-00039-0
   TAJFEL H, 1971, EUR J SOC PSYCHOL, V1, P149, DOI 10.1002/ejsp.2420010202
   TAJFEL H, 1970, SCI AM, V223, P96, DOI 10.1038/scientificamerican1170-96
   Tajfel Henri, 1979, SOCIAL PSYCHOL INTER, P33, DOI DOI 10.1016/S0065-2601(05)37005-5
   Tynes B, 2004, J APPL DEV PSYCHOL, V25, P667, DOI 10.1016/j.appdev.2004.09.003
   Van Lawick-Goodall Jane, 1968, ANIMAL BEHAV MONOGRA, V1, P167
   Von Essen E., 2013, MATTER TRANSIENT ANO
   Waldron J, 2012, HARM HATE SPEECH
NR 41
TC 0
Z9 0
U1 2
U2 2
PU DMS INT RESEARCH CENTRE
PI DONOSTIA
PA CENTRO CARLOS SANTAMARIA, ELHUYAR PLAZA, 2, DONOSTIA, SAN SEBASTIAN
   20018, SPAIN
SN 1988-7949
J9 INT E-J CRIM SCI
JI Int. E-J. Crim. Sci.
PY 2018
IS 12
AR 2
PG 21
WC Criminology & Penology
SC Criminology & Penology
GA GL3AZ
UT WOS:000437000600002
DA 2019-03-23
ER

PT B
AU Betts, LR
AF Betts, Lucy R.
BA KhosrowPour, M
BF KhosrowPour, M
TI The Nature of Cyber Bullying Behaviours
SO ENCYCLOPEDIA OF INFORMATION SCIENCE AND TECHNOLOGY, 4TH EDITION
LA English
DT Article; Book Chapter
ID DIGITAL TECHNOLOGY; SCHOOL STUDENTS; EXPERIENCES; VICTIMIZATION;
   PREVENTION; INTERNET; LIFE
C1 [Betts, Lucy R.] Nottingham Trent Univ, Nottingham, England.
RP Betts, LR (reprint author), Nottingham Trent Univ, Nottingham, England.
CR Ackers MJ, 2012, EDUC PSYCHOL PRACT, V28, P141, DOI 10.1080/02667363.2012.665356
   Akbulut Y., 2010, CONT ED TECHNOLOGY, V1, P46
   Allison S, 2009, AUST NZ J PSYCHIAT, V43, P1163, DOI 10.3109/00048670903270399
   Alvarez-Garcia D, 2015, INT J CLIN HLTH PSYC, V15, P226, DOI 10.1016/j.ijchp.2015.03.002
   Banchs JE, 2015, MED CLIN N AM, V99, P877, DOI 10.1016/j.mcna.2015.02.013
   Bannink R, 2014, PLOS ONE, V9, DOI 10.1371/journal.pone.0094026
   Bauman S., 2013, PRINCIPLES CYBERBULL
   Beale A., 2007, CLEARING HOUSE J ED, V81, P8, DOI DOI 10.3200/TCHS.81.1.8-12
   Betts Lucy R., 2015, International Journal of Cyber Behavior, Psychology and Learning, V5, P15, DOI 10.4018/ijcbpl.2015040102
   Betts L. R., 2012, ED STAGES INTERACTIV, P209, DOI DOI 10.4018/978-1-4666-0137-6.CH013
   Blakeney K., 2012, INT SCH J, V32, P45
   Calvete E, 2010, COMPUT HUM BEHAV, V26, P1128, DOI 10.1016/j.chb.2010.03.017
   Campbell M. A., 2005, AUSTR J GUIDANCE COU, V15, P68, DOI DOI 10.1375/AJGC.15.1.68
   Casas JA, 2013, COMPUT HUM BEHAV, V29, P580, DOI 10.1016/j.chb.2012.11.015
   Cassidy W, 2009, SCHOOL PSYCHOL INT, V30, P383, DOI 10.1177/0143034309106948
   Chayko M, 2014, SOCIOL COMPASS, V8, P976, DOI 10.1111/soc4.12190
   Chisholm J., 2014, J INFORM SYSTEMS ED, V25, P77
   Connell NM, 2014, YOUTH VIOLENCE JUV J, V12, P209, DOI 10.1177/1541204013503889
   D'Antona R., 2010, J SOCIAL SCI, V6, P523, DOI [10.3844/jssp.2010.523.528, DOI 10.3844/JSSP.2010.523.528]
   Davis K, 2015, INFORM COMMUN SOC, V18, P357, DOI 10.1080/1369118X.2014.952657
   Dehue F, 2008, CYBERPSYCHOL BEHAV, V11, P217, DOI 10.1089/cpb.2007.0008
   Dehue F, 2013, J COMMUNITY APPL SOC, V23, P1, DOI 10.1002/casp.2139
   Della Cioppa V, 2015, AGGRESS VIOLENT BEH, V23, P61, DOI 10.1016/j.avb.2015.05.009
   Erickson J, 2011, CAN J AGING, V30, P197, DOI 10.1017/S0714980811000109
   Fergusson DM, 2014, J SCH VIOLENCE, V13, P146, DOI 10.1080/15388220.2013.840642
   Gamez-Guadix M, 2015, COMPUT HUM BEHAV, V53, P140, DOI 10.1016/j.chb.2015.07.007
   Garaigordobil M, 2015, J YOUTH STUD, V18, P569, DOI 10.1080/13676261.2014.992324
   Hinduja S., 2009, BULLYING SCH PREVENT
   Hinduja S., 2012, SCH CLIMATE 2 0 PREV, DOI [10.4135/9781506335438, DOI 10.4135/9781506335438]
   Hopkins L, 2013, CHILD YOUTH SERV REV, V35, P685, DOI 10.1016/j.childyouth.2013.01.012
   Huang YY, 2010, COMPUT HUM BEHAV, V26, P1581, DOI 10.1016/j.chb.2010.06.005
   Jackson CL, 2012, PSYCHOL POP MEDIA CU, V1, P254, DOI 10.1037/a0029482
   Janis WJD, 2007, J ADOLESCENT HEALTH, V41, pS51, DOI 10.1016/j.jadohealth.2007.08.019
   Juvonen J, 2008, J SCHOOL HEALTH, V78, P496, DOI 10.1111/j.1746-1561.2008.00335.x
   Kowalski RM, 2007, J ADOLESCENT HEALTH, V41, pS22, DOI 10.1016/j.jadohealth.2007.08.017
   Kowalski RM, 2014, PSYCHOL BULL, V140, P1073, DOI 10.1037/a0035618
   Kubiszewski V, 2015, COMPUT HUM BEHAV, V43, P49, DOI 10.1016/j.chb.2014.10.049
   Lapidot-Lefler N, 2015, SOC PSYCHOL EDUC, V18, P1, DOI 10.1007/s11218-014-9280-8
   Law DM, 2012, COMPUT HUM BEHAV, V28, P226, DOI 10.1016/j.chb.2011.09.004
   Litwiller BJ, 2013, J YOUTH ADOLESCENCE, V42, P675, DOI 10.1007/s10964-013-9925-5
   Lund R, 2009, EUR J PUBLIC HEALTH, V19, P111, DOI 10.1093/eurpub/ckn101
   Mark L, 2011, COMPUT SCH, V28, P92, DOI 10.1080/07380569.2011.575753
   Marr N., 2001, BULLYCIDE DEATH PLAY
   Marsh L, 2010, J ADOLESCENCE, V33, P237, DOI 10.1016/j.adolescence.2009.06.001
   Mason KL, 2008, PSYCHOL SCHOOLS, V45, P323, DOI 10.1002/pits.20301
   Mehari KR, 2014, PSYCHOL VIOLENCE, V4, P399, DOI 10.1037/a0037521
   Mishna F, 2009, CHILD YOUTH SERV REV, V31, P1222, DOI 10.1016/j.childyouth.2009.05.004
   Narayanan A, 2014, J GENET PSYCHOL, V175, P134, DOI 10.1080/00221325.2013.834290
   NIXON CL, 2014, MED THERAPEUTICS, V5, P143, DOI DOI 10.2147/AHMT.S36456
   Oldham GR, 2015, COMPUT HUM BEHAV, V42, P5, DOI 10.1016/j.chb.2013.10.041
   Olweus D., 1978, AGGRESSION SCH BULLI
   Olweus D, 2013, ANNU REV CLIN PSYCHO, V9, P751, DOI 10.1146/annurev-clinpsy-050212-185516
   Olweus D, 2012, EUR J DEV PSYCHOL, V9, P559, DOI 10.1080/17405629.2012.705086
   Olweus D, 2012, EUR J DEV PSYCHOL, V9, P520, DOI 10.1080/17405629.2012.682358
   Patchin J.W., 2012, CYBERBULLYING PREVEN
   Pieschl S, 2015, J SCH VIOLENCE, V14, P111, DOI 10.1080/15388220.2014.971363
   Slegers K, 2012, COMPUT HUM BEHAV, V28, P1, DOI 10.1016/j.chb.2011.08.003
   Slonje R, 2008, SCAND J PSYCHOL, V49, P147, DOI 10.1111/j.1467-9450.2007.00611.x
   Slonje R, 2013, COMPUT HUM BEHAV, V29, P26, DOI 10.1016/j.chb.2012.05.024
   Smith P. K., 2014, UNDERSTANDING SCH BU, DOI [10.4135/9781473906853, DOI 10.4135/9781473906853]
   SMITH PK, 2009, J PSYCHOL, V217, P180
   Stauffer S, 2012, PSYCHOL SCHOOLS, V49, P352, DOI 10.1002/pits.21603
   Tangen D, 2010, AUST J GUID COUNS, V20, P225, DOI 10.1375/ajgc.20.2.225
   Thorpe K, 2015, EARLY CHILD RES Q, V32, P174, DOI 10.1016/j.ecresq.2015.04.001
   Tokunaga RS, 2010, COMPUT HUM BEHAV, V26, P277, DOI 10.1016/j.chb.2009.11.014
   Trolley B. C, 2010, CYBER KIDS CYBER BUL
   Ttofi MM, 2014, J SCH VIOLENCE, V13, P5, DOI 10.1080/15388220.2013.857345
   Vandebosch H, 2009, NEW MEDIA SOC, V11, P1349, DOI 10.1177/1461444809341263
   Walrave M, 2011, CHILD SOC, V25, P59, DOI 10.1111/j.1099-0860.2009.00260.x
   Wang J, 2012, J SCHOOL PSYCHOL, V50, P521, DOI 10.1016/j.jsp.2012.03.004
   Wang J, 2009, J ADOLESCENT HEALTH, V45, P368, DOI 10.1016/j.jadohealth.2009.03.021
   Wolke D, 2013, PSYCHOL SCI, V24, P1958, DOI 10.1177/0956797613481608
   Zych I, 2015, AGGRESS VIOLENT BEH, V24, P188, DOI 10.1016/j.avb.2015.05.015
NR 73
TC 0
Z9 0
U1 7
U2 7
PU IGI GLOBAL
PI HERSEY
PA 701 E CHOCOLATE AVE, STE 200, HERSEY, PA 17033-1240 USA
BN 978-1-5225-2256-0; 978-1-5225-2255-3
PY 2018
BP 4245
EP 4254
DI 10.4018/978-1-5225-2255-3.ch368
D2 10.4018/978-1-5225-2255-3
PG 10
WC Computer Science, Information Systems; Computer Science,
   Interdisciplinary Applications
SC Computer Science
GA BI9SE
UT WOS:000416401304042
DA 2019-03-23
ER

PT B
AU Boca-Zamfir, M
   Turliuc, MN
AF Boca-Zamfir, Mioara
   Turliuc, Maria Nicoleta
BE Ungureanu, R
   Mocanu, M
TI The Revised cyber bullying inventory (RCBI) for university students:
   validity for Romanian adolescent population
SO FIFTH INTERNATIONAL CONFERENCE ON ADULT EDUCATION (CIEA 2018): EDUCATION
   FOR VALUES - CONTINUITY AND CONTEXT
LA English
DT Proceedings Paper
CT 5th International Conference on Adult Education (CIEA)
CY APR 25-27, 2018
CL Iasi, ROMANIA
DE cyber bully; cyber victim; teenagers; validity
AB Cyber bullying is the new form of aggression in the digital area. Cyber bullying is defined as a type of bullying by using the internet and the smart phones. Even if, the puberty and the adolescence are the most prevalent ages for cyber bullying, it can be found also among young and adults. The aim of this study was to examine the psychometric properties of the Revised Cyber Bullying Inventory for students (RCBI) for Romanian teenagers using two independent samples. The first group of 221 adolescents (107 males, 114 females) aged 13-18 was used for Exploratory Factor Analysis (EFA). The second group of 274 adolescents (124 males, 150 females) aged 13-18 years old was used for confirmatory factor analyses and other validity tests. They completed the Revised Cyber Bullying Inventory for students (RCBI, Tanrikulu, 2015), Satisfaction with Life Scale (SWLS, Diener, Emmons, Laresen & Griffm, 1985) and Aggression-hostility scale (Zuckerman, Kuhlman, Joireman, Teta & Kraft, 1993) in 60 minutes in their classroom. RCBI for students university is a valid scale which can be used among Romanian teenagers to investigate the cyber bullying experience, as a victim or/and as an aggressor.
C1 [Boca-Zamfir, Mioara; Turliuc, Maria Nicoleta] Alexandru Ioan Cuza Univ, B Dul Carol I, Iasi 700384, Romania.
RP Boca-Zamfir, M (reprint author), Alexandru Ioan Cuza Univ, B Dul Carol I, Iasi 700384, Romania.
EM mioaraz@yahoo.com
CR Berne S, 2013, AGGRESS VIOLENT BEH, V18, P320, DOI 10.1016/j.avb.2012.11.022
   Brack K., 2014, CYBERPSYCHOLOGY, V8, DOI 10.5817/CP2014-2-7
   Cassidy W, 2013, SCHOOL PSYCHOL INT, V34, P575, DOI 10.1177/0143034313479697
   DIENER E, 1985, J PERS ASSESS, V49, P71, DOI 10.1207/s15327752jpa4901_13
   Erdur-Baker O, 2007, J EUROASIAN ED RES, V27, P31
   Feinstein BA, 2014, J INTERPERS VIOLENCE, V29, P1732, DOI 10.1177/0886260513511534
   Foody Mairead, 2015, Internet Interventions, V2, P235, DOI 10.1016/j.invent.2015.05.002
   Hinduja S., 2007, J SCH VIOLENCE, V6, P89, DOI DOI 10.1300/J202V06N03_06
   Hinduja S., 2015, BULLYING SCHOOLYARD, P45
   Kernaghan D., 2013, CYBERPSYCHOLOGY, V7, P1, DOI DOI 10.5817/CP2013-1-5
   King J. E, 2007, J ADOLESCENT HLTH S1, V41
   Kowalski R. M., 2012, CYBERBULLYING BULLYI, P89
   Livingstone S., 2011, RISKS SAFETY INTERNE
   Patchin JW, 2010, J SCHOOL HEALTH, V80, P614, DOI 10.1111/j.1746-1561.2010.00548.x
   Smith PK, 2008, J CHILD PSYCHOL PSYC, V49, P376, DOI 10.1111/j.1469-7610.2007.01846.x
   Tanrikulu I, 2015, THESIS
   Topcu C, 2010, PROCD SOC BEHV, V5, P660, DOI 10.1016/j.sbspro.2010.07.161
   Ybarra ML, 2007, J ADOLESCENT HEALTH, V41, P189, DOI 10.1016/j.jadohealth.2007.03.005
   ZUCKERMAN M, 1993, J PERS SOC PSYCHOL, V65, P757, DOI 10.1037/0022-3514.65.4.757
NR 19
TC 0
Z9 0
U1 0
U2 0
PU EDITOGRAFICA S R L
PI PIANORO
PA INTL PROCEEDINGS DIV, VIA G VERDI 15, PIANORO, BOLOGNA 1-40065, ITALY
BN 978-88-87729-48-1
PY 2018
BP 63
EP 69
PG 7
WC Education & Educational Research
SC Education & Educational Research
GA BL7UK
UT WOS:000455654000008
DA 2019-03-23
ER

PT J
AU Burch, L
AF Burch, Leah
TI "You are a parasite on the productive classes': online disablist hate
   speech in austere times
SO DISABILITY & SOCIETY
LA English
DT Article
DE Online hate speech; disablism; austerity; welfare dependency
ID WELFARE-REFORM; DISABILITY; PEOPLE; CRIME; POLICY; MEDIA; INTERNET;
   REPRESENTATION; DIS/ABILITY; PERSPECTIVE
AB In response to a climate of austerity, disability has been keyed to a meta-narrative that has a political purpose, to justify extensive welfare cuts by positioning disability as a drain on so-called hard-working taxpayers'. This paper explores how this meta-narrative is articulated on the online bulletin board, Reddit, to show how disablist hate speech may emerge as an attempt to secure one's sense of self during austere times. A critical discourse analysis (CDA) is employed to reveal these instances and highlights the normalisation of disablist hate speech within the wider context of welfare dependency. Based on these findings, this paper makes recommendations for future research and makes a call for policy change.
C1 [Burch, Leah] Univ Leeds, Sociol & Social Policy, Leeds, W Yorkshire, England.
RP Burch, L (reprint author), Univ Leeds, Sociol & Social Policy, Leeds, W Yorkshire, England.
EM sslfb@leeds.ac.uk
OI Burch, Leah/0000-0003-1559-3075
FU Economic and Social Research Council [ES/J500215/1]
FX This work was supported by Economic and Social Research Council [grant
   number ES/J500215/1].
CR Adams J, 2005, SOC FORCES, V84, P759, DOI 10.1353/sof.2006.0001
   Al-Hakim M, 2015, J INTERPERS VIOLENCE, V30, P1755, DOI 10.1177/0886260514549197
   Alhaboby ZA, 2016, DISABIL SOC, V31, P1138, DOI 10.1080/09687599.2016.1235313
   Anti Bullying Alliance (ABA), TACKL DIS LANG BAS B
   Banks James, 2010, INT REV LAW COMPUTER, V3, P233, DOI DOI 10.1080/13600869.2010.522323
   Bargh JA, 2002, J SOC ISSUES, V58, P33, DOI 10.1111/1540-4560.00247
   Bates K, 2017, DISABIL SOC, V32, P160, DOI 10.1080/09687599.2017.1281105
   Bauman Z., 2004, WASTED LIVES MODERNI
   Bauman Z, 1989, MODERNITY HOLOCAUST
   Beadle-Brown J., 2014, LIVING FEAR BETTER O
   Blommeart Jan, 2005, DISCOURSE KEY TOPICS, DOI [10.1017/CBO9780511610295, DOI 10.1017/CBO9780511610295]
   Bohm A, 2004, COMPANION QUALITATIV, P270
   Bolt D, 2016, DISABIL SOC, V31, P745, DOI 10.1080/09687599.2016.1203292
   Bolt D, 2015, DISABIL SOC, V30, P1103, DOI 10.1080/09687599.2015.1071240
   Bolt David, 2014, METANARRATIVE DISABI
   Bowker N, 2004, SOC SCI COMPUT REV, V22, P228, DOI 10.1177/0894439303262561
   Bowker N, 2002, DISABIL SOC, V17, P327, DOI 10.1080/09687590220139883
   Bowker NI, 2007, NEW ZEAL J PSYCHOL, V36, P63
   Brandom Russell, 2017, THE VERGE       0815
   Brennan F, 2009, INF COMMUN TECHNOL L, V18, P123, DOI 10.1080/13600830902941076
   Briant E., 2011, BAD NEWS DISABLED PE
   Briant E, 2013, DISABIL SOC, V28, P874, DOI 10.1080/09687599.2013.813837
   Brookes Mark, 2015, TACKLING DISABILITY, P90
   Bruce Tammy, 2001, NEW THOUGHT POLICE
   BUCHSTEIN Hubertus, 1997, CONSTELLATIONS, V4, P248, DOI DOI 10.1111/1467-8675.00052
   Bulter Judith, 1990, GENDER TROUBLE
   Burleigh M., 1994, DEATH DELIVERANCE
   Burnap P, 2015, POLICY INTERNET, V7, P223, DOI 10.1002/poi3.85
   Burnap P, 2016, EPJ DATA SCI, V5, DOI 10.1140/epjds/s13688-016-0072-6
   Cameron David, 2010, ENDING FREE RIDE THO
   Chakraborti N, 2015, J INTERPERS VIOLENCE, V30, P1738, DOI 10.1177/0886260514548581
   Chau M, 2007, INT J HUM-COMPUT ST, V65, P57, DOI 10.1016/j.ijhcs.2006.08.009
   Cooper Harriet, 2016, THEORSING NORMALCY M, P120
   Cornwell Nancy, 1999, INT J LISTENING, V13, P75, DOI [10.1080/10904018.1999.10499028, DOI 10.1080/10904018.1999.10499028]
   CRPD, 2016, INQ CONC UK GREAT BR
   Daniels J, 2018, LEARNING RACE ETHNIC, V335, P129, DOI DOI 10.1162/DMAL.9780262550673.129
   Davis Lennard J., 1995, ENFORCING NORMALCY D
   Deal M, 2007, DISABIL SOC, V22, P93, DOI 10.1080/09687590601056667
   Dendy Mary, 1901, IMPORTANCE PERMANENC
   Department of Work and Pensions, 2010, UN CRED WELF WORKS
   Digital Marketing Ramblings, 2016, NUMB 60 AM REDD STAT
   Dodd S, 2016, DISABIL SOC, V31, P149, DOI 10.1080/09687599.2016.1152952
   Dovidio JF, 2004, ADV EXP SOC PSYCHOL, V36, P1, DOI 10.1016/S0065-2601(04)36001-6
   Duffy M. E., 2003, J COMMUNICATION INQU, V27, P291, DOI DOI 10.1177/0196859903252850
   Elbahtimy Mona, 2014, RIGHT BE FREE HARM H
   Ellis Havelock, 1927, TASK SOCIAL HYGIENE
   Ellison Nick, 2016, STUDENTS COMPANION S, P65
   Equality and Human Rights Commission, 2012, OUT OP TACKL DIS REL
   Equality and Human Rights Commission, 2011, HIDD PLAIN SIGHT INQ
   Eroukhmanoff Clara, 2017, CRITICAL STUDIES SEC, P1, DOI [10.1080/21624887.2017.1355156, DOI 10.1080/21624887.2017.1355156]
   Fairclough N., 2015, LANGUAGE POWER
   Fairclough N, 1997, DISCOURSE SOCIAL INT, P258, DOI DOI 10.4135/9781446289068.N17
   Fairclough N., 1992, DISCOURSE SOCIAL CHA
   Fairclough N, 2013, CRIT POLICY STUD, V7, P177, DOI 10.1080/19460171.2013.798239
   Fausset Richard, 2017, NY TIMES
   Federal Register, 2013, FEDERAL REGISTER
   Fenton N, 2012, COMMUN SOC-SER, P123
   Fish Stanley Eugene, 1994, THERES NO SUCH THING
   Gagnon Tiffany, 2013, 20131102 ENC
   Gallagher Hugh, 1995, BY TRUST BETRAYED
   Garland J, 2014, BRIT J CRIMINOL, V54, P613, DOI 10.1093/bjc/azu018
   Garland-Thompson R., 1997, EXTRAORDINARY BODIES
   Garthwaite K, 2011, DISABIL SOC, V26, P369, DOI 10.1080/09687599.2011.560420
   Goffman E, 1963, STIGMA NOTES MANAGEM
   Goodley D, 2015, SCAND J DISABIL RES, V17, P1, DOI 10.1080/15017419.2014.941924
   Goodley D, 2014, DISABIL SOC, V29, P980, DOI 10.1080/09687599.2014.920125
   Goodley Dan, 2014, DISABILITY STUDIES T
   Goodley D, 2016, DISCOURSE-ABINGDON, V37, P1, DOI 10.1080/01596306.2014.930021
   Gregor Wolbring, 2008, DEVELOPMENT, V51, P252, DOI DOI 10.1057/DEV.2008.17
   Grue J, 2015, INTERD DISABIL STUD, P1
   Gullota Rebecca, 2014, DIS 14 P 2014 C DES
   Guo BR, 2005, DISABIL SOC, V20, P49, DOI 10.1080/0968759042000283638
   Hall N, 2014, RESPONDING TO HATE CRIME: THE CASE FOR CONNECTING POLICY AND RESEARCH, P13
   Herring S, 2002, INFORM SOC, V18, P371, DOI 10.1080/01972240290108186
   Hevey David, 1991, TRANSCRIPTS DISABILI
   HM Government, 2015, GOV SAV 18 6 BIL HAR
   Hodkinson A, 2014, IARTEM E-J, V6, P1
   Hollomotz A, 2013, ROUT ADV DISABIL, P52
   Hoong Sin Chih, 2015, RESPONDING HATE CRIM, P99
   Huffaker DA, 2005, J COMPUT-MEDIAT COMM, V10
   Hughes B, 2000, DISABIL SOC, V15, P555, DOI 10.1080/09687590050058170
   Hughes B, 2015, DISABIL SOC, V30, P991, DOI 10.1080/09687599.2015.1066664
   Hunt P., 1981, DISABILITY CHALLENGE, V1, P37
   Iganski P., 2008, HATE CRIME CITY, DOI [10.1332/policypress/9781861349408.001.0001, DOI 10.1332/POLICYPRESS/9781861349408.001.0001]
   Iganski Paul, 2015, HATE CRIME INT PERSP
   Jaworski A, 2006, DISCOURSE READER
   Jenness V., 2004, MAKING HATE CRIME SO
   Kang R, 2013, P SIGCHI C HUM FACT, P2657
   Kiska Roger, 2012, 5 FUND RIGHTS PLATF
   Lamont M, 2002, ANNU REV SOCIOL, V28, P167, DOI 10.1146/annurev.soc.28.110601.141107
   Lantz S, 2012, DISABIL SOC, V27, P853, DOI 10.1080/09687599.2012.686881
   Law Commission, 2014, 348 LAW COMM
   Leavitt Alex, 2015, 2015 C COMP SUPP COO
   Lee E, 2002, AM BEHAV SCI, V45, P927, DOI 10.1177/0002764202045006003
   Levin J, 2013, ROUT ADV DISABIL, P95
   Liasidou A, 2011, EDUC POLICY, V25, P887, DOI 10.1177/0895904810386587
   Macdonald SJ, 2015, DISABIL SOC, V30, P353, DOI 10.1080/09687599.2015.1009000
   Mackenzie Jean, 2016, BBC NEWS
   Mason-Bish H, 2015, ROUT INT HANDB, P24
   Mason-Bish H, 2013, ROUT ADV DISABIL, P11
   McKenna A., 1992, VIOLENCE DIFFERENCE
   Meyer D, 2014, CRIT CRIMINOL-NETH, V22, P113, DOI 10.1007/s10612-013-9228-x
   MIND, 2007, AN ASS
   Mitchell D, 2003, DISABIL SOC, V18, P843, DOI 10.1080/0968759032000127281
   Munn Robert, 2015, TACKLING DISABILITY, P168
   Novis A, 2013, ROUT ADV DISABIL, P118
   Olsen A., 2017, A Z LEARNING DISABIL
   Overboe J., 2009, J LIT CULTURAL DISAB, V3, P241, DOI DOI 10.1353/JLC.0.0025
   Owusu-Bempah A, 2015, LEGAL STUD, V35, P443, DOI 10.1111/lest.12072
   Pennycook Alastair, 1994, ELT J, V48, P173, DOI DOI 10.1093/ELT/48.2.173
   Quarmby K., 2008, GETTING AWAY MURDER
   Quarmby K., 2011, SCAPEGOAT WHY WE ARE
   Quarmby K, 2013, ROUT ADV DISABIL, P64
   Reddit, 2015, REM HAR SUBR
   Reddit, 2015, AB REDD
   Reddit, 2011, IAMA PERS WHO LIV DI
   Reddit, 2014, DOES R LIB FEEL DIS
   Reddit, 2012, GET OUT THROW AW DEA
   Reddit, 2011, FRIEND SCAMM 850 MON
   Reddit, 2013, HUM RAC LEFT NAT SEL
   Reddit, 2013, I BEL CHILDR SERV ME
   Reddit, 2015, RUL OF REDD
   Reddit, 2015, BEING FAT IS NOT DIS
   Reid C., 2003, Technology, Pedagogy and Education, V12, P345, DOI 10.1080/14759390300200163
   Rheingold Howard, 2000, VIRTUAL COMMUNITY
   Roulstone A, 2013, ROUT ADV DISABIL, P1
   Royle Nicholas, 2003, ROUTLEDGE CRITICAL T
   Schram SF, 2010, CITIZENSHIP STUD, V14, P739, DOI 10.1080/13621025.2010.522363
   Schulzke M, 2016, RES PUBLICA, V22, P225, DOI 10.1007/s11158-015-9282-1
   Shakespeare T, 1997, DISABILITY STUDIES P, P217
   Simpson RM, 2013, LAW PHILOS, V32, P701, DOI 10.1007/s10982-012-9164-z
   Smith Mike, 2015, TACKLING DISABILITY, P299
   Sorial S, 2015, LAW PHILOS, V34, P299, DOI 10.1007/s10982-014-9214-9
   Souto-Manning M, 2014, INT J QUAL STUD EDUC, V27, P159, DOI 10.1080/09518398.2012.737046
   Stamou AG, 2016, SCAND J DISABIL RES, V18, P1, DOI 10.1080/15017419.2014.962611
   Sternberg R. J, 2008, THE NATURE OF HATE
   Taylor RS, 2012, ETHICAL THEORY MORAL, V15, P353, DOI 10.1007/s10677-011-9287-6
   Townsend M., 2016, GUARDIAN
   Tsesis Alexander, 2002, DESTRUCTIVE MESSAGES
   Tyson Jemma, 2015, TACKLING DISABILITY, P20
   van Dijk T A, 1996, TEXTS PRACTICES READ, P84
   Williams ML, 2016, BRIT J CRIMINOL, V56, P211, DOI 10.1093/bjc/azv059
   Williams Simon, 1998, LIVED BODY SOCIOLOGI, DOI [10.4324/9780203260241, DOI 10.4324/9780203260241]
   Williamson K, 2001, J COMPUT-MEDIAT COMM, V7, DOI [10.1111/j.1083-6101.2001.tb00135.x, DOI 10.1111/J.1083-6101.2001.TB00135.X]
   Wodak R, 2009, METHODS CRITICAL DIS
   Wolbring Gregor, 2001, DISABILITY LIFE COUR
   Yates Simeon J., 2001, DISCOURSE DATA GUIDE, P93
   Yeo R, 2003, WORLD DEV, V31, P571, DOI 10.1016/S0305-750X(02)00218-8
   Zimbardo P. G., 1969, NEBRASKA S MOTIVATIO, P237
NR 149
TC 0
Z9 0
U1 5
U2 14
PU ROUTLEDGE JOURNALS, TAYLOR & FRANCIS LTD
PI ABINGDON
PA 2-4 PARK SQUARE, MILTON PARK, ABINGDON OX14 4RN, OXON, ENGLAND
SN 0968-7599
EI 1360-0508
J9 DISABIL SOC
JI Disabil. Soc.
PY 2018
VL 33
IS 3
BP 392
EP 415
DI 10.1080/09687599.2017.1411250
PG 24
WC Rehabilitation; Social Sciences, Interdisciplinary
SC Rehabilitation; Social Sciences - Other Topics
GA FW9WW
UT WOS:000425689900004
DA 2019-03-23
ER

PT J
AU Toledo, FJC
   Llinares, FM
AF Castro Toledo, Francisco Javier
   Miro Llinares, Fernando
TI Do cyber spaces seem more insecure after a cyber attack?
SO INTERNATIONAL E-JOURNAL OF CRIMINAL SCIENCES
LA Spanish
DT Article
DE malware; perceived risk of cybervictimization; fear of cybercrime;
   simulated cyber-attacks; self-protection measures
ID FEAR; CRIME; VICTIMIZATION; SPOTS; RISK
AB In the literature on fear of crime in physical space, there is a well-established relationship between direct experiences of victimization, the environmental characteristics of the place of victimization and its impact on the perceived risk of future victimization. However, nowadays there is very limited evidence about this relationship in cyberspace. Therefore, here we present an innovative experimental research design based on the simulation of a malware cyberattack. The results point in a double direction. On the one hand, both the perceived risk of future cybervictimization and the self-protection measures adopted are not distributed randomly in different cyber-places and, secondly, the experience with the attack in a specific cyber-place seems to extend both the perceived risk and the level of self-protection to other different cyber-places.
C1 [Castro Toledo, Francisco Javier] Univ Miguel Hernandez Elche, Ctr CRIMINA Estudio & Prevenc Delincuencia, Elche, Spain.
   [Miro Llinares, Fernando] Univ Miguel Hernandez Elche, Derecho Penal & Criminol, Elche, Spain.
   [Miro Llinares, Fernando] Ctr CRIMINA Estudio & Prevenc Delincuencia, Elche, Spain.
RP Toledo, FJC (reprint author), Univ Miguel Hernandez Elche, Avda Univ S-N Edif Helike CRIMINA, Elche 03202, Spain.
EM fj.castro@crimina.es
CR AKERS RL, 1987, CRIMINOLOGY, V25, P487, DOI 10.1111/j.1745-9125.1987.tb00807.x
   Alshalan A., 2006, CYB CRIM FEAR VICT A
   Aybar L., 2018, ICCWS 2018 13 INT C, P1
   Bernik I, 2012, PROCEEDINGS OF THE 7TH INTERNATIONAL CONFERENCE ON INFORMATION WARFARE AND SECURITY, P27
   Brunton-Smith I., 2017, ROUTLEDGE INT HDB FE
   Buil-Gil D., 2017, REV ELECT CIENCIA PE, V19, P4
   Castro-Toledo F. J., CUADERNOS POLITICA C
   Castro-Toledo F, 2017, J EXP CRIMINOL, V13, P537, DOI 10.1007/s11292-017-9295-1
   Cates JA, 2003, PSYCHOL CRIME LAW, V9, P225, DOI 10.1080/106316021000072184
   Clark J., 2003, PSYCHIAT PSYCHOL LAW, V102, P267
   Ferraro K. F., 2000, THE FEAR OF CRIME, P277
   Ferraro K.F., 1995, FEAR CRIME INTERPRET
   FISHER B, 1995, J RES CRIME DELINQ, V32, P214, DOI 10.1177/0022427895032002005
   GAROFALO J, 1981, J CRIM LAW CRIM, V72, P839, DOI 10.2307/1143018
   Hale C, 1996, INT REV VICTIMOLOGY, V4, P79, DOI DOI 10.1177/026975809600400201
   Henson B, 2013, J CONTEMP CRIM JUST, V29, P475, DOI 10.1177/1043986213507403
   Hinkle JC, 2015, AM J CRIM JUSTICE, V40, P147, DOI 10.1007/s12103-014-9243-9
   Katz CM, 2003, JUSTICE Q, V20, P95, DOI 10.1080/07418820300095471
   Kelling G. L., 1997, FIXING BROKEN WINDOW
   Lavenda O, 2017, CHILD INDIC RES, V10, P489, DOI 10.1007/s12187-016-9398-7
   Leszczyna R, 2010, J COMPUT VIROL HACKI, V6, P65, DOI 10.1007/s11416-008-0088-y
   Llinares Miro, 2018, OXFORD HDB ENV CRIMI
   Maguire E. R., 2017, POLIC SOC, P1
   Maltz M. D., 1990, MAPPING CRIME ITS CO
   McConnell E. H, 1997, J SECURITY ADM, V20, P22
   Miro Llinares F, 2012, CIBERCRIMEN FENOMENO
   Miro Llinares F., 2011, REV ELECT CIENCIA PE, V13
   Moitra SD, 2005, EUR J CRIME CRIM LAW, V13, P435, DOI 10.1163/1571817054604119
   NASAR JL, 1993, J ENVIRON PSYCHOL, V13, P187, DOI 10.1016/S0272-4944(05)80173-2
   ORTEGA ST, 1987, CRIMINOLOGY, V25, P133, DOI 10.1111/j.1745-9125.1987.tb00792.x
   Painter K, 1996, LANDSCAPE URBAN PLAN, V35, P193, DOI 10.1016/0169-2046(96)00311-8
   Pereira F, 2016, COMPUT HUM BEHAV, V62, P136, DOI 10.1016/j.chb.2016.03.039
   Randa R, 2013, SECUR J, V26, P331, DOI 10.1057/sj.2013.22
   Riek M., 2014, 13 WORKSH EC INF SEC
   Roberts LD, 2013, PSYCHIAT PSYCHOL LAW, V20, P315, DOI 10.1080/13218719.2012.672275
   Ross CE, 1999, URBAN AFF REV, V34, P412, DOI 10.1177/10780879922184004
   Rountree PW, 1996, SOC FORCES, V74, P1353, DOI 10.2307/2580354
   Salem G. W, 2016, FEAR CRIME INCIVILIT
   Skogan W., 1990, DISORDER DECLINE CRI
   Skogan W. G., 1981, COPING CRIME INDIVID
   SMITH LN, 1991, CRIM JUSTICE BEHAV, V18, P217, DOI 10.1177/0093854891018002009
   Virtanen S. M., 2017, PSYCHIAT PSYCHOL LAW, P1
   Vozmediano L, 2010, CRIMINOLOGIA AMBIENT
   Vozmediano L, 2013, INT E-J CRIM SCI
NR 44
TC 0
Z9 0
U1 2
U2 4
PU DMS INT RESEARCH CENTRE
PI DONOSTIA
PA CENTRO CARLOS SANTAMARIA, ELHUYAR PLAZA, 2, DONOSTIA, SAN SEBASTIAN
   20018, SPAIN
SN 1988-7949
J9 INT E-J CRIM SCI
JI Int. E-J. Crim. Sci.
PY 2018
IS 12
AR 1
PG 25
WC Criminology & Penology
SC Criminology & Penology
GA GL3AZ
UT WOS:000437000600001
DA 2019-03-23
ER

PT J
AU Chakkaravarthy, SS
   Sangeetha, D
   Rathnam, MV
   Srinithi, K
   Vaidehi, V
AF Chakkaravarthy, S. Sibi
   Sangeetha, D.
   Rathnam, M. Venkata
   Srinithi, K.
   Vaidehi, V.
TI Futuristic cyber-attacks
SO INTERNATIONAL JOURNAL OF KNOWLEDGE-BASED AND INTELLIGENT ENGINEERING
   SYSTEMS
LA English
DT Article
DE Cybersecurity; cyberwar; cyber espionage; cybercrime; cyberbullying
AB In the present day, human beings are living in a world which is networked together, ranging from online banking to connected physical infrastructures. The network security that was once optional has now become an exigency. Cyber-attacks have now emerged as one of the prime concerns globally. A cyber-attack is an intentional exploitation of networks, businesses and computer systems. Cyber-attackers make use of their malicious code and other software components to alter or steal information, logic or program data of financial organizations, technology-based companies or individuals leading to cybercrimes such as identity and information theft. Cyber-attacks are ubiquitous in the sense that they could be launched by anyone, at any place and at any time. Cyber breaches are spreading like wild fire globally. Existing security systems can only identify the attacks that are known. This paper aims to expose various cyber-attacks and their present-day impact. This paper also presents some mitigation techniques to stay safe against the cyber-attacks.
C1 [Chakkaravarthy, S. Sibi] VIT AP Univ, Dept Comp Sci & Engn, Amaravati, India.
   [Sangeetha, D.; Rathnam, M. Venkata; Srinithi, K.] Madras Inst Technol, Dept Informat Technol, Madras, Tamil Nadu, India.
   [Vaidehi, V.] VIT Univ, Sch Comp Sci & Engn, Madras, Tamil Nadu, India.
RP Chakkaravarthy, SS (reprint author), VIT AP Univ, Dept Comp Sci & Engn, Amaravati, India.
EM chakkaravarthy.sibi@vitap.ac.in
OI Muralidharan, Venkata Rathnam/0000-0003-3602-3653
FU NVIDIA Corporation
FX The first author would like to thank NVIDIA Corporation for funding this
   research.
CR [Anonymous], 2017, SCH ARE PRIME TARGET
   [Anonymous], 2018, SECURE DEVICES RESPO
   Clark GW, 2017, IEEE CONF COGNIT
   Dogaru D. I., 2017, 6 IEEE INT C E HLTH
   Edwards M., 2006, 10 ANTIPHISHING TOOL
   Kassner M., 2017, USING AI ENHANCED MA
   Korolov M., 2016, DDOS ATTACK BBC MAY
   Roberts J. J., 2017, BITCOIN WALLETS SIEG
   Rubens P., 2016, 6 TIPS FIGHTING DDOS
   Shabut A. M., 2016, 10 INT C SOFTW KNOWL
   Vattapparambam E., 2016, DRONES SMART CITIES
   Williams P. A. H., 2015, DOVE PRESS J     JUL
NR 12
TC 0
Z9 0
U1 2
U2 2
PU IOS PRESS
PI AMSTERDAM
PA NIEUWE HEMWEG 6B, 1013 BG AMSTERDAM, NETHERLANDS
SN 1327-2314
EI 1875-8827
J9 INT J KNOWL-BASED IN
JI Int. J. Knowl.-Based Intell. Eng. Syst.
PY 2018
VL 22
IS 3
BP 195
EP 204
DI 10.3233/KES-180384
PG 10
WC Computer Science, Artificial Intelligence
SC Computer Science
GA HB8KA
UT WOS:000451336300004
DA 2019-03-23
ER

PT S
AU Clarke, I
AF Clarke, Isobelle
BE Golbeck, J
TI Stylistic Variation in Twitter Trolling
SO ONLINE HARASSMENT
SE Human-Computer Interaction Series
LA English
DT Article; Book Chapter
ID ONLINE; MEMES
AB Although Phillips and Milner (The ambivalent internet: mischief, oddity and antagonism online 2017) have emphasised that the term 'troll' and 'trolling' are vague and ethically problematic, due to the fact that they are used as catch-all terms for various behaviours, including more serious and criminal behaviours, resulting in the desensitisation of certain hate crimes, it remains to be understood just what these various behaviours and the numerous styles of trolling are. While we can ethically choose to ignore the word, and avoid adding insult to the injury incurred by troll-victims, it is necessary to explore the various strategies and behaviours that encompass these terms. For example, being able to describe the particular functions and styles of trolling may be more meaningful with respect to understanding where particular behaviours linguistically cross over into more negative and/or criminal behaviours, in addition to understanding what linguistic functions and styles society regards as problematic and transgressive. The present chapter focuses on describing the stylistic variation in a corpus of Twitter trolling using a modified version of Biber's (Variation across speech and writing 1988) Multi-Dimensional Analysis. The analysis reveals 3 main dimensions of linguistic variation, which have been interpreted functionally in the context of trolling. The first main dimension opposes an interactive and involved style with an informationally dense reporting function, the second opposes a dismissive style with a mocking function, and the third dimension opposes an argumentative style with trolling Tweets that forewarn by summarising continuing action. By exploring previous research on trolling and current perceptions of problematic behaviour in society, it is argued that these dimensions predominantly reflect the different styles for promoting misinformation.
C1 [Clarke, Isobelle] Univ Birmingham, Birmingham, W Midlands, England.
RP Clarke, I (reprint author), Univ Birmingham, Birmingham, W Midlands, England.
EM Imc789@bham.ac.uk
CR Ansong E. D., 2013, INT J EMERGING SCI E, V2, P42
   Aro Jessikka, 2016, EUROPEAN VIEW, V15, P121, DOI [10.1007/s12290-016-0395-5, DOI 10.1007/S12290-016-0395-5]
   Beckett L, 2017, THE GUARDIAN    0420
   Biber D., 1988, VARIATION SPEECH WRI
   Biber D, 2014, MULTI DIMENSIONAL AN, pxxvi
   Burroughs B, 2013, FIBRECULTURE J, V22, P258
   Cho D, 2015, COMPUT HUM BEHAV, V51, P363, DOI 10.1016/j.chb.2015.04.046
   Clarke Isobelle, 2017, P 1 WORKSH ABUS LANG, P1
   Coles BA, 2016, COMPUT HUM BEHAV, V60, P44, DOI 10.1016/j.chb.2016.02.049
   Collot M, 1996, COMPUTER MEDIATED CO, P13
   Donath J. S., 1999, COMMUNITIES CYBERSPA, P27
   Gaus Arthur, 2012, U S F L REV, V47, P353
   Gentry J, 2016, TWITTER PACKAGE
   Gimpel K, 2011, P 49 ANN M ASS COMP
   Glynn D., 2014, CORPUS METHODS SEMAN, P443, DOI [10.1075/hcp.43.17gly, DOI 10.1075/HCP.43.17GLY]
   Greenacre M, 2006, STAT SOC BEHAV SCI, P197
   Grieve J, 2010, TEXT SPEECH LANG TEC, V42, P303, DOI 10.1007/978-90-481-9178-9_14
   Hardaker C, 2013, J LANG AGGRESS CONFL, V1, P58, DOI 10.1075/jlac.1.1.04har
   Hardaker C, 2015, CORPORA, V10, P201, DOI 10.3366/cor.2015.0074
   Hardaker C, 2010, J POLITENESS RES-LAN, V6, P215, DOI 10.1515/JPLR.2010.011
   Herring S, 2002, INFORM SOC, V18, P371, DOI 10.1080/01972240290108186
   Hogan B, 2012, COMPANION NEW MEDIA, P290
   Husson F, 2017, PACKAGE FACTOMINER
   Klempka A, 2014, CONCORDIA J COMMUN R, V1-14
   KnowYourMeme. com, 2017, HER
   Le Roux B., 2010, MULTIPLE CORRES ANAL
   Leaver T, 2013, FIBRECULTURE J, V22, P216
   Lewandowsky S, 2017, J APPL RES MEM COGN, V6, P353
   MacKinnon R, 2012, INDEX CENSORSHIP, V41, P14, DOI 10.1177/0306422012467413
   Mihaylov T., 2016, P 54 ANN M ASS COMP, V16, P399
   Mihaylov Todor, 2015, P 19 C COMP NAT LANG, P310
   Morrissey B, 2016, PERS STUD, V2, P27
   Nagle A, 2017, KILL ALL NORMIES ONL
   Nicol S., 2012, YOUTH STUDIES AUSTR, V31, P3
   O'Sullivan PB, 2003, NEW MEDIA SOC, V5, P69, DOI 10.1177/1461444803005001908
   Phillips W, 2016, THIS IS WHY WE CANT
   PHILLIPS W, 2017, AMBIVALENT INTERNET
   Sanfilippo MR, 2017, P 50 HAW INT C SYST
   Synnott J, 2017, COMPUT HUM BEHAV, V71, P70, DOI 10.1016/j.chb.2017.01.053
   Tottie G, 1983, MUCH NOT NOTHING STU
   Woolf N, 2016, GUARDIAN
NR 41
TC 0
Z9 0
U1 0
U2 0
PU SPRINGER INTERNATIONAL PUBLISHING AG
PI CHAM
PA GEWERBESTRASSE 11, CHAM, CH-6330, SWITZERLAND
SN 1571-5035
EI 2524-4477
BN 978-3-319-78583-7; 978-3-319-78582-0
J9 HUM-COMPUT INT-SPRIN
PY 2018
BP 151
EP 178
DI 10.1007/978-3-319-78583-7_7
D2 10.1007/978-3-319-78583-7
PG 28
WC Computer Science, Cybernetics; Computer Science, Information Systems;
   Communication; Computer Science, Software Engineering; Computer Science,
   Theory & Methods; Ergonomics
SC Computer Science; Communication; Engineering
GA BL6PQ
UT WOS:000454625700007
DA 2019-03-23
ER

PT J
AU Cripps, J
   Stermac, L
AF Cripps, Jenna
   Stermac, Lana
TI Cyber-Sexual Violence and Negative Emotional States among Women in a
   Canadian University
SO INTERNATIONAL JOURNAL OF CYBER CRIMINOLOGY
LA English
DT Article
DE Technology; Sexual Violence; Online Victimization; Disclosure;
   University
ID PTSD SYMPTOM SEVERITY; SOCIAL REACTIONS; ASSAULT DISCLOSURE; ONLINE
   HARASSMENT; NATIONAL SAMPLE; MENTAL-HEALTH; SELF-BLAME; VICTIMIZATION;
   INTERNET; RAPE
AB Cyber-sexual violence refers to a form of harmful sexually aggressive behaviors committed with the facilitation of digital technologies. Such harmful behaviors can include non-consensual pornography and other image-based sexual exploitation, online sexual harassment, cyber-stalking, online gender-based hate speech, and the use of a carriage service to arrange/attempt to arrange a victim's sexual assault. This article examines the cyber-sexual violence experiences reported by a sample of women on university campuses in Ontario, Canada. Specifically, this study documented the types and forms of cyber-sexual violence that female university students have experienced, whether they disclosed the incidents and their association with negative health emotional states. This study provided evidence indicating that experiences of cyber-sexual violence are associated with symptoms of depression, anxiety, stress, and posttraumatic reactions, regardless of individuals' disclosure experiences. In light of these findings it is crucial that service providers and legislative initiative begin to adapt to the changing technological nature of crimes against women.
C1 [Cripps, Jenna; Stermac, Lana] Univ Toronto, Dept Appl Psychol & Human Dev, 252 Bloor St West, Toronto, ON M5S 1V6, Canada.
RP Cripps, J (reprint author), Univ Toronto, Dept Appl Psychol & Human Dev, 252 Bloor St West, Toronto, ON M5S 1V6, Canada.
EM jenna.cripps@mail.utoronto.ca; l.stermac@utoronto.ca
CR American College Health Association, 2015, AM COLL HLTH ASS NAT
   Bachman R, 1998, CRIM JUSTICE BEHAV, V25, P8, DOI 10.1177/0093854898025001002
   Ballard ME, 2017, GAMES CULT, V12, P466, DOI 10.1177/1555412015592473
   Barak A, 2005, SOC SCI COMPUT REV, V23, P77, DOI 10.1177/0894439304271540
   Baumgartner SE, 2010, J APPL DEV PSYCHOL, V31, P439, DOI 10.1016/j.appdev.2010.07.005
   Beech AR, 2008, AGGRESS VIOLENT BEH, V13, P216, DOI 10.1016/j.avb.2008.03.007
   Biber JK, 2002, CYBERPSYCHOL BEHAV, V5, P33, DOI 10.1089/109493102753685863
   Borja SE, 2006, J TRAUMA STRESS, V19, P905, DOI 10.1002/jts.20169
   Bossler AM, 2012, YOUTH SOC, V44, P500, DOI 10.1177/0044118X11407525
   Boyd C., 2009, AUSTR I FAMILY STUDI, V21, P5
   Broman-Fulks JJ, 2007, J CLIN CHILD ADOLESC, V36, P260, DOI 10.1080/15374410701279701
   Brown EJ, 2001, J TRAUMA STRESS, V14, P781, DOI 10.1023/A:1013098307063
   Bryant-Davis T, 2009, TRAUMA VIOLENCE ABUS, V10, P330, DOI 10.1177/1524838009339755
   Burke SC, 2011, COMPUT HUM BEHAV, V27, P1162, DOI 10.1016/j.chb.2010.12.010
   Campbell R, 2001, Violence Vict, V16, P287
   Campbell R, 1999, Violence Vict, V14, P261
   Citron Danielle Keats, 2014, WAKE FOREST L REV, V49, P345
   Craven S., 2006, J SEX AGGRESS, V12, P287, DOI DOI 10.1080/13552600601069414
   Cyber Civil Rights Initiative, 2013, EFF REV PORN SURV
   DAVIS RC, 1991, AM J COMMUN PSYCHOL, V19, P443
   Dibbell J., 1998, A RAPE IN CYBERSPACE
   Dressing H, 2014, CYBERPSYCH BEH SOC N, V17, P61, DOI 10.1089/cyber.2012.0231
   Finn J, 2004, J INTERPERS VIOLENCE, V19, P468, DOI 10.1177/0886260503262083
   Finn J, 2000, CYBERPSYCHOL BEHAV, V3, P243, DOI 10.1089/109493100316102
   Griffiths M, 2000, CYBERPSYCHOL BEHAV, V3, P537, DOI 10.1089/109493100420151
   Guichard A, 2009, INF COMMUN TECHNOL L, V18, P201, DOI 10.1080/13600830902814919
   Hazelwood SD, 2013, INT J CYBER CRIMINOL, V7, P155
   Henry JD, 2005, BRIT J CLIN PSYCHOL, V44, P227, DOI 10.1348/014466505X29657
   Henry N, 2014, PREVENTING SEXUAL VIOLENCE: INTERDISCIPLINARY APPROACHES TO OVERCOMING A RAPE CULTURE, P1, DOI 10.1057/9781137356192
   Henry N, 2016, TRAUMA VIOLENCE ABUS, V17, P1
   Henry N, 2015, VIOLENCE AGAINST WOM, V21, P758, DOI 10.1177/1077801215576581
   Kearns MC, 2010, J TRAUMA DISSOCIATIO, V11, P193, DOI 10.1080/15299730903502979
   KOSS MP, 1987, J CONSULT CLIN PSYCH, V55, P162, DOI 10.1037/0022-006X.55.2.162
   Lee E, 2002, AM BEHAV SCI, V45, P927, DOI 10.1177/0002764202045006003
   Littleton H, 2006, PSYCHOL WOMEN QUART, V30, P106, DOI 10.1111/j.1471-6402.2006.00267.x
   Meyer R., 2006, P INT C DEP SYST NET
   Mitchell KJ, 2011, J ADOLESCENT HEALTH, V48, P128, DOI 10.1016/j.jadohealth.2010.06.009
   Nobles MR, 2014, JUSTICE Q, V31, P986, DOI 10.1080/07418825.2012.723030
   Nussbaum M. C., 2010, OFFENSIVE INTERNET S, P68
   Ontario Women's Directorate, 2013, DEV RESP SEX VIOL RE
   Orchowski LM, 2015, VIOLENCE AGAINST WOM, V21, P803, DOI 10.1177/1077801215584068
   Pearce ME, 2015, VIOLENCE AGAINST WOM, V21, P313, DOI 10.1177/1077801214568356
   Pennebaker JW, 1996, COGNITION EMOTION, V10, P601, DOI 10.1080/026999396380079
   Pew Research Center, 2014, ONL HAR
   Reyns BW, 2012, DEVIANT BEHAV, V33, P1, DOI 10.1080/01639625.2010.538364
   Spitzberg BH, 2002, NEW MEDIA SOC, V4, P71, DOI 10.1177/14614440222226271
   Staude-Muller F, 2012, EUR J DEV PSYCHOL, V9, P260, DOI 10.1080/17405629.2011.643170
   Stermac L., CANADIAN WOMEN STUDI
   Thompson MP, 2013, PSYCHOL VIOLENCE, V3, P233, DOI 10.1037/a0030904
   Tjaden P., 2000, NCJ183781 US DEP JUS
   Ullman S E, 1996, Violence Vict, V11, P143
   Ullman SE, 2008, J INTERPERS VIOLENCE, V23, P1235, DOI 10.1177/0886260508314298
   Ullman SE, 2007, J TRAUMA STRESS, V20, P821, DOI 10.1002/jts.20290
   Ullman SE, 2007, PSYCHOL WOMEN QUART, V31, P23, DOI 10.1111/j.1471-6402.2007.00328.x
   Ullman SE, 1996, J INTERPERS VIOLENCE, V11, P554, DOI 10.1177/088626096011004007
   Ullman SE, 1996, PSYCHOL WOMEN QUART, V20, P505, DOI 10.1111/j.1471-6402.1996.tb00319.x
   Ullman SE, 2000, PSYCHOL WOMEN QUART, V24, P257, DOI 10.1111/j.1471-6402.2000.tb00208.x
   Ullman SE, 2001, J TRAUMA STRESS, V14, P369, DOI 10.1023/A:1011125220522
   Weathers F. W., 1993, 9 ANN C ISTSS SAN AN
   Ybarra ML, 2008, PEDIATRICS, V121, pE350, DOI 10.1542/peds.2007-0693
   Ybarra ML, 2007, J ADOLESCENT HEALTH, V41, pS31, DOI 10.1016/j.jadohealth.2007.09.010
NR 61
TC 0
Z9 0
U1 7
U2 7
PU K JAISHANKAR
PI TAMIL NADU
PA DEPT CRIMINOLOGY & CRIMINAL JUSTICE, MANONMANIAM SUNDARANAR UNIV,
   THIRUNELVELI, TAMIL NADU, 627 012, INDIA
SN 0974-2891
J9 INT J CYBER CRIMINOL
JI Int. J. Cyber. Criminol.
PD JAN-JUN
PY 2018
VL 12
IS 1
BP 171
EP 186
DI 10.5281/zenodo.1467891
PG 16
WC Criminology & Penology
SC Criminology & Penology
GA GY8MV
UT WOS:000448884300011
OA DOAJ Gold
DA 2019-03-23
ER

PT J
AU Cross, C
AF Cross, Cassandra
TI (Mis)Understanding the Impact of Online Fraud: Implications for Victim
[truncated: 1,831,799 more chars]
