# Supplementary material for: Mapping online hate: A scientometric analysis on research trends and hotspots in research on online hate
Source: PLoS One. 2019 Sep 26;14(9):e0222194. doi: 10.1371/journal.pone.0222194 (PMC6763199; doi:10.1371/journal.pone.0222194)
Supplement: S1 Dataset — (ZIP) [file pone.0222194.s001.zip › savedrecs (6).txt]

FN Clarivate Analytics Web of Science
VR 1.0
PT S
AU Lee, MD
AF Lee, Matthew D.
BE Marsh, T
   Ma, M
   Oliveira, MF
   Hauge, JB
   Gobel, S
TI Crowdsourcing, Communities and Social Identities: Using Citizen Science
   to Combat Online Toxicity
SO SERIOUS GAMES, JCSG 2016
SE Lecture Notes in Computer Science
LA English
DT Proceedings Paper
CT 2nd International Joint Conference on Serious Games (JCSG)
CY SEP 26-27, 2016
CL Griffith Univ, Brisbane, AUSTRALIA
SP Griffith Univ, Griffith Ctr Creat Arts Res, Griffith Univ, Griffith Film Sch
HO Griffith Univ
DE Community management; Crowdsourcing; Online toxicity; Serious games;
   Games with a Purpose; Social Identity Theory; Psychology;
   Self-Determination Theory
ID GAME
AB Today, over 1.5 billion people worldwide play digital games, a number projected to rise to 4.5 billion by 2020 due to the proliferation of mobile devices. With modern games being connected experiences where people from around the world coming together to compete, cooperate, and otherwise participate in virtual worlds, the social systems within games and the behaviors they facilitate have become topics of great interest, especially with the recent focus on player toxicity. Previously, successful commercial games simply had to engage players through compelling narratives, meaningful challenges, and a sense of achievement. However, with the rise of multiplayer elements and online games, the relationships players have with game communities and developer-constructed identities become far more central to enjoyment and retention. This paper suggests that online toxicity results from threats to the agency of these constructs, and that Games with a Purpose may play a role in managing toxicity-causing role paradoxes.
C1 [Lee, Matthew D.] Int Game Developers Assoc, Serious Games SIG, Philadelphia, PA USA.
RP Lee, MD (reprint author), Int Game Developers Assoc, Serious Games SIG, Philadelphia, PA USA.
EM serious@igda.org
CR Adachi PJC, 2011, PSYCHOL VIOLENCE, V1, P259, DOI 10.1037/a0024908
   [Anonymous], 2015, ACTIVISION BLIZZARD
   Bengtsson M, 2015, CREATING DELIVERING, P38, DOI DOI 10.1007/978-3-319-11848-2_10
   Castronova E., 2008, SYNTHETIC WORLDS BUS
   Cooper S, 2010, NATURE, V466, P756, DOI 10.1038/nature09304
   Deci EL, 2000, PSYCHOL INQ, V11, P227, DOI 10.1207/S15327965PLI1104_01
   Dingman H., 2016, PCWORLD
   Djaouti D., 2011, SERIOUS GAMES EDUTAI, P25, DOI DOI 10.1007/978-1-4471-2161-9_3
   EEDAR, 2015, TECHNICAL REPORT
   Eiben CB, 2012, NAT BIOTECHNOL, V30, P190, DOI 10.1038/nbt.2109
   Huizinga J., 1938, HOMOLUDENS STUDY PLA
   Johnson Daniel, 2015, P 33 ANN ACM C HUM F, P2265, DOI DOI 10.1145/2702123.2702447
   Khatib F, 2011, NAT STRUCT MOL BIOL, V18, P1175, DOI 10.1038/nsmb.2119
   Kou Y., 2013, ICONFERENCE 2013 P, P616, DOI DOI 10.9776/13289
   Kwak H., 2015, P 33 ANN ACM C HUM F, P3739, DOI 10.1145/2702123.2702529
   Lee M., 2015, INT J MULTIMEDIA UBI, V9, P349
   Lofgren ET, 2007, LANCET INFECT DIS, V7, P625, DOI 10.1016/S1473-3099(07)70212-8
   Maher B, 2016, NATURE, V531, P568, DOI 10.1038/531568a
   Meho LI, 2007, PHYS WORLD, V20, P32
   Michael D. R., 2005, SERIOUS GAMES GAMES
   ONeil I., DISCOVERY NEWS   JAN
   Peplow M, 2016, NAT BIOTECHNOL, V34, P452, DOI 10.1038/nbt0516-452c
   Przybylski AK, 2010, REV GEN PSYCHOL, V14, P154, DOI 10.1037/a0019440
   Salen Katie, 2003, RULES PLAY GAME DESI
   Schiesel Seth, 2008, NY TIMES
   Suler J, 2004, CYBERPSYCHOL BEHAV, V7, P321, DOI 10.1089/1094931041291295
   Turner J. C., 2001, BLACKWELL HDB SOCIAL, P133
   von Ahn L, 2008, COMMUN ACM, V51, P58, DOI 10.1145/1378704.1378719
NR 28
TC 0
Z9 0
U1 2
U2 3
PU SPRINGER INT PUBLISHING AG
PI CHAM
PA GEWERBESTRASSE 11, CHAM, CH-6330, SWITZERLAND
SN 0302-9743
BN 978-3-319-45840-3; 978-3-319-45841-0
J9 LECT NOTES COMPUT SC
PY 2016
VL 9894
BP 231
EP 242
DI 10.1007/978-3-319-45841-0_22
PG 12
WC Computer Science, Artificial Intelligence; Computer Science, Information
   Systems; Computer Science, Theory & Methods
SC Computer Science
GA BG3JO
UT WOS:000387956400022
DA 2019-03-23
ER

PT S
AU Lesage, D
   Pizaine, G
   Miyayama, S
   Kobeiter, H
   Wood, BJ
   Mielekamp, P
   van der Sterren, W
   Radaelli, A
AF Lesage, David
   Pizaine, Guillaume
   Miyayama, Shiro
   Kobeiter, Hicham
   Wood, Bradford J.
   Mielekamp, Peter
   van der Sterren, William
   Radaelli, Alessandro
GP IEEE
TI VIRTUAL PARENCHYMAL PERFUSION FOR SELECTIVE INTRA-ARTERIAL THERAPY OF
   LIVER CANCER
SO 2016 IEEE 13TH INTERNATIONAL SYMPOSIUM ON BIOMEDICAL IMAGING (ISBI)
SE IEEE International Symposium on Biomedical Imaging
LA English
DT Proceedings Paper
CT IEEE 13th International Symposium on Biomedical Imaging (ISBI)
CY APR 13-16, 2016
CL Prague, CZECH REPUBLIC
SP IEEE, EMB, IEEE Signal Proc Soc, Amer Elements
DE Liver cancer; interventional radiology; planning; virtual perfusion
AB Intra-arterial injection of therapeutic agents is among the most common options for unresectable liver cancer. Such procedures rely on an in-depth assessment of the vessels leading to the tumor(s) to select the optimal catheter location maximizing therapy selectivity and potency while limiting healthy liver toxicity. In this paper, we propose a Virtual parenchymal Perfusion (VP) algorithm to approximate distal liver vascular territories given prospective "virtual" injection points, with all predictive data derived from a single 3D arterial Cone Beam Computed Tomography (CBCT) scan. Vascular territories are extracted from a vessel-driven geodesic distance map computed from the user-selected injection position, without the need for explicit vessel segmentation. In order to evaluate our approach, we compared liver sub-territories segmented from actual CBCT scans after selective injection of contrast agent or lipiodol, with the vascular territories computed with the VP algorithm using the non-selective arterial CBCT scans. Results on 11 pairs of arterial and selective injection CBCT scans showed a non-significant difference between virtual and real segmented volumes (p=0.73), an average mean distance of 4.75 m m, an average volume error of 16% and an average Dice coefficient of 0.75, supporting a high correlation. This study demonstrates the potential of our VP algorithm in planning intra-arterial therapy of liver cancer and provides the basis for clinical translation in a live interventional context.
C1 [Lesage, David; Pizaine, Guillaume] Philips Res, Suresnes, France.
   [Miyayama, Shiro] Fukui Ken Saisekai Hosp, Dept Diagnost Radiol, Fukui, Japan.
   [Kobeiter, Hicham] Henri Mondor Univ Hosp, Dept Med Imaging, Creteil, France.
   [Wood, Bradford J.] NIH, Ctr Intervent Oncol, Ctr Clin, Bethesda, MD 20892 USA.
   [Wood, Bradford J.] NCI, Bethesda, MD 20892 USA.
   [Mielekamp, Peter; van der Sterren, William; Radaelli, Alessandro] Philips, Image Guided Therapy Syst, Best, Netherlands.
RP Lesage, D (reprint author), Philips Res, Suresnes, France.
OI Wood, Bradford/0000-0002-4297-0051
CR Cohen LD, 1997, INT J COMPUT VISION, V24, P57, DOI 10.1023/A:1007922224810
   Dijkstra E. W., 1959, NUMER MATH, V1, P269, DOI DOI 10.1007/BF01386390
   Miyayama S, 2013, J VASC INTERV RADIOL, V24, P501, DOI 10.1016/j.jvir.2012.12.022
   Pichon E, 2008, INT J COMPUT ASS RAD, V3, P405, DOI 10.1007/s11548-008-0242-5
   Selle D, 2002, IEEE T MED IMAGING, V21, P1344, DOI 10.1109/TMI.2002.801166
   Stawiaski J., 2009, THESIS
   Stewart BW, 2014, WORLD CANC REPORT 20
   Tacher V, 2015, RADIOLOGY, V274, P320, DOI 10.1148/radiol.14131925
NR 8
TC 0
Z9 0
U1 1
U2 3
PU IEEE
PI NEW YORK
PA 345 E 47TH ST, NEW YORK, NY 10017 USA
SN 1945-7928
BN 978-1-4799-2349-6; 978-1-4799-2350-2
J9 I S BIOMED IMAGING
PY 2016
BP 1147
EP 1150
DI 10.1109/ISBI.2016.7493469
PG 4
WC Engineering, Biomedical; Radiology, Nuclear Medicine & Medical Imaging
SC Engineering; Radiology, Nuclear Medicine & Medical Imaging
GA BG0MT
UT WOS:000386377400271
DA 2019-03-23
ER

PT J
AU Lonardo, T
   Martland, T
   White, D
AF Lonardo, Thomas
   Martland, Tricia
   White, Doug
TI A LEGAL EXA_MTNATION OF REVENGE PORNOGRAPHY AND CYBER-HARASSMENT
SO JOURNAL OF DIGITAL FORENSICS SECURITY AND LAW
LA English
DT Article
DE cyber-harassment; cyber-bullying; revenge pornography; legal statutes;
   cyber-crime
AB This paper examines the current state of statutes in the United States as they relate to cyberharassment in the context of "revenge porn". Revenge porn refers to websites which cater to those wishing to exploit, harass, or otherwise antagonize their ex partners using pornographic images and videos which were obtained during their relationships. The paper provides examples and illustrations as well as a summary of current statutes in the United States. The paper additionally explores some of the various legal remedies available to victims of revenge pornography.
C1 [Lonardo, Thomas; Martland, Tricia; White, Doug] Roger Williams Univ, Bristol, RI 02809 USA.
RP Lonardo, T (reprint author), Roger Williams Univ, Bristol, RI 02809 USA.
CR [Anonymous], 2010, NATL INTIMATE PARTNE
   [Anonymous], 2016, KEY STAT NAT SURV FA
   Aspinwall N., 2014, FORENSIC ACQUISITION
   Centers for Disease Control and Prevention, 2012, KEY STAT NAT SURV FA
   Jackson CL, 2012, PSYCHOL POP MEDIA CU, V1, P254, DOI 10.1037/a0029482
   Lonardo T, 2008, J DIGIT FORENSICS SE, V3, P61
NR 6
TC 0
Z9 0
U1 0
U2 2
PU ASSOC DIGITAL FORENSICS, SECURITY & LAW
PI FARMVILLE
PA 201 HIGH ST, FARMVILLE, VA 23909 USA
SN 1558-7215
EI 1558-7223
J9 J DIGIT FORENSICS SE
JI J. Digit. Forensics Secur. Law
PY 2016
VL 11
IS 3
BP 79
EP 92
PG 14
WC Computer Science, Information Systems
SC Computer Science
GA EM4CD
UT WOS:000395260000005
OA DOAJ Gold
DA 2019-03-23
ER

PT B
AU de Jimenez, REL
AF Lopez de Jimenez, Rina Elizabeth
GP IEEE
TI Pentesting on Web Applications using Ethical - Hacking
SO 2016 IEEE 36TH CENTRAL AMERICAN AND PANAMA CONVENTION (CONCAPAN XXXVI)
LA English
DT Proceedings Paper
CT 36th IEEE Central American and Panama Convention (CONCAPAN)
CY NOV 09-11, 2016
CL San Jose, COSTA RICA
SP IEEE
DE Security; Pentesting; Vulnerability; Attack; OSSTMM; NIST;
   Authorization; Authentication; Accounting review; Integrity;
   Availability; Black Box; White Box; Gray Box; Burp Suite; Exhibition
   Access Credentials; Cross Site Scripting; Cross Site Request Forgery;
   Sql Injection; Exposure Data; Denied of Service; Ajax Testing; OWASP;
   ISSAF; CRLF injection; Code execution; Directory Traversal; File
   inclusion; MySQL; Oracle; Postgres Sql; DB2
AB This article focuses on the knowledge of the technique Pentesting on web applications, discusses the different phases, most common of these attacks can be victims as well as upgrades software tools to make a penetration test- or Pentesting.
C1 [Lopez de Jimenez, Rina Elizabeth] Itca Fepade, Escuela Comp, Santa Tecla, El Salvador.
RP de Jimenez, REL (reprint author), Itca Fepade, Escuela Comp, Santa Tecla, El Salvador.
EM rina.lopez@itca.edu.sv
FU Escuela Especializada en Ingenieria ITCA-FEPADE, EL SALVADOR
FX This work has been undertaken with the financial support of the Escuela
   Especializada en Ingenieria ITCA-FEPADE, EL SALVADOR.
CR [Anonymous], 2012, 5 HERRAMIENTAS UTILE
   [Anonymous], 2003, WEB APPL SECURITY FU
   Coordinacion de Seguridad de la Informacion Direccion General de Computo y Tecnologias de Informacion y Comunicacion, 2016, ASP BAS SEG APL WEB
   Creadpag, 2016, 10 BEST OP SYST ETH
   ESEI Dojos, 2012, ESEI DOJOS TEST INTR
   Fernandez M. C. P., 2012, COMP METODOLOGIAS AU
   Guirado R., 2009, PENETRATION TESTING
   Kali Linux organization, 2016, KAL LIN OFF DOC
   Plata A. R., 2010, ETHICAL HACKING
NR 9
TC 0
Z9 0
U1 1
U2 3
PU IEEE
PI NEW YORK
PA 345 E 47TH ST, NEW YORK, NY 10017 USA
BN 978-1-4673-9578-6
PY 2016
PG 6
WC Engineering, Electrical & Electronic
SC Engineering
GA BI1CK
UT WOS:000405550200029
DA 2019-03-23
ER

PT S
AU Mannella, L
AF Mannella, L.
BE Ippolito, A
   Sanzani, SM
   Wisniewski, M
   Droby, S
TI Science and social media: how to avoid feeding the troll and save your
   time
SO III INTERNATIONAL SYMPOSIUM ON POSTHARVEST PATHOLOGY: USING SCIENCE TO
   INCREASE FOOD AVAILABILITY
SE Acta Horticulturae
LA English
DT Proceedings Paper
CT 3rd International Symposium on Postharvest Pathology - Using Science to
   Increase Food Availability
CY JUN 07-11, 2015
CL Bari, ITALY
SP Int Soc Hort Sci
DE internet; journalism; communication; society; scientists; press; hoax
AB Scientists are committed to face many issues in postharvest pathology and food safety, thus we wonder how they have ended up in dealing with internet trolls too. A troll being a person who overruns social media and websites' comments section with taunting and offensive content, the scientific community has quickly become a typical target of trolling. On the other hand, social media have turned into a thriving environment suitable for scientist-to-scientist and scientist-to-public communication. Facebook, Twitter and Google+ gather hundreds of millions of users worldwide, including scientists and science students, while ResearchGate, LinkedIn and other online services have evolved into professional tools for researchers. Moreover, social media can also help scientists debunk fake news, disseminate clear scientific knowledge and support debates over key issues of public interest (e.g., GMOs, organic agriculture and food safety). Indeed, public discussion on social media is no more a "one-way" interaction. A social media user can freely interact with public profiles of research institutions and scientists, urging them to build a solid online presence to communicate science. Therefore, researchers should pay great attention to the management of social media, although it is a time-consuming task. Eventually, how are scientists going to cope with social media and benefit from them?
C1 [Mannella, L.] Univ Modena & Reggio Emilia, Modena, Italy.
RP Mannella, L (reprint author), Univ Modena & Reggio Emilia, Modena, Italy.
EM nnannellalorenzo@gnnail.conn
OI Mannella, Lorenzo/0000-0001-6870-124X
CR Abbott A, 2015, NATURE, V522, P13, DOI 10.1038/nature.2015.17651
   Bessi A, 2015, PLOS ONE, V10, DOI 10.1371/journal.pone.0118093
   Buckels EE, 2014, PERS INDIV DIFFER, V67, P97, DOI 10.1016/j.paid.2014.01.016
   Horton R, 2015, LANCET, V385, P1380, DOI 10.1016/S0140-6736(15)60696-1
   Ioannidis JPA, 2014, PLOS MED, V11, DOI 10.1371/journal.pmed.1001747
   Niyazov Y., 2015, OPEN ACCESS MEETS DI
   Philips W, 2015, THIS IS WHY WE CANT
   Van Noorden R, 2014, NATURE, V512, P126, DOI 10.1038/512126a
NR 8
TC 0
Z9 0
U1 2
U2 25
PU INT SOC HORTICULTURAL SCIENCE
PI LEUVEN 1
PA PO BOX 500, 3001 LEUVEN 1, BELGIUM
SN 0567-7572
EI 2406-6168
BN 978-94-62611-33-7
J9 ACTA HORTIC
PY 2016
VL 1144
BP 1
EP 5
DI 10.17660/ActaHortic.2016.1144.1
PG 5
WC Agronomy; Plant Sciences; Horticulture
SC Agriculture; Plant Sciences
GA BG8QJ
UT WOS:000392630500001
DA 2019-03-23
ER

PT J
AU McDonnell, A
   Mehta, CM
AF McDonnell, Andrea
   Mehta, Clare M.
TI We Could Never Be Friends: Representing Cross-Sex Friendship on
   Celebrity Gossip Web Sites
SO PSYCHOLOGY OF POPULAR MEDIA CULTURE
LA English
DT Article
DE cross-sex friendship; celebrity; online gossip; gender roles; homosocial
   norm
AB Can men and women be "just friends?" Existing scholarship on cross-sex friendship in the field of psychology is mixed, with some literature suggesting that men and women cannot be friends and other literature suggesting that they can. Media representations of cross-sex friendships often reference the homosocial norm, which contends that members of the same sex prefer to spend time with one another and implies that relationships between members of the other sex arc necessarily sexual (Rose, 1985). Despite this, few studies have examined the nature of cross-sex relationships in the popular media. This study examines the textual features of 391 cross-sex narratives appearing on three popular celebrity Web sites (TMZ, PerezHilton, and Celebuzz) between January and June 2012. Two hundred eleven (59%) of the stories sampled contained cither speculation or a rebuttal of speculation about whether or not 2 individuals were romantically involved, with particular attention given to relationships between coworkers and ex-lovers. One hundred twenty-nine (33%) of the stories featured feuds, antagonism, and/or stalking and abuse engaged in by members of the other sex. These findings suggest that celebrity Web sites reinforce the homosocial norm by continually presenting cross-sex relationships as either romantic or antagonistic in nature.
C1 [McDonnell, Andrea] Emmanuel Coll, Dept English, 400 Fenway, Boston, MA 02115 USA.
   [Mehta, Clare M.] Emmanuel Coll, Dept Psychol, Boston, MA USA.
   [Mehta, Clare M.] Boston Childrens Hosp, Boston, MA USA.
   [Mehta, Clare M.] Harvard Med Sch, Boston, MA USA.
RP McDonnell, A (reprint author), Emmanuel Coll, Dept English, 400 Fenway, Boston, MA 02115 USA.
EM mcdonnella@emmanuel.edu
CR Alberti J., 2013, Q REV FILM VID, V30, P159, DOI DOI 10.1080/10509208.2011.575658
   Baker Brian, 2006, MASCULINITY FICTION
   Baumgarte R, 2009, J APPL SOC PSYCHOL, V39, P901, DOI 10.1111/j.1559-1816.2009.00465.x
   Becker R., 2006, GAY TV STRAIGHT AM
   Bergmann JR, 1993, DISCREET INDISCRETIO
   Bleske AL, 2000, PERS RELATIONSHIP, V7, P131, DOI 10.1111/j.1475-6811.2000.tb00008.x
   Bleske-Rechek A, 2012, J SOC PERS RELAT, V29, P569, DOI 10.1177/0265407512443611
   BOOTH A, 1974, J MARRIAGE FAM, V36, P38, DOI 10.2307/350992
   Cohen J., 2001, MASS COMMUNICATION S, V4, P245, DOI [10.1207/S15327825MCS0403_01, DOI 10.1207/S15327825MCS0403_01]
   Deleyto C, 2003, SCREEN, V44, P167, DOI 10.1093/screen/44.2.167
   Douglas S. J., 2010, ENLIGHTENED SEXISM S
   Franco J., 2006, FRAMING CELEBRITY NE, P269
   Fraser B.P., 2002, MASS COMMUNICATION S, V5, P183, DOI DOI 10.1207/S15327825MCS0502_5
   Fuhrman RW, 2009, PERS RELATIONSHIP, V16, P575, DOI 10.1111/j.1475-6811.2009.01240.x
   Galician M., 2003, LOVE SEX ROMANCE MAS
   Galician M, 2006, CRITICAL THINKING SE
   Gamson Joshua, 1994, CLAIMS FAME CELEBRIT
   GLUCKMAN M, 1963, CURR ANTHROPOL, V4, P307, DOI 10.1086/200378
   Green MC, 2004, COMMUN THEOR, V14, P311, DOI 10.1111/j.1468-2885.2004.tb00317.x
   Hart JL, 2003, CONTEMP PSYCHOL, V48, P475
   Hollinger Karen, 1998, CO WOMEN CONT FEMALE
   Hsieh HF, 2005, QUAL HEALTH RES, V15, P1277, DOI 10.1177/1049732305276687
   Ibson J., 2006, PICTURING MEN A CENT
   Ivory AH, 2009, MASS COMMUN SOC, V12, P170, DOI 10.1080/15205430802169607
   Kitzinger C., 1993, CHANGING OUR MINDS L
   Koenig BL, 2007, PERS RELATIONSHIP, V14, P411, DOI 10.1111/j.1475-6811.2007.00163.x
   LOBEL SA, 1994, ORGAN DYN, V23, P5, DOI 10.1016/0090-2616(94)90084-1
   Martin KA, 2009, GENDER SOC, V23, P315, DOI 10.1177/0891243209335635
   McDonnell Andrea., 2014, READING CELEBRITY GO
   Mehta CM, 2009, DEV REV, V29, P201, DOI 10.1016/j.dr.2009.06.001
   Moddelmog DA, 2009, J POP FILM TV, V36, P162, DOI 10.3200/JPFT.36.4.162-173
   Monsour M., 2002, WOMEN MEN FRIENDS RE
   OMEARA JD, 1989, SEX ROLES, V21, P525, DOI 10.1007/BF00289102
   Rawlins W, 2008, COMPASS FRIENDSHIPS
   Reeder HM, 2000, J SOC PERS RELAT, V17, P329, DOI 10.1177/0265407500173002
   Rose S, 2000, J SOC ISSUES, V56, P315, DOI 10.1111/0022-4537.00168
   ROSE SM, 1985, SEX ROLES, V12, P63, DOI 10.1007/BF00288037
   RYSMAN A, 1977, J COMMUN, V27, P176, DOI 10.1111/j.1460-2466.1977.tb01814.x
   Savin-Williams R., 2005, GAY LESBIAN REV WORL, V12, P16
   SHUMWAY David, 2003, MODERN LOVE ROMANCE
   Soukup C, 2006, SOUTH COMMUN J, V71, P319, DOI 10.1080/10417940601000410
   Tebbutt Melanie, 1995, WOMENS TALK SOCIAL H
   THORNE B, 1986, SOC PROBL, V33, P176, DOI 10.1525/sp.1986.33.3.03a00020
   Weber R. P., 1990, BASIC CONTENT ANAL
   Werking K. J., 1997, WERE JUST GOOD FRIEN
   Werking K. J, 2000, COMMUNICATION PERSON, P113
   Winch A, 2012, FEM MEDIA STUD, V12, P69, DOI 10.1080/14680777.2011.558349
   Wood J. T, 1995, STUDIED RELATIONSHIP
NR 48
TC 0
Z9 0
U1 0
U2 0
PU AMER PSYCHOLOGICAL ASSOC
PI WASHINGTON
PA 750 FIRST ST NE, WASHINGTON, DC 20002-4242 USA
SN 2160-4134
EI 2160-4142
J9 PSYCHOL POP MEDIA CU
JI Psychol. Pop. Media Cult.
PD JAN
PY 2016
VL 5
IS 1
BP 74
EP 84
DI 10.1037/ppm0000032
PG 11
WC Psychology, Social
SC Psychology
GA VE2CV
UT WOS:000438680800008
DA 2019-03-23
ER

PT B
AU Menesini, E
   Palladino, BE
   Nocentini, A
AF Menesini, Ersilia
   Palladino, Benedetta Emanuela
   Nocentini, Annalaura
BE Vollink, T
   Dehue, F
   McGuckin, C
TI NONCADIAMOINTRAPPOLA! [LET'S NOT FALL INTO THE TRAP!] Online and
   school-based program to prevent cyberbullying among adolescents
SO CYBERBULLYING: FROM THEORY TO INTERVENTION
SE Current Issues in Social Psychology
LA English
DT Article; Book Chapter
ID PEER EDUCATION; SUPPORT; DROPOUT; INTERVENTION; EXPERIENCES; BYSTANDERS;
   STUDENTS; BEHAVIOR; VIOLENCE
C1 [Menesini, Ersilia; Palladino, Benedetta Emanuela; Nocentini, Annalaura] Univ Florence, Dept Educ Sci & Psychol, I-50121 Florence, Italy.
RP Menesini, E (reprint author), Univ Florence, Dept Educ Sci & Psychol, I-50121 Florence, Italy.
CR Birnbaum M., 2010, EVAL PROGRAM PLANN, V33, P98
   Cappadocia MC, 2012, CAN J SCH PSYCHOL, V27, P201, DOI 10.1177/0829573512450567
   Cowie H, 2002, J ADOLESCENCE, V25, P453, DOI 10.1006/jado.2002.0498
   Cowie H., 2000, PEER SUPPORT ACTION
   Cowie H, 2008, EMOT BEHAV DIFFIC, V13, P63, DOI 10.1080/13632750701814708
   Cowiea H, 2008, PASTOR CARE EDUC, V26, P59, DOI 10.1080/02643940802062501
   Del Rey R, 2012, COMUNICAR, P129, DOI 10.3916/C39-2012-03-03
   Dooley JJ, 2009, Z PSYCHOL, V217, P182, DOI 10.1027/0044-3409.217.4.182
   Farmer TW, 2003, J SCHOOL PSYCHOL, V41, P217, DOI 10.1016/S0022-4405(03)00046-3
   Flay BR, 2005, PREV SCI, V6, P151, DOI 10.1007/s11121-005-5553-y
   Freis SD, 2013, PSYCHOL POP MEDIA CU, V2, P11, DOI 10.1037/a0030239
   French DC, 2001, J RES ADOLESCENCE, V11, P225, DOI 10.1111/1532-7795.00011
   Gini G, 2008, J SCHOOL PSYCHOL, V46, P617, DOI 10.1016/j.jsp.2008.02.001
   Jimerson SR, 2002, PSYCHOL SCHOOLS, V39, P441, DOI 10.1002/pits.10046
   Karna A, 2011, J CONSULT CLIN PSYCH, V79, P796, DOI 10.1037/a0025740
   Kiriakidis SP, 2010, FAM COMMUNITY HEALTH, V33, P82, DOI 10.1097/FCH.0b013e3181d593e4
   Kokko K, 2006, J RES ADOLESCENCE, V16, P403, DOI 10.1111/j.1532-7795.2006.00500.x
   Kowalski RM, 2007, J ADOLESCENT HEALTH, V41, pS22, DOI 10.1016/j.jadohealth.2007.08.017
   Menesini E, 2003, AGGRESSIVE BEHAV, V29, P1, DOI 10.1002/ab.80012
   Menesini E., 2015, GIORNALE PSICOLOGIA, V61, P124
   Menesini E., 2012, IMPACT TECHNOLOGY RE, P139
   Menesini E, 2012, INT J CONFL VIOLENCE, V6, P314
   Menesini E, 2009, Z PSYCHOL, V217, P230, DOI 10.1027/0044-3409.217.4.230
   Naylor P, 1999, J ADOLESCENCE, V22, P467, DOI 10.1006/jado.1999.0241
   Palladino B. E., PSYCHOMETRIC P UNPUB
   Palladino B. E., 2013, THESIS
   Palladino BE, 2012, PSICOTHEMA, V24, P634
   Poyhonen V, 2012, SOC DEV, V21, P722, DOI 10.1111/j.1467-9507.2012.00662.x
   Pozzoli T, 2013, J EARLY ADOLESCENCE, V33, P315, DOI 10.1177/0272431612440172
   Pozzoli T, 2010, J ABNORM CHILD PSYCH, V38, P815, DOI 10.1007/s10802-010-9399-9
   Rigby K, 2000, J ADOLESCENCE, V23, P57, DOI 10.1006/jado.1999.0289
   Salmivalli C, 1996, AGGRESSIVE BEHAV, V22, P1, DOI 10.1002/(SICI)1098-2337(1996)22:1<1::AID-AB1>3.0.CO;2-T
   Salmivalli C, 2010, AGGRESS VIOLENT BEH, V15, P112, DOI 10.1016/j.avb.2009.08.007
   Shiner M, 1999, J ADOLESCENCE, V22, P555, DOI 10.1006/jado.1999.0248
   Slonje R, 2013, COMPUT HUM BEHAV, V29, P26, DOI 10.1016/j.chb.2012.05.024
   Smith PK, 2012, J EXP CRIMINOL, V8, P433, DOI 10.1007/s11292-012-9142-3
   Spiel C, 2012, INT J CONFL VIOLENCE, V6, P176
   Spiel C, 2012, EUR J DEV PSYCHOL, V9, P150, DOI 10.1080/17405629.2011.616776
   Tokunaga RS, 2010, COMPUT HUM BEHAV, V26, P277, DOI 10.1016/j.chb.2009.11.014
   Ttofi MM, 2012, J EXP CRIMINOL, V8, P443, DOI 10.1007/s11292-012-9161-0
   Ttofi MM, 2011, J EXP CRIMINOL, V7, P27, DOI 10.1007/s11292-010-9109-1
   Turner G, 1999, HEALTH EDUC RES, V14, P235, DOI 10.1093/her/14.2.235
   Veronneau MH, 2007, EDUC PSYCHOL-UK, V27, P419, DOI 10.1080/01443410601104320
   Wingate VS, 2013, SOC INFLUENCE, V8, P87, DOI 10.1080/15534510.2012.730491
   Wolfer R., 2013, PREV SCI, V15, P879, DOI DOI 10.1007/S11121-013-0438-Y
NR 45
TC 0
Z9 0
U1 1
U2 2
PU PSYCHOLOGY PRESS
PI HOVE
PA 27 CHURCH ROAD, HOVE BN3 2FA, E SUSSEX, ENGLAND
BN 978-1-848-72338-2; 978-1-315-68035-4; 978-1-848-72339-9
J9 CURR ISS SOC PSYCHOL
PY 2016
BP 156
EP 175
PG 20
WC Social Issues; Psychology, Social
SC Social Issues; Psychology
GA BF9GW
UT WOS:000385614600008
DA 2019-03-23
ER

PT J
AU Milosevic, T
AF Milosevic, Tijana
TI Social Media Companies' Cyberbullying Policies
SO INTERNATIONAL JOURNAL OF COMMUNICATION
LA English
DT Article
DE cyberbullying; social media; online platforms; intermediaries; digital
   public sphere; digital bullying; freedom of speech; privacy; e-safety;
   youth and media; children
ID DIGITAL-AGE; PLATFORMS; INTERNET; HELP
AB This article examines social media companies' responsibility in addressing cyberbullying among children. Through an analysis of companies' bullying policies and mechanisms that they develop to address bullying, I examine the available evidence of the effectiveness of the current self-regulatory system. Relying on the privatization-of-the-digital- public-sphere framework, this article signals concerns regarding transparency and accountability and explains the process through which these policies develop and can influence the perceptions of regulators about what constitutes a safe platform. The article is based on a qualitative analysis of 14 social media companies' policies and interviews with social media company representatives, representatives of nongovernmental organizations, and e-safety experts from the United States and the European Union.
C1 [Milosevic, Tijana] Univ Oslo, N-0316 Oslo, Norway.
RP Milosevic, T (reprint author), Univ Oslo, N-0316 Oslo, Norway.
EM tijana.milosevic@media.uio.no
FU American University's Doctoral Dissertation Research Award; American
   University's Doctoral Dissertation Research Award
FX This material is from Cyberbullying Policies of Social Media Companies,
   forthcoming from MIT Press, Spring, 2018. I would like to thank my
   doctoral dissertation committee for their invaluable guidance and
   especially Dr. Laura DeNardis, Dr. Kathryn Montgomery and Dr. Patricia
   Aufderheide for their continuous support; Dr. Sonia Livingstone for her
   kind help in securing the interviews; Dr. Elisabeth Staksrud for her
   thoughtful feedback on this article and support of my research; and
   anonymous reviewers for their constructive and helpful feedback. The
   research was supported by American University's Doctoral Dissertation
   Research Award.
CR Bastiaensens S, 2014, COMPUT HUM BEHAV, V31, P259, DOI 10.1016/j.chb.2013.10.036
   Bazelon E., 2013, STICKS STONES DEFEAT
   Berkman Center for Internet & Society at Harvard University, 2008, ENH CHILD SAF ONL TE
   Carr J., 2013, DESIDERATA      0116
   Chen A, 2014, WIRED
   Citron D. K., 2014, HATE CRIMES CYBERSPA
   Cohen JE, 2012, CONFIGURING NETWORKE
   Crawford K, 2016, NEW MEDIA SOC, V18, P410, DOI 10.1177/1461444814543163
   Davies CSL, 2014, TLS-TIMES LIT SUPPL, P6
   DeNardis L, 2015, TELECOMMUN POLICY, V39, P761, DOI 10.1016/j.telpol.2015.04.003
   DeNardis L., 2014, GLOBAL WAR INTERNET
   Dinakar K, 2012, ACM T INTERACT INTEL, V2, DOI 10.1145/2362394.2362400
   Donoso V., 2011, RESULTS ASSESSMENT I
   Dyer E., 2014, CBC NEWS
   Elgersma C., 2016, COMMON SENSE ME 0226
   EU Kids Online, 2014, EU KIDS ONLINE FINDI
   Facebook, DOES FAC ALL PHOT MO
   Facebook Talks Live, 2013, LIVESTREAM      1205
   Gillespie T, 2015, SOC MEDIA SOC, V1, DOI 10.1177/2056305115580479
   Gillespie T, 2010, NEW MEDIA SOC, V12, P347, DOI 10.1177/1461444809342738
   Gorzig A., 2015, MEDIA LSE WORKING PA
   Henley J., 2013, GUARDIAN
   Hestres LE, 2013, INT J COMMUN-US, V7, P1265
   Hill M., 2014, GUARDIAN
   Kowalski RM, 2014, PSYCHOL BULL, V140, P1073, DOI 10.1037/a0035618
   Latzer Michael, 2013, ROUTLEDGE HDB MEDIA, P373, DOI [10.4324/9780203074572.ch21, DOI 10.4324/9780203074572.CH21]
   Lenhart A, 2015, TEENS SOCIAL MEDIA T
   Lievens E, 2010, INT STUD H, V105, P1, DOI 10.1163/ej.9789004184770.i-586
   Lievens E., 2016, EUROPEAN MEDIA POLIC, P77
   Livingstone S, 2009, CHILDREN INTERNET
   Livingstone S, 2016, J CHILD MEDIA, V10, P4, DOI 10.1080/17482798.2015.1123164
   Lynley M., 2015, TECHCRUNCH
   Matias J. N., 2015, WOMEN ACTION MEDIA
   McLaughlin S., 2013, BETTER INTERNET CHIL, P77
   Mishna F., 2012, BULLYING GUIDE RES I
   O'Neill B, 2014, POLICY INFLUENCES CO
   O'Neill B., 2014, ICT COALITION 1 REPO
   Ortutay B., 2014, SAN JOSE MERCURY NEW
   Patchin J. W, 2009, BULLYING SCHOOLYARD
   Phaneuf W., 2012, PANDODAILY      0726
   Schwartz P. M., 2014, RECONCILING PERSONAL
   Scott M, 2016, NY TIMES
   Sevcikova A, 2009, Z PSYCHOL, V217, P227, DOI 10.1027/0044-3409.217.4.227
   Smith D., 2015, BUSINESS INSIDER
   Smith-Spark L., 2013, CNN             0809
   Solove Daniel J., 2007, FUTURE REPUTATION GO
   Staksrud E, 2013, CHILDREN IN THE ONLINE WORLD: RISK, REGULATION, RIGHTS, P1
   Staksrud E., 2015, INTERNET RES ETHICS, P98
   Staksrud E., 2010, EVALUATION IMPLEME 1
   Tambini D., 2008, CODIFYING CYBERSPACE
   Taraszow T., 2013, BETTER INTERNET CHIL, P173
   Tokunaga RS, 2010, COMPUT HUM BEHAV, V26, P277, DOI 10.1016/j.chb.2009.11.014
   Tsui B., 2014, PACIFIC STANDAR 0318
   UK Government and Parliament, PET GOV TAK SAF CHIL
   Vaidhyanathan S, 2011, GOOGLIZATION OF EVERYTHING: AND WHY WE SHOULD WORRY, P1
   Vaidhyanathan S., 2008, CHRONICLE HIGHER ED
   van der Zwaan J. M., 2014, RESPONSIBLE INNOVATI, P369
   Van Dijck J, 2013, CULTURE CONNECTIVITY
   Van Royen K, 2016, CYBERPSYCH BEH SOC N, V19, P16, DOI 10.1089/cyber.2015.0168
   Vandebosch H, 2009, NEW MEDIA SOC, V11, P1349, DOI 10.1177/1461444809341263
   Wallace K., 2015, CNN             0109
   Whitman James Q., 2004, FACULTY SCHOLARSHIP
   Woollaston V., 2015, DAILY MAIL
   Wyatt S, 2004, SCI TECHNOL HUM VAL, V29, P242, DOI 10.1177/0162243903261947
   Xu J. - M., 2012, C N AM CHAPT ASS COM
NR 65
TC 0
Z9 0
U1 3
U2 13
PU USC ANNENBERG PRESS
PI LOS ANGELES
PA UNIV SOUTHERN CALIFORNIA, KERCKHOFF HALL, 734 W ADAMS BLVD, MC7725, LOS
   ANGELES, CA 90089 USA
SN 1932-8036
J9 INT J COMMUN-US
JI Int. J. Commun.
PY 2016
VL 10
BP 5164
EP 5185
PG 22
WC Communication
SC Communication
GA EG5YI
UT WOS:000391120300001
DA 2019-03-23
ER

PT B
AU Murray, CS
AF Murray, Colin S.
GP IEEE
TI Classifying Virtual Machine Managers by Overhead
SO 2016 46TH ANNUAL IEEE/IFIP INTERNATIONAL CONFERENCE ON DEPENDABLE
   SYSTEMS AND NETWORKS WORKSHOPS (DSN-W)
LA English
DT Proceedings Paper
CT 46th Annual IEEE/IFIP International Conference on Dependable Systems and
   Networks Workshops (DSN-W)
CY JUN 28-JUL 01, 2016
CL Toulouse, FRANCE
SP IEEE, IFIP, IEEE Comp Soc
AB Even though Virtual Machine Managers (VMMs) are meant to be transparent, a program may still need to know what VMM is virtualizing their environment. Developers may want to ensure their software only works in particular virtual environments, and users may want to know whether they are the victim of some virtualization-based rootkit. Various methods have been developed for programs to discover whether or not they are executing inside a virtual machine (VM), but current methods for identifying specific VMMs rely entirely on basic heuristics. This work presents a methodology for identifying VMMs based on their usage of shared resources. It has the potential to identify VMMs to the extent that they have unique shared resource usage profiles. A prototype implementation is presented that collects testing routines from existing work on VMM detection and CPU side-channel attacks. Each routine takes a measurement that is sensitive to a VMM's use of some shared resource. Results are presented that show it is possible to observe differences between several VMMs and even between some versions of the same VMM.
C1 [Murray, Colin S.] Air Force Res Lab, Wright Patterson AFB, OH 45433 USA.
RP Murray, CS (reprint author), Air Force Res Lab, Wright Patterson AFB, OH 45433 USA.
CR Aciicmez O, 2010, LECT NOTES COMPUT SC, V6225, P110, DOI 10.1007/978-3-642-15031-9_8
   Barbosa E., 2007, SYSCAN
   Bishop C. M., 2006, PATTERN RECOGNITION
   Bulygin Y., 2008, TOORCON
   Ferrie P., 2007, SYMANTEC TECHNOLOGY, P55
   Fritsch H, 2008, ANAL DETECTION VIRTU
   Garfinkel T., 2007, HOTOS
   Intel, 2015, INT 64 IA 32 ARCH OP
   Jones R. W. M., 2015, VIRT WHAT
   Murphy K. P., 2012, MACHINE LEARNING PRO
   Ortega A., 2015, PAFISH
   Paleari R., 2009, P USENIX WORKSH OFF, V41, P86
   Paoloni G., 2010, BENCHMARK CODE EXECU
   POPEK GJ, 1974, COMMUN ACM, V17, P412, DOI 10.1145/361011.361073
   ROBIN J, 2000, P 9 USENIX SEC S
   Rutkowska J., 2006, SUBVERTING VISTATM K
   Rutkowska J., 2004, RED PILL DETECT VMM
NR 17
TC 0
Z9 0
U1 0
U2 1
PU IEEE
PI NEW YORK
PA 345 E 47TH ST, NEW YORK, NY 10017 USA
BN 978-1-4673-8891-7
PY 2016
BP 77
EP 82
DI 10.1109/DSN-W.2016.25
PG 6
WC Engineering, Electrical & Electronic
SC Engineering
GA BG0XL
UT WOS:000386564300014
DA 2019-03-23
ER

PT S
AU Nicolaidou, I
   Venizelou, A
AF Nicolaidou, Iolie
   Venizelou, Agnes
BE Chova, LG
   Martinez, AL
   Torres, IC
TI "BE SMART WHEN ONLINE!": KIDS LEARN HOW TO PROTECT PERSONAL DATA, STOP
   CYBER-BULLYING AND AVOID HACKERS
SO ICERI2016: 9TH INTERNATIONAL CONFERENCE OF EDUCATION, RESEARCH AND
   INNOVATION
SE ICERI Proceedings
LA English
DT Proceedings Paper
CT 9th Annual International Conference of Education, Research and
   Innovation (iCERi)
CY NOV 14-16, 2016
CL Seville, SPAIN
DE e-safety; interactive learning environment; cyberbullying; primary
   education
ID SAFETY AWARENESS
AB E-safety, a person's skill to effectively respond to the challenges and opportunities offered by the internet (Litt, 2013), is an important skill that needs to be taught to children from a young age in formal schooling. One of the dangers young students face online is the voluntary release of personal data in public profiles of online social networks. The EU kids online survey, conducted with children aged 9-15 in 25 European countries, showed that 25% of children aged 9-12 who use social networks have their profile as "public" and 20% of them have listed their address and/or phone number (Livingstone, Olafsson, & Staksrud, 2011). More specifically, in Cyprus, 70% of children aged 11-12 have their own profile on Facebook, even though the latter does not allow it for children younger than 13. Another danger typically faced by children refers to cyber-bullying. According to the same survey, 18% of Cypriot children aged 11-12 stated that they have been a victim of bullying, either online or offline (Laouris & Aristodemou, 2013). Moreover, children constitute easy targets for hacker attacks, therefore they should know how to protect themselves from hackers (Monteith, 2016).
   In Cyprus, there is an abundance of educational sources on e-safety intended for formal education, collected in one place, under the Cyprus Pedagogical Institute website. However, a content analysis of this material showed weaknesses such as non-functioning links, games that require local installation, games not available in Greek, and lack of objectives. According to Laouris et al (2011), most strategies for teaching e-safety to children focus more on providing information and less on children's active engagement.
   To address this gap, the present study aimed to design, develop and evaluate an interactive webbased learning environment called " Be smart when online!". The learning environment targets 11-12 year olds and consists of three main parts: an embedded pretest of 20 multiple-choice questions in the form of scenarios, the instructional part, which covers issues such as the protection of personal data, avoiding cyberbullying and protection from hackers through multimedia, and an embedded post-test, which is identical to the pretest. Children can practice their skills through interactive quizzes and games with instant feedback, and reflect on their learning by posting comments in discussion forums.
   The learning environment has been piloted with a group of 25 children attending summer school in university premises in July 2016. The group consisted of 21 students of the 4th-6th grade of primary school and 4 older children of the 7th-9th grade. Children used the internet on average M=4.83 hours (SD= 1.42) daily during the summer school. They interacted with the learning environment over two one-hour meetings on two consecutive days, either individually or in dyads.
   A paired-samples t-test revealed a statistically significant difference (t (18)=-3.96, p< 0.01) when students' pre-test scores (M= 84.74, SD= 8.74) were compared to their post-test scores (M= 92.36, SD= 9.33). This pilot study's preliminary findings seem promising. Despite students' relatively high prior knowledge on e-safety as measured solely from multiple choice questions, there was significant progress even through a short, two-hour intervention. Future research goals include a formal implementation of the learning environment in formal primary school education using a pre-post control group design.
C1 [Nicolaidou, Iolie; Venizelou, Agnes] Cyprus Univ Technol, Dept Commun & Internet Studies, Limassol, Cyprus.
RP Nicolaidou, I (reprint author), Cyprus Univ Technol, Dept Commun & Internet Studies, Limassol, Cyprus.
CR Aristodemou E., 2010, SOCIAL APPL LIFELONG, P68
   Atkinson S, 2009, COMPUT FRAUD SECUR, P13, DOI 10.1016/S1361-3723(09)70088-0
   Australian Government, CYB DET
   Bartoli E., 2009, INT REV LAW COMPUTER, V23, P35
   Byron T, 2008, SAFER CHILDREN DIGIT
   Chiasson S., 2011, WORLD C E LEARN CORP, P2201
   Dooley J., 2011, ED EVALUATION CYBERS
   Fire M., 2014, IEEE COMMUNICATION S, V16, P1
   Griffith Institute, 2011, ACMA CYB OUTR PROGR
   Knight P., 2012, J CHRISTIAN ED, V4, P26
   Laouris Y., 2013, RISKS SAFETY CHILDRE, P1
   Laouris Y, 2011, INT J MEDIA CULT POL, V7, P67, DOI 10.1386/mcp.7.1.67_3
   Litt E, 2013, NEW MEDIA SOC, V15, P612, DOI 10.1177/1461444813475424
   Livingstone S., 2011, SOCIAL NETWORKING AG, P1
   Lobe B., 2007, RES CHILDRENS EXPERI, P1
   Mishna F, 2009, SOC WORK RES, V33, P107, DOI 10.1093/swr/33.2.107
   Monteith B., 2016, KNOWLEDGE QUEST, V44, P60
   Nagarajan A., 2012, 2012 IEEE International Conference on Cyber Technology in Automation, Control, and Intelligent Systems (CYBER), P256, DOI 10.1109/CYBER.2012.6392562
   O'Keeffe GS, 2011, PEDIATRICS, V127, P800, DOI 10.1542/peds.2011-0054
   Sharples M, 2009, J COMPUT ASSIST LEAR, V25, P70, DOI 10.1111/j.1365-2729.2008.00304.x
   Shipton L., 2011, IMPROVING E SAFETY P
   Valcke M, 2011, COMPUT EDUC, V57, P1292, DOI 10.1016/j.compedu.2011.01.010
   Wishart JM, 2007, COMPUT EDUC, V48, P460, DOI 10.1016/j.compedu.2005.03.003
   Xenos M., 2011, SIMSAFETY FLIGHT SIM, P1
NR 24
TC 0
Z9 0
U1 4
U2 4
PU IATED-INT ASSOC TECHNOLOGY EDUCATION A& DEVELOPMENT
PI VALENICA
PA LAURI VOLPI 6, VALENICA, BURJASSOT 46100, SPAIN
SN 2340-1095
BN 978-84-617-5895-1
J9 ICERI PROC
PY 2016
BP 3374
EP 3383
PG 10
WC Education & Educational Research
SC Education & Educational Research
GA BJ0ZM
UT WOS:000417330203064
DA 2019-03-23
ER

PT S
AU Nunavath, V
   Prinz, A
AF Nunavath, Vimala
   Prinz, Andreas
BE Pielorz, J
   Duro, R
   Preinerstorfer, A
TI LifeRescue: A Web Based Application for Emergency Responders during Fire
   Emergency Response
SO PROCEEDINGS OF THE 2016 3RD INTERNATIONAL CONFERENCE ON INFORMATION AND
   COMMUNICATION TECHNOLOGIES FOR DISASTER MANAGEMENT (ICT-DM)
SE International Conference on Information and Communication Technologies
   for Disaster Management
LA English
DT Proceedings Paper
CT 3rd International Conference on Information and Communication
   Technologies for Disaster Management (ICT-DM)
CY DEC 13-15, 2016
CL AIT Austrian Inst Technol GmBH, Vienna, AUSTRIA
SP IEEE, IEEE Commun Soc, Bundesministerium Inneres, Ctr Rech Informat Sci & Tech
HO AIT Austrian Inst Technol GmBH
DE Fire Emergency response; Information availability; Emergency webportal;
   University Building; Information sharing
ID LOCALIZATION; INFORMATION
AB In order to respond to any kind of building fire emergencies, first-responders have to use lot of time to get access to the emergency data such as location of the victims who arc still inside the building, location of the hazardous material, location of the resources and location of the exits in order to perform search and rescue. However, search is possibly one of the most dangerous activities on the fire ground. Sometimes the visibility is zero and the environment is really hot. Because of the limited operating time in the building, the key to successful search is how quickly emergency responders can get access to the emergency related information in order to save victims and the property. In this paper, we present a developed web portal called LifeRescue, which enables the emergency responders (both on-scene and remote) to get access to the emergency information during search and rescue operation. This application facilitates awareness of the information such as number of victims who are still inside the building and their location to the emergency responders who are at command center as well as at on-scene. Our system also provides the information related to the location of the fire and also its development through sensor data.
C1 [Nunavath, Vimala; Prinz, Andreas] Univ Agder, CIEM Res Grp, Dept Informat & Commun Technol, Jon Lilletuns Vei 9, N-4879 Grimstad, Norway.
RP Nunavath, V (reprint author), Univ Agder, CIEM Res Grp, Dept Informat & Commun Technol, Jon Lilletuns Vei 9, N-4879 Grimstad, Norway.
EM vimala.nunavath@uia.no; andreas.prinz@uia.no
CR Ahmed N., 2015, IEEE INT C PERV COMP
   Ahn J., 2012, HUMAN CENTRIC COMPUT, V2, P1
   Aleksandrov NI., 2015, IEEE 2 INT C INF COM
   Barnes M., 2007, 32 IEEE C LOC COMP N
   Beredskap Df s o, 2003, VEILEDNING TIL FORSK
   BeredskapOmRoyk, 2003, VEIL ROVK KIEM
   Berry D, 2005, UK E SCI PROGR ALL H
   Bharosa N, 2010, INFORM SYST FRONT, V12, P49, DOI 10.1007/s10796-009-9174-z
   Chan TC, 2004, ACAD EMERG MED, V11, P1229, DOI 10.1197/j.aem.2004.08.018
   Chu L., 2011, 7 INT C INT INF HID
   Chung-Chao W., 2013, 5 INT C UB FUT NETW
   Clarke V., 2013, QUALITATIVE RES PSYC, V3, P77, DOI DOI 10.1191/1478088706QP0630A
   Drennan L.T., 2014, RISK CRISIS MANAGEME
   Fu CY, 2010, IEEE COMMUN MAG, V48, P92, DOI 10.1109/MCOM.2010.5673078
   Gorbil G., 2011, COMPUTER INFORM SCI, VII, P339
   Han LX, 2010, J PARALLEL DISTR COM, V70, P1128, DOI 10.1016/j.jpdc.2010.06.005
   kluver A. c. o. p. J. W., 2011, GUIDELINES POLICE 1, P1
   Koumidis K., 2015, 2 INT C INF COMM TEC
   Lazreg MM., 2015, 12 INT C INF SYST CR, P7
   Leonard Richardson S. R., 2007, RESTFUL WEB SERVICES, P454
   Li N, 2014, AUTOMAT CONSTR, V42, P78, DOI 10.1016/j.autcon.2014.02.019
   Mokryn O., 2012, IEEE 11 ANN MED WORK
   Mounir T. A., 2014, 1 INT C INF COMM TEC
   Nunavath V., 2015, P 12 INT C INF SYST
   Omidvari M, 2015, SAFETY SCI, V73, P34, DOI 10.1016/j.ssci.2014.11.003
   Purohit A., 2011, IEEE 10 INT C INF PR
   Rantakokko J, 2011, IEEE WIREL COMMUN, V18, P10, DOI 10.1109/MWC.2011.5751291
   RAO HR, 1995, INFORM SYST RES, V6, P255, DOI 10.1287/isre.6.3.255
   Tashakkori H., 2015, IEEE 2 INT C INF COM
   Van de Walle B., 2016, INT J HUMAN COMPUTER
   Wada T., 2013, IEEE INT C SIGN IM T
   Wu CH, 2012, FIRE SAFETY J, V48, P21, DOI 10.1016/j.firesaf.2011.12.006
NR 32
TC 0
Z9 0
U1 0
U2 0
PU IEEE
PI NEW YORK
PA 345 E 47TH ST, NEW YORK, NY 10017 USA
SN 2469-8822
BN 978-1-5090-5234-9
J9 INT CONF INFORM COMM
PY 2016
BP 143
EP 150
PG 8
WC Computer Science, Information Systems; Telecommunications
SC Computer Science; Telecommunications
GA BI1IY
UT WOS:000406047200018
DA 2019-03-23
ER

PT B
AU Nur, AY
   Tozal, ME
AF Nur, Abdullah Yasin
   Tozal, Mehmet Engin
GP IEEE
TI Defending Cyber-Physical Systems against DoS Attacks
SO 2016 IEEE INTERNATIONAL CONFERENCE ON SMART COMPUTING (SMARTCOMP)
LA English
DT Proceedings Paper
CT 2nd IEEE International Conference on Smart Computing (SMARTCOMP)
CY MAY 18-20, 2016
CL St Louis, MO
SP IEEE
AB Recent advances in Cyber-Physical Systems (CPSs) promote the Internet as the main communication technology for monitoring, controlling and managing the physical entities as well as exchanging information between the physical entities and human users. On the other hand, the Internet introduces a variety of vulnerabilities that may put the security and privacy of CPSs under risk. The consequences of cyber-attacks to CPSs might be catastrophic because they are usually part of human habitat. One of the most perilous threats in the Internet is the Denial of Service (DoS) attack and its variations such as Distributed DoS (DDoS). In this work-in-progress, we propose a novel probabilistic packet marking scheme to infer forward paths from an attacker to a victim site and delegate the defense to the upstream Internet Service Providers (ISPs). Our results show that the victim site can construct a forward path from the attacker after receiving 23 packets on the average.
C1 [Nur, Abdullah Yasin] Univ Louisiana Lafayette, Ctr Adv Comp Studies, Lafayette, LA 70504 USA.
   [Tozal, Mehmet Engin] Univ Louisiana Lafayette, Sch Comp & Informat, Lafayette, LA 70504 USA.
RP Nur, AY (reprint author), Univ Louisiana Lafayette, Ctr Adv Comp Studies, Lafayette, LA 70504 USA.
EM ayasinnur@louisiana.edu; metozal@louisiana.edu
CR Belenky A., 2003, IEEE COMMUNICATIONS, V7
   Savage S, 2001, IEEE ACM T NETWORK, V9, P226, DOI 10.1109/90.929847
NR 2
TC 0
Z9 0
U1 0
U2 7
PU IEEE
PI NEW YORK
PA 345 E 47TH ST, NEW YORK, NY 10017 USA
BN 978-1-5090-0898-8
PY 2016
BP 334
EP 336
PG 3
WC Computer Science, Information Systems; Computer Science, Theory &
   Methods
SC Computer Science
GA BG6PA
UT WOS:000390715200014
DA 2019-03-23
ER

PT S
AU Osborne, N
   Connelly, L
AF Osborne, Nicola
   Connelly, Louise
BE Bernadas, C
   Minchella, D
TI Students' Digital Footprints: Curation of Online Presences, Privacy and
   Peer Support
SO PROCEEDINGS OF THE 3RD EUROPEAN CONFERENCE ON SOCIAL MEDIA
SE Proceedings of the European Conference on Social Media
LA English
DT Proceedings Paper
CT 3rd European Conference on Social Media (ECSM)
CY JUL 12-13, 2016
CL Ecole Management Normandie, Caen, FRANCE
HO Ecole Management Normandie
DE Digital footprint; social media; students; peer support; privacy
AB The University of Edinburgh 'managing your digital footprint' (2014-2015) campaign was an innovative and collaborative cross-University initiative. The campaign aimed to address a potential digital skills gap and to better equip and support students transitioning into, out of, and while studying at the University. The campaign targeted all student cohorts (undergraduate, postgraduate, PhD, and online distance students), with the aim of raising awareness of effectively managing an online presence (digital footprint). 'Digital Footprint' is now a mainstreamed service, with many of the University support services embedding this brand in their support to students, researchers and staff. Running in parallel to the campaign was a research project (funded by the Principal's Teaching Award Scheme) which was led by the Institute for Academic Development in collaboration with EDINA, School of Education, and the Student Association (EUSA). The research team examined the responses to two campaign surveys (n=1487) and carried out 15 interviews with six students. The quantitative and qualitative data gathered from a diverse group of students has enabled the Institution to gain a better understanding of how students manage and curate their online presences, including their experiences and issues related to privacy and risk management. Students were asked to share their advice with others, and one stated "Be responsible, or at least aware, of the image of yourself that you are putting across to the world" (undergraduate student). In addition, the research data uncovered how students are using social media as a peer support tool and their perceptions of the benefits and challenges of social media. This paper will report findings on students' curation behaviours around their online presence and privacy include various, including some more sophisticated privacy management approaches such as use of a specific email account for online accounts (42% of survey respondents), use of pseudonyms and anonymity online (48%), and the use of privacy and tagging settings. Some students needs and intents are not reflected by their experiences online, for instance participants reported unwanted tagging of photographs (11%), bullying (4%), and finding information online about themselves that they did not think was public (5%). In addition to talking about students' curation approaches we will also reflect on some of the motivations and positive experiences shaping their use of social media and their management of their digital footprints, such as peer support (experienced by 16% of respondents) and professional networking opportunities. This paper will reflect on our findings and how they have been used to provide evidence-based guidance to support University services as well as providing evidence and resources (e.g. e-professionalism guidelines and OERs) for colleagues with responsibility for embedding digital social media in learning and teaching.
C1 [Osborne, Nicola] Univ Edinburgh, EDINA, Edinburgh, Midlothian, Scotland.
   [Connelly, Louise] Univ Edinburgh, Royal Dick Sch Vet Studies, Digital Educ Unit, Edinburgh, Midlothian, Scotland.
RP Osborne, N (reprint author), Univ Edinburgh, EDINA, Edinburgh, Midlothian, Scotland.
EM Nicola.osborne@ed.ac.uk; Louise.connelly@ed.ac.uk
FU Principal's Teaching Award Scheme
FX The authors would like to gratefully acknowledge the Principal's
   Teaching Award Scheme which funded this research. We would also like to
   thank and acknowledge our research team colleagues: Professor Sian
   Bayne, Dr Claire Sowton and Dr Phil Sheail at Moray House School of
   Education, and Dr Adam Bunni at EUSA.
CR Barbour K., 2012, 1 MONDAY, V17
   Baxter L. A., 2001, INT STUDIES SOCIOLOG, V11, P87, DOI [10.1080/0962021010020006, DOI 10.1080/09620210100200066]
   boyd d, 2014, IDENTITY ITS COMPLIC
   Brake DR, 2014, SHARING OUR LIVES ONLINE: RISKS AND EXPOSURE IN SOCIAL MEDIA, P1, DOI 10.1057/9781137312716
   Briggs ARJ, 2012, QUAL HIGH EDUC, V18, P3, DOI 10.1080/13538322.2011.614468
   Chester A., 2013, E LEARNING DIGITAL M, V10, P30
   Farnham Shelly D., 2011, P ACM 2011 C COMP SU, P359, DOI DOI 10.1145/1958824.1958880
   Giddens A, 1991, MODERNITY SELF IDENT
   Goffman E., 1969, PRESENTATION SELF EV
   Goodband JH, 2012, LEARN MEDIA TECHNOL, V37, P236, DOI 10.1080/17439884.2011.587435
   Hampton K. N., 2012, WHY MOST FACEBOOK US
   Hine C. M., 2000, VIRTUAL ETHNOGRAPHY
   IAD, 2016, MAN YOUR DIG FOOTPR
   Meyer J. H., 2003, IMPROVING STUDENT LE
   Meyer JHF, 2005, HIGH EDUC, V49, P373, DOI 10.1007/s10734-004-6779-5
   Osborne N., 2015, P 2 EUR C SOC MED EC
   Rainine L., 2013, ANONYMITY PRIVACY SE
   Ronson Jon, 2015, SO YOU VE BEEN PUBLI
   Rubens I., 2015, BUZZ NEWS BOURNEMOUT
   Thielman S, 2015, GUARDIAN
   Tobbell J, 2010, BRIT EDUC RES J, V36, P261, DOI 10.1080/01411920902836360
NR 21
TC 0
Z9 0
U1 1
U2 1
PU ACAD  CONFERENCES LTD
PI NR READING
PA CURTIS FARM, KIDMORE END, NR READING, RG4 9AY, ENGLAND
SN 2055-7213
BN 978-1-911218-01-2
J9 PROC EURO CONF SOC
PY 2016
BP 283
EP 290
PG 8
WC Communication; Social Sciences, Interdisciplinary
SC Communication; Social Sciences - Other Topics
GA BH4JP
UT WOS:000400399300036
DA 2019-03-23
ER

PT J
AU Padte, RK
AF Padte, Richa Kaul
TI Keeping women safe? Gender, online harassment and Indian law
SO REVISTA CHILENA DE DERECHO Y TECNOLOGIA
LA Spanish
DT Article
DE Threats; Internet; women; gender violence
AB Verbal abuse faced by women online can range from sexist comments to rape threats and is a growing issue both nationally and globally. Asking as to what extent the law can provide recourse to these forms of abuse, this article raises various questions around the ways in which the Indian legal system as a whole, and the Information Technology Act in particular, constructs and responds to women's rights.
C1 [Padte, Richa Kaul] Internet Democracy Project, Delhi, India.
RP Padte, RK (reprint author), Internet Democracy Project, Delhi, India.
EM richa@ri-chakaulpadte.com
CR Agnes Flavia, 2006, GENDER CENSORSHIP
   Bose Brinda, 2006, GENDER CENSORSHIP
   Jaising Indira, 2006, GENDER CENSORSHIP
   Kishwar Madhu, 2006, GENDER CENSORSHIP
   Mazzarella William, 2001, ELITE EVERYMAN CULTU
   Smith S. E., 2011, TIGER BREAKDOWN 1002
NR 6
TC 0
Z9 0
U1 0
U2 0
PU UNIV CHILE, FAC DERECHO
PI SANTIAGO DE CHILE
PA PIO NONO NO 1, PROVIDENCIA, SANTIAGO DE CHILE, 00000, CHILE
SN 0719-2576
EI 0719-2584
J9 REV CHIL DERECHO TEC
JI Rev. Chil. Derecho Tecnol.
PY 2016
VL 5
IS 1
BP 113
EP 135
DI 10.5354/0719-2584.2016.41269
PG 23
WC Law
SC Government & Law
GA FB3MM
UT WOS:000406046700005
OA DOAJ Gold
DA 2019-03-23
ER

PT J
AU Park, S
   Seo, C
   Yi, JH
AF Park, Suwan
   Seo, Changho
   Yi, Jeong Hyun
TI Cyber Threats To Mobile Messenger Apps From Identity Cloning
SO INTELLIGENT AUTOMATION AND SOFT COMPUTING
LA English
DT Article
DE Android messenger app; security; repackaging; identity cloning
ID ATTACK
AB People enjoy connecting to the Internet outside of their homes and offices, due to technological innovations and the convenience. With smartphones and other mobile devices giving us the ability to conduct everyday activities such as mobile banking, online shopping, and social networking, cyber criminals are constantly looking to take advantage of insecure wireless networks, third party applications, and texting to your personal information, steal your identity, or read personal e-mails and work documents. Such cyber threats become very high, in particular, with Android apps since they are structurally easy to rebuild, to modify or inject arbitrary code. When an adversary has victim's credential files in a local device, this vulnerability becomes more solemn. While the adversary can bypass all applied security techniques and forge an identity completely, he can do everything that victim can. If a mobile messenger app was selected as an attack model, the adversary is able to not only view chat history and timeline records of a specific user but to also receive or send messages in real time. In this paper, we analyze the security weak points of representative Android message apps and prove this is realistic threat in cyber defense. We then propose alternative solutions against this attack.
C1 [Park, Suwan; Yi, Jeong Hyun] Soongsil Univ, Sch Comp Sci & Engn, Seoul, South Korea.
   [Seo, Changho] Kongju Natl Univ, Dept Appl Math, Kong Ju, South Korea.
RP Yi, JH (reprint author), Soongsil Univ, Sch Comp Sci & Engn, Seoul, South Korea.
EM jhyi@ssu.ac.kr
OI Yi, Jeong Hyun/0000-0002-2720-0593
FU Basic Sciences Programs through the National Research Foundation of
   Korea (NRF), Republic of Korea [NRF-2013R1A1A2013041,
   NRF-2013-R1A1A2010382]
FX This research was supported by the Basic Sciences Programs through the
   National Research Foundation of Korea (NRF), Republic of Korea
   (NRF-2013R1A1A2013041 and NRF-2013-R1A1A2010382).
CR Arxan Technologies, 2013, STAT SEC APP EC MOB
   Arzt S., 2014, P 35 ACMSIGPLAN C PR, P29
   Crussell Jonathan, 2012, Computer Security - ESORICS 2012. Proceedings 17th European Symposium on Research in Computer Security, P37, DOI 10.1007/978-3-642-33167-1_3
   Dick H., 2012, OAUTH 2 0 AUTHORIZAT
   Hanna Steve, 2013, Detection of Intrusions and Malware, and Vulnerability Assessment. 9th International Conference, DIMVA 2012. Revised Selected Papers, P62, DOI 10.1007/978-3-642-37300-8_4
   Jung JH, 2013, WIRELESS PERS COMMUN, V73, P1421, DOI 10.1007/s11277-013-1258-x
   Piao Y., 2014, SECURITY COMMUNICATI
   Potharaju R, 2012, LECT NOTES COMPUT SC, V7159, P106, DOI 10.1007/978-3-642-28166-2_11
   Schulz P., 2012, CODE PROTECTION ANDR
   Welton R., 2014, OBFUSCATING ANDROID
   Yi J. H., 2014, J INTERNET SERVICES, V4, P115
   Zhou W., 2012, P 2 ACM C DAT APPL S, P317, DOI DOI 10.1145/2133601.2133640
   Zhou W., 2013, P 8 ACM SIGSAC S INF, P1
   Zhou W., 2013, P 3 ACM C DAT APPL S, P185
NR 14
TC 0
Z9 0
U1 0
U2 4
PU TAYLOR & FRANCIS INC
PI PHILADELPHIA
PA 530 WALNUT STREET, STE 850, PHILADELPHIA, PA 19106 USA
SN 1079-8587
EI 2326-005X
J9 INTELL AUTOM SOFT CO
JI Intell. Autom. Soft Comput.
PY 2016
VL 22
IS 3
BP 379
EP 387
DI 10.1080/10798587.2015.1118276
PG 9
WC Automation & Control Systems; Computer Science, Artificial Intelligence
SC Automation & Control Systems; Computer Science
GA DS6OH
UT WOS:000380901000007
DA 2019-03-23
ER

PT B
AU Phillips, A
AF Phillips, Abigail
BE Nixon, PG
   Rawal, R
   Funk, A
TI "That's so unfair!" Navigating the teenage online experience
SO DIGITAL MEDIA USAGE ACROSS THE LIFE COURSE
SE Routledge Key Themes in Health and Society
LA English
DT Article; Book Chapter
ID CYBER DATING ABUSE; LITERACY; SCHOOL; MEDIA
C1 [Phillips, Abigail] Florida State Univ, Sch Informat, Tallahassee, FL 32306 USA.
RP Phillips, A (reprint author), Florida State Univ, Sch Informat, Tallahassee, FL 32306 USA.
EM alp07@my.fsu.edu
CR Accordino D. B., 2011, AM SECONDARY ED, V40, P14
   Agosto DE, 2012, J AM SOC INF SCI TEC, V63, P1108, DOI 10.1002/asi.22612
   Ahn J., 2012, P AM SOC INFORM SCI, V49, P1
   Alemanne N. D., 2011, LIB TECHNOLOGY REPOR, V47, P19
   [Anonymous], 2009, FRAMEWORK, P1
   Bauman S, 2010, J EARLY ADOLESCENCE, V30, P803, DOI 10.1177/0272431609350927
   Bazalgette C, 2013, LITERACY, V47, P95, DOI 10.1111/j.1741-4369.2012.00666.x
   Beheshti Jamshid, 2012, Bulletin of the American Society for Information Science and Technology, V38, P54, DOI 10.1002/bult.2012.1720380313
   Bowler L., 2014, ICONFERENCE 2014 P, P153
   boyd, 2006, P 39 ANN HAW INT C S, P59, DOI DOI 10.1109/HICSS.2006.394
   boyd d, 2009, WHY YOUTH HEART SOCI
   boyd d., 2011, SOCIAL STEGANOGRAPHY
   Boyd danah, 2010, NETWORKED SELF IDENT, P39
   Braun L. W., 2014, FUTURE LIB SERVICES, P1
   Brown CF, 2014, COMPUT HUM BEHAV, V35, P12, DOI 10.1016/j.chb.2014.02.014
   Buckels EE, 2014, PERS INDIV DIFFER, V67, P97, DOI 10.1016/j.paid.2014.01.016
   Campbell C., 2015, SCAND J RHEUMATOL, P1
   Chicago Public Library, 2015, YOUMED CHIC
   Childnet International, 2007, CHILDR RIGHTS INF NE, P1
   Davies J, 2012, COMPUT EDUC, V59, P19, DOI 10.1016/j.compedu.2011.11.007
   Dooley JJ, 2009, Z PSYCHOL, V217, P182, DOI 10.1027/0044-3409.217.4.182
   Dukes RL, 2009, SOC SCI J, V46, P671, DOI 10.1016/j.soscij.2009.05.006
   Forte Andrea, 2014, P 17 ACM C COMP SUPP, P28
   Gee JP, 2000, J ADOLESC ADULT LIT, V43, P412
   Hardaker C, 2010, J POLITENESS RES-LAN, V6, P215, DOI 10.1515/JPLR.2010.011
   Hargittai E, 2008, COMMUN RES, V35, P602, DOI 10.1177/0093650208321782
   Herring S, 2002, INFORM SOC, V18, P371, DOI 10.1080/01972240290108186
   Ito M., 2010, HANGING OUT MESSING
   Jenkins H., 2009, CONFRONTING CHALLENG
   Jones K.R., 2011, CHILDREN LIB J ASS L, V9, P41
   Knobel M., 2011, DIGITAL LIT
   Koltay T, 2011, MEDIA CULT SOC, V33, P211, DOI 10.1177/0163443710393382
   Lenhart A., 2010, SOCIAL MEDIA MOBILE, P1
   Lenhart A, 2015, TEENS SOCIAL MEDIA T
   Livingstone S, 2003, NEW MEDIA SOC, V5, P147, DOI 10.1177/1461444803005002001
   Livingstone S, 2008, NEW MEDIA SOC, V10, P393, DOI 10.1177/1461444808089415
   Mardis MA, 2013, LEARN MEDIA TECHNOL, V38, P387, DOI 10.1080/17439884.2013.783595
   Mason KL, 2008, PSYCHOL SCHOOLS, V45, P323, DOI 10.1002/pits.20301
   Mills K. A, 2006, P AUSTR LIT ED ASS A
   Mitchell KJ, 2014, CHILD ABUSE NEGLECT, V38, P280, DOI 10.1016/j.chiabu.2013.09.008
   Oxley C., 2011, ACCESS, P5
   Prensky M., 2001, HORIZON, V9, P1, DOI DOI 10.1108/10748120110424816
   Rowsell J., 2006, LIT ED UNDERSTANDING, P1
   Schwartz M., 2008, NEW YORK TIMES  0803
   Sebrine P. B., 2013, TEENS DIGITAL MEDIA, P1
   Suler J, 2004, CYBERPSYCHOL BEHAV, V7, P321, DOI 10.1089/1094931041291295
   Thomas Douglas, 2009, INT J LEARNING MEDIA, V1, P37, DOI DOI 10.1162/IJLM.2009.0008
   Tokunaga RS, 2010, COMPUT HUM BEHAV, V26, P277, DOI 10.1016/j.chb.2009.11.014
   Tripp L., 2011, REFERENCE LIB, V52, P329, DOI [10.1080/02763877.2011.584842, DOI 10.1080/02763877.2011.584842]
   Welch W. M, 2013, US TODAY        1016
   Yi YJ, 2008, J ADOLESC ADULT LIT, V51, P670, DOI 10.1598/JAAL.51.8.6
   Zweig JM, 2014, J YOUTH ADOLESCENCE, V43, P1306, DOI 10.1007/s10964-013-0047-x
   Zweig JM, 2013, J YOUTH ADOLESCENCE, V42, P1063, DOI 10.1007/s10964-013-9922-8
NR 53
TC 0
Z9 0
U1 0
U2 0
PU ROUTLEDGE
PI ABINGDON
PA 2 PARK SQ, MILTON PARK, ABINGDON OX14 4RN, OXFORD, ENGLAND
BN 978-1-315-57719-7; 978-1-4724-5580-2
J9 ROUT KEY THEME HEALT
PY 2016
BP 84
EP 95
PG 12
WC Communication; Social Sciences, Interdisciplinary
SC Communication; Social Sciences - Other Topics
GA BK9IZ
UT WOS:000444680200008
DA 2019-03-23
ER

PT B
AU Poland, B
AF Poland, B
TI Haters: Harassment, Abuse, and Violence Online
SO HATERS: HARASSMENT, ABUSE, AND VIOLENCE ONLINE
LA English
DT Book
ID CYBER GENDER HARASSMENT; INTERNET; IMPACT; COMMUNICATION; VICTIMIZATION;
   VICTIMS; RIGHTS; WOMEN; CITY
CR Ajinkya J., 2012, TOP 5 FACTS WOMEN OU
   Alexander L., 2014, GAMASUTRA       0828
   Alexander Leigh, 2014, WHAT CAN BE DONE DOS
   Almasy Steve, 2015, CNN             0404
   Alvarez Ana Cecilia, 2013, DAILY BEAST     0922
   [Anonymous], 2014, XOJANE          0626
   [Anonymous], 2009, STAT
   [Anonymous], 2014, TOT CONT
   [Anonymous], 2015, AB
   [Anonymous], 2015, EAT DIS STAT
   [Anonymous], 2014, JEZEBEL         0811
   [Anonymous], 2013, HUFFINGTON POST 0813
   [Anonymous], 2014, WMCS RES SHIN LIGHT
   [Anonymous], 2014, TAKE BACK TECHS REPO
   [Anonymous], 2015, NY TIMES        0101
   [Anonymous], 2013, CRIM SWATT
   [Anonymous], 2015, ISS FAIR WAG WORK DI
   [Anonymous], 2015, FACEBOOK POST   0314
   [Anonymous], 2015, GET FACTS EAT DIS
   [Anonymous], 1993, ALL NEW GEN
   [Anonymous], 2014, LAW
   [Anonymous], 2015, JOBVITE RESOURCES
   [Anonymous], 2012, INSIGHT SBS
   [Anonymous], 2015, BIOGRAPHY       0707
   [Anonymous], 2015, HOM PAG
   [Anonymous], 2015, WOM NAT PARL
   [Anonymous], 2013, CBS NEWS COM    0322
   [Anonymous], 2015, DONT FEED THE TROLLS
   [Anonymous], 2005, DO YOU SPEAK AM
   [Anonymous], 2014, PREV TEENS WHAT DO I
   [Anonymous], 2015, AB
   [Anonymous], 2014, HOM PAG
   [Anonymous], 2015, WHAT IS STER THREAT
   [Anonymous], 2015, ONL HAR CYB STAT
   [Anonymous], 1991, CYB MAN 21 CENT
   [Anonymous], 2015, AB US
   [Anonymous], 2015, GIRLS WHO CODE  0707
   [Anonymous], 2015, MEN CAN STOP RAP
   [Anonymous], 2014, DOM VIOL STAT
   [Anonymous], 2015, HOM PAG
   [Anonymous], 2015, THE MARY SUE    0703
   [Anonymous], 2014, HOM HIV AIDS
   Arthur Charles, 2013, GUARDIAN        0108
   Arthur Charles, 2012, GUARDIAN        0912
   Asselin Janelle, 2015, COMICSALLIANCE  0526
   Balo Andy, 2014, MEDIUM          1027
   Barnes Jack, 2015, TWITTER POST    0126
   Bates L, 2014, EVERYDAY SEXISM PROJ
   Bates Laura, 2015, EVERYDAY SEXISM
   Belkin Lisa, 2009, NYTIMES         1117
   Biber JK, 2002, CYBERPSYCHOL BEHAV, V5, P33, DOI 10.1089/109493102753685863
   Biddle Sam, 2014, GAWKER          1002
   Bivens Rena, 2015, RENABIVENS      0612
   Blackmon Samantha, 2015, KICKSTARTER     0720
   Bonk Lawrence, 2015, IJ REV           MAR
   Bottos Lindsay, 2015, TUMBLR          0726
   Bowcott Owen, 2013, GUARDIAN        0313
   Broderick Ryan, 2014, BUZZFEED        0617
   Brossard Dominique, 2013, NY TIMES        0303
   Brown Molly, 2015, GEEKWIRE        0520
   Bruch CS, 2001, FAM LAW QUART, V35, P527
   Brush C, 2014, DIANA REPORT WOMEN E
   Bryant Kimberly, 2014, ABOUT OUR FOUNDER
   Carolyn G., 2015, TWITTER POST    0330
   Cernovich Mike, 2014, TWITTER POST    0828
   Cernovich Mike, 2012, TWITTER POST    0122
   Cernovich Mike, 2012, TWITTER POST    0811
   Cernovich Mike, 2014, DANGER AND PLAY 1204
   Chang Andrea, 2015, ANGELES TIMES   0717
   Chowdhry Amit, 2014, FORBES          0813
   Citron D. K., 2014, HATE CRIMES CYBERSPA
   Citron DK, 2009, MICH LAW REV, V108, P373
   Citron DK, 2009, BOSTON U LAW REV, V89, P61
   Clifford Catherine, 2014, ENTREPRENEUR    0304
   Cohen Rebecca, 2015, MOTHER JONES    0411
   Covert Bryce, 2014, WORKING SINGLE MOTHE
   Crecent, 2013, POLYGON         0815
   Culp-Ressler Tara, 2014, THIS WEEK 2 INCIDENT
   Dahl Melissa, 2014, NEW YORK MAGAZI 0610
   Daniels J., 2009, WOMENS STUDIES Q, V37, P101, DOI DOI 10.1353/WSQ.0.0158
   Daniels J., 2009, CYBER RACISM WHITE S
   Davenport D, 2002, COMMUN ACM, V45, P33, DOI 10.1145/505248.505267
   Dean Jeremy, 2010, PSYBLOG         0803
   Dement Linda, CYBERFLESH GIRLMONST
   Dickson E. J., 2014, DAILY DOT       0521
   Dressing H, 2014, CYBERPSYCH BEH SOC N, V17, P61, DOI 10.1089/cyber.2012.0231
   Duggan M, 2014, ONLINE HARASSMENT
   Eisenberg Rebecca, 2012, UPWORTHY
   Elam Paul, 2015, A VOICE FOR MEN 0225
   Elam Paul, 2011, A VOICE FOR MEN 0616
   Elam Paul, 2010, A VOICE FOR MEN 1022
   Elam Paul, 2011, A VOICE FOR MEN 0628
   Eordogh Fruzsina, 2015, MOTHERBOARD     0519
   Epstein Kayla, 2014, GUARDIAN        1108
   Eveleth Rose, 2014, THE ATLANTIC    1215
   Fairchild Caroline, 2014, FORTUNE         0708
   Fanflik Patricia L., 2007, VICTIM RESPONSES SEX
   Flatow Nicole, 2014, COP CHARGED SEXUALLY
   Forney Matt, 2014, RETURN OF KINGS 1014
   Frank Priscilla, 2015, HUFFINGTON POST 0413
   Franks Mary Anne, 2012, MD L REV, V71, P655
   Futrelle David, 2014, WE HUNTED MAMMO 0624
   Futrelle David, 2015, WE HUNTED MAMMO 0119
   Futrelle David, 2013, WE HUNTED MAMMO 1122
   Futrelle David, 2015, WE HUNTED MAMMO 0127
   Futrelle David, 2015, WE HUNTED MAMMO 0217
   Futrelle David, 2013, WE HUNTED MAMMO 0829
   Gagne Ken, 2014, COMPUTERWORLD   1120
   Gandy I, 2014, TWITTERFAIL TWITTERS
   Garza Alicia, 2015, BLACK LIVES MAT 0730
   Gettys Travis, 2013, RAW STORY       1022
   Giovanniello Sarah, 2013, NCAVP REPORT 2012 HA
   Golden Jamie Nesbitt, 2014, XOJANE          0404
   Goldwag A., 2012, LEADERS SUICIDE BRIN
   Goudreau Jenna, 2014, BUSINESS INSIDE 0627
   Gregorie T. M., 2001, CYBERSTALKING DANGER
   Grzanka P. R., 2014, INTERSECTIONALITY FD
   Halder D, 2011, VICTIMS OFFENDERS, V6, P386, DOI 10.1080/15564886.2011.607402
   Hallenbeck S, 2012, TECH COMMUN Q, V21, P290, DOI 10.1080/10572252.2012.686846
   Hammond Claudia, 2013, BBC FUTURE      1112
   Haniver Jenny, 2013, NOT KITCHEN ANY 0812
   Harper Randi, 2015, RANDI 10        0417
   Harper Randi, 2015, GOOD GAME AUTOBLOCKE
   Hern Alex, 2015, GUARDIAN        0806
   Herring Susan, 2002, INFORM SOC, V15, P151
   Hess Amanda, 2014, PACIFIC STANDAR 0106
   Hill Catherine, 2015, SIMPLE TRUTH GENDER
   Ho Susanna S. Y., 2013, INT J TECHNOLOGY DEC, V2, P477
   Hoffman-Andrews Jacob, 2015, BLOCK TOGETHER BETA
   Holt Kris, 2013, DAILY DOT       0321
   Honan Mat, 2014, WIRED           0306
   Houreld Katharine, 2014, REUTERS COM     0930
   Hudson Laura, 2014, WIRED           0515
   Hudson Shafiqah, 2013, TWITTER POST    0220
   Jackson Nicholas, 2014, PACIFIC STANDAR 0812
   Jason Zachary, 2015, BOSTON MAGAZINE 0428
   Jayanth Meg, 2014, GUARDIAN        0918
   Jeong S, 2015, INTERNET GARBAGE
   Johnston Angus, 2015, STUDENTACTIVISM 0601
   Jusino Teresa, 2015, THE MARY SUE    0508
   Kabay M. E, 1998, ANN C EUR I COMP ANT
   Kearl H, 2014, GERM WOM KILL CHALL
   Keating Lauren, 2015, TECH TIMES      0526
   Kerby Sophia, 2012, TOP 10 MOST STARTLIN
   Kessler Sarah, 2015, FAST CO         0514
   Khaw Cassandra, 2015, ENGADGET        0223
   Klepek Patrick, 2014, PATRICK KLEPEK WILL
   Krenkel Scheila, 2015, Paidéia (Ribeirão Preto), V25, P125, DOI 10.1590/1982-43272560201515
   Kreps D., 2015, ROLLING STONE   0220
   Kruk Edward, 2014, A VOICE FOR MEN 1216
   Kunsmann Peter, 2000, LINGUISTIK ONLINE, V5
   Kuo Feng-Yang, 2013, CYBERPSYCHOLOGY BEHA, V16, P635
   Kuznekoff JH, 2013, NEW MEDIA SOC, V15, P541, DOI 10.1177/1461444812458271
   LaBarre Suzanne, 2013, POPULAR SCI     0924
   LAKANA, 2015, CLICK DETROIT   0721
   Laws Charlotte, 2013, XOJANE          1121
   Lee C, 2014, HASTINGS LAW J, V66, P77
   Leyden John, 2010, REGISTER        0707
   Li Y, 2011, COMMUN ASSOC INF SYS, V28, P453
   Lipton J. D., 2011, BERKELEY TECHNOLOGY, V26, P1103
   Lithwick Dahlia, 2014, SLATE           0918
   Luckman S., 1999, HECATE, V25, P36
   Lyden Jacki, 2013, NPR NEWS        0630
   Lyndon A, 2011, CYBERPSYCH BEH SOC N, V14, P711, DOI 10.1089/cyber.2010.0588
   Macintosh Zoe, 2010, LIVE SCI        0811
   Malki D., 2014, WONDERMARK      0919
   Man Random, 2014, KNOW YOUR MEME  1214
   Matak Vincent Ben, 2014, QUEENS J        0327
   Matias J. Nathan, 2015, REPORTING REVIEWING
   Matney Lucas, 2015, TECH CRUNCH     0805
   McArdle Megan, 2014, BLOOMBERG VIEW  0919
   McDonald Soraya Nadia, 2014, WASHINGTON POST 1015
   McDonough Katie, 2014, SALON           0119
   Meyer R., 2006, P INT C DEP SYST NET
   Molloy Parker Marie, 2014, ADVOCATE        0929
   Moosa Tauriq, 2014, GUARDIAN        0912
   Moyer Justin Wm, 2015, WASHINGTON POST 0717
   Murphy Mike, 2015, QZ              0430
   Murphy Shaunna, 2015, MTV NEWS        0714
   Naso Blair, 2015, THE BN BLOG     0422
   Nigatu Heben, 2013, BUZZFEED        0408
   North Anna, 2014, OP TALK NEW YORK TIM
   O'Brien Sarah Ashley, 2015, CLICK 2 HOUSTON
   Oliver John, 2015, LAST WEEK TONIG 0621
   Olson Dan, 2014, MEDIUM          1223
   Oltermann Philip, 2014, GUARDIAN        0522
   Paasonen S, 2011, COMMUNICATIONS-GER, V36, P335, DOI 10.1515/COMM.2011.017
   Parti K, 2013, J CONTEMP EUR RES, V9, P138
   Penny L, 2013, CYBERSEXISM SEX GEND
   Perez Miriam Zoila, 2014, COLOR LINES     0415
   Phillips Whitney, 2013, DAILY DOT       0610
   Pilkington Ed, 2013, GUARDIAN        1222
   Plant S, 1995, BODY SOC, V1, P45, DOI DOI 10.1177/1357034X95001003003
   Plante Chris, 2014, THE VERGE       1009
   Quenqua Douglas, 2012, NY TIMES        0228
   Rainie L., 2013, ANONYMITY PRIVACY SE
   Reed Nora, 2015, WHAT HAS GAMERGATE R
   Reiss Natalie Staats, 2015, SUICIDE STAT
   Rheingold H., 1998, VIRTUAL COMMUNITY HO
   Ritter BA, 2014, J COMPUT-MEDIAT COMM, V19, P197, DOI 10.1111/jcc4.12039
   Robbins Christopher, 2015, GOTHAMIST       0803
   Robertson Adi, 2015, THE VERGE       0104
   Rommes E, 2002, EUR J WOMENS STUD, V9, P400, DOI 10.1177/13505068020090040301
   Roy Debjani, 2014, XOJANE          1013
   Sandoval Greg, 2013, THE VERGE       0912
   Sarkeesian Anita, 2015, FEMINIST FREQUE 0120
   Sarkeesian Anita, 2015, KICKSTARTER     0123
   Schwartz Mattathias, 2008, NY TIMES        0803
   Shifman Limor, 2010, STUDIES MEDIA COMMUN, V28, P253
   Sinders Caroline, 2015, NARRATIVELY     0803
   Smith IV Jack, 2014, OBSERVER        1003
   Smith Stacy, 2013, GENDER DISPARITY ON
   Smith-Pearson Kiva, 2015, KICKSTARTER     0601
   Solnit Rebecca, 2012, ARCHIPELAGO ARROGANC
   Sonenshein Julia, 2014, THE GLOSS       0131
   Spil Games, 2013, STAT ONL GAM REP
   Starr Terrell Jermaine, 2011, NEWS ONE        1202
   Staude-Muller F, 2012, EUR J DEV PSYCHOL, V9, P260, DOI 10.1080/17405629.2011.643170
   Stebner Beth, 2013, NEW YORK DAILY  0918
   Stephens Kim, 2015, BRISBANE TIMES  0218
   Sterne Marlow, 2014, DAILY BEAST     1008
   Stoleru M, 2014, PHILOBIBLON, V19, P95
   Swim JK, 2001, J SOC ISSUES, V57, P31, DOI 10.1111/0022-4537.00200
   Talusan Meredith, 2015, BUZZFEED        0825
   Tang Wai Yen, 2013, GAMASUTRA       0208
   Taylor C, 2011, GEND HIST, V23, P703, DOI 10.1111/j.1468-0424.2011.01653.x
   Tiku N., 2015, THE VERGE       0204
   Totilo Stephen, 2014, KOTAKU          1011
   Tufekci Zeynep, 2013, MEDIUM          1104
   Turk Victoria, 2014, MOTHERBOARD     0912
   Tweten Alexandra, 2015, INSTAGRAM       0801
   Valenti Jessica, 2014, GUARDIAN        0524
   Valenti Jessica, 2014, GUARDIAN        0618
   Vernasco Lucy, 2014, 7 STUDIES PROVE MANS
   von Karma Manfred, 2015, MEDIUM          0105
   Wajcman J, 2004, TECHNOFEMINISM
   Wajcman J, 2010, CAMB J ECON, V34, P143, DOI 10.1093/cje/ben057
   Wang J, 2015, SOC BEHAV PERSONAL, V43, P111, DOI 10.2224/sbp.2015.43.1.111
   Wilding Faith, 1998, N PARADOXA, P6
   Wilson Jason, 2014, NEW INQUIRY     0206
   Woolley Emma, 2013, GLOBE AND MAIL  0724
   Wu Brianna, 2015, TWITTER POST    0728
   Wu Brianna, 2015, THE MARY SUE    0520
   Wyer M., 2013, WOMEN SCI TECHNOLOGY
   Yiannopoulos M, 2014, BREITBART       0901
   Yiannopoulos Milo, 2013, TWITTER POST    0220
   Zhang Xiaoyun, 2015, TWITTER         0610
NR 247
TC 0
Z9 0
U1 0
U2 0
PU UNIV NEBRASKA PRESS
PI LINCOLN
PA 1111 LINCOLN MALL, LINCOLN, NE 68588-0630 USA
BN 978-1-6123-4872-8
PY 2016
BP 1
EP 301
DI 10.2307/j.ctt1fq9wdp
PG 301
WC Social Issues; Social Sciences, Interdisciplinary
SC Social Issues; Social Sciences - Other Topics
GA BH8QS
UT WOS:000403560500009
DA 2019-03-23
ER

PT J
AU Ruan, XL
   Kaye, AD
AF Ruan, Xiulu
   Kaye, Alan David
TI Opportunities for exploring and reducing prescription drug abuse through
   social media
SO JOURNAL OF ADDICTIVE DISEASES
LA English
DT Editorial Material
ID INTERNET
C1 [Ruan, Xiulu; Kaye, Alan David] Louisiana State Univ, Hlth Sci Ctr, Dept Anesthesiol, 1542 Tulane Ave, New Orleans, LA 70221 USA.
RP Ruan, XL (reprint author), Louisiana State Univ, Hlth Sci Ctr, Dept Anesthesiol, 1542 Tulane Ave, New Orleans, LA 70221 USA.
EM xiuluruan@yahoo.com
CR Kanouse Andrew B, 2015, J Pain Palliat Care Pharmacother, V29, P102, DOI 10.3109/15360288.2015.1037521
   Lembke A, 2012, NEW ENGL J MED, V367, P1580, DOI 10.1056/NEJMp1208498
   Ma L, 2015, PAIN PHYSICIAN, V18, pE15
   Scott KR, 2015, J ADDICT DIS, V34, P178, DOI 10.1080/10550887.2015.1059712
   Segal J, 2009, PAIN PHYSICIAN, V12, P659
   Strasburger VC, 2010, PEDIATRICS, V126, P791, DOI 10.1542/peds.2010-1635
   Verhoef LM, 2014, J MED INTERNET RES, V16, DOI 10.2196/jmir.3024
   Zgierska A, 2012, JAMA-J AM MED ASSOC, V307, P1377, DOI 10.1001/jama.2012.419
NR 8
TC 0
Z9 0
U1 1
U2 3
PU ROUTLEDGE JOURNALS, TAYLOR & FRANCIS LTD
PI ABINGDON
PA 2-4 PARK SQUARE, MILTON PARK, ABINGDON OX14 4RN, OXON, ENGLAND
SN 1055-0887
EI 1545-0848
J9 J ADDICT DIS
JI J. Addict. Dis.
PY 2016
VL 35
IS 3
BP 159
EP 160
DI 10.1080/10550887.2016.1171669
PG 2
WC Substance Abuse
SC Substance Abuse
GA DS8IF
UT WOS:000381026000001
PM 27049233
DA 2019-03-23
ER

PT B
AU Sapouna, M
   Enz, S
   Samaras, M
   Wolke, D
AF Sapouna, Maria
   Enz, Sibylle
   Samaras, Margaritis
   Wolke, Dieter
BE Vollink, T
   Dehue, F
   McGuckin, C
TI LEARNING HOW TO COPE WITH CYBERBULLYING IN THE VIRTUAL WORLD Lessons
   from FearNot!
SO CYBERBULLYING: FROM THEORY TO INTERVENTION
SE Current Issues in Social Psychology
LA English
DT Article; Book Chapter
ID PRIMARY-SCHOOL; INTERVENTION; VICTIMIZATION; PREVENTION
C1 [Sapouna, Maria] Univ West Scotland, Fac Educ Hlth & Social Sci, Paisley, Renfrew, Scotland.
   [Enz, Sibylle] Univ Bamberg, Bamberg, Germany.
   [Samaras, Margaritis] Univ Macedonia, Econ & Social Sci, Thessaloniki, Greece.
   [Wolke, Dieter] Univ Warwick, Dept Psychol, Coventry CV4 7AL, W Midlands, England.
RP Sapouna, M (reprint author), Univ West Scotland, Fac Educ Hlth & Social Sci, Paisley, Renfrew, Scotland.
CR Aricak T, 2008, CYBERPSYCHOL BEHAV, V11, P253, DOI 10.1089/cpb.2007.0016
   Aylett R., 1999, FS9901 AAAI
   Boggs JG, 2007, J MANAG EDUC, V31, P832, DOI 10.1177/1052562906294952
   Clark R. W., 2010, J CAREER TECHNICAL E, V25, P46, DOI DOI 10.21061/JCTE.V25I2.479
   Davis M., 1996, EMPATHY SOCIAL PSYCH
   Dehue F, 2008, CYBERPSYCHOL BEHAV, V11, P217, DOI 10.1089/cpb.2007.0008
   Enz S, 2008, COLLABORATION AND KNOWLEDGE ECONOMY: ISSUES, APPLICATIONS, CASE STUDIES, PT 2, P1503
   Enz S, 2008, ELECTRON J E-LEARN, V6, P111
   Estes C. A., 2004, J EXPERIENTIAL ED, V27, P141, DOI [10.1177/105382590402700203, DOI 10.1177/105382590402700203]
   Farrington DP, 2009, CRIME JUSTICE, V38, P281, DOI 10.1086/599198
   Hall Lynne, 2005, ENCY HUMAN COMPUTER
   Hawtrey K, 2007, J ECON EDUC, V38, P143, DOI 10.3200/JECE.38.2.143-152
   Jacobs J. N. C., 2014, BMC PUBLIC HEALTH, V14, P396, DOI [10.1186/1471-2458-14-396, DOI 10.1186/1471-2458-14-396]
   Jarvis P., 2004, ADULT ED LIFELONG LE
   Kolb AY, 2005, ACAD MANAG LEARN EDU, V4, P193, DOI 10.5465/AMLE.2005.17268566
   Mishna F, 2009, CHILD YOUTH SERV REV, V31, P1222, DOI 10.1016/j.childyouth.2009.05.004
   MORI M, 2005, P HUM 2005 WORKSH VI
   Mughal F, 2011, INT J LEARNING DEV, V1, P27
   Rohrbach LA, 1996, AM BEHAV SCI, V39, P919, DOI 10.1177/0002764296039007012
   Salmivalli C, 1996, AGGRESSIVE BEHAV, V22, P1, DOI 10.1002/(SICI)1098-2337(1996)22:1<1::AID-AB1>3.0.CO;2-T
   Salmivalli C., 2009, HDB SCH BULLYING INT
   Salmivalli C., 2010, HDB YOUTH PREVENTION, P238
   Sapouna M, 2010, J CHILD PSYCHOL PSYC, V51, P104, DOI 10.1111/j.1469-7610.2009.02137.x
   Schafer M, 2004, Z ENTWICKL PADAGOGIS, V36, P19, DOI 10.1026/0049-8637.36.1.19
   Slonje R, 2013, COMPUT HUM BEHAV, V29, P26, DOI 10.1016/j.chb.2012.05.024
   Smith PK, 2008, J CHILD PSYCHOL PSYC, V49, P376, DOI 10.1111/j.1469-7610.2007.01846.x
   Truscott MH, 2000, J ECON EDUC, V31, P60, DOI 10.2307/1183341
   Vannini N, 2011, EUR J PSYCHOL EDUC, V26, P21, DOI 10.1007/s10212-010-0035-4
   Watson SEJ, 2010, EDUC RES-UK, V52, P61, DOI 10.1080/00131881003588261
   Wolke D, 2001, BRIT J PSYCHOL, V92, P673, DOI 10.1348/000712601162419
   Zoll C., 2006, P 7 INT C COGN MOD I
NR 31
TC 0
Z9 0
U1 1
U2 2
PU PSYCHOLOGY PRESS
PI HOVE
PA 27 CHURCH ROAD, HOVE BN3 2FA, E SUSSEX, ENGLAND
BN 978-1-848-72338-2; 978-1-315-68035-4; 978-1-848-72339-9
J9 CURR ISS SOC PSYCHOL
PY 2016
BP 79
EP 92
PG 14
WC Social Issues; Psychology, Social
SC Social Issues; Psychology
GA BF9GW
UT WOS:000385614600005
DA 2019-03-23
ER

PT S
AU Shan, Y
AF Shan, Yi
BE Zhang, L
   Xu, D
TI The Application of Shape Rule in Web Page Design
SO PROCEEDINGS OF THE 2016 6TH INTERNATIONAL CONFERENCE ON MACHINERY,
   MATERIALS, ENVIRONMENT, BIOTECHNOLOGY AND COMPUTER (MMEBC)
SE AER-Advances in Engineering Research
LA English
DT Proceedings Paper
CT 6th International Conference on Machinery, Materials, Environment,
   Biotechnology and Computer (MMEBC)
CY JUN 11-12, 2016
CL Tianjin, PEOPLES R CHINA
SP Int Informat & Engn Assoc, Indian Inst Technol, Univ Sydney Technol, Univ Polytechn Bucharest, Univ Teknologi MARA
DE Shape Rules; Web Design; Application Design
AB With the continuous development of society, the network has become an important mode of contact with people's lives. Web design from the simplest design pattern is now transformed into colorful web effect. Web design is the most important application of the law is the law of the shape, the shape of the law can be said to constitute the main elements of web design. Web design is changing the shape of the effect, the effect of different shapes used to generate web pages are different, the need to refer to the time of the network environment, web designers should pay attention to the diversification of the page effect, to avoid one design shape in the form of abuse, causing people's visual fatigue. Web design can be said that no rules to follow to follow is to serve the public, to meet the current trend of social development. Web design process to follow certain rules of shape design occupies an important position, is the key to constitute the entire web interface, as well as page views of the weathervane. From web design features, the shape of the law in web design application to analyze.
C1 [Shan, Yi] Zhengzhou Univ Ind Technol, Zhengzhou 451100, Henan, Peoples R China.
RP Shan, Y (reprint author), Zhengzhou Univ Ind Technol, Zhengzhou 451100, Henan, Peoples R China.
CR Li Dejun, 2005, COMPUTER KNOWLEDGE T, P60
   Li Yanzu, 2000, VISUAL COMMUNICATION
   Ma Li, 2008, YANGTZE FORUM, P89
   Wang Qingbin, 2001, WUXI LIGHT U SOCIAL
   Wen Xihua, 2005, WEB DESIGN ART TECHN, V4, P115
   Yourdon Edward, 1998, COMPUTER NETWORKS IN
   Zeng Xiankai, 2005, VISUAL COMMUNICATION
   Zhang Fan, 2002, WEB INTERFACE DESIGN, P2
   Zhang Fan, 2002, ART TUTORIALS WEB IN
NR 9
TC 0
Z9 0
U1 1
U2 1
PU ATLANTIS PRESS
PI PARIS
PA 29 AVENUE LAVMIERE, PARIS, 75019, FRANCE
SN 2352-5401
BN 978-94-6252-210-7
J9 AER ADV ENG RES
PY 2016
VL 88
BP 2263
EP 2266
PG 4
WC Engineering, Multidisciplinary; Multidisciplinary Sciences
SC Engineering; Science & Technology - Other Topics
GA BG6PL
UT WOS:000390720000454
DA 2019-03-23
ER

PT S
AU Singh, R
AF Singh, Rahul
GP IEEE
TI Computational Analysis of Drug Addiction Epidemiology by Integrating
   Molecular Mapping and Social Media Signals
SO 2016 IEEE 6TH INTERNATIONAL CONFERENCE ON COMPUTATIONAL ADVANCES IN BIO
   AND MEDICAL SCIENCES (ICCABS)
SE International Conference on Computational Advances in Bio and Medical
   Sciences
LA English
DT Proceedings Paper
CT 6th IEEE International Conference on Computational Advances in Bio and
   Medical Sciences (ICCABS)
CY OCT 13-15, 2016
CL Georgia Inst Technol, Atlanta, GA
SP IEEE, NSF, Univ Connecticut, UCONN BECAT
HO Georgia Inst Technol
AB Drug abuse is amongst the most significant factors impacting the health of Americans. The dynamic nature of this problem is characterized by a number of issues including the continual penetration of novel chemical entities into the abusedependency cycle, recognition of dependency elicited by entities, such as opioids, that were hitherto considered to be harmless, the multistage nature of the addiction process in an individual, and finally the spread to ever-different sections of the populace. The interplay of these factors makes early identification of emerging substance use trends, studying the epidemiology, and designing effective interventions especially complex. This research seeks to ameliorate this complexity by integrating two methodological directions: molecular maps that help contextualize the chemical etiology of addiction and creation of dynamic models of addiction through extraction, modeling and analysis of human-factors related information from a relatively new source, namely, social media.
C1 [Singh, Rahul] San Francisco State Univ, Dept Comp Sci, San Francisco, CA 94132 USA.
RP Singh, R (reprint author), San Francisco State Univ, Dept Comp Sci, San Francisco, CA 94132 USA.
NR 0
TC 0
Z9 0
U1 1
U2 6
PU IEEE
PI NEW YORK
PA 345 E 47TH ST, NEW YORK, NY 10017 USA
SN 2164-229X
BN 978-1-5090-4199-2
J9 INT CONF COMPUT ADV
PY 2016
PG 1
WC Engineering, Biomedical; Engineering, Electrical & Electronic
SC Engineering
GA BG8LL
UT WOS:000392416700022
DA 2019-03-23
ER

PT B
AU Sonhera, N
   Kritzinger, E
   Loock, M
AF Sonhera, Naume
   Kritzinger, Elmarie
   Loock, Marianne
BE Kumar, V
   Singh, UG
   Sudarsan, SD
TI Reporting Cyber Threats in South African High Schools
SO 2016 THIRD INTERNATIONAL CONFERENCE ON ADVANCES IN COMPUTING,
   COMMUNICATION AND ENGINEERING (ICACCE 2016)
LA English
DT Proceedings Paper
CT 3rd International Conference on Advances in Computing, Communication and
   Engineering (ICACCE)
CY NOV 28-29, 2016
CL Durban, SOUTH AFRICA
SP IEEE S Africa Sect
DE cyber threat; reporting; learners; role players; victims; school
ID STRATEGIES
AB Less is known about reporting cyber threats in high schools because studies on cyber threats are focusing more on; how to prevent and mitigate negative behavior online, intervention and awareness programmers. Reporting cyber threats has been identified as a major problem amongst learners in the past few years. This paper, therefore, reviews some recent findings and discusses general concepts relevant to cyber threat reporting procedures and in the South African (SA) high schools context. The review is using the data that is currently available, for example; conference papers, journals, articles, books, online sources, dissertations, theses, educational and governmental documents and media publications.
   The literature survey has shown the short comings in the reporting of cyber threat incidents. As a result of this study, challenges have been highlighted and open issues indicated for further research. The results from this paper are not intended to be exhaustive as the research in this area is an on-going process. It should also be acknowledged that even the empirical research in this area is still evolving and therefore needs to be considered with a critical eye on operationalization and methodology. The intent of this research was to generate scholarly interest in the reporting of cyber threats incidents and therefore should be viewed simply as a platform on which further research efforts should be built.
C1 [Sonhera, Naume] Vaal Univ Technol, ICT Dept, Ekurhuleni Campus, Benoni, South Africa.
   [Kritzinger, Elmarie; Loock, Marianne] Univ South Africa UNISA, Sch Comp, Florida, South Africa.
RP Sonhera, N (reprint author), Vaal Univ Technol, ICT Dept, Ekurhuleni Campus, Benoni, South Africa.
EM nausonhera@yahoo.com; kritze@unisa.ac.za; loockm@unisa.ac.za
CR Addington LA, 2013, J CONTEMP CRIM JUST, V29, P454, DOI 10.1177/1043986213507399
   Alexander W., 2012, WEEKEND POST
   Alfreds D., 2013, NEWS24
   Bailey C., 2012, STAR
   Bhat CS, 2008, AUST J GUID COUNS, V18, P53, DOI 10.1375/ajgc.18.1.53
   Burton P, 2009, CTR JUST CRIME POREV, V8, P1
   CyberBullyHotline. com, 2013, AN BULL REP SOL
   De Lanerolle I, 2012, EW WAVE WITS JOURNAL
   Englander E. K., 2007, P PERS SAF SCH 2007, P83
   Feinberg T, 2008, PRINCIPAL LEADERSHIP, V9, P10, DOI DOI 10.1375/AJGC.20.2143
   Hinduja S., 2009, BULLYING SCHOOLYARD, P254
   Hinduja S, 2010, ARCH SUICIDE RES, V14, P206, DOI 10.1080/13811118.2010.494133
   Huang YY, 2010, COMPUT HUM BEHAV, V26, P1581, DOI 10.1016/j.chb.2010.06.005
   Kowalski R. M., 2012, CYBER BULLYING BULLY, P240
   Li Q., 2010, J AGGRESS MALTREAT T, V19, P372, DOI [10.1080/10926771003788979, DOI 10.1080/10926771003788979]
   Madden M., 2013, TEENS TECHNOLOGY 201
   Moodley I., 2011, 3 GLOB C BULL AB POW
   NoBullying. com, 2014, CYB BULL S AFR ISSS
   Oosterwyk G., 2010, 12 ANN C WORLD WID W
   Paul S., 2012, SCH PSYCHOL INT, V32
   Pruitt-Mentle D., 2000, C3 FRAMEWORK CYBERET
   Sabella RA, 2013, COMPUT HUM BEHAV, V29, P2703, DOI 10.1016/j.chb.2013.06.040
   Shariff S, 2005, MCGILL J EDUC, V40, P457
   Slonje R, 2013, COMPUT HUM BEHAV, V29, P26, DOI 10.1016/j.chb.2012.05.024
   Smit DM, 2015, S. Afr. j. educ., V35, P01
   Tokunaga RS, 2010, COMPUT HUM BEHAV, V26, P277, DOI 10.1016/j.chb.2009.11.014
   Trolley B., 2006, DEMYSTIFYING DEESCAL, P120
   Tustin D. H., 2014, CHILD ABUSE RES S AF, V15, P13
   van Vuuren JJ, 2012, PROCEEDINGS OF THE 7TH INTERNATIONAL CONFERENCE ON INFORMATION WARFARE AND SECURITY, P138
   Welker H. S., 2010, THESIS
   Willard N. E., 2007, CYBER SAFE KIDS CYBE, P336
NR 31
TC 0
Z9 0
U1 0
U2 0
PU IEEE
PI NEW YORK
PA 345 E 47TH ST, NEW YORK, NY 10017 USA
BN 978-1-5090-2576-3
PY 2016
BP 215
EP 218
PG 4
WC Computer Science, Theory & Methods; Engineering, Electrical &
   Electronic; Telecommunications
SC Computer Science; Engineering; Telecommunications
GA BL3US
UT WOS:000450045100037
DA 2019-03-23
ER

PT S
AU Stavroulia, KE
   Ruiz-Harisiou, A
   Manouchou, E
   Georgiou, K
   Sella, F
   Lanitis, A
AF Stavroulia, Kalliopi-Evangelia
   Ruiz-Harisiou, Antri
   Manouchou, Elena
   Georgiou, Kyriakos
   Sella, Francesca
   Lanitis, Andreas
BE Kyriakides, E
   Kyriacou, E
   Ellinas, G
   Louca, S
   Mavromoustakis, C
   Michael, D
   Vassiliou, V
   Hadjichristofi, G
   Georgiou, J
   Panayiotou, C
   Paschalidou, A
   Loizou, C
   Pattichis, CS
TI A 3D Virtual Environment for Training Teachers to Identify Bullying
SO PROCEEDINGS OF THE 18TH MEDITERRANEAN ELECTROTECHNICAL CONFERENCE
   MELECON 2016
SE IEEE Mediterranean Electrotechnical Conference-MELECON
LA English
DT Proceedings Paper
CT 18th Mediterranean Electrotechnical Conference (MELECON)
CY APR 18-20, 2016
CL Limassol, CYPRUS
SP IEEE Cyprus Sect, IEEE Reg 8, Univ Cyprus, Tech Univ Cyprus, Frederick Univ, European Univ, Univ Nicosia
DE bullying; virtual learning environments; teacher training
AB Incidents involving bullying in schools present a difficult challenge for educators who need to identify potentially dangerous behaviors in comparison to 'innocent' types of inter-student interactions. In this paper we investigate the use of a dedicated Virtual Reality application as a means of training educators to identify alarming bullying activities. The Virtual Reality environment simulates a typical middle school, where different bullying-related incidents take place. The virtual environment is visualized using a Virtual Reality headset in conjunction with eye tracking techniques that facilitate user interaction. In order to make realistic animations that resemble human motions, state of the art motion tracking equipment was used for generating realistic avatar movements. According to the scenario of the application, the user witness different types of student behavior and he/she has to take decisions on how to control and deal with the situation. The prototype was tested by active teachers who reported that the incidents within the simulation were similar to real life experiences and suggested that the application could be used in teacher training education providing inexperienced teachers feedback on how to recognize and manage bullying.
C1 [Stavroulia, Kalliopi-Evangelia; Ruiz-Harisiou, Antri; Manouchou, Elena; Georgiou, Kyriakos; Sella, Francesca; Lanitis, Andreas] Cyprus Univ Technol, Dept Multimedia & Graph Arts, Visual Media Comp Lab, Limassol, Cyprus.
RP Stavroulia, KE (reprint author), Cyprus Univ Technol, Dept Multimedia & Graph Arts, Visual Media Comp Lab, Limassol, Cyprus.
CR Allen K. P., 2010, PROFESSIONAL ED, V34, P1
   Bauman S., 2015, J SCH VIOLENCE, V4, P49
   Frangeskides F, 2008, LECT NOTES BUS INF P, V3, P405
   Hall L., 2006, INT J ARTIFICIAL INT, V16, P327
   Holt MK, 2004, BULLYING IN AMERICAN SCHOOLS: A SOCIAL-ECOLOGICAL PERSPECTIVE ON PREVENTION AND INTERVENTION, P121
   Kalyvioti K, 2014, PROCEDIA COMPUT SCI, V27, P138, DOI 10.1016/j.procs.2014.02.017
   Kokko THJ, 2009, TEACH TEACH EDUC, V25, P1000, DOI 10.1016/j.tate.2009.04.005
   Marshall M. L., 2009, J SCH VIOLENCE, V8, P136, DOI DOI 10.1080/15388220802074124
   Ministry of Education and Culture of Cyprus, 2015, PREV CONFR MAN SCH B
   Mishna F., 2005, CANADIAN J ED, V24, P718
   Olweus D, 1993, BULLYING SCH
   Pantelidis V, 2009, KLIDARITHMOS COMPUTE, V2, P59
   Sairanen L, 2011, SCHOOL PSYCHOL INT, V32, P330, DOI 10.1177/0143034311401795
   Varjas Kris, 2008, J SCH VIOLENCE, V7, P97, DOI [10.1080/15388220801973912, DOI 10.1080/15388220801973912]
   Vastaki M. S., PHENOMENON SCH BULLY
NR 15
TC 0
Z9 0
U1 1
U2 5
PU IEEE
PI NEW YORK
PA 345 E 47TH ST, NEW YORK, NY 10017 USA
SN 2158-8481
BN 978-1-5090-0058-6
J9 IEEE MEDITERR ELECT
PY 2016
PG 6
WC Computer Science, Interdisciplinary Applications; Computer Science,
   Theory & Methods; Engineering, Electrical & Electronic
SC Computer Science; Engineering
GA BG6PK
UT WOS:000390719500116
DA 2019-03-23
ER

PT B
AU Tahir, TBM
   bin Husin, MH
   Malin, NHAH
AF Tahir, Tahirah Binti Mt
   bin Husin, Mohd Heikal
   Malin, Nund Hashimah Ahamed Hassain
GP IEEE
TI Children and Social Media Usage: Malaysian Initial Perspective
SO 2016 3RD INTERNATIONAL CONFERENCE ON COMPUTER AND INFORMATION SCIENCES
   (ICCOINS)
LA English
DT Proceedings Paper
CT 3rd International Conference on Computer and Information Sciences
   (ICCOINS)
CY AUG 15-17, 2016
CL Kuala Lumpur, MALAYSIA
SP Univ Teknol Petronas
DE social media; children; initial perspective; web usage
AB The rapid growth of the Web has given birth to a heavily emphasized user-generated content platform such as Facebook. As a result, more and more users are utilizing such platforms to share their ideas and opinions to a wider audience. Young children who represents the new generation are also relying on this platform for many of their needs. Our research which was conducted among Malaysian children has found that such reliance is quite evident as well. As this need increases, the exposure to issues such as cyberbullying also increases. A survey was conducted among children from 9 to 12 years old in order to identify such reliance. The objective of this study is to identify the existing level of social media usages among Malaysian children. From the initial results, media sharing and social networking has become the most popular sites among the children. This indicates that further exploration into the usage trends among children as social media platforms becomes more utilized by the younger generation.
C1 [Tahir, Tahirah Binti Mt; bin Husin, Mohd Heikal; Malin, Nund Hashimah Ahamed Hassain] Univ Sains Malaysia, Sch Comp Sci, George Town, Malaysia.
RP Tahir, TBM (reprint author), Univ Sains Malaysia, Sch Comp Sci, George Town, Malaysia.
EM mt15_com017@student.usm.my; heikal@usm.my; nurulhashimah@usm.my
OI Ahamed Hassain Malim, Nurul Hashimah/0000-0002-5652-9152; Husin, Mohd
   Heikal/0000-0002-3667-3894
CR Authority M., 2013, YOUNG AUSTR EXP SOC
   Bell C., 2013, P 24 ACM C HYP SOC M, P158, DOI [10.1145/2481492.2481509, DOI 10.1145/2481492.2481509]
   Bowe B. J., 2015, P 2015 INT C SOC MED, V17
   Dredge S, 2015, GUARDIAN
   Kaplan AM, 2010, BUS HORIZONS, V53, P59, DOI 10.1016/j.bushor.2009.09.003
   Kietzmann JH, 2011, BUS HORIZONS, V54, P241, DOI 10.1016/j.bushor.2011.01.005
   Leiner BM, 2009, ACM SIGCOMM COMP COM, V39, P22, DOI 10.1145/1629607.1629613
   Lenhart A., 2010, SOCIAL MEDIA MOBILE, P1
   Lenhart A, 2015, TEENS SOCIAL MEDIA T, V2015, P1, DOI DOI 10.1016/J.CHB.2015.08.026
   Lilley C., 2013, NSPCC, P32
   Livingstone S., 2011, SOCIAL NETWORKING AG, P1
   Miettinen A, 2015, 2015 SECOND INTERNATIONAL CONFERENCE ON COMPUTER SCIENCE, COMPUTER ENGINEERING, AND SOCIAL MEDIA (CSCESM), P13, DOI 10.1109/CSCESM.2015.7331820
   O'Keeffe GS, 2011, PEDIATRICS, V127, P800, DOI 10.1542/peds.2011-0054
   OREILLY T, 2007, COMMUNICATIONS STRAT, V1, P17
   Paulo S., 2013, TIC KIDS ONLINE BRAS
   Sozio M. E., 2015, CHILDREN INTERNET US, P1
   Swist T., 2015, SOCIAL MEDIA WELLBEI, P1
   Undiyaundeye F., 2014, GLOBAL J INTERDISCLI, V3
   United Nations Childrens Fund Malaysia, 2014, EXPL DIG LANDSC MAL
   Yoon H.-J., 2014, P 2014 BIOM SCI ENG, P1
   Zeng D., 2010, SOCIAL MEDIA ANAL IN
NR 21
TC 0
Z9 0
U1 0
U2 3
PU IEEE
PI NEW YORK
PA 345 E 47TH ST, NEW YORK, NY 10017 USA
BN 978-1-5090-2549-7
PY 2016
BP 143
EP 147
PG 5
WC Computer Science, Information Systems; Computer Science, Theory &
   Methods
SC Computer Science
GA BG7CM
UT WOS:000391215800026
DA 2019-03-23
ER

PT B
AU Tamrakar, A
   Russell, JD
   Ahmed, I
   Richard, GG
   Weems, CF
AF Tamrakar, Anjila
   Russell, Justin D.
   Ahmed, Irfan
   Richard, Golden G., III
   Weems, Carl F.
GP ACM
TI SPICE: A Software Tool for Bridging the Gap Between End-user's Insecure
   Cyber Behavior and Personality Traits
SO CODASPY'16: PROCEEDINGS OF THE SIXTH ACM CONFERENCE ON DATA AND
   APPLICATION SECURITY AND PRIVACY
LA English
DT Proceedings Paper
CT 6th ACM Conference on Data and Application Security and Privacy
   (CODASPY)
CY MAR 09-11, 2016
CL New Orleans, LA
SP Assoc Comp Machinery, ACM SIGSAC
DE Software Psychology; Personality traits; computer security; Human
   factor; Test-bed
ID TASK
AB End users are prone to insecure cyber behavior that may lead them to compromise the integrity, availability or confidentiality of their computer systems. For instance, replying to a phishing email may compromise an end user's login credentials. Identifying tendency toward insecure cyber behavior is critically important to improve cyber security posture and thesis of this paper is that the susceptibility of end-users to be a victim of a cyber-attack may be predicted using personality traits such as trait anxiety and callousness.
   This paper presents an easily configurable, script-based software tool to explore the relationships between the personality traits and insecure cyber behaviors of end users. The software utilizes well-established cognitive methods (such as dot probe) to identify a number of personality traits for a user and further allows researchers to design and conduct experiments through customizable scripting to study the end users' insecure cyber behaviors. The software also collects fine-grained data on users for analysis.
C1 [Tamrakar, Anjila; Ahmed, Irfan; Richard, Golden G., III] Univ New Orleans, 2000 Lakeshore Dr, New Orleans, LA 70122 USA.
   [Russell, Justin D.; Weems, Carl F.] Iowa State Univ, Ames, IA 50011 USA.
RP Tamrakar, A (reprint author), Univ New Orleans, 2000 Lakeshore Dr, New Orleans, LA 70122 USA.
EM atamraka@uno.edu; jrusse10@iastate.edu; irfan@cs.uno.edu;
   golden@cs.uno.edu; cweems@iastate.edu
OI Weems, Carl/0000-0001-9214-3401
CR Hopko DR, 2003, J ANXIETY DISORD, V17, P647, DOI 10.1016/S0887-6185(02)00240-2
   Kimonis ER, 2008, INT J LAW PSYCHIAT, V31, P241, DOI 10.1016/j.ijlp.2008.04.002
   MACLEOD C, 1986, J ABNORM PSYCHOL, V95, P15, DOI 10.1037/0021-843X.95.1.15
   TIPPER SP, 1988, MEM COGNITION, V16, P64, DOI 10.3758/BF03197746
NR 4
TC 0
Z9 0
U1 0
U2 2
PU ASSOC COMPUTING MACHINERY
PI NEW YORK
PA 1515 BROADWAY, NEW YORK, NY 10036-9998 USA
BN 978-1-4503-3935-3
PY 2016
BP 124
EP 126
DI 10.1145/2857705.2857744
PG 3
WC Computer Science, Information Systems
SC Computer Science
GA BG3EO
UT WOS:000387921800014
OA Bronze
DA 2019-03-23
ER

PT S
AU Tseng, YFJ
   Su, BH
   Hsu, MT
   Lin, OA
AF Tseng, Yufeng J.
   Su, Bo-Han
   Hsu, Ming-Tsung
   Lin, Olivia A.
BE Bienstock, RJ
   Shanmugasundaram, V
   Bajorath, J
TI Steps Toward a Virtual Rat: Predictive Absorption, Distribution,
   Metabolism, and Toxicity Models
SO FRONTIERS IN MOLECULAR DESIGN AND CHEMIAL INFORMATION SCIENCE - HERMAN
   SKOLNIK AWARD SYMPOSIUM 2015: JURGEN BAJORATH
SE ACS Symposium Series
LA English
DT Proceedings Paper
CT Herman Skolnik Award Symposium / 250th National Meeting of the
   American-Chemical-Society
CY AUG 16-20, 2015
CL Boston, MA
SP Amer Chem Soc, Div Chem Informat
ID BLOOD-BRAIN-BARRIER; SUPPORT VECTOR MACHINE; INTERACTION QSAR ANALYSIS;
   IN-SILICO PREDICTION; LYMPH-NODE ASSAY; ARTIFICIAL NEURAL-NETWORKS;
   CACO-2 CELL-PERMEABILITY; DRUG-LIKE COMPOUNDS; CHEMICAL PENETRATION
   ENHANCERS; AQUEOUS SOLUBILITY PREDICTION
AB Predictive absorption, distribution, metabolism and toxicity models are promising tools to reduce the cost of preclinical safety screening in drug development processes. Traditionally, quantitative structure activity relationship (QSAR)-based prediction models have a long-standing history of application for lead optimization on the drug development pipeline. With the advances in high-throughput screening techniques and public release of screening data, QSAR-based studies are no longer limited to a few analogs and lead optimization. This chapter focuses on the applications of predictive QSAR models in preclinical drug development. The key features of current QSAR practices, including molecular descriptors, machine learning methods, available databases, and the applications of various QSAR models of absorption, distribution, metabolism and toxicity studies, are reviewed and discussed.
C1 [Tseng, Yufeng J.; Su, Bo-Han] Natl Taiwan Univ, Dept Comp Sci & Informat Engn, 1 Sec 4,Roosevelt Rd, Taipei 106, Taiwan.
   [Tseng, Yufeng J.; Lin, Olivia A.] Natl Taiwan Univ, Grad Inst Biomed Elect & Bioinformat, 1 Sec 4,Roosevelt Rd, Taipei 106, Taiwan.
   [Hsu, Ming-Tsung] Natl Taiwan Univ, Genome & Syst Biol Degree Program, 1 Sec 4,Roosevelt Rd, Taipei 106, Taiwan.
   [Hsu, Ming-Tsung] Acad Sinica, 1 Sec 4,Roosevelt Rd, Taipei 106, Taiwan.
RP Tseng, YFJ (reprint author), Natl Taiwan Univ, Dept Comp Sci & Informat Engn, 1 Sec 4,Roosevelt Rd, Taipei 106, Taiwan.; Tseng, YFJ (reprint author), Natl Taiwan Univ, Grad Inst Biomed Elect & Bioinformat, 1 Sec 4,Roosevelt Rd, Taipei 106, Taiwan.
EM yjtseng@csie.ntu.edu.tw
OI Tseng, Yufeng Jane/0000-0002-8461-6181
CR Afzelius L, 2007, DRUG METAB REV, V39, P61, DOI 10.1080/03602530600969374
   AMES BN, 1973, P NATL ACAD SCI USA, V70, P782, DOI 10.1073/pnas.70.3.782
   AMES BN, 1975, MUTAT RES, V31, P347, DOI 10.1016/0165-1161(75)90046-1
   [Anonymous], 2009, PUBCHEM BIOASSAY DAT
   [Anonymous], 2000, J CHEM INF COMPUT SC, V40, P773
   [Anonymous], 2016, ACD TOX SUITE TOXBOX
   [Anonymous], 2014, STARDROP
   Aptula AO, 2004, SAR QSAR ENVIRON RES, V15, P399, DOI 10.1080/10629360412331297353
   ASHBY J, 1985, ENVIRON MUTAGEN, V7, P919, DOI 10.1002/em.2860070613
   Bains W, 2004, PROG BIOPHYS MOL BIO, V86, P205, DOI 10.1016/j.pbiomolbio.2003.09.001
   BARRY B W, 1987, Journal of Controlled Release, V6, P85, DOI 10.1016/0168-3659(87)90066-6
   Benigni R., 2008, 23241EN EUR NE
   Benigni R, 2013, CHEM REV, V113, P2940, DOI 10.1021/cr300206t
   Benigni R, 2010, EXPERT OPIN DRUG MET, V6, P809, DOI 10.1517/17425255.2010.486400
   Bhhatarai B, 2015, TOXICOL SCI, V147, P386, DOI 10.1093/toxsci/kfv135
   Bikadi Z, 2011, PLOS ONE, V6, DOI 10.1371/journal.pone.0025815
   Bolboaca SD, 2011, INT J MOL SCI, V12, P4348, DOI 10.3390/ijms12074348
   BOWIE JU, 1994, P NATL ACAD SCI USA, V91, P4436, DOI 10.1073/pnas.91.10.4436
   Brown AM, 2004, CELL CALCIUM, V35, P543, DOI 10.1016/j.ceca.2004.01.008
   BURDEN FR, 1989, J CHEM INF COMP SCI, V29, P225, DOI 10.1021/ci00063a011
   Burden FR, 1997, QUANT STRUCT-ACT REL, V16, P309, DOI 10.1002/qsar.19970160406
   Burton J, 2006, J MED CHEM, V49, P6231, DOI 10.1021/jm060267u
   Butina D, 2003, J CHEM INF COMP SCI, V43, P837, DOI [10.1021/ci020279y, 10.1021/6020279y]
   Campagna-Slater V, 2012, J CHEM INF MODEL, V52, P2471, DOI 10.1021/ci3003073
   Castillo-Garit JA, 2008, J PHARM SCI-US, V97, P1946, DOI 10.1002/jps.21122
   Chang CY, 2013, J CHEM INF MODEL, V53, P958, DOI 10.1021/ci4000536
   Chekmarev DS, 2008, CHEM RES TOXICOL, V21, P1304, DOI 10.1021/tx800063r
   Chen X., 2007, Cardiovascular & Hematological Agents in Medicinal Chemistry, V5, P11
   Cheng FX, 2011, J CHEM INF MODEL, V51, P996, DOI 10.1021/ci200028n
   Cianchetta G, 2005, BIOORG MED CHEM LETT, V15, P3637, DOI 10.1016/j.bmcl.2005.03.062
   Coi A, 2006, BIOORGAN MED CHEM, V14, P3153, DOI 10.1016/j.bmc.2005.12.030
   Corporation S. R, 1994, PHYS CHEM PROP DAT P
   CRAMER RD, 1988, J AM CHEM SOC, V110, P5959, DOI 10.1021/ja00226a005
   Cronin MTD, 2003, J MOL STRUC-THEOCHEM, V622, P39, DOI 10.1016/S0166-1280(02)00616-4
   Cruciani C, 2000, J MOL STRUC-THEOCHEM, V503, P17, DOI 10.1016/S0166-1280(99)00360-7
   Cruciani G, 2005, J MED CHEM, V48, P6970, DOI 10.1021/jm050529c
   Cruciani G, 2000, EUR J PHARM SCI, V11, pS29, DOI 10.1016/S0928-0987(00)00162-7
   Cucullo L, 2005, CURR OPIN DRUG DISC, V8, P89
   Czodrowski P, 2009, EXPERT OPIN DRUG MET, V5, P15, DOI [10.1517/17425250802568009 , 10.1517/17425250802568009]
   de Graaf C, 2005, J MED CHEM, V48, P2308, DOI 10.1021/jm.049650u
   Deconinck E, 2005, J PHARMACEUT BIOMED, V39, P1021, DOI 10.1016/j.jpba.2005.05.034
   Delaney JS, 2005, DRUG DISCOV TODAY, V10, P289, DOI 10.1016/S1359-6446(04)03365-3
   Du-Cuny L, 2008, EUR J MED CHEM, V43, P501, DOI 10.1016/j.ejmech.2007.04.009
   Dubus E, 2006, CHEMMEDCHEM, V1, P622, DOI 10.1002/cmdc.200500099
   Ekins S, 2001, DRUG METAB DISPOS, V29, P936
   ENGELHARD VH, 1994, SCI AM, V271, P54, DOI 10.1038/scientificamerican0894-54
   Engkvist O, 2002, J CHEM INF COMP SCI, V42, P1247, DOI 10.1021/ci0202685
   Fan Y, 2010, J CHEM INF MODEL, V50, P1123, DOI 10.1021/ci900384c
   Farhad G., 2011, J CHEM ENG DATA, V56, P720
   Fatemi MH, 2010, B CHEM SOC JPN, V83, P1338, DOI 10.1246/bcsj.20100074
   Fenza A, 2007, J COMPUT AID MOL DES, V21, P207
   Fjodorova N, 2010, MOL DIVERS, V14, P581, DOI 10.1007/s11030-009-9190-4
   FRIEDMAN JH, 1991, ANN STAT, V19, P1, DOI 10.1214/aos/1176347963
   FRIEDMAN S, 2003, CURRENT DIAGNOSIS TR
   Garcia-Lorenzo A, 2008, GREEN CHEM, V10, P508, DOI 10.1039/b718860a
   Garg P, 2006, J CHEM INF MODEL, V46, P289, DOI 10.1021/ci050303i
   Gepp MM, 2006, BIOORGAN MED CHEM, V14, P5325, DOI 10.1016/j.bmc.2006.03.043
   Gleeson MP, 2007, J COMPUT AID MOL DES, V21, P559, DOI 10.1007/s10822-007-9139-6
   Griffiths A, 2000, INTRO GENETIC ANAL
   Guha R, 2008, J COMPUT AID MOL DES, V22, P367, DOI 10.1007/s10822-008-9192-9
   Guyton KZ, 2009, MUTAT RES-REV MUTAT, V681, P230, DOI 10.1016/j.mrrev.2008.10.001
   The HP, 2011, MOL INFORM, V30, P376, DOI 10.1002/minf.201000118
   Hakkarainen JJ, 2012, INT J PHARMACEUT, V436, P426, DOI 10.1016/j.ijpharm.2012.06.049
   Hammann F, 2009, MOL PHARMACEUT, V6, P1920, DOI 10.1021/mp900217x
   Han Changjie, 2011, XINJIANG AGR MECHANI, V5, P5
   Hansen K, 2009, J CHEM INF MODEL, V49, P2077, DOI 10.1021/ci900161g
   Hansen NT, 2006, J CHEM INF MODEL, V46, P2601, DOI 10.1021/ci600292q
   He SM, 2011, CURR MED CHEM, V18, P667, DOI 10.2174/092986711794480131
   Holland J., 1975, ADAPTATION NATURAL A
   Hopfinger A. J., 1996, GENETIC ALGORITHMS M, P131
   Hopfinger AJ, 1997, J AM CHEM SOC, V119, P10509, DOI 10.1021/ja9718937
   Hopfinger AJ, 2009, J CHEM INF MODEL, V49, P1, DOI 10.1021/ci800436c
   Hou T, 2008, EXPERT OPIN DRUG MET, V4, P759, DOI [10.1517/17425255.4.6.759 , 10.1517/17425250802137235]
   Hou TJ, 2004, J CHEM INF COMP SCI, V44, P1585, DOI 10.1021/ci049884m
   Hou TJ, 1999, CHEMOMETR INTELL LAB, V45, P303, DOI 10.1016/S0169-7439(98)00135-X
   Huang JP, 2011, MOL PHARMACEUT, V8, P600, DOI 10.1021/mp100423u
   Hughes LD, 2008, J CHEM INF MODEL, V48, P220, DOI 10.1021/ci700307p
   Huuskonen J, 2003, CHEMOSPHERE, V50, P949, DOI 10.1016/S0045-6535(02)00172-8
   Irwin JJ, 2005, J CHEM INF MODEL, V45, P177, DOI 10.1021/ci049714+
   Iyer M, 2002, PHARMACEUT RES, V19, P1611, DOI 10.1023/A:1020792909928
   Iyer M, 2007, J CHEM INF MODEL, V47, P1130, DOI 10.1021/ci700051e
   Jensen BF, 2007, J MED CHEM, V50, P501, DOI 10.1021/jm060333
   Jia L, 2008, BIOORGAN MED CHEM, V16, P6252, DOI 10.1016/j.bmc.2008.04.028
   Jones G, 1997, J MOL BIOL, V267, P727, DOI 10.1006/jmbi.1996.0897
   Jorgensen WL, 2002, ADV DRUG DELIVER REV, V54, P355, DOI 10.1016/S0169-409X(02)00008-X
   Judson R, 2008, BMC BIOINFORMATICS, V9, DOI 10.1186/1471-2105-9-241
   Kalhapure RS, 2012, CHEMOMETR INTELL LAB, V118, P267, DOI 10.1016/j.chemolab.2012.05.013
   Kanikkannan N, 2000, CURR MED CHEM, V7, P593, DOI 10.2174/0929867003374840
   Karelson M, 2011, EXPERT OPIN DRUG DIS, V6, P783, DOI 10.1517/17460441.2011.586689
   Keseru GM, 2003, BIOORG MED CHEM LETT, V13, P2773, DOI 10.1016/S0960-894X(03)00492-X
   Kho R, 2005, J MED CHEM, V48, P6671, DOI 10.1021/jm050564j
   KIER LB, 1999, TOPOLOGICAL INDICES, P455
   Kim N, 2001, J CONTROL RELEASE, V73, P183, DOI 10.1016/S0168-3659(01)00350-9
   KIMBER I, 1992, FOOD CHEM TOXICOL, V30, P165, DOI 10.1016/0278-6915(92)90153-C
   Kirchmair J, 2012, J CHEM INF MODEL, V52, P617, DOI 10.1021/ci200542m
   Klamt A, 2002, J COMPUT CHEM, V23, P275, DOI 10.1002/jcc.1168
   KLOPMAN G, 1992, QUANT STRUCT-ACT REL, V11, P176, DOI 10.1002/qsar.19920110208
   Kodithala K, 2002, TOXICOL SCI, V66, P336, DOI 10.1093/toxsci/66.2.336
   Konovalov DA, 2007, J CHEM INF MODEL, V47, P1648, DOI 10.1021/ci700100f
   Kortagere S, 2008, PHARM RES-DORDR, V25, P1836, DOI 10.1007/s11095-008-9584-5
   Kulkarni A, 2002, J CHEM INF COMP SCI, V42, P331, DOI 10.1021/ci010108d
   Kulkarni A, 2001, TOXICOL SCI, V59, P335, DOI 10.1093/toxsci/59.2.335
   Leong MK, 2007, CHEM RES TOXICOL, V20, P217, DOI 10.1021/tx060230c
   Lewis DFV, 2007, J ENZYM INHIB MED CH, V22, P1, DOI 10.1080/14756360600952183
   Lewis DFV, 2002, DRUG METAB REV, V34, P69, DOI 10.1081/DMR-120001391
   Li QY, 2008, MOL PHARMACEUT, V5, P117, DOI 10.1021/mp700124e
   Li XY, 2005, PHOTOCHEM PHOTOBIOL, V81, P1153, DOI 10.1562/2005-03-21-RA-467
   Li Y, 2007, TOXICOL SCI, V99, P532, DOI 10.1093/toxsci/kfm185
   Li Y, 2007, CHEM RES TOXICOL, V20, P114, DOI 10.1021/tx6002535
   Lind P, 2003, J CHEM INF COMP SCI, V43, P1855, DOI 10.1021/ci034107s
   Lipinski CA, 2001, ADV DRUG DELIVER REV, V46, P3, DOI 10.1016/S0169-409X(00)00129-0
   Lipinski CA, 2000, J PHARMACOL TOXICOL, V44, P235, DOI 10.1016/S1056-8719(00)00107-6
   Liu J, 2008, J COMPUT AID MOL DES, V22, P345, DOI 10.1007/s10822-008-9190-y
   Llinas A, 2008, J CHEM INF MODEL, V48, P1289, DOI 10.1021/ci800058v
   Lu J., 2012, J EXP INTEGR MED, V2, P39
   Lu J, 2014, J CHEMINFORMATICS, V6, DOI 10.1186/1758-2946-6-26
   Lynch T, 2007, AM FAM PHYSICIAN, V76, P391
   Ma GL, 2006, J PHARM PHARM SCI, V9, P210
   MANTULIN WW, 1973, J AM CHEM SOC, V95, P5122, DOI 10.1021/ja00797a004
   MARON DM, 1983, MUTAT RES, V113, P173, DOI 10.1016/0165-1161(83)90010-9
   Martins IF, 2012, J CHEM INF MODEL, V52, P1686, DOI 10.1021/ci300124c
   Masciocchi J., 2009, NUCLEIC ACIDS RES, V37, P90
   Meffert K., JGAP JAVA GENETIC AL
   Michielan L, 2009, J CHEM INF MODEL, V49, P2588, DOI 10.1021/ci900299a
   Miller GP, 2008, EXPERT OPIN DRUG MET, V4, P1053, DOI [10.1517/17425250802312556, 10.1517/17425255.4.8.1053 ]
   Mishra Nitish K., 2010, BMC Pharmacology, V10, P8, DOI 10.1186/1471-2210-10-8
   MOORE TA, 1973, PHOTOCHEM PHOTOBIOL, V18, P185, DOI 10.1111/j.1751-1097.1973.tb06410.x
   Moors SLC, 2011, J MED CHEM, V54, P6098, DOI 10.1021/jm2006468
   Mostrag-Szlichtyng A, 2010, EXPERT OPIN DRUG MET, V6, P785, DOI 10.1517/17425255.2010.489551
   Muehlbacher M, 2011, J COMPUT AID MOL DES, V25, P1095, DOI 10.1007/s10822-011-9478-1
   Mungalpara J, 2010, J MOL MODEL, V16, P629, DOI 10.1007/s00894-009-0591-1
   Myint KZ, 2012, MOL PHARMACEUT, V9, P2912, DOI 10.1021/mp300237z
   Nagarathna PKM, 2013, INT J PHARM SCI REV, V22, P236
   Nantasenamat C, 2009, EXCLI J, V8, P74
   Narayanan R, 2005, BIOORGAN MED CHEM, V13, P3017, DOI 10.1016/j.bmc.2005.01.061
   Nisius B, 2009, J CHEM INF MODEL, V49, P247, DOI 10.1021/ci800304t
   Nordqvist A, 2004, QSAR COMB SCI, V23, P303, DOI 10.1002/qsar.200330868
   Norinder U, 1999, EUR J PHARM SCI, V8, P49, DOI 10.1016/S0928-0987(98)00059-1
   Novotarskyi S, 2011, J CHEM INF MODEL, V51, P1271, DOI 10.1021/ci200091h
   Obrezanova O, 2008, J COMPUT AID MOL DES, V22, P431, DOI 10.1007/s10822-008-9193-8
   Obrezanova O, 2007, J CHEM INF MODEL, V47, P1847, DOI 10.1021/ci7000633
   Oh WS, 2008, J CHEM INF MODEL, V48, P591, DOI 10.1021/ci7003576
   Osterberg T, 2000, J CHEM INF COMP SCI, V40, P1408, DOI 10.1021/ci000065l
   Ou C.-N., 1977, RES PHOTOBIOLOGY
   Paixao P, 2010, EUR J PHARM SCI, V41, P107, DOI 10.1016/j.ejps.2010.05.014
   Pan DH, 2004, J CHEM INF COMP SCI, V44, P2083, DOI 10.1021/ci0498057
   Pandit A., 2012, J APPL PHARM SCI, V2, P233, DOI DOI 10.7324/JAPS.2012.2541
   Pastor M, 2000, J MED CHEM, V43, P3233, DOI 10.1021/jm000941m
   Pearlstein RA, 2003, BIOORG MED CHEM LETT, V13, P1829, DOI 10.1016/S0960-894X(03)00196-3
   Pelkonen O, 2011, CLIN PHARMACOKINET, V50, P483, DOI 10.2165/11592400-000000000-00000
   Pence HE, 2010, J CHEM EDUC, V87, P1123, DOI 10.1021/ed100697w
   Recanatini M, 2005, MED RES REV, V25, P133, DOI 10.1002/med.20019
   Ridings JE, 1996, TOXICOLOGY, V106, P267, DOI 10.1016/0300-483X(95)03190-Q
   Roche O, 2002, CHEMBIOCHEM, V3, P455, DOI 10.1002/1439-7633(20020503)3:5<455::AID-CBIC455>3.0.CO;2-L
   ROGERS D, 1994, J CHEM INF COMP SCI, V34, P854, DOI 10.1021/ci00020a020
   Rostkowski M, 2013, BIOINFORMATICS, V29, P2051, DOI 10.1093/bioinformatics/btt325
   Roy K, 2009, EXPERT OPIN DRUG MET, V5, P1245, DOI 10.1517/17425250903158940
   Rydberg P, 2008, J CHEM THEORY COMPUT, V4, P673, DOI 10.1021/ct700313j
   Rydberg P, 2010, BIOINFORMATICS, V26, P2988, DOI 10.1093/bioinformatics/btq584
   Rydberg P, 2010, ACS MED CHEM LETT, V1, P96, DOI 10.1021/ml100016x
   Rydberg P, 2009, CHEMMEDCHEM, V4, P2070, DOI 10.1002/cmdc.200900363
   SANGUINETTI MC, 1995, CELL, V81, P299, DOI 10.1016/0092-8674(95)90340-2
   Santos OA, 2008, J PHARM SCI-US, V97, P566, DOI 10.1002/jps.21086
   Saraceno M, 2011, CHEM BIOL DRUG DES, V78, P236, DOI 10.1111/j.1747-0285.2011.01137.x
   Scialli AR, 2008, REGUL TOXICOL PHARM, V51, P244, DOI 10.1016/j.yrtph.2008.04.008
   SCOTT ER, 1995, J INVEST DERMATOL, V104, P142, DOI 10.1111/1523-1747.ep12613661
   Selassie CD, 1999, J CHEM SOC PERK T 2, P2729, DOI 10.1039/a905764a
   Senese CL, 2004, J CHEM INF COMP SCI, V44, P1526, DOI 10.1021/ci049898s
   Shamovsky I, 2011, J AM CHEM SOC, V133, P16168, DOI 10.1021/ja206427u
   Shao CY, 2015, BIOINFORMATICS, V31, P1869, DOI 10.1093/bioinformatics/btv043
   Shen MY, 2011, CHEM RES TOXICOL, V24, P934, DOI 10.1021/tx200099j
   Sherer EC, 2012, MOL INFORM, V31, P231, DOI 10.1002/minf.201100157
   Silverman BD, 1996, J MED CHEM, V39, P2129, DOI 10.1021/jm950589q
   Singh KP, 2013, TOXICOL APPL PHARM, V272, P465, DOI 10.1016/j.taap.2013.06.029
   Smith HS, 2009, MAYO CLIN PROC, V84, P613, DOI 10.1016/S0025-6196(11)60750-7
   Song MH, 2006, J CHEM INF MODEL, V46, P392, DOI 10.1021/ci050308f
   Sridhar J, 2012, MOLECULES, V17, P9283, DOI 10.3390/molecules17089283
   Stjernschantz E, 2008, EXPERT OPIN DRUG MET, V4, P513, DOI [10.1517/17425255.4.5.513 , 10.1517/17425250802067085]
   Su BH, 2015, J CHEM INF MODEL, V55, P1426, DOI 10.1021/acs.jcim.5b00130
   Su BH, 2010, J CHEM INF MODEL, V50, P1304, DOI 10.1021/ci100081j
   Suenderhauf C, 2012, MOLECULES, V17, P10429, DOI 10.3390/molecules170910429
   Sun H, 2010, CHEM BIOL DRUG DES, V75, P3, DOI 10.1111/j.1747-0285.2009.00899.x
   Sun HM, 2006, CHEMMEDCHEM, V1, P315, DOI 10.1002/cmdc.200500047
   Sun HM, 2011, J CHEM INF MODEL, V51, P2474, DOI 10.1021/ci200311w
   Tarcsay A, 2011, EXPERT OPIN DRUG MET, V7, P299, DOI 10.1517/17425255.2011.553599
   Tetko IV, 2006, DRUG DISCOV TODAY, V11, P700, DOI 10.1016/j.drudis.2006.06.013
   Tetko IV, 2001, J CHEM INF COMP SCI, V41, P1488, DOI 10.1021/ci000392t
   Thai KM, 2008, BIOORGAN MED CHEM, V16, P4107, DOI 10.1016/j.bmc.2008.01.017
   Tian S, 2011, MOL PHARMACEUT, V8, P841, DOI 10.1021/mp100444g
   Tobita M, 2005, BIOORG MED CHEM LETT, V15, P2886, DOI 10.1016/j.bmcl.2005.03.080
   Todeschini R., 2002, 3D QSAR DRUG DESIGN, V2, P355
   Vapnik V, 1998, STAT LEARNING THEORY
   Vapnik V. N, 2000, NATURE STAT LEARNING
   Vasanthanathan P, 2009, J CHEM INF MODEL, V49, P43, DOI 10.1021/ci800371f
   Vaz RJ, 2010, EXPERT OPIN DRUG MET, V6, P851, DOI 10.1517/17425255.2010.499123
   Vedani A, 2005, J MED CHEM, V48, P3700, DOI 10.1021/jm050185q
   Vedani A, 2002, J MED CHEM, V45, P2139, DOI 10.1021/jm011005p
   Vilar S, 2010, J MOL GRAPH MODEL, V28, P899, DOI 10.1016/j.jmgm.2010.03.010
   von der Ohe PC, 2005, CHEM RES TOXICOL, V18, P536, DOI 10.1021/tx0497954
   Votano JR, 2004, MUTAGENESIS, V19, P365, DOI 10.1093/mutage/geh043
   Wang JM, 2001, J COMPUT CHEM, V22, P1219, DOI 10.1002/jcc.1079
   Wang JM, 2007, J CHEM INF MODEL, V47, P1395, DOI 10.1021/ci700096r
   Wang JM, 2009, ANN REP COMP CHEM, V5, P101, DOI 10.1016/S1574-1400(09)00505-2
   Wang JM, 2009, J CHEM INF MODEL, V49, P571, DOI 10.1021/ci800406y
   Wassermann AM, 2011, EXPERT OPIN DRUG DIS, V6, P683, DOI 10.1517/17460441.2011.579100
   Wegner JK, 2003, J CHEM INF COMP SCI, V43, P1077, DOI 10.1021/ci034006u
   Wenqi Y., 2011, P 4 INT C BIOM ENG I, P1505
   Wetzel S, 2009, NAT CHEM BIOL, V5, P581, DOI 10.1038/nchembio.187
   Wichmann K, 2007, J CHEM INF MODEL, V47, P228, DOI 10.1021/ci600385w
   Wilkinson GR, 2005, NEW ENGL J MED, V352, P2211, DOI 10.1056/NEJMra032424
   Wondrak GT, 2005, J PHARMACOL EXP THER, V312, P482, DOI 10.1124/jpet.104.075101
   Xiang TX, 2002, BIOPHYS J, V82, P2052, DOI 10.1016/S0006-3495(02)75553-7
   Xiang TX, 1998, BIOPHYS J, V75, P2658, DOI 10.1016/S0006-3495(98)77711-2
   YALKOWSKY SH, 1990, ARIZONA DATABASE AQU
   Yamashita F, 2006, J DRUG TARGET, V14, P496, DOI 10.1080/10611860600844895
   Yan AX, 2003, J CHEM INF COMP SCI, V43, P429, DOI 10.1021/ci025590u
   Yerramsetty KM, 2010, INT J PHARMACEUT, V388, P13, DOI 10.1016/j.ijpharm.2009.12.028
   Yong L. X., 1994, J PHYS CHEM, V98, P7191
   Zaretzki J, 2011, J CHEM INF MODEL, V51, P1667, DOI 10.1021/ci2000488
   Zhang L, 2007, INT J PHARM, V343, P98, DOI 10.1016/j.ijpharm.2007.05.017
   Zhang T, 2011, COMB CHEM HIGH T SCR, V14, P388, DOI 10.2174/138620711795508412
   Zhao YH, 2001, J PHARM SCI-US, V90, P749, DOI 10.1002/jps.1031
   Zhao YH, 2007, J CHEM INF MODEL, V47, P170, DOI 10.1021/ci600312d
   Zheng T, 2008, J CHEM INF MODEL, V48, P1238, DOI 10.1021/ci8000277
NR 224
TC 0
Z9 0
U1 1
U2 1
PU AMER CHEMICAL SOC
PI WASHINGTON
PA 1155 SIXTEENTH ST NW, WASHINGTON, DC 20036 USA
SN 0097-6156
BN 978-0-8412-3141-2
J9 ACS SYM SER
JI ACS Symp. Ser.
PY 2016
VL 1222
BP 283
EP 329
PG 47
WC Chemistry, Multidisciplinary
SC Chemistry
GA BH2MZ
UT WOS:000399059700014
DA 2019-03-23
ER

PT B
AU Ullah, A
   Xiao, H
   Barker, T
AF Ullah, Abrar
   Xiao, Hannan
   Barker, Trevor
BE Chakrabarti, S
   Saha, HN
TI A Classification of Threats to Remote Online Examinations
SO 7TH IEEE ANNUAL INFORMATION TECHNOLOGY, ELECTRONICS & MOBILE
   COMMUNICATION CONFERENCE IEEE IEMCON-2016
LA English
DT Proceedings Paper
CT 7th IEEE Annual Information Technology, Electronics and Mobile
   Communication Conference (IEEE IEMCON)
CY OCT 13-15, 2016
CL Vancouver, CANADA
SP IEEE, Univ British Columbia, IEEE Vancouver Sect
DE Online examination; collusion; impersonation; threats; security
ID DISHONESTY; SCHOOLS
AB Summative online examinations is a high stake process which faces many security threats. The lack of face-toface interaction, monitoring or invigilation motivates many threats, which includes intrusion by hackers and collusion by students. This paper is based on a survey of literature to present a threat classification using security abuse case scenarios. Collusion is one of the challenging threats, when a student invites a third party collaborator to impersonate or aid him/her in an online test. While mitigation of all types of threats is important, the risk of collusion is increasingly challenging because it is difficult to detect such attacks.
C1 [Ullah, Abrar; Xiao, Hannan; Barker, Trevor] Univ Hertfordshire, Sch Comp Sci, Hatfield, Herts, England.
RP Ullah, A (reprint author), Univ Hertfordshire, Sch Comp Sci, Hatfield, Herts, England.
EM a.ullah3@herts.ac.uk; h.xiao@herts.ac.uk; t.l.barker@herts.ac.uk
CR Agency Q. A., 2006, COD PRACT ASS AC QUA
   Aggarwal R, 2002, PHARM J, V269, P529
   Apampa K. M., 2010, INT J DIGITAL SOC IJ, V1, P1
   Bailie J. L., 2009, B BOARD POSTINGS, V547, P17
   Barbour A., 2014, TECHNOLOGY NEWS TODA
   Bonneau J., 2010, WHATS NAME FINANCIAL, P98
   Bowers W. J., 1964, STUDENT DISHONESTY I
   BUNN DN, 1992, J ECON EDUC, V23, P197, DOI 10.2307/1183222
   BUSHWAY A, 1977, REV EDUC RES, V47, P623, DOI 10.3102/00346543047004623
   Chiesl N, 2009, PERSPECT INSTR TECHN, P327
   Christodorescu M., 2005, SEC PRIV 2005 IEEE S
   Church K., 2013, P 15 INT C HUM COMP
   Colwell JL, 2005, 35 ANN C FRONT ED FI
   Dee T. S., 2010, RATIONAL IGNORANCE E
   Dietz-Uhler B., 2011, 44 ANN C JUN 12 16 2
   EVANS ED, 1990, J EDUC RES, V84, P44, DOI 10.1080/00220671.1990.10885989
   Frank A. J., 2010, P 2010 INT C
   Gilmore J., 2010, INT J ED INTEGRITY, V6
   Grijalva T. C., 2006, ACAD HONESTY ONLINE
   Haley CB, 2004, P 3 INT C ASP OR SOF
   Harmon O. R., 2010, ONLINE J DISTANCE LE, V13
   Heussner K. M., 2012, GIGAM RES
   Heyneman S., 2015, INT HIGHER ED
   Hill C, 2010, STUDENT AUTHENTICATI, V18, P10
   Howell S., 2010, NEWS CHEATING DISTAN
   Hugerat M., 2013, VULNERABILITIES ATTA
   Jung IY, 2009, IEEE T EDUC, V52, P340, DOI 10.1109/TE.2008.928909
   King C. G., 2009, J ED ONLINE, V6, pn1
   Kritzinger E, 2006, INT FED INFO PROC, V210, P345
   Krsak A., 2007, TCC WORLDW ONL C
   Kumar S., 2011, EL COMP TECHN ICECT
   Laubscher R., 2005, P 2005 ANN RES C S A
   McCabe D. L., 1997, J COLL U LAW, V24, P117
   Mcgee P., 2013, J ED ONLINE, V10, pn1
   Miguel J, 2015, CONCURR COMP-PRACT E, V27, P1988, DOI 10.1002/cpe.3396
   Mitnick  K., 2002, THE ART OF DECEPTION
   Moini A, 2009, IEEE SYST J, V3, P469, DOI 10.1109/JSYST.2009.2038957
   Olmstead A., 2009, J ONLINE LEARNING TE, V5, P208
   Owunwanne D., 2010, J COLL TEACHING LEAR, V7
   Paullet K., 2015, P EDSIG C
   Paullet K., 2014, ISSUES INFORM SYSTEM, V15
   Pillsbury C, 2004, J AM ACAD BUSINESS, V5, P446
   Rabkin A., 2008, SOUPS 2008, P23
   Ramim M, 2006, J CASES INF TECHNOL, V8, P24, DOI 10.4018/jcit.2006100103
   Respondus, 2016, RESP ASS TOOLS LEARN
   Rowe N. C., 2004, ONLINE J DISTANCE LE, V7
   Scanlon P. M., 2003, COLL TEACHING, V51, P161, DOI DOI 10.1080/87567550309596432
   Schechter S. E., 2005, IEEE SECURITY PR JAN, P40
   Spaulding M, 2009, J INTERACT ONLINE LE, V8, P183
   Strang R, 1937, BEHAV BACKGROUND STU
   Stuber-McEwen D., 2009, ONLINE J DISTANCE LE, V12
   Sutherland-Smith W, 2010, J HIGH EDUC POLICY M, V32, P5, DOI 10.1080/13600800903440519
   Turnitin, TURN EFF US COLL UNI
   Underwood J, 2003, BRIT J EDUC TECHNOL, V34, P467, DOI 10.1111/1467-8535.00343
   Wielicki T., 2006, 4 IEEE INT C PERV CO
   Wonacott M.E., 2000, ASSESSING LEARNERS O
   WRIGHTSMAN LS, 1959, PEABODY J EDUC, V37, P145, DOI 10.1080/01619565909536899
NR 57
TC 0
Z9 0
U1 0
U2 0
PU IEEE
PI NEW YORK
PA 345 E 47TH ST, NEW YORK, NY 10017 USA
BN 978-1-5090-0996-1
PY 2016
PG 7
WC Engineering, Electrical & Electronic; Telecommunications
SC Engineering; Telecommunications
GA BG6EM
UT WOS:000390151800011
DA 2019-03-23
ER

PT B
AU Veena, K
   Visu, P
AF Veena, K.
   Visu, P.
GP IEEE
TI Detection Of Cyber Crime : An Approach Using The Lie Detection Technique
   And Methods To Solve It
SO 2016 INTERNATIONAL CONFERENCE ON INFORMATION COMMUNICATION AND EMBEDDED
   SYSTEMS (ICICES)
LA English
DT Proceedings Paper
CT International Conference on Information Communication and Embedded
   Systems (ICICES)
CY FEB 25-26, 2016
CL Thiruverkadu, INDIA
SP S A Engn Coll, S A Engn Coll, Dept Comp Sci & Engn, S A Engn Coll, Elect Commun & Engn, S A Engn Coll, Elect & Elect Engn
DE Weak; cyber crime; secure; lie; law
AB The world is facing a lot of issues related to cyber crime. The technology has developed and it should be used for a constructive purpose. But the technology is being used for destructive purpose and hence we can see a lot of cyber crime victims. As per the data collected in the past years the cyber crime in the globe has increased to a great extent and the persons committing the crime are using technology smartly. We need a safe environment and we want to give a safe environment to the next generation.. It is now most common for any person to try to hack the information we have been using in the internet. Much of training and intelligence is not required to commit the crime. A little bit of technical knowledge added with some smartness and a weak person can be easily targeted.
C1 [Veena, K.; Visu, P.] Vel Tech Dr RR & Dr SR Tech Univ, Madras, Tamil Nadu, India.
RP Veena, K (reprint author), Vel Tech Dr RR & Dr SR Tech Univ, Madras, Tamil Nadu, India.
EM veenak@saec.ac.in; pvisu@veltechuniv.edu.in
CR [Anonymous], THE MENLO REPORT
   Bou-Harb Elias, 2014, IEEE COMMUNICATIONS, V16
   Han Dawei, CONC ENV ENG D HAN
   Hively Lee, 2011, SCALABLE TRUSTWORTHY
   KPMG International, 2011, ISS MON CYB CRIM GRO
   Liu Shan, 2013, FRAMEWORK MODELING C
   Pfleeger SL, 2010, IEEE T INF FOREN SEC, V5, P169, DOI 10.1109/TIFS.2009.2039591
   Siaterlis C, 2013, IEEE T EMERG TOP COM, V1, P319, DOI 10.1109/TETC.2013.2287188
   Steven John, SECURITY LESSONS LEA
   Yen S-L., 2007, PLANNING BUILDING TA
   Zhan Zhenxin, CHARACTERIZING HONEY
   Zonouz S, 2014, IEEE T SMART GRID, V5, P3, DOI 10.1109/TSG.2013.2280399
NR 12
TC 0
Z9 0
U1 0
U2 3
PU IEEE
PI NEW YORK
PA 345 E 47TH ST, NEW YORK, NY 10017 USA
BN 978-1-5090-2552-7
PY 2016
PG 6
WC Computer Science, Theory & Methods; Engineering, Electrical & Electronic
SC Computer Science; Engineering
GA BG6PD
UT WOS:000390717500044
DA 2019-03-23
ER

PT S
AU White, HM
   Fields, J
   Hall, RT
   White, JS
AF White, Holly M.
   Fields, Jeremy
   Hall, Robert T.
   White, Joshua S.
BE Ternovskiy, IV
   Chin, P
TI Application of Actor Level Social Characteristic Indicator Selection for
   the Precursory Detection of Bullies in Online Social Networks
SO CYBER SENSING 2016
SE Proceedings of SPIE
LA English
DT Proceedings Paper
CT Conference on Cyber Sensing
CY APR 19, 2016
CL Baltimore, MD
SP SPIE
DE Bullies; Cyberbullies; Harassment; Social Network; Actor
   Characteristics; Analysis
AB Bullying is a national problem for families, courts, schools, and the economy. Social, educational, and professional lives of victims are affected. Early detection of bullies mitigates destructive effects of bullying. Our previous research found, given specific characteristics of an actor, actor logics can be developed utilizing input from natural language processing and graph analysis. Given similar characteristics of cyberbullies, in this paper, we create specific actor logics and apply these to a select social media dataset for the purpose of rapid identification of cyberbullying.
C1 [White, Holly M.] Amer Coll Educ, 101 W Ohio St 1200, Indianapolis, IN USA.
   [Fields, Jeremy; White, Joshua S.] SUNY Polytech, Dept Comp Sci, Marcy, NY USA.
   [Hall, Robert T.; White, Joshua S.] Rsignia Inc, 1 Res Court 450, Rockville, MD 20850 USA.
RP White, JS (reprint author), SUNY Polytech, Dept Comp Sci, Marcy, NY USA.; White, JS (reprint author), Rsignia Inc, 1 Res Court 450, Rockville, MD 20850 USA.
EM hmwhite@ace.edu; fieldsj@sunyit.edu; rhall@rsignia.com;
   jwhite@rsignia.com
CR A. H. Association, 2012, CYB BULL PREV INT
   [Anonymous], 2008, CBC NEWS
   Chisholm J., 2014, J INFORM SYSTEMS ED, V25, P77
   Elena Mendenhall R. V. B., 2012, THESIS
   Hinduja P. J. W. n., 2012, CYBERBULLING INDENTI
   Hinduja S., 2010, CYBERBULLYING RES SU
   Hinduja S, 2011, PREV SCH FAIL, V55, P71, DOI 10.1080/1045988X.2011.539433
   Lalithamani R. A. N., 2014, IJRET INT J RES ENG, V03
   Legislature N. Y. S., 2013, NEW YORK STAT DIGN A
   Little D., 2015, DELIBERATIVE DEMOCRA
   McNamee D., 2015, CYBERBULLYING CAUSES
   Menesini A. N. E., 2009, J PSYCHOL, V217, P320
   N. C. P. Council, 2007, TECH REP
   Nahar L. X. Z. H. P. C., 2014, WEB INTELLIGENCE AGE, V12, P375
   Patchin JW, 2015, AGGRESS VIOLENT BEH, V23, P69, DOI 10.1016/j.avb.2015.05.013
   Rassti A., 2012, THESIS
   Sifferlin A., 2014, TIME MAGAZINE
   Triner D., 2010, TECH REP
   White JR, 2013, IEEE IAS ELECTR SAFE, P51, DOI 10.1109/ESW.2013.6509003
   Xu JM, 2012, P 2012 C N AM CHAPT, P656
NR 20
TC 0
Z9 0
U1 1
U2 2
PU SPIE-INT SOC OPTICAL ENGINEERING
PI BELLINGHAM
PA 1000 20TH ST, PO BOX 10, BELLINGHAM, WA 98227-0010 USA
SN 0277-786X
BN 978-1-5106-0067-6
J9 PROC SPIE
PY 2016
VL 9826
AR UNSP 98260D
DI 10.1117/12.2224351
PG 7
WC Remote Sensing; Optics
SC Remote Sensing; Optics
GA BF6LD
UT WOS:000383239000007
DA 2019-03-23
ER

PT J
AU Whitehouse, G
AF Whitehouse, Ginny
TI Social Media as a Source till Something Better Comes Along: The Delta
   State Shooter, His Family, His Victims
SO JOURNAL OF MEDIA ETHICS
LA English
DT Editorial Material
C1 [Whitehouse, Ginny] Eastern Kentucky Univ, Richmond, KY 40475 USA.
RP Whitehouse, G (reprint author), Eastern Kentucky Univ, Richmond, KY 40475 USA.
EM ginny.whitehouse@eku.edu
CR Apel T., 2015, DELTA STATE SUSPECT
   Castillo M., 2015, ONLINE WRITINGS GUNS
   Foley K., 2015, COLUMBIA MISSOURIAN
   Gertler J., 2015, DELTA STATE SHOOTING
   Healy J, 2015, NY TIMES
   Moon A., 2015, REUTERS
   Nestel M., 2015, DAILY BEAST
   Payne E., 2015, RESPECTED PROFESSOR
   Wise S., 2015, WDBJ SHOOTER TWEETS
NR 9
TC 0
Z9 0
U1 0
U2 1
PU ROUTLEDGE JOURNALS, TAYLOR & FRANCIS LTD
PI ABINGDON
PA 2-4 PARK SQUARE, MILTON PARK, ABINGDON OX14 4RN, OXON, ENGLAND
SN 2373-6992
EI 2373-700X
J9 J MEDIA ETHICS
JI J. Media Ethics
PY 2016
VL 31
IS 2
BP 130
EP 131
DI 10.1080/23736992.2016.1154403
PG 2
WC Communication; Ethics
SC Communication; Social Sciences - Other Topics
GA DR0SL
UT WOS:000379617100006
DA 2019-03-23
ER

PT S
AU Wong, RYM
   Cheung, CMK
   Xiao, B
AF Wong, Randy Y. M.
   Cheung, Christy M. K.
   Xiao, Bo
BE Bui, TX
   Sprague, RH
TI Combating Online Abuse: What Drives People to Use Online Reporting
   Functions on Social Networking Sites
SO PROCEEDINGS OF THE 49TH ANNUAL HAWAII INTERNATIONAL CONFERENCE ON SYSTEM
   SCIENCES (HICSS 2016)
SE Proceedings of the Annual Hawaii International Conference on System
   Sciences
LA English
DT Proceedings Paper
CT 49th Hawaii International Conference on System Sciences (HICSS)
CY JAN 05-08, 2016
CL Koloa, HI
SP Pacific Res Inst Informat Syst & Management, Univ Hawaii Manoa, Shidler Coll Business, Dept IT Management, IBM, Provalis Res, Int Soc Serv Innovat Profess, Teradata, Univ Network, IEEE Comp Soc
ID TECHNOLOGY ACCEPTANCE MODEL; BYSTANDER INTERVENTION; PERCEIVED EASE;
   PERSONAL RESPONSIBILITY; INFORMATION-TECHNOLOGY; INTRINSIC MOTIVATION;
   BULLY-VICTIMS; CYBER ABUSE; PERCEPTIONS; POLICE
AB Online abuse has emerged as a huge problem across the Internet and especially on social networking sites (SNSs). To combat this unacceptable online behavior, many SNS providers begin to implement built-in reporting functions/systems on their platforms. However, the effectiveness of this new function on SNSs depends on users' willingness to adopt and use. Thus, the main objective of this study is to identify the factors driving people to use the built-in reporting functions on SNSs. Drawing upon Theory of Cognitive Appraisal and the literature of social appraisal, we identified three major appraisal processes related to the use of online reporting functions on SNSs: primary appraisal (perceived emergency and perceived responsibility), secondary appraisal (perceived usefulness and perceived ease of use) and social appraisal (evaluation apprehension). We tested our research model with 117 Facebook users. Our findings suggest that perceived responsibility of the incident and perceived usefulness of the reporting functions are important factors promoting the use of built-in online reporting functions, whereas evaluation apprehension is an obstructing social factor to the use of built-in reporting functions. We expect that the results of this study make significant contributions to research and practice.
C1 [Wong, Randy Y. M.; Cheung, Christy M. K.] Hong Kong Baptist Univ, Hong Kong, Hong Kong, Peoples R China.
   [Xiao, Bo] Univ Hawaii Manoa, Honolulu, HI 96822 USA.
RP Wong, RYM (reprint author), Hong Kong Baptist Univ, Hong Kong, Hong Kong, Peoples R China.
EM rymwong@life.hkbu.edu.hk; ccheung@hkbu.edu.hk; boxiao@hawaii.edu
OI Wong, Randy Yee Man/0000-0001-6585-9973
CR Agarwal R, 1999, DECISION SCI, V30, P361, DOI 10.1111/j.1540-5915.1999.tb01614.x
   Ardichvili A., 2003, Journal of Knowledge Management, V7, P64, DOI 10.1108/13673270310463626
   Barclay D. W., 1995, TECHNOL STUDIES, V2, P285, DOI DOI 10.1017/CB09781107415324.004
   Bivins T. H., 2006, ETHICS PUBLIC RELATI, P19
   Bordia P, 2006, EUR J WORK ORGAN PSY, V15, P262, DOI 10.1080/13594320500417784
   Bosick SJ, 2012, J CRIM JUST, V40, P441, DOI 10.1016/j.jcrimjus.2012.05.001
   Burn SM, 2009, SEX ROLES, V60, P779, DOI 10.1007/s11199-008-9581-5
   Carmines E. G., 1979, RELIABILITY VALIDITY, V17
   Cottrell NB, 1972, EXPT SOCIAL PSYCHOL, P185
   DARLEY JM, 1968, J PERS SOC PSYCHOL, V8, P377, DOI 10.1037/h0025589
   DAVIS FD, 1989, MIS QUART, V13, P319, DOI 10.2307/249008
   Davis K, 2015, INFORM COMMUN SOC, V18, P357, DOI 10.1080/1369118X.2014.952657
   Dehue F, 2008, CYBERPSYCHOL BEHAV, V11, P217, DOI 10.1089/cpb.2007.0008
   Dovidio J. F., 2006, SOCIAL PSYCHOL PROSO, Vxiv
   Edwards MS, 2013, NEW HORIZ MANAG, P254
   Finkelhor D, 2003, J INTERPERS VIOLENCE, V18, P103, DOI 10.1177/0886260502238730
   Fischer P, 2006, PERS SOC PSYCHOL B, V32, P365, DOI 10.1177/0146167205282738
   FOLKMAN S, 1986, J PERS SOC PSYCHOL, V50, P992, DOI 10.1037/0022-3514.50.5.992
   FORNELL C, 1981, J MARKETING RES, V18, P39, DOI 10.2307/3151312
   Gaffney Donna A, 2012, Nurs Res Pract, V2012, P243210, DOI 10.1155/2012/243210
   Gefen D, 1998, DATA BASE ADV INF SY, V29, P35
   Gefen D, 2005, COMMUN ASSOC INF SYS, V16, P91, DOI 10.17705/1CAIS.01605
   Gracia E, 2008, VIOLENCE AGAINST WOM, V14, P697, DOI 10.1177/1077801208317288
   Hair J., 2014, PRIMER PARTIAL LEAST
   Hinduja S, 2010, ARCH SUICIDE RES, V14, P206, DOI 10.1080/13811118.2010.494133
   Hollings J, 2013, J BUS ETHICS, V114, P501, DOI 10.1007/s10551-012-1361-z
   Huang YY, 2010, COMPUT HUM BEHAV, V26, P1581, DOI 10.1016/j.chb.2010.06.005
   Ilie V., 2013, 21 EUR C INF SYST UT, P24
   Koedinger KR, 2007, EDUC PSYCHOL REV, V19, P239, DOI 10.1007/s10648-007-9049-0
   Kwon O, 2010, COMPUT HUM BEHAV, V26, P254, DOI 10.1016/j.chb.2009.04.011
   Laible D, 2008, J YOUTH ADOLESCENCE, V37, P875, DOI 10.1007/s10964-008-9277-8
   Latane B, 1970, UNRESPONSIVE BYSTAND
   Lazarus R.S., 1966, PSYCHOL STRESS COPIN
   Lazarus R. S., 1984, STRESS APPRAISAL COP, V725
   Lazarus R. S., 1996, HDB EMOTION ADULT DE, P289, DOI DOI 10.1016/B978-012464995-8/50017-0
   Lazarus Richard S, 1999, HDB COGNITION EMOTIO, P3
   Lee D., 2001, P INT C INF SYST NEW, P14
   Lee MKO, 2005, INFORM MANAGE-AMSTER, V42, P1095, DOI 10.1016/j.im.2003.10.007
   Lee Y, 2009, EUR J INFORM SYST, V18, P177, DOI 10.1057/ejis.2009.11
   Li Q, 2006, SCHOOL PSYCHOL INT, V27, P157, DOI 10.1177/0143034306064547
   Liang HG, 2009, MIS QUART, V33, P71
   Loewenstein G, 2007, REV GEN PSYCHOL, V11, P112, DOI 10.1037/1089-2680.11.2.112
   Lowry PB, 2013, J MANAGE INFORM SYST, V30, P153, DOI 10.2753/MIS0742-1222300105
   Manstead A. S., 2001, APPRAISAL PROCESSES, P221
   MARUYAMA G, 1982, J PERS SOC PSYCHOL, V42, P658, DOI 10.1037//0022-3514.42.4.658
   Mishna F, 2012, CHILD YOUTH SERV REV, V34, P63, DOI 10.1016/j.childyouth.2011.08.032
   Mishna F, 2011, RES SOCIAL WORK PRAC, V21, P5, DOI 10.1177/1049731509351988
   Mishna F, 2009, SOC WORK RES, V33, P107, DOI 10.1093/swr/33.2.107
   Moreno MA, 2011, ARCH PEDIAT ADOL MED, V165, P797, DOI 10.1001/archpediatrics.2011.58
   Nickerson AB, 2014, J ADOLESCENCE, V37, P391, DOI 10.1016/j.adolescence.2014.03.003
   Nishina A, 2005, J CLIN CHILD ADOLESC, V34, P37, DOI 10.1207/s15374424jccp3401_4
   Opinium Research, 2013, 2 002 ONL INT
   Park C, 2009, DECISION SCI, V40, P901, DOI 10.1111/j.1540-5915.2009.00255.x
   Paul S, 2012, PASTOR CARE EDUC, V30, P127, DOI 10.1080/02643944.2012.679957
   Pew Research Center, 2015, SOCIAL MEDIA UPDATE
   Pozzoli T, 2013, SOC INFLUENCE, V8, P161, DOI 10.1080/15534510.2012.716372
   Pozzoli T, 2010, J ABNORM CHILD PSYCH, V38, P815, DOI 10.1007/s10802-010-9399-9
   Price M., 2010, Youth Studies Australia, V29, P51
   Rains SA, 2007, COMMUN RES, V34, P100, DOI 10.1177/0093650206290684
   Saade R, 2005, INFORM MANAGE-AMSTER, V42, P317, DOI 10.1016/j.im.2003.12.013
   Schachter S., 1959, PSYCHOL AFFILIATION
   SMITH CA, 1993, COGNITION EMOTION, V7, P233, DOI 10.1080/02699939308409189
   SocialBakers, 2015, SOC MED REP
   Tarling R, 2010, BRIT J CRIMINOL, V50, P474, DOI 10.1093/bjc/azq011
   Teo TSH, 2003, BEHAV INFORM TECHNOL, V22, P281, DOI 10.1080/0144929031000119385
   Vannini N, 2011, EUR J PSYCHOL EDUC, V26, P21, DOI 10.1007/s10212-010-0035-4
   Venkatesh V, 2000, INFORM SYST RES, V11, P342, DOI 10.1287/isre.11.4.342.11872
   Vollink T, 2013, J COMMUNITY APPL SOC, V23, P7, DOI 10.1002/casp.2142
NR 68
TC 0
Z9 0
U1 1
U2 7
PU IEEE COMPUTER SOC
PI LOS ALAMITOS
PA 10662 LOS VAQUEROS CIRCLE, PO BOX 3014, LOS ALAMITOS, CA 90720-1264 USA
SN 1060-3425
BN 978-0-7695-5670-3
J9 P ANN HICSS
PY 2016
BP 415
EP 424
DI 10.1109/HICSS.2016.58
PG 10
WC Computer Science, Information Systems; Computer Science, Theory &
   Methods; Engineering, Electrical & Electronic
SC Computer Science; Engineering
GA BK2GF
UT WOS:000432711500052
DA 2019-03-23
ER

PT J
AU Wright, MF
AF Wright, Michelle F.
TI Cyber victimization and psychological adjustment difficulties among
   adolescents The role of technology mediation and social support from
   school resource officers
SO POLICING-AN INTERNATIONAL JOURNAL OF POLICE STRATEGIES & MANAGEMENT
LA English
DT Article
DE Police; White-collar crime
ID INTERNET USE; PARENTAL MEDIATION; MENTAL-HEALTH; SUBSTANCE USE;
   ASSOCIATIONS; AGGRESSION; EXPERIENCES; SCALE; RELIABILITY; DEPRESSION
AB Purpose - The purpose of this paper is to investigate the buffering effect of the mediation of technology use and social support from school resource officers on the associations between cyber victimization and psychosocial adjustment difficulties ( i.e. depression, anxiety, loneliness) over three years ( wave-one = sixth grade; wave-two = seventh grade; wave-three = eighth grade).
   Design/methodology/approach - Participants were 867 eighth graders from the Midwestern USA ( ages range from 13 to 15 years old; 51 percent female).
   Findings - The findings revealed that high levels of wave-two perceived social support from school resource officers and the mediation of technology use made the relationship between wave-one cyber victimization and wave-three depression more negative, while lower levels of this support and less mediation of technology use made the association more positive. These patterns were not found for anxiety and loneliness.
   Originality/value - Implications for prevention and intervention programs and the role of school resource officers in such programs are also discussed.
C1 [Wright, Michelle F.] Masaryk Univ, Dept Psychol, Brno, Czech Republic.
RP Wright, MF (reprint author), Masaryk Univ, Dept Psychol, Brno, Czech Republic.
EM wright@mail.muni.cz
CR Arrizabalaga-Crespo C, 2010, REV LAT COMUN SOC, V65, P561, DOI 10.4185/RLCS-65-2010-919-561-571-EN
   Baldry A. C., 2005, SOC PSYCHOL EDUC, V8, P263, DOI DOI 10.1007/S11218-005-5866-5
   Bannink R, 2014, PLOS ONE, V9, DOI 10.1371/journal.pone.0094026
   Bauman S, 2013, J ADOLESCENCE, V36, P341, DOI 10.1016/j.adolescence.2012.12.001
   Broll R, 2015, J SCH VIOLENCE, V14, P155, DOI 10.1080/15388220.2013.879367
   Brown B, 2006, J CRIM JUST, V34, P591, DOI 10.1016/j.jcrimjus.2006.09.013
   Campbell M, 2012, EMOT BEHAV DIFFIC, V17, P389, DOI 10.1080/13632752.2012.704316
   Cohen S., 2000, SOCIAL SUPPORT MEASU
   David-Ferdon C, 2007, J ADOLESCENT HEALTH, V41, pS1, DOI 10.1016/j.jadohealth.2007.08.020
   Davidson LM, 2007, SCHOOL PSYCHOL REV, V36, P383
   Dehue F, 2008, CYBERPSYCHOL BEHAV, V11, P217, DOI 10.1089/cpb.2007.0008
   Denham M., 2010, GRADUATE RES J, V2
   Denham M., 2009, TEXAS STUDY, V19, P14
   Fanti KA, 2012, EUR J DEV PSYCHOL, V9, P168, DOI 10.1080/17405629.2011.643169
   Finn P., 2005, COMPA PROGRAM ACTIVI
   Galand B, 2013, BRIT J EDUC PSYCHOL, V83, P569, DOI 10.1111/j.2044-8279.2012.02077.x
   Gamez-Guadix M, 2013, J ADOLESCENT HEALTH, V53, P446, DOI 10.1016/j.jadohealth.2013.03.030
   Girouard C., 2001, SCH RESOURCE OFFICER
   Grigg DW, 2010, AUST J GUID COUNS, V20, P143, DOI 10.1375/ajgc.20.2.143
   Janis WJD, 2007, J ADOLESCENT HEALTH, V41, pS51, DOI 10.1016/j.jadohealth.2007.08.019
   Kowalski RM, 2013, J ADOLESCENT HEALTH, V53, pS13, DOI 10.1016/j.jadohealth.2012.09.018
   Lambert R. D., 2002, J EDUC ADMIN, V40, P257, DOI DOI 10.1108/09578230210427172
   Landstedt E, 2014, SCAND J PUBLIC HEALT, V42, P393, DOI 10.1177/1403494814525004
   Lawrence R., 2007, SCH CRIME JUVENILE J
   Livingstone S., 2011, RISKS SAFETY INTERNE
   Livingstone S, 2008, J BROADCAST ELECTRON, V52, P581, DOI 10.1080/08838150802437396
   March JS, 1997, J AM ACAD CHILD PSY, V36, P554, DOI 10.1097/00004583-199704000-00019
   Mastronardi M, 2003, J LANG SOC PSYCHOL, V22, P83, DOI 10.1177/0261927X02250059
   Mesch GS, 2009, CYBERPSYCHOL BEHAV, V12, P387, DOI 10.1089/cpb.2009.0068
   Navarro R, 2013, EUR J PSYCHOL EDUC, V28, P725, DOI 10.1007/s10212-012-0137-2
   Olenik-Shemesh D, 2012, EMOT BEHAV DIFFIC, V17, P361, DOI 10.1080/13632752.2012.704227
   RADLOFF L S, 1977, Applied Psychological Measurement, V1, P385, DOI 10.1177/014662167700100306
   Rideout V., 2005, GENERATION M MEDIA L
   Russell DW, 1996, J PERS ASSESS, V66, P20, DOI 10.1207/s15327752jpa6601_2
   Sleglova V, 2011, CYBERPSYCHOLOGY J PS, V5
   Smith PK, 2008, J CHILD PSYCHOL PSYC, V49, P376, DOI 10.1111/j.1469-7610.2007.01846.x
   Smokowski PR, 2014, VIOLENCE VICTIMS, V29, P1029, DOI 10.1891/0886-6708.VV-D-13-00076
   Theriot MT, 2009, J CRIM JUST, V37, P280, DOI 10.1016/j.jcrimjus.2009.04.008
   Topcu C, 2008, CYBERPSYCHOL BEHAV, V11, P643, DOI 10.1089/cpb.2007.0161
   van den Eijnden RJJM, 2008, DEV PSYCHOL, V44, P655, DOI 10.1037/0012-1649.44.3.655
   Walker CM, 2011, TECHTRENDS, V55, P31
   Willard N, 2006, CYBERBULLYING CYBERT
   Wolfe SE, 2016, CRIME DELINQUENCY, V62, P614, DOI 10.1177/0011128714541192
   Wright MF, 2015, CYBERPSYCHOLOGY, V9, DOI 10.5817/CP2015-1-7
   Wright MF, 2016, J SOC WORK PRACT ADD, V16, P93, DOI 10.1080/1533256X.2016.1143371
   Wright MF, 2015, SOC PSYCHOL EDUC, V18, P653, DOI 10.1007/s11218-015-9318-6
   Wright MF, 2014, J SCH VIOLENCE, V13, P291, DOI 10.1080/15388220.2013.849201
   Wright MF, 2014, YOUTH SOC, V46, P566, DOI 10.1177/0044118X12448800
   Wright MF, 2012, CYBERPSYCH BEH SOC N, V15, P448, DOI 10.1089/cyber.2012.0061
   Ybarra ML, 2004, J CHILD PSYCHOL PSYC, V45, P1308, DOI 10.1111/j.1469-7610.2004.00328.x
   ZIMET GD, 1988, J PERS ASSESS, V52, P30, DOI 10.1207/s15327752jpa5201_2
NR 51
TC 0
Z9 0
U1 0
U2 3
PU EMERALD GROUP PUBLISHING LTD
PI BINGLEY
PA HOWARD HOUSE, WAGON LANE, BINGLEY BD16 1WA, W YORKSHIRE, ENGLAND
SN 1363-951X
EI 1758-695X
J9 POLICING
JI Policing-An Int J Police Strategies & Manag.
PY 2016
VL 39
IS 3
SI SI
BP 536
EP 550
DI 10.1108/PIJPSM-02-2016-0016
PG 15
WC Criminology & Penology
SC Criminology & Penology
GA DZ9RY
UT WOS:000386217700008
DA 2019-03-23
ER

PT B
AU Zempi, I
   Awan, I
AF Zempi, I
   Awan, I
BA Zempi, I
   Awan, I
BF Zempi, I
   Awan, I
TI Islamophobia: Lived Experiences of Online and Offline Victimisation
SO ISLAMOPHOBIA: LIVED EXPERIENCES OF ONLINE AND OFFLINE VICTIMISATION
LA English
DT Article; Book Chapter
ID HATE CRIMES; PERSPECTIVES; REFLECTIONS; IDENTITIES
CR Allen C, 2010, ISLAMOPHOBIA, P1
   Allen C., 2002, SUMMARY REPORT ISLAM
   Allen C., 2012, REV EVIDENCE RELATIN
   Allport G. W., 1954, NATURE PREJUDICE
   [Anonymous], 2014, LANCASHIRE TELEGRAPH
   [Anonymous], 2015, BBC NEWS
   [Anonymous], 2013, HUFFINGTON POST
   Awan I, 2012, POLICING CYBER HATE, CYBER THREATS AND CYBER TERRORISM, P1
   Awan I., 2012, J POLICING INTELLIGE, V7, P22, DOI DOI 10.1080/18335
   Awan I., 2016, ISLAMOPHOBIA CYBERSP
   Awan I, 2016, J MUSLIM MINOR AFF, V36, P16, DOI 10.1080/13602004.2016.1147151
   Awan I, 2014, POLICY INTERNET, V6, P133, DOI 10.1002/1944-2866.POI364
   Berg B.L., 2007, QUALITATIVE RES METH, P89
   Bowling B, 2009, VICTIMS VICTIMISATIO, P45
   Brown M. D., 2001, DRESSED IMPRESS LOOK, P105
   Bryman A., 2008, SOCIAL RES METHODS
   Chakraborti N., 2009, HATE CRIME IMPACT CA
   Chan J. B. L, 2007, HDB POLICING, P655
   Charmaz K, 2006, CONSTRUCTING GROUNDE
   Cole J., 2009, MARTYRDOM RADICALISA
   Cole M, 2007, J CRITICAL ED POLICY, V5, P1
   Coliandris G, 2012, POLICING CYBER HATE, CYBER THREATS AND CYBER TERRORISM, P75
   College of Policing, 2014, HAT CRIM OP GUID
   Collins P. Hill, 2000, BLACK FEMINIST THOUG
   Commission on British Muslims and Islamophobia, 2004, ISL ISS CHALL ACT
   Craig KM, 2002, AGGRESS VIOLENT BEH, V7, P85, DOI 10.1016/S1359-1789(00)00039-2
   Crenshaw Kimberle, 1991, STANFORD LAW REV, V43, P1241, DOI DOI 10.2307/1229039
   Crown Prosecution Service, 2013, GUID PROS CAS INV CO
   Curtis B., 2011, SOCIAL RES
   Denzin N. K., 2008, HDB QUALITATIVE RES
   Dodd V., 2014, BRIT MUSLIMS FEAR BA
   Feldman A., 2001, RELIG DISCRIMINATION
   Feldman M, 2013, ANTIMUSLIM HATE CRIM
   Finlay L., 2002, QUALITATIVE RES, V2, P209, DOI DOI 10.1177/146879410200200205
   Forum Against Islamophobia and Racism, 2013, ISL
   Garland J, 2012, EUR J CRIMINOL, V9, P38, DOI 10.1177/1477370811421645
   Gerstenfeld P. B., 2013, HATE CRIMES CAUSES C
   Githens-Mazer J, 2010, ISLAMOPHOBIA ANTIMUS
   Glaser B., 1992, EMERGENCE VS FORCING
   Glaser B, 1967, DISCOVERY GROUNDED T
   Green J., 2004, QUALITATIVE METHODS
   Hall N., 2013, HATE CRIME
   Hammersley M, 1983, ETHNOGRAPHY PRINCIPL
   Hanes E, 2014, J CONTEMP CRIM JUST, V30, P247, DOI 10.1177/1043986214536665
   Hardy S, 2014, HATE CRIME PROJECT
   Hayfield N, 2015, QUAL RES PSYCHOL, V12, P91, DOI 10.1080/14780887.2014.918224
   Hennink M., 2011, QUALITATIVE RES METH
   Herek GM, 2002, J SOC ISSUES, V58, P319, DOI 10.1111/1540-4560.00263
   Hesse-Biber S. N., 2006, PRACTICE QUALITATIVE
   Huntington Samuel P., 1996, CLASH CIVILIZATIONS
   Iganski P, 2001, AM BEHAV SCI, V45, P626, DOI 10.1177/00027640121957394
   Kanuha VK, 2000, SOC WORK, V45, P439, DOI 10.1093/sw/45.5.439
   Keats D, 2014, HATE CRIMES CYBERSPA
   King RD, 2013, CRIMINOLOGY, V51, P871, DOI 10.1111/1745-9125.12022
   Kotecha S, 2013, BBC NEWSBEAT
   Labaree Robert V., 2002, OBSERVER QUALITATIVE, V2, P97, DOI DOI 10.1177/1468794102002001641
   Lazenby P., 2013, ATTACKS MUSLIMS SOAR
   Littler M., 2015, TELL MAMA REPORTING
   Mason J, 2002, QUALITATIVE RES
   Maxfield M. G., 2009, BASICS RES METHODS C
   McDevitt J, 2001, AM BEHAV SCI, V45, P697, DOI 10.1177/0002764201045004010
   McGhee D., 2005, INTOLERANT BRITAIN H
   McKenna KYA, 1998, J PERS SOC PSYCHOL, V75, P681, DOI 10.1037/0022-3514.75.3.681
   Meer N, 2010, SOCIOL REV, V58, P84, DOI 10.1111/j.1467-954X.2009.01877.x
   MODOOD T, 2003, POLITICAL Q, V74, P100, DOI DOI 10.1111/POQU.2003.74.ISSUE-S1
   Mythen G, 2009, BRIT J CRIMINOL, V49, P736, DOI 10.1093/bjc/azp032
   Otis MD, 1996, J HOMOSEXUAL, V30, P93, DOI 10.1300/J082v30n03_05
   Padela AI, 2010, AM J PUBLIC HEALTH, V100, P284, DOI 10.2105/AJPH.2009.164954
   Payne S., 2004, HLTH PSYCHOL PRACTIC, P126
   Perry B., 2003, INTERNET J CRIMINOLO
   Perry B., 2001, NAME HATE UNDERSTAND
   Perry B, 2012, INT REV VICT, V18, P57, DOI 10.1177/0269758011422475
   Perry B, 2009, INF COMMUN TECHNOL L, V18, P185, DOI 10.1080/13600830902814984
   Pillow W., 2003, QUALITATIVE STUDIES, V16, P175, DOI DOI 10.1080/0951839032000060635
   Prince J, 2012, POLICING CYBER HATE, CYBER THREATS AND CYBER TERRORISM, P39
   Qureshi H., 2012, GUARDIAN
   Rowe M., 2004, POLICING RACE RACISM
   Sallah M., 2010, UMMAH ETHNICITY LIST
   Savvides N, 2014, RES COMP INT EDUC, V9, P412, DOI 10.2304/rcie.2014.9.4.412
   Shah S, 2004, BRIT EDUC RES J, V30, P549, DOI 10.1080/0141192042000237239
   Sheridan LP, 2006, J INTERPERS VIOLENCE, V21, P317, DOI 10.1177/0886260505282885
   Silverman D., 2013, DOING QUALITATIVE RE
   Smith K., 2012, HATE CRIME CYBER SEC
   Spalek B., 2005, INT J SOC RES METHOD, V8, P405, DOI DOI 10.1080/1364557032000232862
   Spiers J, 2000, J ADV NURS, V31, P715, DOI 10.1046/j.1365-2648.2000.01328.x
   TAJFEL H, 1970, SCI AM, V223, P96, DOI 10.1038/scientificamerican1170-96
   Taras Raymond, 2012, XENOPHOBIA ISLAMOPHO
   Trust Runnymede, 1997, ISL CHALL US ALL
   Urquhart C., 2013, GUARDIAN
   Watt P., 2014, GUARDIAN
   Williams M. L., 2015, BRIT J CRIMINOL, V55, P944
   Williams ML, 2014, BRIT J CRIMINOL, V54, P946, DOI 10.1093/bjc/azu043
   Yar M, 2013, CYBERCRIME SOC
   Young O., 2013, UNDERSTANDING IMPACT
   Yuval-Davis N., 2011, POLITICS BELONGING I
   Zempi I., 2014, UNCOVERING ISLAMOPHO
NR 96
TC 0
Z9 0
U1 0
U2 0
PU POLICY PRESS
PI BRISTOL
PA UNIV BRISTOL, 4TH FLOOR, BEACON HOUSE, QUEENS ROAD, BRISTOL, BS8 1QU,
   ENGLAND
BN 978-1-4473-3197-1; 978-1-4473-3196-4
PY 2016
BP 1
EP 96
D2 10.4324/9781315623184
PG 96
WC Criminology & Penology; Social Issues
SC Criminology & Penology; Social Issues
GA BL0NL
UT WOS:000446196700007
DA 2019-03-23
ER

PT J
AU Bukach, A
   Ejaz, FK
   Anetzberger, G
   Warren, K
   Arooj, Z
AF Bukach, A.
   Ejaz, F. K.
   Anetzberger, G.
   Warren, K.
   Arooj, Z.
TI EVALUATING AN ONLINE TRAINING PROGRAM FOR CASE MANAGERS TO IDENTIFY AND
   REPORT ABUSE, NEGLECT, AND EXPLOITATION
SO GERONTOLOGIST
LA English
DT Meeting Abstract
C1 [Bukach, A.; Ejaz, F. K.; Arooj, Z.] Benjamin Rose Inst Aging, Cleveland, OH USA.
   [Warren, K.] Ohio Dept Aging, Columbus, OH USA.
NR 0
TC 0
Z9 0
U1 0
U2 0
PU OXFORD UNIV PRESS INC
PI CARY
PA JOURNALS DEPT, 2001 EVANS RD, CARY, NC 27513 USA
SN 0016-9013
EI 1758-5341
J9 GERONTOLOGIST
JI Gerontologist
PD NOV
PY 2015
VL 55
SU 2
BP 497
EP 497
PG 1
WC Gerontology
SC Geriatrics & Gerontology
GA DJ5BV
UT WOS:000374222702413
DA 2019-03-23
ER

PT J
AU Saltman, D
   Barlev, A
   Seshagiri, D
   Katsoulis, I
   Lin, V
   Barber, B
AF Saltman, Deborah
   Barlev, Arie
   Seshagiri, Divyagiri
   Katsoulis, Ioannis
   Lin, Vincent
   Barber, Beth
TI Management and treatment of relapsed or refractory Ph(-) B-precursor
   ALL: a web-based, double-blind survey of EU clinicians
SO BMC CANCER
LA English
DT Article
DE Agents; R/R Ph(-) B-precursor ALL; Regimens; Salvage therapy; Treatment
   guidelines
ID ACUTE LYMPHOBLASTIC-LEUKEMIA; ACUTE LYMPHOCYTIC-LEUKEMIA; STEM-CELL
   TRANSPLANTATION; 1ST COMPLETE REMISSION; ADULT PATIENTS; TRIAL; THERAPY;
   PROGNOSIS; FAILURE
AB Background: The prognosis for adult patients with Ph(-) B-precursor acute lymphoblastic leukaemia (ALL) who are refractory to treatment or experience relapse (R/R), is poor; over 90 % of these patients die from the disease, typically within a few months. While there are some national guidelines published for the treatment of adult patients with ALL, and local working group recommendations do exist, there is very little detail and no preferred treatment regimens for adult patients with R/R Ph(-) B-precursor ALL. The aim of this study was to describe current real-world clinical practice in Europe for the management and treatment of adult R/R Ph(-) B-precursor ALL.
   Methods: A web-based, double-blind survey was conducted in November/December 2013 in France, Germany, Italy, Spain, and the UK. The survey was developed following consultation with specialist clinicians and a critical review of published literature. Eligible clinicians (15 per country) were board-certified in haemato-oncology or haematology; had at least 4 years of experience in their current role and had treated at least five patients with adult ALL in the 36 months before the survey, including at least one with R/R Ph(-) B-precursor ALL.
   Results: Clinicians across the five countries consulted 16 guidelines and local working group recommendations for the diagnosis and treatment of R/R Ph(-) B-precursor ALL. Thirty three regimens for salvage therapy were reported; the most frequently cited was augmented hyper-CVAD (15 %), with vincristine the most commonly used agent. Salvage therapy regimens involved a range of agents, and most respondents reported using at least one cytotoxic agent; across respondents 10 different cytotoxic agents were cited. All respondents reported that toxicity was common for the regimens they used to treat R/R Ph(-) B-precursor ALL.
   Conclusions: This study provides evidence of current management and treatment patterns of R/R Ph(-) B-precursor ALL in the real-world clinical practice in Europe. The approach to the treatment of R/R Ph(-) B-precursor ALL is heterogeneous, reflecting the lack of any clearly superior chemotherapeutic option, thus it appears that clinicians are trying a wide variety of therapies. These findings show a clear need for effective, tolerable treatments for R/R Ph(-) B-precursor ALL.
C1 [Saltman, Deborah; Seshagiri, Divyagiri; Katsoulis, Ioannis] PRMA Consulting, Fleet, Hants, England.
   [Saltman, Deborah] Univ London Imperial Coll Sci Technol & Med, Sch Publ Hlth, London, England.
   [Barlev, Arie; Lin, Vincent; Barber, Beth] Amgen GHE, Thousand Oaks, CA USA.
RP Saltman, D (reprint author), PRMA Consulting, Fleet, Hants, England.
EM debsaltman@gmail.com
FU Amgen Inc.
FX The authors wish to thank Professor Dieter Hoelzer for his review of the
   questionnaire and Argyro Manousogiannaki, Amber Witten, and Agustin
   Bellosi at PRMA Consulting for the statistical analysis. The authors
   also wish to thank Becky Bradley (PRMA Consulting) who provided medical
   writing services funded by Amgen Inc.
CR American Cancer Society, 2011, LEUK AC LYMPH AD
   Association for clinical cytogenetics, 2011, AC LYMPH LEUK BEST P
   Bassan R, 2004, CRIT REV ONCOL HEMAT, V50, P223, DOI 10.1016/j.critrevonc.2003.11.003
   Bassan R, 2011, J CLIN ONCOL, V29, P532, DOI 10.1200/JCO.2010.30.1382
   Europen Working Group for Adult ALL, 2011, REC EUR WORK GROUP A
   Faderl S, 2010, CANCER-AM CANCER SOC, V116, P1165, DOI 10.1002/cncr.24862
   Fielding AK, 2007, BLOOD, V109, P944, DOI 10.1182/blood-2006-05-018192
   Fielding Adele K, 2008, Hematology Am Soc Hematol Educ Program, P381, DOI 10.1182/asheducation-2008.1.381
   Forman D, CANC INCIDENCE 5 CON
   Gokbuget N, 2012, BLOOD, V120, P1868, DOI 10.1182/blood-2011-09-377713
   Gokbuget N, 2008, HEMATOL MALIG, P167, DOI 10.1007/978-3-540-72304-2_13
   Gokbuget N, 2009, SEMIN HEMATOL, V46, P64, DOI 10.1053/j.seminhematol.2008.09.003
   Gruppo Italiano Malattie EMatologiche dell'Adultodell'Adulto (Italian Group for HematologicalHaematological Diseases in Adults), 2005, GIMEMA ALL 0904 PROT
   Hahn T, 2006, BIOL BLOOD MARROW TR, V12, P1, DOI 10.1016/j.bbmt.2005.10.018
   Huguet F, 2009, J CLIN ONCOL, V27, P911, DOI 10.1200/JCO.2008.18.6916
   Institut fur Qualitat und Wirtschaftlichkeit im Gesundheitswesen, 2007, STEM CELL TRANSPL IN
   Kantarjian HM, 2010, CANCER-AM CANCER SOC, V116, P5568, DOI 10.1002/cncr.25354
   Kantarjian HM, 2010, LEUKEMIA LYMPHOMA, V51, P475, DOI 10.3109/10428190903503412
   Labar B, 2004, HAEMATOLOGICA, V89, P809
   Lazarus HM, 2012, HEMATOL-AM SOC HEMAT, P382, DOI 10.1182/asheducation-2012.1.382
   Marks DI, 2010, HEMATOL-AM SOC HEMAT, P13, DOI 10.1182/asheducation-2010.1.13
   Medical Research Council Working Party on Leukaemia in Adults, 2006, REV MRC UKALL 12 ECO
   National Cancer Institute, 2014, AD AC LYMPH LEUK TRE
   National Comprehensive Cancer Network, 2014, NCCN GUID AC LYMPH L
   National Health Service Birmingham, 2011, UKALL 4 GUID MAN AC
   Oriol A, 2010, HAEMATOL-HEMATOL J, V95, P589, DOI 10.3324/haematol.2009.014274
   Rowe JM, 2007, BLOOD, V110, P2268, DOI 10.1182/blood-2007-05-038950
   Rowe JM, 2005, BLOOD, V106, P3760, DOI 10.1182/blood-2005-04-1623
   Sancho JM, 2007, EUR J HAEMATOL, V78, P102, DOI 10.1111/j.1600-0609.2006.00778.x
   Streiner DL, 2003, HLTH MEASUREMENT SCA
   Tavernier E, 2007, LEUKEMIA, V21, P1907, DOI 10.1038/sj.leu.2404824
   Thomas X, 2008, HEMATOL MALIG, P145, DOI 10.1007/978-3-540-72304-2_11
   University College London Cancer Trials Centre, 2012, UKALL14 A RAND TRIAL
NR 33
TC 0
Z9 2
U1 0
U2 1
PU BIOMED CENTRAL LTD
PI LONDON
PA 236 GRAYS INN RD, FLOOR 6, LONDON WC1X 8HL, ENGLAND
SN 1471-2407
J9 BMC CANCER
JI BMC Cancer
PD OCT 24
PY 2015
VL 15
AR 771
DI 10.1186/s12885-015-1745-4
PG 8
WC Oncology
SC Oncology
GA CU2TO
UT WOS:000363376700001
PM 26498125
OA DOAJ Gold, Green Published
DA 2019-03-23
ER

PT J
AU Patterson, D
   Resko, SM
AF Patterson, Debra
   Resko, Stella M.
TI Is Online Learning a Viable Training Option for Teaching Sexual Assault
   Forensic Examiners?
SO JOURNAL OF FORENSIC NURSING
LA English
DT Article
DE continuing education; online learning; sexual assault forensic examiners
ID POSTTRAUMATIC-STRESS-DISORDER; IMPACT; METAANALYSIS; OUTCOMES; VICTIMS;
   PROGRAM; NURSES; MEMORY
AB This study assessed knowledge attainment of healthcare professionals who participated in a nationwide sexual assault forensic examiner training program developed by the International Association of Forensic Nursing. A comprehensive curriculum was divided into 12 modules that students accessed through an online learning management system. Using a one-group pretest-posttest design, we assessed students' knowledge attainment for all 12 online modules. The results showed that the mean posttest scores were significantly greater than the mean pretest scores for all 12 online modules. On over 40% of the modules, the students exhibited at least a 25% knowledge gain. This study also examined the predictors of knowledge attainment. Using a multiple linear regression model, we found that knowledge attainment was positively associated with a reliable Internet connection, students who were drawn to the training because it was of no cost to them, and those students with higher levels of motivation. By contrast, lower knowledge gains were significantly related to students who reported more work/personal barriers and those who were drawn to sexual assault forensic examiner practice because they, or someone close to them, have personal experience with sexual assault.
C1 [Patterson, Debra; Resko, Stella M.] Wayne State Univ, Sch Social Work, Detroit, MI 48202 USA.
RP Patterson, D (reprint author), Wayne State Univ, 4756 Cass Ave, Detroit, MI 48202 USA.
EM dt4578@wayne.edu
FU National Institute of Justice [2010-NE-BX-K260]
FX This study was supported by a grant from the National Institute of
   Justice, 2010-NE-BX-K260.; This research was supported by a grant from
   the National Institute of Justice awarded to Debra Patterson, Ph.D.
   (2010-NE-BX-K260). The opinions or points of view expressed in this
   article are those of the authors and do not reflect the official
   position of the U.S. Department of Justice.
CR Alexander J., 2010, DISTANCE EDUC, V24, P41
   Angelino L. M., 2007, J ED ONLINE, V4, P1, DOI 10.9743/JEO.2007.2.1
   Atack L, 2005, J EMERG NURS, V31, P436, DOI 10.1016/j.jen.2005.07.005
   Atack L, 2002, J ADV NURS, V40, P457, DOI 10.1046/j.1365-2648.2002.02394.x
   Bello G, 2005, INTENS CARE MED, V31, P547, DOI 10.1007/s00134-005-2561-0
   Campbell R, 2005, TRAUMA VIOLENCE ABUS, V6, P313, DOI 10.1177/1524838005280328
   Campbell R, 2012, VIOLENCE AGAINST WOM, V18, P223, DOI 10.1177/1077801212440158
   Chio KS, 2012, INT J TRAIN DEV, V16, P228, DOI 10.1111/j.1468-2419.2012.00406.x
   Cook DA, 2008, JAMA-J AM MED ASSOC, V300, P1181, DOI 10.1001/jama.300.10.1181
   Day D. B., 2006, J PHYS ASSISTANT ED, V17, P33
   International Association of Forensic Nurses, 2013, SEX ASS NURS EX ED G
   Jenkins MA, 1998, AM J PSYCHIAT, V155, P278
   Johnston J, 2007, CAN J MED RAD TECHNO, V38, P17
   Klein HJ, 2006, PERS PSYCHOL, V59, P665, DOI 10.1111/j.1744-6570.2006.00050.x
   Lindauer RJL, 2006, BIOL PSYCHIAT, V59, P171, DOI 10.1016/j.biopsych.2005.06.033
   McMahon M., 2013, IRISH J ACAD PRACTIC, V2, P1
   Metcalf M. P., 2010, MED ED ONLINE, V15
   Miller LC, 2008, J CONTIN EDUC NURS, V39, P394, DOI 10.3928/00220124-20080901-02
   NOE RA, 1993, J APPL PSYCHOL, V78, P291, DOI 10.1037//0021-9010.78.2.291
   O'Connell M.S, 2001, J E COMMERCE PSYCHOL, V1, P25
   Patterson D., 2014, DELIVERY EVALUATION
   Patterson D, 2015, J CONTIN EDUC HEALTH, V35, P99, DOI 10.1002/chp.21277
   Perry B. D, 2006, NEW DIRECTIONS ADULT, V2006, P21, DOI DOI 10.1002/ACE.215
   Pratt J, 2002, HOME HLTH CARE MANAG, V14, P471
   Roberts Vanice W, 2005, J Contin Educ Nurs, V36, P200
   Schneiderman J, 2009, CLIN NURSE SPEC, V23, P151, DOI 10.1097/NUR.0b013e3181a075bc
   Shadish W. R, 2002, EXPT QUASIEXPERIMENT
   Sitzmann T, 2006, PERS PSYCHOL, V59, P623, DOI 10.1111/j.1744-6570.2006.00049.x
   Stein MB, 2002, BIOL PSYCHIAT, V52, P1079, DOI 10.1016/S0006-3223(02)01414-2
   Stone DM, 2005, AM J PREV MED, V29, P247, DOI 10.1016/j.ampere.2005.08.019
   Svirko E, 2008, MED TEACH, V30, pE219, DOI 10.1080/01421590802334275
   Tabachnick BG, 2013, USING MULTIVARIATE S
   U.S. Department of Education, 2010, EVALUATION EVIDENCE
   Walters C, 2012, DRUG ALCOHOL REV, V31, P903, DOI 10.1111/j.1465-3362.2012.00459.x
   Welsh ET, 2003, INT J TRAINING DEV, V7, P245, DOI DOI 10.1046/J.1360-3736.2003.00184.X
   Zhang DS, 2006, INFORM MANAGE-AMSTER, V43, P15, DOI 10.1016/j.im.2005.01.004
   Zosky DL, 2013, J TEACH SOC WORK, V33, P239, DOI 10.1080/08841233.2013.795923
NR 37
TC 0
Z9 0
U1 0
U2 3
PU LIPPINCOTT WILLIAMS & WILKINS
PI PHILADELPHIA
PA TWO COMMERCE SQ, 2001 MARKET ST, PHILADELPHIA, PA 19103 USA
SN 1556-3693
EI 1939-3938
J9 J FORENSIC NURS
JI J. Forensic Nurs.
PD OCT-DEC
PY 2015
VL 11
IS 4
BP 181
EP 189
DI 10.1097/JFN.0000000000000084
PG 9
WC Criminology & Penology; Nursing
SC Criminology & Penology; Nursing
GA DD7XL
UT WOS:000370138200002
PM 26381581
DA 2019-03-23
ER

PT J
AU Barlett, CP
   Coyne, SM
AF Barlett, C. P.
   Coyne, S. M.
TI Meta-analytically examining sex differences in cyber-bullying behavior:
   The moderating role of age (vol 40, pg 474, 2014)
SO AGGRESSIVE BEHAVIOR
LA English
DT Correction
CR Barlett C, 2014, AGGRESSIVE BEHAV, V40, P474, DOI 10.1002/ab.21555
NR 1
TC 0
Z9 0
U1 0
U2 7
PU WILEY-BLACKWELL
PI HOBOKEN
PA 111 RIVER ST, HOBOKEN 07030-5774, NJ USA
SN 0096-140X
EI 1098-2337
J9 AGGRESSIVE BEHAV
JI Aggressive Behav.
PD SEP-OCT
PY 2015
VL 41
IS 5
BP 513
EP 513
DI 10.1002/ab.21599
PG 1
WC Behavioral Sciences; Psychology, Multidisciplinary
SC Behavioral Sciences; Psychology
GA CS1FP
UT WOS:000361808600011
OA Bronze
DA 2019-03-23
ER

PT J
AU Corrigan, L
   Robertson, L
AF Corrigan, Laurie
   Robertson, Lorayne
TI Standing on the Edge: How School Leaders Apply Restorative Practices in
   Response to Cyberbullying and Online Aggression
SO INTERNATIONAL JOURNAL FOR DIGITAL SOCIETY
LA English
DT Article
AB This paper summarizes findings about restorative practices as one aspect of a research study examining vice-principals' responses to harmful cyber events such as cyberbullying and online aggression. It also considers the school's moral and legislated role in responding to these events. It is theorized that these negative online interactions occur as a result of a lack of social regulation, social presence, and empathy. Three theories are considered in connection to cyber conflict and cyberbullying: Tompkins' affect theory; Braithwaite's re-integrative shame theory; and Rettie's social presence theory. The first two are key restorative practices theories while the third considers social presence in online learning environments. Findings indicate that schools are a nexus for online events where the intersection of these theories is evidenced in practice. Based on these findings, recommendations include deliberate consideration for introducing elements of social presence, online regulation, community building, and empathy before and responding to cyber events.
C1 [Corrigan, Laurie; Robertson, Lorayne] Univ Ontario Inst Technol, Oshawa, ON, Canada.
RP Corrigan, L (reprint author), Univ Ontario Inst Technol, Oshawa, ON, Canada.
CR Ahmed E, 2005, AUST NZ J CRIMINOL, V38, P298, DOI 10.1375/acri.38.3.298
   [Anonymous], 2004, SUBM ONT HUM RIGHTS
   Aragon S. R., 2003, NEW DIRECTIONS ADULT, V100, P57, DOI DOI 10.1002/ACE.119
   Boulton J., 2006, RECLAIMING CHILDREN, V15, P89
   Braithwaite John, 1989, CRIME SHAME REINTEGR
   Calhoun A., 2008, J SCH VIOLENCE, V7, P21, DOI DOI 10.1080/15388220801973839
   Cassidy W, 2013, SCHOOL PSYCHOL INT, V34, P575, DOI 10.1177/0143034313479697
   Fong P., 2012, VICTIM CYBERBULLYING
   Grosssi P., 2012, CANADIAN J ED, V35, P120
   Hasenstab J.J., 2012, THESIS
   Kobler F., 2010, SOCIAL CONNECTEDNESS
   Macready T, 2009, EDUC PSYCHOL PRACT, V25, P211, DOI 10.1080/02667360903151767
   Mark L, 2011, COMPUTERS SCH, V28, P92, DOI DOI 10.1080/07380569.2011.575753
   McCluskey G., 2008, CAMB J EDUC, V38, P199, DOI DOI 10.1080/03057640802063262
   McCluskey G, 2008, EDUC REV, V60, P405, DOI 10.1080/00131910802393456
   McCold P., 2001, RESTORATIVE JUSTICE, P114
   Morrison B, 2006, J SOC ISSUES, V62, P209, DOI 10.1111/j.1540-4560.2006.00447.x
   Rettie R., 2003, CONNECTEDNESS AWAREN
   Team S. S. A., 2006, SAFE SCH POLICY PRAC
   Tomkins S., 1962, AFFECT IMAGERY CONSC, VI
   Uhls YT, 2014, COMPUT HUM BEHAV, V39, P387, DOI 10.1016/j.chb.2014.05.036
   Wachtel T., 2013, DEFINING RESTORATIVE
   Zehr H., 2002, LITTLE BOOK RESTORAT, V266
NR 23
TC 0
Z9 0
U1 1
U2 5
PU INFONOMICS SOC
PI BASILDON
PA INFONOMICS SOC, BASILDON, 00000, ENGLAND
SN 2040-2570
J9 INT J DIGIT SOC
JI Int. J. Digit. Soc.
PD SEP
PY 2015
VL 6
IS 3
BP 1048
EP 1057
DI 10.20533/ijds.2040.2570.2015.0129
PG 10
WC Computer Science, Interdisciplinary Applications
SC Computer Science
GA DU1AU
UT WOS:000381938400001
OA Bronze
DA 2019-03-23
ER

PT J
AU Foley, C
   May, DC
   Blevins, KR
   Akers, J
AF Foley, Colby
   May, David C.
   Blevins, Kristie R.
   Akers, Jon
TI An Exploratory Analysis of Cyber-Harassment of K-12 Teachers by Parents
   in Public School Settings
SO EDUCATIONAL POLICY
LA English
DT Article
DE cyber-harassment; cyberbullying; teacher retention and turnover; parent
   education; parent involvement
ID ELEMENTARY-SCHOOL; CLASSROOM ENGAGEMENT; VICTIMIZATION; INVOLVEMENT;
   ACHIEVEMENT; BEHAVIOR; EMAIL; EXPERIENCE; INTERNET; VIOLENCE
AB Although the topic of cyber-harassment in schools is one that has received significant media and research attention, much of that attention has been given to harassment against (and among) students. In this article, we examine responses from more than 5,700 public schoolteachers regarding their experiences with cyber-harassment by parents, a topic heretofore unexplored in the United States. Analyses suggest that victims of cyber-harassment are significantly more likely to teach in middle and high schools with large enrollments, be younger, and perceive their interactions with parents as largely negative. Implications for policy and future research are discussed.
C1 [Foley, Colby] Eastern Kentucky Univ, Safety Secur & Emergency Management, Richmond, KY USA.
   [May, David C.] Mississippi State Univ, Dept Sociol & Social Work, Mississippi State, MS 39762 USA.
   [Blevins, Kristie R.] Eastern Kentucky Univ, Sch Justice Studies, Starkville, KY USA.
   Kentucky Ctr Sch Safety, Richmond, KY USA.
RP May, DC (reprint author), Mississippi State Univ, Dept Sociol, POB C, Mississippi State, MS 39762 USA.
EM dmay@soc.msstate.edu
CR Adams KS, 2000, J SCHOOL PSYCHOL, V38, P477, DOI 10.1016/S0022-4405(00)00048-0
   Arseneault L, 2006, PEDIATRICS, V118, P130, DOI 10.1542/peds.2005-2388
   Association of Teachers and Lecturers, 2009, 15 PERC TEACH HAV EX
   Attanucci JS, 2004, J MORAL EDUC, V33, P57, DOI 10.1080/0305724042000200010
   Barker I, 2008, TIMES ED S, V4805, P20
   Blatchford P, 2011, LEARN INSTR, V21, P715, DOI 10.1016/j.learninstruc.2011.04.001
   Brown K, 2006, CAN J EDUC ADM POLIC, P1
   Buhs ES, 2006, J EDUC PSYCHOL, V98, P1, DOI 10.1037/0022-0663.98.1.1
   Bulach C., 2008, CREATING CULTURE HIG
   Byron K, 2008, ACAD MANAGE REV, V33, P309, DOI 10.5465/AMR.2008.31193163
   Chou W-Y, 2009, J MED INTERNET RES, V11, P1
   Cornell DG, 2010, EDUC RESEARCHER, V39, P7, DOI 10.3102/0013189X09357616
   COVINGTON J, 1991, SOCIOL QUART, V32, P231, DOI 10.1111/j.1533-8525.1991.tb00355.x
   DeVoe J. F., 2000, MAIL INTERNET SURVEY
   DILLMAN DA, 1991, ANNU REV SOCIOL, V17, P225, DOI 10.1146/annurev.so.17.080191.001301
   El Nokali NE, 2010, CHILD DEV, V81, P988, DOI 10.1111/j.1467-8624.2010.01447.x
   Epstein J. L, 2001, SCH FAMILY COMMUNITY
   Epstein J. L., 2010, KAPPAN MAGAZINE, V92, P81, DOI DOI 10.1177/003172171009200326
   Felter M. E., 2001, TEACHER ED Q, V28, P151
   Flannery DJ, 2004, J COMMUNITY PSYCHOL, V32, P559, DOI 10.1002/jcop.20019
   Gottfredson DC, 2011, SOCIOL EDUC, V84, P69, DOI 10.1177/0038040710392718
   Gottfredson GD, 2005, J RES CRIME DELINQ, V42, P412, DOI 10.1177/0022427804271931
   Hallinan MT, 2008, SOCIOL EDUC, V81, P271, DOI 10.1177/003804070808100303
   Handwerk P., 2000, ANN FOR ASS I RES CI
   Hill NE, 2009, DEV PSYCHOL, V45, P740, DOI 10.1037/a0015362
   Hinduja S, 2012, EUR J DEV PSYCHOL, V9, P539, DOI 10.1080/17405629.2012.706448
   Hinduja Sameer, 2008, DEVIANT BEHAV, V29, P1, DOI DOI 10.1080/01639620701457816
   Holladay J., 2011, ED DIGEST ESSENTIAL, V76, P4
   Horowitz M, 2009, U PENNSYLVANIA PUBLI
   Hu C, 2009, COMPUT EDUC, V53, P623, DOI 10.1016/j.compedu.2009.04.007
   Jeynes WH, 2005, URBAN EDUC, V40, P237, DOI 10.1177/0042085905274540
   Jones S., 2009, GENERATIONS ONLINE 2
   Kentucky Center for School Safety, 2011, CYB
   Krosnick JA, 1999, ANNU REV PSYCHOL, V50, P537, DOI 10.1146/annurev.psych.50.1.537
   Ladd GW, 2003, ADV CHILD DEV BEHAV, V31, P43
   Ladd HF, 2011, EDUC EVAL POLICY AN, V33, P235, DOI 10.3102/0162373711398128
   Lareau A, 2012, SOCIOL EDUC, V85, P201, DOI 10.1177/0038040711435855
   Lareau Annette, 1989, HOME ADVANTAGE SOCIA
   Lewin C, 2010, COMPUT EDUC, V54, P749, DOI 10.1016/j.compedu.2009.08.010
   Li Q, 2008, EDUC RES-UK, V50, P223, DOI 10.1080/00131880802309333
   Matsui J., 2005, BULLYING WORKPLACE S
   Matz C. M., 1999, THESIS U N CAROLINA
   May D. C., 2010, CURRENT ISSUES ED, V13, P1
   McEwen E. K., 2005, DEAL PARENTS WHO ARE
   Meglynn F, 2005, ED REPORTER     0304, P11
   Miller C., 2006, LAW ENFORCEMENT TECH, V33, P26
   Morash M., 2006, UNDERSTANDING GENDER
   Moses D., 1987, DISABILITY HANDICAP, V2, P75
   Nishina A, 2005, J CLIN CHILD ADOLESC, V34, P37, DOI 10.1207/s15374424jccp3401_4
   Olweus D., 1993, BULLYING SCH WHAT WE
   Olweus D, 2012, EUR J DEV PSYCHOL, V9, P520, DOI 10.1080/17405629.2012.682358
   Patchin JW, 2010, J SCHOOL HEALTH, V80, P614, DOI 10.1111/j.1746-1561.2010.00548.x
   Pomerantz EM, 2007, REV EDUC RES, V77, P373, DOI 10.3102/003465430305567
   Purcell K., 2011, SEARCH EMAIL STILL T
   Renzulli LA, 2011, SOCIOL EDUC, V84, P23, DOI 10.1177/0038040710392720
   Robers S., 2012, INDICATORS SCH CRIME
   Sax LJ, 2003, RES HIGH EDUC, V44, P409, DOI 10.1023/A:1024232915870
   Smith A, 2007, CYBER BULLYING AFFEC
   St John-Brooks C, 2001, TIMES ED S, V4437, P23
   Steffgen G., 2009, ROLE EMPATHY ADOLESC
   Stewart L., 2009, RURAL ED, V30, P20
   Sundaram V, 2004, J EPIDEMIOL COMMUN H, V58, P65, DOI 10.1136/jech.58.1.65
   Tomsic M. L., 2000, 40 ANN M ASS I RES C
   Trump K. S., 2001, INSIDE SCH SAFETY, V6, P1
   Vance J. W, 2010, THESIS, P71
   Whitty MT, 2006, COMPUT HUM BEHAV, V22, P235, DOI 10.1016/j.chb.2004.06.005
   Williams R, 2010, TEACHERS SUFFER CYBE
   Ybarra ML, 2004, J CHILD PSYCHOL PSYC, V45, P1308, DOI 10.1111/j.1469-7610.2004.00328.x
   Ybarra ML, 2004, CYBERPSYCHOL BEHAV, V7, P247, DOI 10.1089/109493104323024500
   YBARRA ML, 2006, PEDIATRICS, V118, P1169, DOI DOI 10.1542/PEDS.2006-0815
   Zickuhr K, 2012, DIGITAL DIFFERENCES
NR 71
TC 0
Z9 0
U1 0
U2 18
PU CORWIN PRESS INC A SAGE PUBLICATIONS CO
PI THOUSAND OAKS
PA 2455 TELLER RD, THOUSAND OAKS, CA 91320 USA
SN 0895-9048
EI 1552-3896
J9 EDUC POLICY
JI Educ. Policy
PD SEP
PY 2015
VL 29
IS 6
BP 879
EP 902
DI 10.1177/0895904814550071
PG 24
WC Education & Educational Research
SC Education & Educational Research
GA CP5LM
UT WOS:000359923400002
DA 2019-03-23
ER

PT J
AU Jin, WY
   Kim, KW
AF Jin, Woo Young
   Kim, Kil Won
TI Different positions of males approaching towards females and male
   choices between webs with and without stabilimentum in a sexually
   cannibalistic orb-web spider, Argiope bruennichi
SO ENTOMOLOGICAL RESEARCH
LA English
DT Article
DE Argiope bruennichi; Cohabitation; Male choice; Stabilimentum; Wasp
   spider
ID NEPHILA-CLAVIPES; ARANEAE; ARANEIDAE; SELECTION; SUCCESS; ATTRACTION;
   COURTSHIP; CONFLICT
AB Males of the orb-weaving spider species Argiope bruennichi (Araneidae) are frequently victims of sexual cannibalism. Therefore, a male spider approaching a female should have strategies to avoid being killed before copulation. Our present field study detected six types of A. bruennichi male positions vis-a-vis the female web. In 78% of situations (39/50), only one male attached to a female. Two males attached to the same female in 11 cases. We observed no cases of three or more males on the same female web. We most commonly observed the situation of a male staying in its own web and connecting to a female's web with its silk thread (46% of cases). Of the female webs chosen by males, 68% were decorated with both an upper and lower portion of stabilimentum - a conspicuous white silk structure that reflects much more ultraviolet light than other spider silks in the web. Only 14% (7/50) of the selected webs lacked stabilimentum. Therefore, we conducted an experiment to investigate the males' choice between females' webs with and without stabilimentum. Of the 24 males used in the experiment, 10 chose webs with stabilimentum. This result did not show a strong preference of the male for stabilimentum between equally sized webs, and thus did not support an earlier suggestion that stabilimentum in A. bruennichi might function to guide males to females for mating.
C1 [Jin, Woo Young; Kim, Kil Won] Incheon Natl Univ, Div Life Sci, Inchon 406772, South Korea.
RP Kim, KW (reprint author), Incheon Natl Univ, Div Life Sci, Inchon 406772, South Korea.
EM kilwon@inu.ac.kr
FU Incheon National University
FX We thank Duk-rae Kim for his help in the field works. The study was
   conducted in compliance with the ethical standards of animal treatment
   according to the Association for the Study of Animal Behaviour Society
   Guidelines for the use of animals in research. This work was supported
   by the research grant of Incheon National University in 2015.
CR Andrade MCB, 1996, SCIENCE, V271, P70, DOI 10.1126/science.271.5245.70
   Arnqvist G, 1997, EVOL ECOL, V11, P255, DOI 10.1023/A:1018412302621
   BIRKHEAD TR, 1988, BEHAVIOUR, V106, P112, DOI 10.1163/156853988X00115
   BUSKIRK RE, 1984, AM NAT, V123, P612, DOI 10.1086/284227
   CHRISTENSON TE, 1979, BEHAV ECOL SOCIOBIOL, V5, P87, DOI 10.1007/BF00302697
   CRAIG CL, 1990, ECOLOGY, V71, P616, DOI 10.2307/1940315
   Crome W., 1961, Mitteilungen aus dem Zoologischen Museum in Berlin, V37, P189
   Elgar MA, 1992, CANNIBALISM ECOLOGY, P129
   Fahey BF, 1997, BEHAV ECOL SOCIOBIOL, V40, P127, DOI 10.1007/s002650050325
   Foelix R., 2011, BIOL SPIDERS
   Fromhage L, 2003, BEHAV ECOL SOCIOBIOL, V55, P60, DOI 10.1007/s00265-003-0656-6
   HIGGINS LE, 1990, J INSECT BEHAV, V3, P773, DOI 10.1007/BF01065965
   Kim KW, 2012, BEHAV ECOL SOCIOBIOL, V66, P1569, DOI 10.1007/s00265-012-1410-8
   Nessler SH, 2007, BEHAV ECOL, V18, P174, DOI 10.1093/beheco/arl074
   Parker G.A., 1979, P123
   ROBINSON MH, 1982, ANNU REV ENTOMOL, V27, P1, DOI 10.1146/annurev.en.27.010182.000245
   Schneider JM, 2005, J ARACHNOL, V33, P663, DOI 10.1636/S03-32.1
   Schneider JM, 2006, ANIM BEHAV, V71, P781, DOI 10.1016/j.anbehav.2005.05.012
   Schneider JM, 1998, OIKOS, V83, P496, DOI 10.2307/3546677
   Schneider JM, 2009, P ROY SOC B-BIOL SCI, V276, P3105, DOI 10.1098/rspb.2009.0694
   SHERMAN PM, 1994, ANIM BEHAV, V48, P19, DOI 10.1006/anbe.1994.1208
   Uhl G, 2007, ZOOLOGY, V110, P398, DOI 10.1016/j.zool.2007.07.003
   Walter A, 2012, BIOL REV, V87, P686, DOI 10.1111/j.1469-185X.2012.00219.x
   Watanabe T, 1999, ETHOLOGY, V105, P719, DOI 10.1046/j.1439-0310.1999.00451.x
NR 24
TC 0
Z9 0
U1 3
U2 28
PU WILEY-BLACKWELL
PI HOBOKEN
PA 111 RIVER ST, HOBOKEN 07030-5774, NJ USA
SN 1738-2297
EI 1748-5967
J9 ENTOMOL RES
JI Entomol. Res.
PD SEP
PY 2015
VL 45
IS 5
BP 235
EP 240
DI 10.1111/1748-5967.12119
PG 6
WC Entomology
SC Entomology
GA CT7JJ
UT WOS:000362990700002
DA 2019-03-23
ER

PT J
AU Wang, TQ
   Bergman, H
   Brown, CM
   Vennettilli, A
   Patel, D
   Seki, JT
   Perez-Cosio, A
   Howell, D
   Liu, G
AF Wang, Tian Qi
   Bergman, Hagit
   Brown, Catherine M.
   Vennettilli, Ashlee
   Patel, Devalben
   Seki, Jack T.
   Perez-Cosio, Andrea
   Howell, Doris
   Liu, Geoffrey
TI Active Surveillance of Skin Toxicities Through Web-Based
   Patient-Reported (PRO) Toxicity Reporting Tool in Outpatient Cancer
   Patients on EGFR Tyrosine Kinase Inhibitors (TKI): A Feasibility Study
SO PHARMACOEPIDEMIOLOGY AND DRUG SAFETY
LA English
DT Meeting Abstract
C1 [Wang, Tian Qi; Bergman, Hagit; Brown, Catherine M.; Vennettilli, Ashlee; Patel, Devalben; Perez-Cosio, Andrea; Howell, Doris; Liu, Geoffrey] Princess Margaret Canc Ctr, Res, Toronto, ON, Canada.
   [Seki, Jack T.] Princess Margaret Canc Ctr, Inpatient Pharm, Toronto, ON, Canada.
OI Howell, Doris/0000-0002-0683-8715
NR 0
TC 0
Z9 0
U1 0
U2 0
PU WILEY-BLACKWELL
PI HOBOKEN
PA 111 RIVER ST, HOBOKEN 07030-5774, NJ USA
SN 1053-8569
EI 1099-1557
J9 PHARMACOEPIDEM DR S
JI Pharmacoepidemiol. Drug Saf.
PD SEP
PY 2015
VL 24
SU 1
SI SI
MA 81
BP 48
EP 48
PG 1
WC Public, Environmental & Occupational Health; Pharmacology & Pharmacy
SC Public, Environmental & Occupational Health; Pharmacology & Pharmacy
GA DD5QW
UT WOS:000369980200082
DA 2019-03-23
ER

PT J
AU Braga, R
   Alves, V
   Silva, M
   Muratov, E
   Fourches, D
   Liao, L
   Tropsha, A
   Andrade, C
AF Braga, Rodolpho
   Alves, Vinicius
   Silva, Meryck
   Muratov, Eugene
   Fourches, Denis
   Liao, Luciano
   Tropsha, Alexander
   Andrade, Carolina
TI Pred-hERG 2: An updated web-accessible computational tool for predicting
   cardiac toxicity
SO ABSTRACTS OF PAPERS OF THE AMERICAN CHEMICAL SOCIETY
LA English
DT Meeting Abstract
C1 [Muratov, Eugene; Tropsha, Alexander] Univ N Carolina, Eshelman Sch Pharm, Div Chem Biol & Med Chem, Lab Mol Modeling, Chapel Hill, NC USA.
   [Braga, Rodolpho; Alves, Vinicius; Silva, Meryck; Andrade, Carolina] Univ Fed Goias, Fac Pharm, Lab Mol Modeling & Drug Design, Goiania, Go, Brazil.
   [Braga, Rodolpho; Liao, Luciano] Univ Fed Goias, Inst Chem, Goiania, Go, Brazil.
   [Fourches, Denis] North Carolina State Univ, Bioinformat Res Ctr, Dept Chem, Raleigh, NC USA.
EM rodolphobraga@yahoo.com; viniciusm.alves@gmail.com; carolhandrade@me.com
NR 0
TC 0
Z9 0
U1 0
U2 0
PU AMER CHEMICAL SOC
PI WASHINGTON
PA 1155 16TH ST, NW, WASHINGTON, DC 20036 USA
SN 0065-7727
J9 ABSTR PAP AM CHEM S
JI Abstr. Pap. Am. Chem. Soc.
PD AUG 16
PY 2015
VL 250
MA 171
PG 1
WC Chemistry, Multidisciplinary
SC Chemistry
GA VC2BR
UT WOS:000432475503684
DA 2019-03-23
ER

PT J
AU Farley, S
   Rieth, J
   Riley, B
   Judge, B
   Jones, J
AF Farley, Sean
   Rieth, Justin
   Riley, Brad
   Judge, Bryan
   Jones, Js
TI Monitoring Emerging Toxicology Trends Using Social Media: Eyeballing,
   Vaportinis, and Funnelling
SO CLINICAL TOXICOLOGY
LA English
DT Meeting Abstract
DE Alcohol; Social Media; Substance abuse
C1 [Farley, Sean; Rieth, Justin; Riley, Brad] Michigan State Univ, Coll Human Med, Grand Rapids, MI USA.
   [Judge, Bryan] Grand Rapids Med Educ Partners, Grand Rapids, MI USA.
   [Jones, Js] Spectrum Hlth Dept Emergency Med, Grand Rapids, MI USA.
EM brad.riley@spectrumhealth.org
NR 0
TC 0
Z9 0
U1 0
U2 2
PU TAYLOR & FRANCIS LTD
PI ABINGDON
PA 4 PARK SQUARE, MILTON PARK, ABINGDON OX14 4RN, OXON, ENGLAND
SN 1556-3650
EI 1556-9519
J9 CLIN TOXICOL
JI Clin. Toxicol.
PD AUG
PY 2015
VL 53
IS 7
MA 104
BP 687
EP 688
PG 2
WC Toxicology
SC Toxicology
GA CP4WN
UT WOS:000359883400114
DA 2019-03-23
ER

PT J
AU Libardi, G
AF Libardi, Guilherme
TI ONLINE MISOGYNY MEDIATED BY YOUTUBE COMMENTS: AN ANALYSIS OF THE TRACES
   OF MISOGYNY IN MC GUIME AND MC POCAHONTAS' VIDEOS
SO REVISTA ARTEMIS
LA Portuguese
DT Article
DE Ostentation Funk; YouTube; Hate Speech; Web 2.0; Actor-Network Theory
AB This article aims to give rise to a comparative analysis of the positive and negative comments from a song from each of the two funkeiros: MC Guime and MC Pocahontas. To discuss the data and analysis, the Actor-Network Theory served as a methodological contribution, while the reflections on the scenario of the independent production and online content and a brief history of funk in Brazil formed the theoretical basis. Given the data, it became necessary also discuss gender issues and prejudice.
C1 [Libardi, Guilherme] Univ Fed Rio Grande do Sul, Comunicacao & Informacao, Porto Alegre, RS, Brazil.
RP Libardi, G (reprint author), Univ Fed Rio Grande do Sul, Comunicacao & Informacao, Porto Alegre, RS, Brazil.
EM gblibardi@gmail.com
CR BADINTER Elisabeth, 1992, XY SOBRE IDENTIDADE
   BAYM Nancy, 2013, REV MATRIZES SAO PAU, V7
   BOURDIEU Pierre, 2005, DOMINACAO MASCULINA
   BRUNO Fernanda, 2012, ENCONTRO COMPOS 2012
   CASTELLS M, 1999, SOC REDE
   CASTILHOS Rodrigo Bisonin, 2009, CONSUMO BASE PIRAMID
   CUNHA Simone Evangelista, 2014, REV ECOPOS, V17
   DAYRELL Juarez, 2005, MUSICA ENTRA CENA RA
   De SA Simone Pereira, 2007, GT MID ENTR 16 COMPO
   FORMIGA Nilton S., 2002, PSICOL ESTUD, V1, P105
   Gagliardone I, 2015, COUNTERING ONLINE HA
   Glick P, 1996, J PERS SOC PSYCHOL, V70, P491, DOI 10.1037/0022-3514.70.3.491
   HENNION Antoine, 2002, CULTURAL STUDY MUSIC
   JENKINS Henry, 2009, CULTURA CONVERGENCIA
   Latour B, 2005, REASSEMBLING SOCIAL
   LEVY Pierre, 1998, INTELIGENCIA COLETIV
   NADLER EB, 1959, J SOC PSYCHOL, V49, P113, DOI 10.1080/00224545.1959.9921970
   PARKS P., 2013, CYBER BULLYING
   PEREIRA Alexandre Barbosa, 2013, ENTREVISTA CONCEDIDA
   PERLS Frederick S., 2002, EGO FOME AGRESSAO RE
   SANDBERG Sheryl, 2013, FACA ACONTECER MULHE
   SCALCO Lucia Mury, 2010, REV ANTROPOLOGIA, V53
   STAPLETON Karyn, 2003, WOMEN LANGUAGE, V26
   Van Dijck J, 2013, CULTURE CONNECTIVITY
   Willard N., 2005, ED GUIDE CYBERBULLYI
   Wolton D, 2006, PRECISO SALVAR COMUN
NR 26
TC 0
Z9 0
U1 1
U2 11
PU UNIV FEDERAL PARAIBA
PI JOAO PESSOA
PA CIDADE UNIV, JOAO PESSOA, PB 58059-900, BRAZIL
SN 2316-5251
EI 1807-8214
J9 REV ARTEMIS
JI Rev. Artemis
PD AUG-DEC
PY 2015
VL 20
BP 180
EP 186
DI 10.15668/1807-8214/artemis.v20n2p180-186
PG 7
WC Women's Studies
SC Women's Studies
GA DG6MH
UT WOS:000372198500018
OA DOAJ Gold
DA 2019-03-23
ER

PT J
AU Puente, SN
   Romero, DF
   Garcia, RR
AF Nunez Puente, Sonia
   Fernandez Romero, Diana
   Rubira Garcia, Rainer
TI Online activism and subject construction of the victim of gender-based
   violence on Spanish YouTube channels: Multimodal analysis and
   performativity
SO EUROPEAN JOURNAL OF WOMENS STUDIES
LA English
DT Article
DE Gender-based violence; multimodal analysis; online activism;
   performativity; YouTube
AB This article analyzes the construction of female subjectivity in the specific context of audiovisual cyberspaces in Spain dedicated to the struggle against violence against women. Looking at the YouTube channels of two virtual feminist communities that deal with violence against women, the authors analyze how the victim-subject is configured in terms of agency and activism. The authors adopt a multimodal model of studying the sign complexes of the videos as semiotic artifacts that produce meaning. Sign complexes are always engaged because representation is never neutral because what is represented in sign is meant to realize the values and positions of those who make the sign. In this article, the authors understand feminist activism in the fight against violence targeting women as constructing in its discourse not only the activist process, but also the subject of this activism: the victim-subject of gender-based violence. The analysis engages in the discussion about the various ways in which this subject is interpellated by the audiovisual texts in terms of agency. As a result, this study proposes the necessity to devise new ways of articulating this subject as a political and agential one.
C1 [Nunez Puente, Sonia; Fernandez Romero, Diana; Rubira Garcia, Rainer] Univ Rey Juan Carlos, Madrid 28493, Spain.
RP Puente, SN (reprint author), Univ Rey Juan Carlos, Dept Ciencias Comunicac 1, Camino Molino S-N, Madrid 28493, Spain.
EM sonia.puente@urjc.es
RI Rubira-Garcia, Rainer/K-4997-2017
OI Rubira-Garcia, Rainer/0000-0002-5667-6080
FU Direccion General de Investigacion del Plan Nacional de I+D+i.
   Ministerio de Ciencia e Innovacion
FX Sonia Nunez Puente received funding from the Direccion General de
   Investigacion del Plan Nacional de I+D+i. Ministerio de Ciencia e
   Innovacion.
CR Acurio T, 2010, PERIODISMO VIOLENCIA, P91
   Bello A, 1847, GRAMATICA LENGUA DES
   Butler Judith, 1990, GENDER TROUBLE
   Butler Judith, 1997, EXCITABLE SPEECH POL
   Checa E, 2007, MUJERES MALTRATADAS
   Ciudad de Mujeres, 2013, CIUD MUJ YOUTUBE CHA
   Dean Jodi, 2003, CONSTELLATIONS, V10, P95, DOI DOI 10.1111/1467-8675.00315
   Dean Jodi, 2005, CULTURAL POLITICS, V1, P51, DOI DOI 10.2752/174321905778054845
   Diaz Fernandez N., 2003, VIOLENCIA SEXUAL REP
   Fundacion Mujeres, 2013, FUND MUJ YOUTUBE CHA
   GAMEZ MARIA JOSE, 2012, REV CIENCIAS SOCIALE, V7, P185
   Garcia Antonio, 2009, EUROPEAN J WOMENS ST, V16, P249
   Halliday M. A. K., 2004, INTRO FUNCTIONAL GRA
   Isin E.F., 2008, ACTS CITIZENSHIP
   Juhasz A, 2009, CINEMA J, V48, P145
   Kellner D, 2009, REV ED PEDAGOGY CULT, V32, P3
   Kress G, 2006, READING IMAGES GRAMM
   Marugan B., 2002, POLITICA SOC, V39, P415
   MOYA AJ, 2011, J PRAGMATICS, V43, P2982
   Navarro A, 2007, MEDIACIONES TRANSLAC
   Nodelman P., 1998, WORDS PICTURES NARRA
   Nunez S, 2012, TELOS CUADERNOS COMU, V92, P60
   Seidman S, 2001, NEW SOCIAL THEORY RE
   van Dijck J, 2009, MEDIA CULT SOC, V31, P41, DOI 10.1177/0163443708098245
   Van Zoonen L, 2011, FEMINIST REV, V97, P110
   van Zoonen Liesbet, 2010, CRITICAL DISCOURSE S, V7, P249, DOI DOI 10.1080/17405904.2010.511831
   Vera A, 2010, FUNDAMENTOS DINTAXIS
   YouTube, 2013, YOUTUBES STAT
NR 28
TC 0
Z9 0
U1 0
U2 13
PU SAGE PUBLICATIONS LTD
PI LONDON
PA 1 OLIVERS YARD, 55 CITY ROAD, LONDON EC1Y 1SP, ENGLAND
SN 1350-5068
EI 1461-7420
J9 EUR J WOMENS STUD
JI Eur. J. Womens Stud.
PD AUG
PY 2015
VL 22
IS 3
BP 319
EP 333
DI 10.1177/1350506814567002
PG 15
WC Women's Studies
SC Women's Studies
GA CN6EI
UT WOS:000358526400005
DA 2019-03-23
ER

PT J
AU Hwang, W
   Park, KW
   Park, KH
AF Hwang, Woomin
   Park, Ki-Woong
   Park, Kyu Ho
TI Reference Pattern-Aware Instant Memory Balancing for Consolidated
   Virtual Machines on Manycores
SO IEEE TRANSACTIONS ON PARALLEL AND DISTRIBUTED SYSTEMS
LA English
DT Article
DE Memory balancing; virtualization; consolidated; VM; reference pattern
ID BUFFER MANAGEMENT; SYSTEMS; CACHE
AB Memory contention among consolidated VMs on the same hardware has created the need for repetitive memory balancing operations. In an attempt to provide a prompt memory balancing mechanism, we found problems with the retardation of memory reallocation by the reclamation delay. The scheduling of the VMs and their VCPUs generates the delay, the dirtiness of the candidate pages for balancing makes the delay fluctuated, and a conflict of two reclamation policies between the guest OS and the hypervisor deteriorates the application performance. As a remedy to these problems, we propose HyperDealer2 (HD2), which selects the victim pages based on the reference patterns of clean pages, reclaims them with hypervisor-level paging, and reallocates those pages with explicit ballooning of the recipient guest OS. HD2 eliminates the involvement of victim VMs in memory reclamation and extends the dwell time of reclaimed pages in the reclaimed state. Consequently, HD2 significantly reduces the time taken to reallocate memory with a low overhead and enhances the value of additional memory for the recipient VMs. The experimental results of HD2 show that the execution time of memory-intensive applications in the recipient VM is reduced by up to 50 percent in spite of less than 2 percent performance penalty.
C1 [Hwang, Woomin; Park, Kyu Ho] Korea Adv Inst Sci & Technol, Dept Elect Engn, Taejon 305701, South Korea.
   [Park, Ki-Woong] Daejeon Univ, Comp Hacking & Informat Secur Dept, Taejon, South Korea.
RP Hwang, W (reprint author), Korea Adv Inst Sci & Technol, Dept Elect Engn, Taejon 305701, South Korea.
EM wmhwang@core.kaist.ac.kr; woongbak@dju.kr; kpark@kaist.ac.kr
RI Park, Kyu Ho/C-1869-2011
FU Ministry of Knowledge Economy, South Korea [10035231-2010-01]
FX This work was supported by the Ministry of Knowledge Economy, South
   Korea, under Project No. 10035231-2010-01.
CR Barham P., 2003, ACM SIGOPS OPER SYST, V37, P164, DOI DOI 10.1145/1165389.945462
   Bovet D.P., 2005, UNDERSTANDING LINUX
   Choi J, 2002, IEEE T COMPUT, V51, P793, DOI 10.1109/TC.2002.1017699
   Choi J, 2000, PERF E R SI, V28, P286, DOI 10.1145/339331.339424
   Chou Hong-Tai, 1985, VLDB 85 P 11 INT C V, V11, P127
   GILL B. S., 2007, P 5 USENIX C FIL STO, P26
   Gniady C., 2004, OSDI, V4, P27
   Goldberg R. P., 1974, P NAT COMP C EXP, P195
   Govil K., 1999, SIGOPS OPER SYST REV, V33, P154
   Govindan S, 2007, VEE'07: PROCEEDINGS OF THE THIRD INTERNATIONAL CONFERENCE ON VIRTUAL EXECUTION ENVIRONMENTS, P126
   Henning J., 2007, ACM SIGARCH COMPUTER, V35, P84
   Henning J. L., 2006, SIGARCH COMPUT ARCHI, V34, P1, DOI DOI 10.1145/1186736.1186737
   Hwang W., 2010, P 2010 IEEE 3 INT C, P426
   Jones ST, 2006, USENIX ASSOCIATION PROCEEDINGS OF THE 2006 USENIX ANNUAL TECHNICAL CONFERENCE, P1
   Jones ST, 2006, ACM SIGPLAN NOTICES, V41, P14, DOI [10.1145/1168919.1168861, 10.1145/1168917.1168861]
   Kim J.M., 2000, P 4 C S OP SYST DES, V4, P9
   Kuoppala M., 2000, TIOBENCH THREADED I
   LU P, 2007, P USENIX ANN TECH C, P1
   Magenheimer D., 2009, SEN SUMM FEB
   Magenheimer D., 2008, XEN SUMM JUN
   MATTSON RL, 1970, IBM SYST J, V9, P78, DOI 10.1147/sj.92.0078
   Microsoft, 2012, HYPER V DYN MEM OV
   Min C, 2012, J GRID COMPUT, V10, P69, DOI 10.1007/s10723-012-9209-4
   Niu Y., 2011, P IEEE 9 INT S PAR D, P81
   Park K.-H., 2012, P IEEE 8 WORLD C SER, P301
   Park K. H., 2010, P 12 IEEE INT C HIGH, P24
   Patterson R. H., 1995, P 15 ACM S OP SYST P, P79, DOI DOI 10.1145/224057.224064
   SACCO GM, 1986, ACM T DATABASE SYST, V11, P473, DOI 10.1145/7239.7336
   Schopp J. H., 2006, P LIN S, P313
   Schwidefsky M., 2006, P OTT LIN S, P321
   Tanenbaum AS, 2007, MODERN OPERATING SYS
   Uhlig R, 2005, COMPUTER, V38, P48, DOI 10.1109/MC.2005.163
   VMware, 2009, UND MEM RES MAN VMWA
   Waldspurger Carl A, 2002, ACM SIGOPS OPERATING, V36, P181
   Yang T, 2006, USENIX ASSOCIATION 7TH USENIX SYMPOSIUM ON OPERATING SYSTEMS DESIGN AND IMPLEMENTATION, P103
   Zhao W., 2009, P ACM SIGPLAN SIGOPS, P21
   Zhou Feng, 2005, P USENIX ANN TECH C, P20
   Zhou P, 2004, ACM SIGPLAN NOTICES, V39, P177, DOI 10.1145/1037187.1024415
   Zhu Q., 2012, P IEEE INT C CLOUD C, P170
   Zhu YF, 2008, IEEE T COMPUT, V57, P25, DOI 10.1109/TC.2007.70788
   2005, AMD64 VIRTUALIZATION
NR 41
TC 0
Z9 0
U1 0
U2 3
PU IEEE COMPUTER SOC
PI LOS ALAMITOS
PA 10662 LOS VAQUEROS CIRCLE, PO BOX 3014, LOS ALAMITOS, CA 90720-1314 USA
SN 1045-9219
EI 1558-2183
J9 IEEE T PARALL DISTR
JI IEEE Trans. Parallel Distrib. Syst.
PD JUL
PY 2015
VL 26
IS 7
BP 2036
EP 2050
DI 10.1109/TPDS.2014.2340854
PG 15
WC Computer Science, Theory & Methods; Engineering, Electrical & Electronic
SC Computer Science; Engineering
GA CK3TM
UT WOS:000356138700021
DA 2019-03-23
ER

PT J
AU Vilchis, RM
   Rivera, JP
   Arriga, KJ
   Reynoso, TM
   Miranda, DA
   Maya, MED
   Sanchez, VC
AF Martinez Vilchis, Rocio
   Pozas Rivera, Jesus
   Jimenez Arriga, Karen
   Morales Reynoso, Tania
   Aaron Miranda, David
   Delgado Maya, Maria Estela
   Cuenca Sanchez, Veronica
TI Prevention of school violence face to face and virtual in the high
   school
SO PSYCHOLOGY SOCIETY & EDUCATION
LA Spanish
DT Article
DE bullying; cyberbullying; generic competences; digital competence
AB The present article pretends contribute a complete vision about the problems of bullying and cyberbullying in high school students, and some tools who helps as a prevention factor in face to face environments and virtual environments, as generic competences and digital competence; all this starting with three researches, two of these descriptive transversal studies and one correlational study, made on high school students of the Universidad Autonoma del Estado de Mexico; in these studies were applied self-report questionnaires to obtain information about the perception of the teenagers about these issues, and in case of generic competences and digital competence, the knowledge they have.
C1 [Martinez Vilchis, Rocio; Pozas Rivera, Jesus; Jimenez Arriga, Karen; Morales Reynoso, Tania; Aaron Miranda, David; Delgado Maya, Maria Estela; Cuenca Sanchez, Veronica] Univ Autonoma Estado Mexico, Fac Ciencias Conducta, Madrid, Spain.
RP Vilchis, RM (reprint author), Univ Autonoma Estado Mexico, Fac Ciencias Conducta, Madrid, Spain.
EM martinez.vilvhis.rocio@gmail.com
CR Aftab P., 2010, WHAT IS CYBERBULLYIN
   Ala-Mutka K., 2008, DIGITAL COMPETENCE L
   Anderson J., 2010, ICT TRANSFORMINGEDUC
   Berengui A., 2011, PLAN INTERVENCION CY
   Buelga Sofía, 2012, Psychosocial Intervention, V21, P91, DOI 10.5093/in2012v21n1a2
   Cabero J., 2008, REV PORTUGUESA PEDAG, V42, P7, DOI 10.14195/1647-8614_42-2_1
   Calmaestra J., 2011, THESIS
   Cortes M. A., 2009, INNOVACION EXPERIENC, V45
   Del Rio J., 2009, CYBERBULLYING ANAL C
   DELREY R, 2007, ESCUELA ABIERTA, P77
   Extremera N., 2004, REV ELECT INVESTIGAC, V6
   Hernandez-Sampieri R., 2010, METODOLOGIA INVESTIG
   Jimenez-Hernandez J. C., 2012, BULLYING COMPETENCIA
   Kowalski R., 2008, CYBER BULLYING ACOSO
   Krauskopf D, 2006, ESTADO ARTE PROGRAMA
   Lucio L. A., 2009, 11 AS GEN ALAFEC
   Miranda D., 2013, CONSTRUCCION IDENTID
   Miranda D. A., 2012, DIAGNOSTICO AGRESION
   Olweus D., 2006, CONDUCTAS ACOSO AMEN
   ORTEGA R, 2007, CUADERNOS PEDAGOGIA, V379, P32
   Ortega R., 1998, CONVIVENCIA ESCOLAR, P79
   Ortega R., 2004, AULA INNOVACION ED, V132, P70
   Repetto E, 2010, REV IBEROAMERICANA C, V8
   Repetto-Talavera E, 2007, REV ELECT INVESTIGAC, V5, P159
   Sanchez V, 2012, AN PSICOL-SPAIN, V28, P71
NR 25
TC 0
Z9 0
U1 0
U2 12
PU ALBORAN EDITORES
PI GRANADA
PA CALLE PEDRO ANTONIO DE ALARCON 41, GRANADA, 18004, SPAIN
SN 2171-2085
EI 1989-709X
J9 Psychol Soc Educ
JI Psychol. Soc. Educ.
PD JUL
PY 2015
VL 7
IS 2
BP 201
EP 211
PG 11
WC Psychology, Multidisciplinary
SC Psychology
GA DA4CN
UT WOS:000367747800007
DA 2019-03-23
ER

PT J
AU Gul, H
   Gul, A
AF Gul, H.
   Gul, A.
TI The uses and abuses of facebook by adolescents with ADHD
SO EUROPEAN CHILD & ADOLESCENT PSYCHIATRY
LA English
DT Meeting Abstract
DE ADHD; Adolescence; Facebook Addiction
C1 [Gul, H.; Gul, A.] Necip Fazil City Hosp, Kahramanmaras, Turkey.
NR 0
TC 0
Z9 0
U1 0
U2 1
PU SPRINGER
PI NEW YORK
PA 233 SPRING ST, NEW YORK, NY 10013 USA
SN 1018-8827
EI 1435-165X
J9 EUR CHILD ADOLES PSY
JI Eur. Child Adolesc. Psych.
PD JUN
PY 2015
VL 24
SU 1
MA PM-128
BP S226
EP S226
PG 1
WC Psychology, Developmental; Pediatrics; Psychiatry
SC Psychology; Pediatrics; Psychiatry
GA DA5DY
UT WOS:000367823900595
DA 2019-03-23
ER

PT J
AU Quayle, E
   Newman, E
AF Quayle, Ethel
   Newman, Emily
TI The Role of Sexual Images in Online and Offline Sexual Behaviour With
   Minors
SO CURRENT PSYCHIATRY REPORTS
LA English
DT Article
DE Internet; Child pornography; Abusive images; Internet offenders;
   Sexting; Online solicitation
ID CHILD PORNOGRAPHY OFFENDERS; INTERNET; CONTACT; PREVALENCE; PEDOPHILIA;
   OFFENSES; ABUSE; SOLICITATION; HEBEPHILIA; RISKS
AB Sexual images have long been associated with sexual interest and behaviour with minors. The Internet has impacted access to existing content and the ability to create content which can be uploaded and distributed. These images can be used forensically to determine the legality of the behaviour, but importantly for psychiatry, they offer insight into motivation, sexual interest and deviance, the relationship between image content and offline sexual behaviour, and how they might be used in online solicitation and grooming with children and adolescents. Practitioners will need to consider the function that these images may serve, the motivation for their use and the challenges of assessment. This article provides an overview of the literature on the use of illegal images and the parallels with existing paraphilias, such as exhibitionism and voyeurism. The focus is on recent research on the Internet and sexual images of children, including the role that self-taken images by youth may play in the offending process.
C1 [Quayle, Ethel; Newman, Emily] Univ Edinburgh, Sch Hlth Social Sci, Edinburgh EH8 9AG, Midlothian, Scotland.
RP Quayle, E (reprint author), Univ Edinburgh, Sch Hlth Social Sci, Teviot Pl, Edinburgh EH8 9AG, Midlothian, Scotland.
EM Ethel.Quayle@ed.ac.uk; enewman@exseed.ed.ac.uk
OI Newman, Emily/0000-0003-2601-6863
CR Altobelli T, 2010, FAM COURT REV, V3, P459
   American Psychological Association Task Force on the Sexualization of Girls, 2010, REP APA TASK FORC SE
   [Anonymous], 2013, DIAGN STAT MAN MENT, V5
   Aslan D, 2014, J FORENSIC PSYCHI PS, V25, P121, DOI 10.1080/14789949.2014.884618
   Babchishin KM, 2015, ARCH SEX BEHAV, V44, P45, DOI 10.1007/s10508-014-0270-x
   Babchishin KM, 2011, SEX ABUSE-J RES TR, V23, P92, DOI 10.1177/1079063210370708
   Beier KM, 2015, J SEX MED, V12, P529, DOI 10.1111/jsm.12785
   Blanchard R, 2009, ARCH SEX BEHAV, V38, P335, DOI 10.1007/s10508-008-9399-9
   Briggs P, 2011, SEX ABUSE-J RES TR, V23, P72, DOI 10.1177/1079063210384275
   Doring N., 2014, CYBERPSYCHOLOGY, V8, P9, DOI 10.5817/CP2014-1-9
   Drouin M, 2013, COMPUT HUM BEHAV, V29, pA25, DOI 10.1016/j.chb.2012.12.030
   Dutton WH, 2014, INT EC EC POLI, V11, P29, DOI [10.1007/s10368-013-0245-8, DOI 10.1007/S10368-013-0245-8]
   Eke A. W., 2012, INTERNET CHILD PORNO, P148
   Elliott IA, 2013, SEX ABUSE-J RES TR, V25, P3, DOI 10.1177/1079063212439426
   Elliott IA, 2009, AGGRESS VIOLENT BEH, V14, P180, DOI 10.1016/j.avb.2009.03.002
   Finkelhor D, 2014, J CHILD PSYCHOL PSYC, V55, P655, DOI 10.1111/jcpp.12260
   Gamez-Guadix M, 2013, J ADOLESCENT HEALTH, V53, P446, DOI 10.1016/j.jadohealth.2013.03.030
   Gillespie A, 2010, J SEX AGGRESS, V16, P19, DOI 10.1080/13552600903262097
   Glasgow D, 2007, MAD TOOLS TAK HOM C
   Graf M, 2011, INT PERSPECTIVES ASS, DOI [10.1002/9781119990420.ch25, DOI 10.1002/9781119990420.CH25]
   Henry O, 2010, J SEX AGGRESS, V16, P33, DOI 10.1080/13552600903454132
   Hinduja S, 2010, SEXTING BRIEF GUIDE
   Houck CD, 2014, PEDIATRICS, V133, pE276, DOI 10.1542/peds.2013-1157
   Houtepen JABM, 2014, AGGRESS VIOLENT BEH, V19, P466, DOI 10.1016/j.avb.2014.07.011
   Jenkins P, 2009, BRIT J CRIMINOL, V49, P35, DOI 10.1093/bjc/azn016
   Jung S, 2013, J SEX AGGRESS, V19, P295, DOI 10.1080/13552600.2012.741267
   Klettke B, 2014, CLIN PSYCHOL REV, V34, P44, DOI 10.1016/j.cpr.2013.10.007
   Kloess JA, 2014, TRAUMA VIOLENCE ABUS, V15, DOI 10.1177/1524838013511543
   Lanning K. V., 2001, CHILD MOLESTERS BEHA
   Leary M, 2009, VA J SOC POLY L, V17, P486
   Lester L, 2012, EMOT BEHAV DIFFIC, V17, P435, DOI 10.1080/13632752.2012.704313
   Ley B, 2014, BEHAV INFORM TECHNOL, V33, P815, DOI 10.1080/0144929X.2013.832383
   Livingstone S, 2014, J CHILD PSYCHOL PSYC, V55, P635, DOI 10.1111/jcpp.12197
   Long ML, 2013, SEX ABUSE-J RES TR, V25, P370, DOI 10.1177/1079063212464398
   Lunceford B., 2011, ETHICS EMERGING MEDI
   Machmutow K, 2012, EMOT BEHAV DIFFIC, V17, P403, DOI 10.1080/13632752.2012.704310
   Magaletta PR, 2014, INT J OFFENDER THER, V58, P137, DOI 10.1177/0306624X12465271
   Merdian H, 2011, PSYCHOL CRIME LAW, V19, P21
   Merdian HL, 2013, J SEX AGGRESS, V19, P121, DOI 10.1080/13552600.2011.611898
   Mitchell JK, 2014, TRENDS UNWANTED SEXU
   Mitchell KJ, 2012, PEDIATRICS, V129, P13, DOI 10.1542/peds.2011-1730
   Prentky R, 2011, J AM ACAD PSYCHIATRY, V39, P506
   Quayle E, 2014, COMPUT HUM BEHAV, V39, P368, DOI 10.1016/j.chb.2014.07.005
   Rafla M, 2014, CURR PSYCHIAT REP, V16, P1
   Schmidt AF, 2014, SEX ABUSE-J RES TR, V26, P107, DOI 10.1177/1079063213480817
   Schuijer J, 1992, IPT FORENSICS, V4
   Schultze-Krumbholz A, 2012, EMOT BEHAV DIFFIC, V17, P329, DOI 10.1080/13632752.2012.704317
   Seto MC, 2006, J ABNORM PSYCHOL, V115, P610, DOI 10.1037/0021-843X.115.3.610
   Seto MC, 2012, LAW HUMAN BEHAV, V36, P320, DOI 10.1037/h0093925
   Seto MC, 2010, ARCH SEX BEHAV, V39, P591, DOI 10.1007/s10508-010-9603-6
   Smid WJ, 2014, SEX ABUSE-J RES TR, DOI [10.1177/1079063213514453, DOI 10.1177/1079063213514453]
   Taylor M., 2001, POLICE J, V74, P97
   Taylor M, 2003, CHILD PORNOGRAPHY IN
   Wolak J, 2012, TRENDS ARRESTS CHILD
   Wolak J, 2011, SEXTING A TYPOLOGY
NR 55
TC 0
Z9 0
U1 1
U2 67
PU SPRINGER
PI NEW YORK
PA 233 SPRING ST, NEW YORK, NY 10013 USA
SN 1523-3812
EI 1535-1645
J9 CURR PSYCHIAT REP
JI Curr. Psychiatry Rep.
PD JUN
PY 2015
VL 17
IS 6
AR 43
DI 10.1007/s11920-015-0579-8
PG 6
WC Psychiatry
SC Psychiatry
GA CG2YD
UT WOS:000353141000006
PM 25894354
DA 2019-03-23
ER

PT J
AU Quezada, MTP
   Navarro, JCC
   Lopez, LAL
AF Prieto Quezada, Maria Teresa
   Carrillo Navarro, Jose Claudio
   Lucio Lopez, Luis Antonio
TI Virtual violence and bullying among university students: The dark side
   of social networks
SO INNOVACION EDUCATIVA-MEXICO
LA Spanish
DT Article
DE Violence; bullying; cyberbullying; social networks; university students;
   higher education
AB The present study presents the results of the research carried out in the University Center of Administrative Economic Sciences (cucea) at the University of Guadalajara, which permitted us to identify the rate of face-to-face mistreatment and the processes of cyberbullying among students at this educational level. The center has a population of approximately 17 000 students, and a representative sample of 2 493 students was taken, comprised of 1 243 men and 1 250 women. The statistical sample was processed by means of descriptive statistic techniques. The results demystify the social conception-more or less generalized among researchers-that bullying and cyberbullying are phenomena exclusive to earlier educational levels, since the evidence found demonstrates not only its existence, but also the specific nuances of this reality in the higher education environment.
C1 [Prieto Quezada, Maria Teresa; Carrillo Navarro, Jose Claudio] Univ Guadalajara, Guadalajara, Jalisco, Mexico.
   [Lucio Lopez, Luis Antonio] Univ Autonoma Nuevo Leon, San Nicolas de los Garza, Mexico.
RP Quezada, MTP (reprint author), Univ Guadalajara, Guadalajara, Jalisco, Mexico.
CR Carrillo N., 2012, THESIS
   Cobo p, 2008, BULLYING EN MEXICO
   Lucio Lopez L. A., 2012, BULLYING PREPAS MIRA
   Lucio Lopez L. A., 2012, REV ELECT DIALOGOS E, V3, P1
   Olweus Dan, 1998, CONDUCTAS ACOSO AMEN
   Ortega R., 2000, EDUCAR CONVIVENCIA P
   Prieto Quezada M. T., 2009, EJERCER AUTORIDAD PR, P121
   Prieto Quezada M. T., 2011, VIOLENCIA ESCOLAR NA
   Prieto Quezada M. T., 2005, REV MEX INVEST EDUC, VX, P1027
   Prieto Quezada M. T., 2011, DIALOGOS EDUCACION, P1
   Prieto Quezada M. T., 2009, REV IBEROAMERICANA E, P5
   Prieto Quezada M. T., 2010, REV EDUC, P25
   Tello M., 2005, REV MEX INVEST EDUC, VX, P1165
   Torres Nabel L. C., 2013, DIVERSIDAD JUVENIL, P33
   Valadez Figueroa I., 2008, VIOLENCIA ESCOLAR MA
   Velazquez Guzman M. G., 2008, AGRESORES AGREDIDOS
   Velazquez Reyes L. M., 2009, CUERPO COMO CAMPO BA
NR 17
TC 0
Z9 0
U1 1
U2 2
PU INST POLITECNICO NACIONAL-IPN
PI MEXICO
PA AV LUIS ENRIQUE ERRO S-N, UNIDAD PROF ADOLFO LOPEZ MATEOS, ZACATENCO,
   DELEGACION GUSTAVO A, MEXICO, DISTRITO FEDERAL CP 07738, MEXICO
SN 1665-2673
J9 INNOV EDUC-MEXICO
JI Innov. Educ.-Mex.
PD MAY-AUG
PY 2015
VL 15
IS 68
BP 33
EP 47
PG 15
WC Education & Educational Research
SC Education & Educational Research
GA V30NJ
UT WOS:000215569000004
DA 2019-03-23
ER

PT J
AU Cadiz, DM
   O'Neill, C
   Schroeder, S
   Gelatt, V
AF Cadiz, David M.
   O'Neill, Chris
   Schroeder, Susan
   Gelatt, Vicky
TI Online Education for Nurse Supervisors Managing Nurses Enrolled in
   Alternative-to-Discipline Programs
SO JOURNAL OF NURSING REGULATION
LA English
DT Article
AB More than 40 state boards of nursing in the United States offer alternative-to-discipline programs (ADPs) to protect the public from the harm of impaired practice and to support nurses in early recovery from substance use disorders. When nurses in ADPs return to work, worksite monitors, usually supervisors, observe and manage them for safe practice.
   We used an experimental design to evaluate a computer-based nurse supervisor course on developing knowledge and skills to aid in the monitoring and management of nurses enrolled in ADPs. Results of the study showed significant mean changes in knowledge, self-efficacy, and substance abuse stigma in the experimental group, and there were significant mean differences on these outcomes between the experimental and control groups. The positive knowledge and self-efficacy effects remained 4 weeks after the training, but the effects were diminished. The results suggest that the course positively affects knowledge and self-efficacy, reduces substance abuse stigma, and adds another effective education resource for supervisors managing nurses enrolled in ADPs.
C1 [Cadiz, David M.; O'Neill, Chris] Oregon Nurses Fdn, Tualatin, OR 97062 USA.
   [Schroeder, Susan] Oregon Ctr Appl Sci Inc, Behav Scientist, Tualatin, OR USA.
   [Gelatt, Vicky] Michael Mac Innovat LLC, Eugene, OR USA.
RP Cadiz, DM (reprint author), Oregon Nurses Fdn, Tualatin, OR 97062 USA.
FU Oregon Health Authority [129674]; National Institute on Drug Abuse [R44
   DA023296]
FX The development and evaluation of the Fit to Perform course discussed in
   this article was supported by grants from the Oregon Health Authority
   (Contract #129674) and National Institute on Drug Abuse (R44 DA023296).
   The course is publicly available; contact the first author for more
   information.
CR Arbaugh JB, 2005, ACAD MANAG LEARN EDU, V4, P135, DOI 10.5465/AMLE.2005.17268561
   Arthur W, 2003, J APPL PSYCHOL, V88, P234, DOI 10.1037/0021-9010.88.2.234
   Brooke J, 1996, USABILITY EVALUATION, V189, P4, DOI DOI 10.1002/HBM.20701
   Bureau of Labor Statistics U. S. Department of Labor, 2014, OCC OUTL HDB REG NUR
   Cadiz D, 2012, ADV NURS SCI, V35, P135, DOI 10.1097/ANS.0b013e31824fe6e0
   Cohen J., 1988, STAT POWER ANAL BEHA
   Darbro N, 2009, J ADDICT NURS, V20, P16, DOI 10.1080/10884600802693231
   Dunn Debra, 2005, AORN J, V82, P573
   Fowler D. M., 2008, GUIDE CODE ETHICS IN
   HENDRIX MJ, 1987, RES NURS HEALTH, V10, P323, DOI 10.1002/nur.4770100506
   Lave J., 1991, SITUATED LEARNING LE
   Lewis JR, 2009, LECT NOTES COMPUT SC, V5619, P94, DOI 10.1007/978-3-642-02806-9_12
   National Council of State Boards of Nursing, 2011, SUBST US DIS NURS RE
   Nauert R, 2012, PSYCH CENTRAL
   O'Neill C., 2014, J NURSING REGULATION, V5, P1
   Quinlan D, 2003, J ADDICT NURS, V14, P149
   Shin IS, 2013, ADV HEALTH SCI EDUC, V18, P1103, DOI 10.1007/s10459-012-9436-2
   Sitzmann T, 2006, PERS PSYCHOL, V59, P623, DOI 10.1111/j.1744-6570.2006.00049.x
   Taylor PJ, 2005, J APPL PSYCHOL, V90, P692, DOI 10.1037/0021-9010.90.4.692
   TRICE HM, 1984, J STUD ALCOHOL, V45, P393, DOI 10.15288/jsa.1984.45.393
   Trinkoff AM, 1999, J ADDICT DIS, V18, P9, DOI 10.1300/J069v18n01_02
   Wolfson NE, 2014, ACAD MANAG LEARN EDU, V13, P26, DOI 10.5465/amle.2012.0056
NR 22
TC 0
Z9 0
U1 0
U2 0
PU ELSEVIER SCIENCE BV
PI AMSTERDAM
PA PO BOX 211, 1000 AE AMSTERDAM, NETHERLANDS
SN 2155-8256
EI 2155-8264
J9 J NURS REGUL
JI J. Nurs. Regul.
PD APR
PY 2015
VL 6
IS 1
BP 25
EP 32
DI 10.1016/S2155-8256(15)30006-5
PG 8
WC Nursing
SC Nursing
GA V5D2E
UT WOS:000219501100005
DA 2019-03-23
ER

PT J
AU Borg-Laufs, M
AF Borg-Laufs, Michael
TI Social online networks in psychotherapy with adolescents
SO PSYCHOTHERAPEUT
LA German
DT Article
DE Social media; Internet; Computer literacy; Social adjustment;
   Professional patient relations
AB Social network sites (SNS) are a natural part of the living environment of adolescents. The high importance in the life of young people suggests that SNS should be considered as an important development environment that also has to be taken into account in psychotherapy with adolescents. Psychotherapists should be able to competently deal with problems that might occur (e.g. cyberbullying), as well as to take advantage of the opportunities that arise from the SNS activities for psychotherapy. Therefore, this provides new and promising possibilities for support in identity building, in the shaping of social interaction and in crisis intervention in adolescents.
C1 Hsch Niederrhein, Fachbereich Sozialwesen, D-41065 Monchengladbach, Germany.
RP Borg-Laufs, M (reprint author), Hsch Niederrhein, Fachbereich Sozialwesen, Richard Wagner Str 101, D-41065 Monchengladbach, Germany.
EM michael.borg-laufs@hs-niederrhein.de
CR Bollinger J, 2015, SOZIALE ONLINE NETZW, P351
   Borg- Laufs M, 2015, SOZIALE ONLINE NETZW
   Borg- Laufs M, 2010, SELBSTMANAGEMENTTHER
   Borg- Laufs M, 2013, JUGEND HEUTE ZWISCHE, P107
   Deters F., 2012, SOCIAL PSYCHOL PERSO, V4, P579, DOI DOI 10.1177/1948550612469233
   Doring N., 2014, CYBERPSYCHOLOGY J PS, V8
   Ellison N., 2006, J COMPUT-MEDIAT COMM, V12, P1143, DOI DOI 10.1111/J.1083-6101.2007.00367.X
   Kruhofer E, 2012, CHANCE DIGITALER MED, P25
   Lang J, 2015, SOZIALE ONLINE NETZW, P423
   Livingstone S, 2010, RISIKEN INTERNET ERS
   Medienpadagogischer Forschungsverbund Sudwest ( MPFS), 2013, JIM STUD 2013
   Meyersieck N, 2012, VERHALTENSTHER KIND, V8, P5
   Palfrey J, 2008, GENERATION INTERNET
   Pilipp S, 2015, SOZIALE ONLINE NETZW, P385
   Schorb B, 2010, MEMO 10 MEDIENKONVER
   Schulte- Pankoke I, 2015, SOZIALE ONLINE NETZW, P263
   Smith P. K., 2006, INVESTIGATION CYBERB
   Tsitiska A, 2013, INTERNET USW INTERNE
   Valenzuela S, 2009, J COMPUT-MEDIAT COMM, V14, P875, DOI 10.1111/j.1083-6101.2009.01474.x
NR 19
TC 0
Z9 0
U1 2
U2 16
PU SPRINGER
PI NEW YORK
PA 233 SPRING ST, NEW YORK, NY 10013 USA
SN 0935-6185
EI 1432-2080
J9 PSYCHOTHERAPEUT
JI Psychotherapeut
PD MAR
PY 2015
VL 60
IS 2
BP 151
EP 155
DI 10.1007/s00278-015-0008-9
PG 5
WC Psychology, Clinical; Psychology, Psychoanalysis
SC Psychology
GA CE3VH
UT WOS:000351757100009
DA 2019-03-23
ER

PT J
AU Pulda, M
AF Pulda, Molly
TI VICTIM/VICTOR: STALKING THE SUBJECT OF ONLINE LIFE WRITING
SO BIOGRAPHY-AN INTERDISCIPLINARY QUARTERLY
LA English
DT Article
ID MEMOIR; SELF; AGE
C1 [Pulda, Molly] Univ So Calif, Humanities, Los Angeles, CA 90089 USA.
   [Pulda, Molly] CUNY Brooklyn Coll, Brooklyn, NY 11210 USA.
RP Pulda, M (reprint author), Univ So Calif, Humanities, Los Angeles, CA 90089 USA.; Pulda, M (reprint author), CUNY Brooklyn Coll, Brooklyn, NY 11210 USA.
CR [Anonymous], 2008, PMLA, V123, P1673
   Bazelon Emily, 2015, NY TIMES MAGAZINE
   boyd danah, 2012, WIRED
   Brennan Kate, 2008, HIS SIGHTS ONE WOMAN
   Bruns A, 2007, PRODUSAGE WORKING DE
   Butler J, 2005, GIVING AN ACCOUNT OF ONESELF, P1, DOI 10.5422/fso/9780823225033.001.0001
   Butler Judith, 2006, PRECARIOUS LIFE POWE, P19
   Chun WHK, 2008, CRIT INQUIRY, V35, P148, DOI 10.1086/595632
   Couser G. Thomas, 2004, VULNERABLE SUBJECTS
   DUNN J, 2002, COURTING DISASTER IN
   Eakin P. J., 1999, OUR LIVES BECOME STO
   Fischer Molly, 2013, SLATE
   Gilmore L, 2003, SIGNS, V28, P695, DOI 10.1086/342594
   Grant Richard, 2013, TELEGRAPH
   Hung Christine, 2013, BIOGRAPHILE DISCOVER
   Jolly M, 2011, LIFE WRIT, V8, P153, DOI 10.1080/14484528.2011.554162
   Kaplan Bruce Eric, 2013, NEW YORKER
   Karr Mary, 1995, LIARS CLUB MEMOIR
   KAYSEN S, 2001, CAMERA MY MOTHER GAV
   Knight Sam, 2014, HARPERS          FEB
   Lasdun J., 2013, GIVE ME EVERYTHING Y
   Lasdun James, 2009, ITS BEGINNING HURT S, P113
   Lasdun James, 2002, THE HORNED MAN
   Lejeune Philippe., 1989, AUTOBIOGRAPHY
   Leland J., 2014, NY TIMES
   Levinas Emmanuel, 1969, TOTALITY INFINITY ES, P194
   Malcolm Janet, 1990, JOURNALIST MURDERER
   Marche Stephen, 2014, NY TIMES
   Mason Mary, 1980, AUTOBIOGRAPHY ESSAYS, P207
   McNeill L, 2012, BIOGRAPHY, V35, P65, DOI 10.1353/bio.2012.0009
   McNeill Laurie., 2014, IDENTITY TECHNOLOGIE, P144
   Mead R., 2014, NEW YORKER
   Melley Timothy, 1996, DIFFERENCES, V8, P68
   Miller K. N., 2004, ETHICS LIFE WRITING, P147
   Miller NK, 2007, PMLA, V122, P537, DOI 10.1632/pmla.2007.122.2.537
   Nakamura L., 2014, IDENTITY TECHNOLOGIE, P42
   O'Connell Mark, 2013, THE MILLIONS    0225
   Pinchevski A., 2005, WAY INTERRUPTION LEV
   Pinchevski Amit, 2005, SOCIAL SEMIOTICS, V15, P211
   Poletti Anna, 2014, IDENTITY TECHNOLOGIE, P3
   Pollitt Katha, 2004, NEW YORKER
   Poster M, 2001, WHATS MATTER INTERNE
   Rak Julie, 2013, BOOM MANUFACTURING M
   Ronson Jon, 2015, SO YOUVE BEEN PUBLIC
   Roth Philip., 1994, OPERATION SHYLOCK
   Schrock A., 2011, COMPUTER MEDIATED CO, P368
   Seife C, 2014, VIRTUAL UNREALITY JU
   Smith S, 2010, READING AUTOBIOGRAPHY: A GUIDE FOR INTERPRETING LIFE NARRATIVES, SECOND EDITION, P1
   Smith Sidonie, 1996, GETTING LIFE EVERYDA
   Smith Sidonie, 2014, IDENTITY TECHNOLOGIE, P70
   Solove Daniel J., 2007, FUTURE REPUTATION GO
   Steiner Peter, 1993, NEW YORKER
   Turkle Sherry, 2011, ALONE TOGETHER WHY W
   Whitlock Gillian., 2007, SOFT WEAPONS AUTOBIO
   Zuern John, 2003, ONLINE LIVES BIOGRAP, V26, pv
NR 55
TC 0
Z9 0
U1 0
U2 1
PU UNIV HAWAII PRESS
PI HONOLULU
PA 2840 KOLOWALU ST, HONOLULU, HI 96822 USA
SN 0162-4962
EI 1529-1456
J9 BIOGRAPHY
JI Biography-Interdiscip. Q.
PD SPR
PY 2015
VL 38
IS 2
BP 181
EP 204
DI 10.1353/bio.2015.0018
PG 24
WC Literature
SC Literature
GA DC2KY
UT WOS:000369046800003
DA 2019-03-23
ER

PT J
AU Murumaa-Mengel, M
AF Murumaa-Mengel, Maria
TI Drawing the Threat: A Study on Perceptions of the Online Pervert among
   Estonian High School Students
SO YOUNG
LA English
DT Article
DE online risks; youth; privacy; pervert; online predator; online
   harassment; creative research methods
ID SOCIAL NETWORKING SITES; CONTENT CREATION; CHALLENGES; TEENAGERS;
   PREDATORS; FACEBOOK; VICTIMS; PRIVACY
AB This article analyzes Estonian high school students' (N = 10) perceptions of the online pervert. To get a multimodal and thorough understanding of this phenomenon, 12th graders were first asked to make drawings of online perverts and, later, follow-up in-depth interviews were conducted. A combination of visual and verbal methods helped to reveal that the young did not see themselves sharing any noticeable characteristics with the pervert and tended to construct this otherness' mainly through psyche, age, nationality and appearance. The definition of a pervert, however, was very ambiguous, as the interviewees perceived the pervert to be, on the one hand, harmful, violent, obscene and insidious, and, on the other hand, a sad, lonely voyeur or a rather ordinary person.
C1 Univ Tartu, Inst Social Sci, EE-51003 Tartu, Estonia.
RP Murumaa-Mengel, M (reprint author), Univ Tartu, Inst Social Sci, Lossi 36-226, EE-51003 Tartu, Estonia.
EM maria.murumaa.mengel@gmail.com
FU Estonian Research Council [PUT44, ETF8527]
FX Writing of this manuscript has been supported by the Estonian Research
   Council project PUT44 and project ETF8527. The author is very grateful
   to the reviewers and the editor for their useful comments and advice.
CR [Anonymous], 2014, ESTONIAN GLOSSARY
   Arnheim R., 1969, VISUAL THINKING
   Awan F, 2013, YOUNG, V21, P111, DOI 10.1177/1103308813477463
   Bennett A, 2003, RESEARCHING YOUTH, P186
   Berger Leigh, 2001, QUALITATIVE INQUIRY, V7, P504, DOI DOI 10.1177/107780040100700407
   Birkan Lauri, 2009, OHTULEHT        1030
   Block D, 2000, TESOL QUART, V34, P757, DOI 10.2307/3587788
   Boyd D, 2009, J CHILD MEDIA, V3, P410, DOI 10.1080/17482790903233465
   Brenner S. W., 2010, CYBERCRIME CRIMINAL
   Buckingham D, 2009, MEDIA CULT SOC, V31, P633, DOI 10.1177/0163443709335280
   Choo Kim-Kwang Raymond, 2009, AUSTR I CRIMINOLOGY, V103
   Constine Josh, 2011, TECHCRUNCH
   Debatin B, 2009, J COMPUT-MEDIAT COMM, V15, P83, DOI 10.1111/j.1083-6101.2009.01494.x
   Dickson-Swift V., 2007, QUALITATIVE RES, V7, P327, DOI DOI 10.1177/1468794107078515
   Eglinton KA, 2013, YOUNG, V21, DOI 10.1177/1103308813488793
   Gauntlett D, 2007, CREATIVE EXPLORATION
   Goffman Erving, 1979, GENDER ADVERTISEMENT
   Hall E. T., 1966, HIDDEN DIMENSION
   Hansson SO, 2010, J RISK RES, V13, P231, DOI 10.1080/13669870903126226
   Hasebrink U., 2008, COMPARING CHILDRENS
   Hodkinson P., 2005, J YOUTH STUD, V8, P131, DOI DOI 10.1080/13676260500149238
   Ingalls Michael, 2011, MARKETWIRED     1116
   Jewitt C., 2001, HDB VISUAL ANAL, P134
   Johansson K, 2012, YOUNG, V20, P69, DOI 10.1177/110330881102000104
   Jones LM, 2012, J ADOLESCENT HEALTH, V50, P179, DOI 10.1016/j.jadohealth.2011.09.015
   Kalmus V., 2013, CYBERPSYCHOLOGY J PS, V7
   Kalmus V, 2009, J COMPUT-MEDIAT COMM, V14, P1257, DOI 10.1111/j.1083-6101.2009.01489.x
   Kase Kajar, 2008, POSTIMEES       1113
   Kress G. R, 1996, READING IMAGES GRAMM
   Lamp Berit-Helena, 2009, POSTIMEES       0930
   Leander L, 2008, APPL COGNITIVE PSYCH, V22, P1260, DOI 10.1002/acp.1433
   Leeuwen Theo Van, 2001, HDB VISUAL ANAL, P10
   Livingstone S., 2011, RISKS SAFETY INTERNE
   Livingstone SK, 2011, SOCIAL NETWORKING AG
   Livingstone S, 2008, NEW MEDIA SOC, V10, P393, DOI 10.1177/1461444808089415
   Marwick A, 2008, 1 MONDAY, V13
   Marwick A.E., 2010, NEW MEDIA SOC, V13
   McFarlane L, 2003, 1 MONDAY, V8
   Menard Dana A., 2011, SEXUALITY CULTURE, V15, P240
   Moltsanov Marina, 2013, THESIS U TARTU ESTON
   Murumaa M., 2012, 1 MONDAY, V17
   Murumaa-Mengel Maria, 2014, EVERYDAY MEDIA AGENC, P249
   Noland Carey M., 2012, J RES PRACTICE, V8
   O'Connell R., 2003, TYPOLOGY CYBERSEXPLO
   Ogan C, 2013, J CHILD MEDIA, V7, P133, DOI 10.1080/17482798.2012.739812
   Ponte Cristina, 2013, CYBERPSYCHOLOGY J PS, V7
   Priebe G., 2013, CYBERPSYCHOLOGY J PS, V7
   Prosser Jon, 1998, SOURCEBOOK QUALITATI, P97
   Rechel Bernd, 2010, Central European Journal of Public Health, V18, P110
   Richards Martin, 1996, CHILDREN SOC, V10, P90
   Robards B, 2013, YOUNG, V21, P217, DOI 10.1177/1103308813488815
   Sengupta A, 2011, CHILD YOUTH SERV REV, V33, P284, DOI 10.1016/j.childyouth.2010.09.011
   Solove Daniel J., 2007, FUTURE REPUTATION GO
   Statistics Estonia, 2012, POP ETHN NAT
   Teder Merike, 2012, POSTIMEES       0913
   Valentine Gill, 2001, SOC CULT GEOGR, V2, P25
   Vihalemm Peeter, 2011, ESTONIAN HUMAN DEV R, P12
   West A, 2009, J YOUTH STUD, V12, P615, DOI 10.1080/13676260902960752
   Wolak J., 2006, NATL CTR MISSING EXP
   WOLAK J, 2004, J ADOLESCENT HEALTH, V35, P424
   Wolak J, 2008, AM PSYCHOL, V63, P111, DOI 10.1037/0003-066X.63.2.111
   Wolak J, 2013, J ADOLESCENT HEALTH, V53, P736, DOI 10.1016/j.jadohealth.2013.06.010
NR 62
TC 0
Z9 0
U1 0
U2 3
PU SAGE PUBLICATIONS LTD
PI LONDON
PA 1 OLIVERS YARD, 55 CITY ROAD, LONDON EC1Y 1SP, ENGLAND
SN 1103-3088
EI 1741-3222
J9 YOUNG
JI Young
PD FEB
PY 2015
VL 23
IS 1
BP 1
EP 18
DI 10.1177/1103308814557395
PG 18
WC Social Sciences, Interdisciplinary; Sociology
SC Social Sciences - Other Topics; Sociology
GA CB9YP
UT WOS:000349991000001
DA 2019-03-23
ER

PT S
AU Addicott, JF
AF Addicott, Jeffrey F.
BA Chawki, M
   Darwish, A
   Khan, MA
   Tyagi, S
BF Chawki, M
   Darwish, A
   Khan, MA
   Tyagi, S
TI Online Obscenity and Child Sexual Abuse
SO CYBERCRIME, DIGITAL FORENSICS AND JURISDICTION
SE Studies in Computational Intelligence
LA English
DT Article; Book Chapter
ID COMPUTER; INTERNET; PORNOGRAPHY; IMPACT
C1 [Addicott, Jeffrey F.] St Marys Univ, Sch Law, Law, 1 Camino Santa Maria, San Antonio, TX USA.
   [Addicott, Jeffrey F.] St Marys Univ, Sch Law, Ctr Terrorism Law, San Antonio, TX USA.
RP Addicott, JF (reprint author), St Marys Univ, Sch Law, Law, 1 Camino Santa Maria, San Antonio, TX USA.; Addicott, JF (reprint author), St Marys Univ, Sch Law, Ctr Terrorism Law, San Antonio, TX USA.
CR AKDENIZ Yaman, 2008, INTERNET CHILD PORNO
   ARNALDO C, 2001, CHILD ABUSE INTERNET
   Beech AR, 2008, AGGRESS VIOLENT BEH, V13, P216, DOI 10.1016/j.avb.2008.03.007
   Bocij P., 2004, CYBERSTALKING
   Bross DC, 2005, CHILD ABUSE NEGLECT, V29, P749, DOI 10.1016/j.chiabu.2005.06.003
   Cankaya S, 2009, PROCD SOC BEHV, V1, P1105, DOI 10.1016/j.sbspro.2009.01.199
   Casey E, 2004, DIGITAL EVIDENCE COM
   Chawki M., 2008, COMBATTRE CYBERCRIMI
   Dixon N., 2002, CATCHING CYBER PREDA
   Doring NM, 2009, COMPUT HUM BEHAV, V25, P1089, DOI 10.1016/j.chb.2009.04.003
   Elliott IA, 2009, AGGRESS VIOLENT BEH, V14, P180, DOI 10.1016/j.avb.2009.03.002
   Ferraro M. M., 2005, INVESTIGATING CHILD
   Garlik, 2008, UK CYB REP
   Hoeren T., 2009, JILT, V1
   Internet Watch Foundation, 2008, ANN REP CYB
   Kierkegaard Sylvia, 2008, Computer Law & Security Report, V24, P41, DOI 10.1016/j.clsr.2007.11.004
   Lievens Eva, 2007, Telematics and Informatics, V24, P315, DOI 10.1016/j.tele.2007.01.005
   Marsh I., 2009, CRIME JUSTICE MEDIA
   Mitchell KJ, 2005, CHILD ABUSE NEGLECT, V29, P753, DOI 10.1016/j.chiabu.2004.05.008
   Moriarity J, 2001, CYBERSEX UNHOOKED WO
   Penna L., 2005, 1 INT WORKSH SYST AP
   Preston C., 2009, INT J COMMUN LAW POL, V13, P115
   Quayle E, 2008, WORLD C 3 SEX EXPL C
   Schell BH, 2007, AGGRESS VIOLENT BEH, V12, P45, DOI 10.1016/j.avb.2006.03.003
   Schrock A., ONLINE THREATS YOUTH
   Sheldon K, 2007, SEX OFFENDERS INTERN
   Sommer P., 2002, NCS ACPO C JUL BOURN
   Subrahmanyam K, 2001, J APPL DEV PSYCHOL, V22, P7, DOI 10.1016/S0193-3973(00)00063-0
   Taylor D., 2004, Computer Law and Security Report, V20, P268, DOI 10.1016/S0267-3649(04)00047-0
   Van der Merwe D., 2008, INFORM COMMUNICATION
   Walden Ian, 2007, COMPUTER CRIMES DIGI
   Wall D., 2008, PARALEGAL ED, V22, P50
   Wall DS, 2001, CRIME INTERNET
   Wang SJ, 2007, COMPUT STAND INTER, V29, P216, DOI 10.1016/j.csi.2006.03.008
   Wolak J, 2008, AM PSYCHOL, V63, P111, DOI 10.1037/0003-066X.63.2.111
   Wortley RK, 2006, CHILD PORNOGRAPHY IN
NR 36
TC 0
Z9 0
U1 0
U2 0
PU SPRINGER INT PUBLISHING AG
PI CHAM
PA GEWERBESTRASSE 11, CHAM, CH-6330, SWITZERLAND
SN 1860-949X
BN 978-3-319-15150-2; 978-3-319-15149-6
J9 STUD COMPUT INTELL
PY 2015
VL 593
BP 81
EP 94
DI 10.1007/978-3-319-15150-2_6
D2 10.1007/978-3-319-15150-2
PG 14
WC Computer Science, Artificial Intelligence; Law
SC Computer Science; Government & Law
GA BE6MY
UT WOS:000374407700008
DA 2019-03-23
ER

PT S
AU Ahmad, RB
   Olanrewaju, AST
AF Ahmad, Rahayu Binti
   Olanrewaju, Abdus-samad Temitope
BE Jamaludin, Z
   ChePa, N
   Ishak, WHW
   Zaibon, SB
TI CIVILIANS HEROES: A SOCIAL NETWORK ANALYSIS OF INFORMATION STRUCTURE ON
   SOCIAL MEDIA DURING DISASTER
SO PROCEEDINGS OF THE 5TH INTERNATIONAL CONFERENCE ON COMPUTING &
   INFORMATICS
SE Proceedings of the International Conference on Computing & Informatics
LA English
DT Proceedings Paper
CT 5th International Conference on Computing & Informatics
CY AUG 11-13, 2015
CL Istanbul, TURKEY
SP Univ Utara Malaysia, Istanbul Sabahattin Zaim Univ
DE disaster; social network analysis; social media; information
   dissemination
AB Online social activists through social media play an important role in disseminating information during disaster. However the nature and scale of the typical activist's involvement with social media have remained unexplored topic. This study applies Social Network Analysis to identify the key information brokers, their roles and the type and flow of information exchanges between the online activists in the network structure. The analysis was performed on a dataset consisting of 139 posts from a voluenteer social media group. The findings demonstrate that civilians play crucial role during disaster as information broker and information boundary spanner, bridging different clusters of network. There were 5 important clusters discovered, each orchestrated around different type of supports. The different types of information posted also reflected the integrative supports covering physical, mental and supports offered for the victims. The evolution of clusters during and post period demonstrates the transitions of social media use by the civilians in coping and managing disasters. This finding can serves as a foundation for integrating public and formal efforts during disaster which ideally increase the efficiency of disaster management.
C1 [Ahmad, Rahayu Binti; Olanrewaju, Abdus-samad Temitope] Univ Utara Malaysia, Kedah, Malaysia.
RP Ahmad, RB (reprint author), Univ Utara Malaysia, Kedah, Malaysia.
EM rahayu@uum.edu.my; samad.olanrewaju@gmail.com
CR Belblidia Miriam S, 2010, International Journal of Information Systems for Crisis Response and Management, V2, P24, DOI 10.4018/jiscrm.2010120403
   Denef S, 2013, P COMP HUM INT C PAR
   Hansen DL, 2011, ANALYZING SOCIAL MEDIA NETWORKS WITH NODEXL: INSIGHTS FROM A CONNECTED WORLD, P11, DOI 10.1016/B978-0-12-382229-1.00002-3
   Hjorth L, 2011, TELEV NEW MEDIA, V12, P552, DOI 10.1177/1527476411418351
   Smith MA, 2014, PROCEEDINGS OF THE 2014 INTERNATIONAL CONFERENCE ON COLLABORATION TECHNOLOGIES AND SYSTEMS (CTS), P3, DOI 10.1109/CTS.2014.6867534
   Sutton J., 2008, BACKCHANNELS FRONT L
   WAKITA K, 2007, 16 INT C WORLD WID W, P1275
   Yandong Z., 2010, INT C EC STRESS HUM, P1
   Yates D, 2011, INT J INFORM MANAGE, V31, P6, DOI 10.1016/j.ijinfomgt.2010.10.001
NR 9
TC 0
Z9 0
U1 0
U2 2
PU UNIV UTARI MALAYSIA-UUM
PI SINTOK
PA COLL ARTS & SCI, INFOR TECHNOL BLDG, SINTOK, KEDAH 06010, MALAYSIA
SN 2289-3784
BN 978-967-0910-02-4
J9 PROC INT CONF COMP
PY 2015
BP 625
EP 630
PG 6
WC Computer Science, Artificial Intelligence; Computer Science, Information
   Systems; Computer Science, Theory & Methods
SC Computer Science
GA BD3AX
UT WOS:000359431400087
DA 2019-03-23
ER

PT S
AU Akdemir, O
   Vural, OF
   Colakoglu, OM
AF Akdemir, Omur
   Vural, Omer F.
   Colakoglu, Ozgur M.
BE Iaman, A
   Eskicumali, A
TI Prospective teachers' likelihood of performing unethical behaviors in
   the real and virtual environments
SO INTERNATIONAL CONFERENCE ON NEW HORIZONS IN EDUCATION, INTE 2014
SE Procedia Social and Behavioral Sciences
LA English
DT Proceedings Paper
CT 5th International Conference on New Horizons in Education (INTE)
CY JUN 25-27, 2014
CL Paris, FRANCE
DE cyberbullying; virtual environment; teacher education
AB Individuals act different in virtual environment than real life. The primary purpose of this study is to investigate the prospective teachers' likelihood of performing unethical behaviors in the real and virtual environments. Prospective teachers are surveyed online and their perceptions have been collected for various scenarios. Findings revealed that prospective teachers are more likely to perform unethical behaviors in virtual environment than real life. Results also revealed that men and more internet users regardless of their gender are more likely to perform unethical behaviors in virtual environment than women and less internet users. Future research should investigate the driving forces to perform unethical behaviors in virtual environment. (C) 2015 The Authors. Published by Elsevier Ltd.
C1 [Akdemir, Omur; Colakoglu, Ozgur M.] Bulent Ecevit Univ, Eregli Educ Fac, TR-67300 Zonguldak, Turkey.
   [Vural, Omer F.] Gaziantep Univ, Gaziantep Educ Fac, TR-27310 Gaziantep, Turkey.
RP Akdemir, O (reprint author), Bulent Ecevit Univ, Eregli Educ Fac, TR-67300 Zonguldak, Turkey.
EM omurakdemir@gmail.com
CR Ahmed E., 2002, MINNESOTA FUTURISTS, V26, P102
   Callahan D., 2004, CHEATING CULTURE WHY
   Cotten S. R., 2008, NEW DIRECTIONS STUDE, V124, P55
   Creswell J. W., 2002, ED RES PLANNING COND
   Joinson AN, 2005, SOC SCI COMPUT REV, V23, P5, DOI 10.1177/0894439304271527
   Kabakci I., 2003, ANADOLU U EGITIM FAK, V13, P97
   Madden M., 2005, MUSIC VIDEO DOWNLOAD
   Poole D, 2007, NEW MEDIA SOC, V9, P771, DOI 10.1177/1461444807080341
   Quinn M. J., 2005, ETHICS FOR INFORM AG
   Stichler R., 1998, ETHICS INFORM TECHNO
   Willard N., 2001, COMPUTER ETHICS ETIQ
   Wong EYW, 1995, COMPUT EDUC, V25, P179, DOI 10.1016/0360-1315(95)00069-0
   Woodbury M. C., 2003, COMPUTER INFORM ETHI
NR 13
TC 0
Z9 0
U1 0
U2 0
PU ELSEVIER SCIENCE BV
PI AMSTERDAM
PA SARA BURGERHARTSTRAAT 25, PO BOX 211, 1000 AE AMSTERDAM, NETHERLANDS
SN 1877-0428
J9 PROCD SOC BEHV
PY 2015
VL 174
BP 3441
EP 3446
DI 10.1016/j.sbspro.2015.01.1016
PG 6
WC Education & Educational Research; Social Sciences, Interdisciplinary
SC Education & Educational Research; Social Sciences - Other Topics
GA BF6UY
UT WOS:000383740203081
OA Other Gold
DA 2019-03-23
ER

PT S
AU Apostolico, MR
   Egry, EY
AF Apostolico, Maira Rosa
   Egry, Emiko Yoshikawa
BE Chova, LG
   Martinez, AL
   Torres, IC
TI VIRTUAL LEARNING OBJECT: EXPANDING CRITICALITY HEALTH PROFESSIONALS FOR
   DEALING WITH DOMESTIC CHILD ABUSE
SO INTED2015: 9TH INTERNATIONAL TECHNOLOGY, EDUCATION AND DEVELOPMENT
   CONFERENCE
SE INTED Proceedings
LA English
DT Proceedings Paper
CT 9th International Technology, Education and Development Conference
   (INTED)
CY MAR 02-04, 2015
CL Madrid, SPAIN
DE Teaching Materials; Competency-based Education; Education; Distance;
   Primary Health Care
AB Introduction: the use of digital media and virtual learning objects enrich the permanent education process especially when backed by critical and emancipatory pedagogy [1]. Especially virtual learning objects in game format in which students can build scenarios and situations based on reality, it greatly help in the questioning and the search for alternative intervention. The training of health professionals to deal with child domestic violence in primary care was tone for an e-learning in which it was developed a virtual learning object.
   Objective: To describe the development of a virtual learning object, emphasizing its educational and operational elements.
   Method: this is an applied research which one of the steps was the development of virtual learning object, called "Unveiling the territory and its network." The object is designed as a playful apparatus to represent the reality of health professionals, to discuss the daily experience in dealing with child abuse and to seek alternatives to overcome.
   Results: The tool consists of an application developed for WEB, hosted on the server of an university in Sao Paulo, Brazil. We divided into three parts: game, web services and administrative. We created three different scenarios where the student had to play: a) representing himself, his life story and his family; b) representing the reality of their work institution, describing the coverage area; c) describing one family member who was faced with child domestic violence. The course proposes were to explore the reality and to seek within the family and within the territory ways of recognizing and addressing child domestic violence. The participants are encouraged to identify environments where salutogenic relationships are built or strengthened. The participants are also encouraged to identify environments where violence occurs.
   Discussion: we understand that teaching-learning process is the process that allows exchange of experiences between the teacher and the student considering the previous experiences. It also allows affectionate relationships between those involved in the process. It is a complex process because it involves people and their world views which are determinants of their attitudes [ 2]. The responsibility for addressing violence must be taken on a critical reflection of the reality experienced daily by a professional.
   Conclusion: the fundamental elements of a learning object oriented to face the child abuses are: encouraging the development of professional autonomy; discuss real problem of health services practices; and above all, dialogic interactivity between students and teacher.
C1 [Apostolico, Maira Rosa] Sao Paulo State Fdn Fellowship, Sao Paulo, Brazil.
   [Egry, Emiko Yoshikawa] Univ Sao Paulo, Sch Nursing, Sao Paulo, Brazil.
RP Apostolico, MR (reprint author), Sao Paulo State Fdn Fellowship, Sao Paulo, Brazil.
RI Egry, Emiko/C-5125-2012
OI Egry, Emiko/0000-0003-0974-0315
CR Apostolico MR, 2012, REV LAT-AM ENFERM, V20, P266, DOI 10.1590/S0104-11692012000200008
   Bardy Lívia Raposo, 2013, Rev. bras. educ. espec., V19, P273, DOI 10.1590/S1413-65382013000200010
   Brasil. Ministerio da Saude, 2013, CAD AT BAS, V34
   DELUIZ Neise, 2001, B TECNICO SENAC, V27
   Egry E. Y., 1996, SAUDE COLETIVA CONST, P13
   FILATRO A, 2003, DESIGN INSTRUCIONAL
   Gadotti M., 2005, EDUCACAO PODER INTRO
   Laguardia Josué, 2010, Trab. educ. saúde, V8, P97, DOI 10.1590/S1981-77462010000100006
   Marques C. M. S., 2011, REV ESC ENFERM USP, V45
   Marques M. B. Silva, 2007, THESIS
   Oliveira M. A. C., 2013, REV BRAS ENFERM, V66
   Peres H. H. C., 2011, TECNOLOGIA INFORM CO, P85
   STARFIELD B, 2004, ATENCAO PRIMARIA EQU
NR 13
TC 0
Z9 0
U1 0
U2 1
PU IATED-INT ASSOC TECHNOLOGY EDUCATION A& DEVELOPMENT
PI VALENICA
PA LAURI VOLPI 6, VALENICA, BURJASSOT 46100, SPAIN
SN 2340-1079
BN 978-84-606-5763-7
J9 INTED PROC
PY 2015
BP 7707
EP 7714
PG 8
WC Education & Educational Research
SC Education & Educational Research
GA BH1XF
UT WOS:000398586307105
DA 2019-03-23
ER

PT B
AU Baniya, T
   Gautam, D
   Kim, Y
AF Baniya, Tara
   Gautam, Dipesh
   Kim, Yoohwan
BE Latifi, S
   Arai, K
   Carneiro, G
   Debnath, N
   Dias, LAV
   Hashemi, R
TI Safeguarding Web Surfing with URL Blacklisting
SO 2015 12TH INTERNATIONAL CONFERENCE ON INFORMATION TECHNOLOGY - NEW
   GENERATIONS
LA English
DT Proceedings Paper
CT 12th International Conference on Information Technology: New Generations
   ITNG
CY APR 13-15, 2015
CL Las Vegas, NV
SP Premier Hall for Science and Engineering (PHASE), USA, HUAWEI TECHNOLOGIES, Duesseldorf, Germany, Conf Publishing Serv
DE safe browsing; malware detection; secure search; phising; cyber security
AB The growth of Information Technology and Communication has led the world to a dramatic change. People stay connected to each other and are able to access almost every service globally. But cyberspace also opened a new platform for criminal activities because people have to provide the most private information such as user name, password, credit card information, social security number. There are a lot of malware in the web which are designed to conduct various cyber crimes, such as gaining control of the victim system, stealing private information, launching denial-of-service attacks and spamming. Even though there are some good firewalls, anyone can be the victim of cyber attack. In this paper we surveyed on various methods of cyber attacks, attempts to mitigate them, their strength and weakness. We also discuss on generic architecture of URL blacklisting that are being used by various malware detection system.
C1 [Baniya, Tara; Gautam, Dipesh] Univ Memphis, Dept Comp Sci, Memphis, TN 38152 USA.
   [Kim, Yoohwan] Univ Nevada, Dept Comp Sci, Las Vegas, NV 89154 USA.
RP Baniya, T (reprint author), Univ Memphis, Dept Comp Sci, Memphis, TN 38152 USA.
EM tbaniya@memphis.edu; dgautam@memphis.edu; yoohwan.kim@unlv.edu
CR Akhawe D, 2013, USENIX SECURITY, P257
   [Anonymous], 2010, SYM GLOB INT SEC THR, VXIV
   APWG, 2014, PHISH ACT TRENDS REP
   Bilge L., 2011, NDSS
   Chang J., 2013, ACM COMPUTING SURVEY
   Chia PH, 2012, LECT NOTES COMPUT SC, V7035, P299
   Chou Neil, 2004, NDSS
   Da H., 2012, WORLD WIDE WEB, P1
   Eshete B., 2013, 22 INT WORLD WID WEB, P355
   Feily M, 2009, 2009 THIRD INTERNATIONAL CONFERENCE ON EMERGING SECURITY INFORMATION, SYSTEMS, AND TECHNOLOGIES, P268, DOI 10.1109/SECURWARE.2009.48
   Gerbet T., 2014, UN SAFE BROWSING
   Justin M., 2009, 15 ACM SIGKDD INT C, P1245
   Le A, 2011, IEEE INFOCOM SER, P191, DOI 10.1109/INFCOM.2011.5934995
   Liu H., LEARNING BASED MALIC
   Lu L., 2010, 17 ACM C COMP COMM S, P440
   Min W., 2006, SIGCHI C HUM FACT CO
   Niki Aikaterinaki, 2009, 3 IT SEC C NEXT GEN
   Provos N., 2007, P 1 C 1 WORKSH HOT T, P1
   Provos N., 2008, USENIX SEC S, P1
   Rieck K, 2010, 26TH ANNUAL COMPUTER SECURITY APPLICATIONS CONFERENCE (ACSAC 2010), P31
   Sheng S, 2009, 6 C EM ANT CEAS
   Verizon, 2014, DAT BREACH INV REP
   Zhang Y., 2006, ISOC
NR 23
TC 0
Z9 0
U1 2
U2 3
PU IEEE
PI NEW YORK
PA 345 E 47TH ST, NEW YORK, NY 10017 USA
BN 978-1-4799-8828-0
PY 2015
BP 157
EP 162
DI 10.1109/ITNG.2015.30
PG 6
WC Computer Science, Information Systems
SC Computer Science
GA BF1LM
UT WOS:000380407500026
DA 2019-03-23
ER

PT B
AU Bazm, M
   Khatoun, R
   Begriche, Y
   Khoukhi, L
   Chen, XZ
   Serhrouchni, A
AF Bazm, Mohammad
   Khatoun, Rida
   Begriche, Youcef
   Khoukhi, Lyes
   Chen, Xiuzhen
   Serhrouchni, Ahmed
BA Essaaidi, M
   Zbakh, M
BF Essaaidi, M
   Zbakh, M
TI Malicious virtual machines detection through a clustering approach
SO 2015 INTERNATIONAL CONFERENCE ON CLOUD TECHNOLOGIES AND APPLICATIONS
   (CLOUDTECH 15)
LA English
DT Proceedings Paper
CT International Conference on Cloud Computing Technologies and
   Applications (CloudTech)
CY JUN 02-04, 2015
CL Marrakech, MOROCCO
DE DDoS; Cloud computing; clustering; entropy; detection
ID DDOS ATTACKS; DEFENSE
AB Cloud computing aims to provide enormous resources and services, parallel processing and reliable access for users on the networks. The flexible resources of clouds could be used by malicious actors to attack other infrastructures. Cloud can be used as a platform to perform these attacks, a virtual machine(VM) in the Cloud can play the role of a malicious VM belonging to a Botnet and sends a heavy traffic to the victim. For cloud service providers, preventing their infrastructure from being turned into an attack platform is very challenging since it requires detecting attacks at the source, in a highly dynamic and heterogeneous environment. In this paper, an approach to detect these malicious behaviors in the Cloud based on the analysis of network parameters is proposed. This approach is a source-based attack detection, which applies both Entropy and clustering methods on network parameters. The environment of Cloud is simulated on Cloudsim. The data clustering allows achieving high performance, with a high percentage of correctly clustered VMs.
C1 [Bazm, Mohammad; Khoukhi, Lyes] Univ Technol Troyes, Troyes, France.
   [Khatoun, Rida; Begriche, Youcef; Serhrouchni, Ahmed] Telecom ParisTech, Paris, France.
   [Chen, Xiuzhen] Shanghai Jiao Tong Univ, Shanghai, Peoples R China.
RP Khatoun, R (reprint author), Telecom ParisTech, Paris, France.
CR Aron Jacob, 2011, NEW SCI, V210, P24
   Badis Hammi, 2014, 8 IFIP INT C AUT INF
   Badis Hammi, 2014, NETW OP MAN S, P1
   Beloglazov A., 2010, P 8 INT WORKSH MIDDL, P1
   Canali C, 2014, J COMPUT SCI TECH-CH, V29, P38, DOI 10.1007/s11390-013-1410-9
   Canali Claudia, 2013, J COMMUNICATION SOFT, V8
   Chen Y, 2007, IEEE T PARALL DISTR, V18, P1649, DOI 10.1109/TPDS.2007.1111
   Choi J., 2014, SOFT COMPUT, P1
   COOKE E, 2005, P USENIX SRUTI WORKS, V39, P44
   Franchini J. C., 2011, Informacoes Agronomicas, P3
   Grance T, 2011, NIST DEFINITION CLOU
   Gu G., 2008, USENIX SEC S, V5, P139
   Kebande Victor R, COGNITIVE APPROACH B
   Khatoun R., 2008, NEW TECHNOLOGIES MOB, P1
   Kind Andreas, 2009, IEEE Transactions on Network and Service Management, V6, P110, DOI 10.1109/TNSM.2009.090604
   KUMAR K, 2007, SIGN PROC COMM NETW, P331
   Kutare  M., 2010, P 7 INT C AUT COMP, P141, DOI DOI 10.1145/1809049.1809073
   Lee YH, 2011, P INT MULT ENG COMP, V1, P1, DOI DOI 10.1016/JJENGTECMAN.2010.12.005
   Li Shuhao, 2011, P 2011 12 INT C PAR, P423
   Lu W, 2011, COMPUT COMMUN, V34, P502, DOI 10.1016/j.comcom.2010.04.007
   Mirkovic J, 2005, IEEE T DEPEND SECURE, V2, P216, DOI 10.1109/TDSC.2005.35
   Narayanan Krishnaprasad, 2011, P 4 ANN ACM BANG C C
   Raghava NS, 2012, COMM SYST NETW TECHN, P569
   Salazar Oscar, 2014, RSA C SAN FRANC CA U
   Silva SSC, 2013, COMPUT NETW, V57, P378, DOI 10.1016/j.comnet.2012.07.021
   Tan ZY, 2014, IEEE T PARALL DISTR, V25, P447, DOI 10.1109/TPDS.2013.146
   Teixeira P. H.d. S., 2010, P 4 ACM INT C DISTR, P216
   WAGNER A, 2005, EN TECHN INFR COLL E, P172
   Wood T., 2007, NSDI, V7, P17
   Xiao B, 2006, J SUPERCOMPUT, V36, P235, DOI 10.1007/s11227-006-8295-0
   Zhang GS, 2006, J RES PRACT INF TECH, V38, P69
NR 31
TC 0
Z9 0
U1 0
U2 0
PU IEEE
PI NEW YORK
PA 345 E 47TH ST, NEW YORK, NY 10017 USA
BN 978-1-4673-8149-9
PY 2015
BP 193
EP 200
PG 8
WC Computer Science, Interdisciplinary Applications; Computer Science,
   Theory & Methods
SC Computer Science
GA BF1LI
UT WOS:000380407100025
DA 2019-03-23
ER

PT J
AU Bertolotti, T
   Magnani, L
AF Bertolotti, Tommaso
   Magnani, Lorenzo
TI Cyber-Bullies as Cyborg-Bullies
SO INTERNATIONAL JOURNAL OF TECHNOETHICS
LA English
DT Article
DE Cyber-Bullying; Cyborg; Distributed Cognition; Internet Safety; Social
   Network Websites
AB This paper advocates a re-introduction of the notion of cyborg in order to acquire a new perspective on studies concerning the development of human cognition in highly technological environments. In particular, the auhtors will show how the notion of cyborg properly engages cognitive issues that have a powerful resonance especially as far as social cognition is concerned, and may consequently provide a new tool for tackling the emergent safety issues concerning sociality mediated by the Internet, and the moral panic occasionally surrounding it.
C1 [Bertolotti, Tommaso; Magnani, Lorenzo] Univ Pavia, Dept Humanities, Pavia, Italy.
RP Bertolotti, T (reprint author), Univ Pavia, Dept Humanities, Pavia, Italy.
OI Bertolotti, Tommaso/0000-0001-5216-1314
CR Beauchere J., 2013, MICROSOFT ISSUES
   Bertolotti T, 2013, ETHICS INF TECHNOL, V15, P285, DOI 10.1007/s10676-013-9324-3
   Bertolotti T, 2011, INT J TECHNOETHICS, V2, P71, DOI 10.4018/jte.2011100105
   Bingham PM, 1999, Q REV BIOL, V74, P133, DOI 10.1086/393069
   Clark A., 2003, NATURAL BORN CYBORGS
   Clark A., 2008, SUPERSIZING MIND EMB
   Clynes Mandfred E., 1960, ASTRONAUTICS, P74
   Debatin B, 2009, J COMPUT-MEDIAT COMM, V15, P83, DOI 10.1111/j.1083-6101.2009.01494.x
   Dennett Daniel, 2003, FREEDOM EVOLVES
   Faiola A., 2005, J COMPUT-MEDIAT COMM, V11, P375, DOI DOI 10.1111/J.1083-6101.2006.TB00318.X
   Haraway D, 1991, SIMIANS CYBORGS WOME, P149, DOI DOI 10.1007/978-1-4020-3803-7_4
   Kowalski RM, 2012, CYBERBULLYING BULLYI
   Krishnan A, 2009, KILLER ROBOTS: LEGALITY AND ETHICALITY OF AUTONOMOUS WEAPONS, P1
   LIBET B, 1983, BRAIN, V106, P623, DOI 10.1093/brain/106.3.623
   Magnani L, 2011, UNDERSTANDING VIOLENCE: THE INTERTWINING OF MORALITY, RELIGION AND VIOLENCE: A PHILOSOPHICAL STANCE, P1, DOI 10.1007/978-3-642-21972-6
   Magnani L, 2007, MORALITY IN A TECHNOLOGICAL WORLD: KNOWLEDGE AS DUTY, P1, DOI 10.1017/CBO9780511498657
   Magnani L., 2009, ABDUCTIVE COGNITION, DOI [10.1007/978-3-642-03631-6, DOI 10.1007/978-3-642-03631-6]
   Pino B., 2010, MIND SOC, V9, P85, DOI [10.1007/s11299-010-0071-4, DOI 10.1007/S11299-010-0071-4]
   Rigby K, 2011, SOC PSYCHOL EDUC, V14, P441, DOI 10.1007/s11218-011-9158-y
   Rizza C., 2013, SOCIAL NETWORKS CYBE
   Sontag LM, 2011, J YOUTH ADOLESCENCE, V40, P392, DOI 10.1007/s10964-010-9575-9
   Verbeek PP, 2008, PHENOMENOL COGN SCI, V7, P387, DOI 10.1007/s11097-008-9099-x
   Waite C, 2015, J SOCIOL, V51, P537, DOI 10.1177/1440783313505007
   Walther JB, 2005, J LANG SOC PSYCHOL, V24, P36, DOI 10.1177/0261927X04273036
NR 24
TC 0
Z9 0
U1 1
U2 1
PU IGI GLOBAL
PI HERSHEY
PA 701 E CHOCOLATE AVE, STE 200, HERSHEY, PA 17033-1240 USA
SN 1947-3451
EI 1947-346X
J9 INT J TECHNOETHICS
JI Int. J. Technoethics
PD JAN-JUN
PY 2015
VL 6
IS 1
SI SI
BP 35
EP 44
DI 10.4018/ijt.2015010103
PG 10
WC Ethics
SC Social Sciences - Other Topics
GA V11VC
UT WOS:000214304700004
DA 2019-03-23
ER

PT B
AU Corb, A
AF Corb, Abbee
BE Hall, N
   Corb, A
   Giannasi, P
   Grieve, JGD
TI Online hate and cyber-bigotry A glance at our radicalized online world
SO ROUTLEDGE INTERNATIONAL HANDBOOK ON HATE CRIME
SE Routledge International Handbooks
LA English
DT Article; Book Chapter
ID POWER
CR Alexander J. D., 2010, OFFLINE ONLINE RADIC
   [Anonymous], 2011, MAIL ONLINE     0316
   [Anonymous], 2002, LAW CONT PROBS, V65, P33
   Anti-Defamation League, RAC GROUPS US COMP G
   Australian Human Rights Commission, 2002, RAC DISCR UN HREOC O
   Baacke D., 1985, NEW CONTRADICTIONS Y
   Baier D., 2005, MAGAZINE SOCIALIZATI, V4, P381
   Barefoot Abigail, 2010, IOWA STATE DAIL 0401
   Beck E. M., 2000, SOCIOL FOCUS, V33, P152
   Beelmann A, 2009, DISKRIMINIERUNG TOLE
   Berkowitz L., 1993, AGGRESSION ITS CAUSE
   Bernstein R., 2004, RACIAL INNOCENCE WHI, Vxviii
   Black D., 1995, STORMFRONT MISSION S
   Blazak R, 2001, AM BEHAV SCI, V44, P982, DOI 10.1177/00027640121956629
   Blythe Will, 2000, ROLLING STONE   0608, P98
   Borstel D., 2006, VIOLENCE DESCRIPTION
   Borum R, 2004, PSYCHOL TERRORISM
   Braun K., 1995, COMMUNICATION   0805
   Brown Staci, 2000, SOJOURNERS       SEP
   Callahan B., 2007, RIGHT YOUTH CLIQUES
   Callahan B., 1993, RIGHT YOUNG PEOPLE E
   Chao Rebecca, 2013, TECHPRESIDENT   0924
   Chau M., 2006, P PAC AS C INF SYST
   Chen Hsinchun, 2003, ADV METHODOLOGIES CO
   Cooper Abraham, 2010, GENOCIDE PREVENT SPR
   Corb A., 2011, MINDS MAYHEM WHITE S
   Corb Abbee, 2008, EXAMINATION REMEDY S
   Corb Abbee, 1998, EXTREMISTS INTERNET
   Corte Ugo, 2008, MUSIC ARTS ACTION, V1
   Cotter JM, 1999, TERROR POLIT VIOLENC, V11, P111, DOI 10.1080/09546559908427509
   Cunningham Erin, 2013, GLOBALPOST      0425
   Daniels J., 2009, CYBER RACISM WHITE S
   Dees M., 1993, HATE TRIAL CASE AM M
   Ezekiel RS, 1995, RACIST MIND PORTRAIT
   Falk A., 2005, UNEMPLOYMENT RIGHT W
   Ferber A. L., 2004, HOME GROWN HATE GEND
   Ferber Abby L., 1998, WHITE MAN FALLING RA
   Fink Naureen C., 2008, TERRORISM DERADICALI
   Fishlock Diana, 2010, PATRIOT NEWS    0803
   Flynn K, 1989, SILENT BROTHERHOOD I
   Fuchs M, 2003, KOLNER Z SOZIOL SOZ, V55, P654, DOI 10.1007/s11577-003-0116-3
   Gamper M, 2006, VIOLENCE DESCRIPTION
   Garcia Gabriela, 2010, ITUNES SELLS WHITE P
   Graham K, 2010, REDISTRIBUTION WHITE
   Green DP, 1998, J PERS SOC PSYCHOL, V75, P82, DOI 10.1037/0022-3514.75.1.82
   Grumke T., 2002, MANUAL RIGHT WING RA
   HAMM MS, 1993, AM SKINHEADS CRIMINO
   Heitmeyer W., 1987, RIGHT EXTREMIST ORIE
   Heitmeyer W., 2002, INT HDB GEWALTFORSCH, P501
   Hodges E., 2002, INT HDB GEWALTFORSCH, P619
   Hoffman Bruce, 2006, INSIDE TERRORISM
   Hofstadter R., 1964, THE RADICAL RIGHT, P75
   Hopf W., 1994, MAGAZINE SOCIALIZATI, V14, P194
   HUSFELDT V, 2006, PROSPECTS, V36, P355, DOI DOI 10.1007/S11125-006-0011-6
   Ibanga Imaeyen, 2009, ABC NEWS        0612
   Jacobs J., 2001, HATE CRIMES CRIMINAL
   JENKINS WD, 1990, STEEL VALLEY KLAN KU
   Kaldenberg W., 1995, COMMUNICATION   1103
   Kaplan Jeffrey, 1998, NATION RACE DEV EURO
   Kennedy S., 1990, THE KLAN UNMASKED
   Kentucky Justice & Public Safety Cabinet, 2007, HAT CRIM HAT INC COM
   Keteyian Armen, 2010, CBS EVENING NEW 0804
   King Angela V., 2009, THESIS U CENTRAL FLO
   Kuhnel W., 2001, VIOLENT CRIME MYTH R, P195
   Lantigua John, 2008, PALM BEACH POST 0726
   LAY S, 1992, INVISIBLE EMPIRE W N
   Lethbridge David, 1994, ARYAN NATIONS CHRIST
   Littman Sol, 1996, BEACON HERALD   0803
   Lopez Clare M., 2011, OCCASIONAL PAPER SER
   LUTHOLTZ MW, 1991, GRAND DRAGON DC STEP
   Maass David, 2010, SAN DIEGO CITY  0908
   Madden Christina L., 2008, POLICY INNOVATI 0205
   McAleer T., 1995, RESISTANCE MAGAZ SPR, P13
   Michael G., 2003, CONFRONTING RIGHT WI
   Minkenberg M, 2000, GOV OPPOS, V35, P170, DOI 10.1111/1477-7053.00022
   Minkenberg Michael, 1998, NEW RADICAL RIGHT CO
   Monks Tara, 2010, NEW YORK JURY N 0511
   Moore Jack B., 1993, SKINHEADS SHAVED BAT
   Moore Leonard J., 1993, CITIZEN KLANSMEN KU
   MUDDE Cas, 2000, IDEOLOGY EXTREME RIG
   Nelson Joe, 2006, DAILY B ONTARIO 0210
   Neumann J., 2002, J CONFLICT VIOLENCE, V4, P95
   Newton Michael, 1991, KU KLUX KLAN ENCY
   Ohlemacher T., 1998, XENOPHOBIA RIGHT WIN
   Olzak S., 1992, DYNAMICS ETHNIC COMP
   Olzak S, 2006, GLOBAL DYNAMICS RACI
   Pierce W., 1995, NATL ALLIANCE MISSIO
   Raftery Miriam, 2009, E COUNTY MAGAZI 0509
   Ray Beverly, 2001, 1 MONDAY, V6
   Ray L, 2004, SOCIOLOGY, V38, P681, DOI 10.1177/0038038504045859
   Reid E, 2007, MOBILIZATION, V12, P177
   Reinares F., 2008, RADICALIZATION PROCE
   Ridgeway James, 1990, BLOOD FACE KU KLUX K
   Rose D. D., 1992, EMERGENCE D DUKE POL
   Schafer John, 2003, FBI LAW ENFORCEMENT, V72
   Scheres Julia, 2002, WIRED MAGAZINE   FEB
   Searchlight, 2001, WHIT NOIS RECHTS ROC
   Shackle Samira, 2013, NEW STATESMAN   0815
   Smithson S., 2012, WASHINGTON TIME 0227
   Spencer Richard, 2013, THE TELEGRAPH   0416
   Stanton Bill, 1991, KLANWATCH BRINGING K
   Stark Holger, 2011, SPIEGEL ONLINE  0315
   Terrorism Research Center, 2008, TARGET FRANCE   0110, V2
   Tiven L., 2003, HATE INTERNET RESPON
   Transnational Terrorism Security & the Rule of Law, 2008, CONC TERR AN RISC DE
   Tuthill Louis, 2006, YOUTH VIOLENCE PREVE, p[199, xi, 310]
   U. S. Department of Homeland Security, 2009, RIGHTW EXTR CURR EC
   Valdez Al, 2002, POLICE LAW ENFO 1001
   Weatherby Georgie Ann, 2005, J HATE STUDIES, V4, P9
   Wendel Bradley W., 2002, LAW CONT PROBLEMS
   Woolf Linda M., 2004, HUMANITY SOC, V28
   Zeskind L., 2009, BLOOD POLITICS HIST
NR 112
TC 0
Z9 0
U1 0
U2 1
PU ROUTLEDGE
PI ABINGDON
PA 2 PARK SQ, MILTON PARK, ABINGDON OX14 4RN, OXFORD, ENGLAND
BN 978-0-203-57898-8; 978-0-415-81890-2
J9 ROUT INT HANDB
PY 2015
BP 306
EP 317
PG 12
WC Criminology & Penology
SC Criminology & Penology
GA BG0ES
UT WOS:000386206300027
DA 2019-03-23
ER

PT B
AU Dao, H
   Mazel, J
   Fukuda, K
AF Dao, Ha
   Mazel, Johan
   Fukuda, Kensuke
GP ACM
TI Understanding abusive web resources: characteristics and
   counter-measures of malicious web resources and cryptocurrency mining
SO ASIAN INTERNET ENGINEERING CONFERENCE (AINTEC 2018)
LA English
DT Proceedings Paper
CT 14th Asian Internet Engineering Conference (AINTEC)
CY NOV 12-14, 2018
CL THAILAND
SP Assoc Comp Machinery, ACM SIGCOMM, Internet Educ & Res Lab, Asian Inst Technol, ThaiREN, WIDE, APNIC, Thai Network Informat Ctr Fdn
DE Web security; in-browser mining; privacy
AB Web security is a big concern in the current Internet; users may visit websites that automatically download malicious codes for leaking user's privacy information, or even mildly their web browser may help for someone's cryptomining.
   In this paper, we analyze abusive web resources (i.e. malicious resources and cryptomining) crawled from the Alexa Top 150,000 sites.
   We highlight the abusive web resources on Alexa ranking, TLD usage, website geolocation, and domain lifetime. Our results show that abusive resources are spread in the Alexa ranking, websites particularly generic Top Level Domain (TLD) and their recently registered domains. In addition, websites with malicious resources are mainly located in China while cryptomining is located in USA. We further evaluate possible counter-measures against abusive web resources. We observe that ad or privacy block lists are ineffective to block against malicious resources while coin-blocking lists are powerful enough to mitigate in-browser cryptomining. Our observations shed light on a little studied, yet important, aspect of abusive resources, and can help increase user awareness about the malicious resources and drive-by mining on web browsers.
C1 [Dao, Ha] Univ Informat Technol, VNU HCM, Ho Chi Minh City, Vietnam.
   [Mazel, Johan] Natl Cybersecur Agcy France, Paris, France.
   [Fukuda, Kensuke] NII Sokendai, Tokyo, Japan.
RP Dao, H (reprint author), Univ Informat Technol, VNU HCM, Ho Chi Minh City, Vietnam.
CR [Anonymous], NY TIMES
   [Anonymous], 2006, EASYPRIVACY
   Bechsen, COINBLOCK
   Cova M., 2010, P 19 INT C WORLD WID, P281, DOI DOI 10.1145/1772690.1772720
   Englehardt  Steven, 2016, CCS 2016
   Eskandari  Shayan, 2018, ARXIV180302887
   FortiGuard Labs, 2005, FORTIGUARD WEB FILT
   Google, 2007, SAF BROWS APIS
   Inc. Alexa Internet, 1996, TOP 500 SIT WEB
   JSEcoin Ltd, JSECOIN DIG CURR DES
   k2japan, 2014, ABP JAP FILT
   Keraf, 2018, NO COIN BLOCK MINERS
   Keraf, COINHIVE MONERO JAVA
   Konoth Radhesh Krishnan, 2018, CCS 2018
   Kuhrer  Marc, 2012, PRAXIS INFORMATIONSV, V35, P11
   Lau  Hon, 2017, UBLOCK ORIGIN EFFICI
   Lau  Hon, 2017, BROWSER BASED CRYPTO
   Li  Z., 2012, P 2012 ACM C COMP CO, P674
   Liao  Shannon, 2018, UNICEF WANTS YOU MIN
   Papadopoulos  Panagiotis, 2018, ARXIV180601994
   Pellegrino  Giancarlo, 2015, WOOT 2015
   Provos  N., 2008, P 17 USENIX SEC S, P1
   Ruth  Jan, 2018, IMC 2018
   Sadiq  Hosh, 2017, BLOCK LISTS PREVENT
   Salon TV, 2018, FAQ WHAT HAPPENS I C
   Scrapinghub, 2017, PYTHON PARSER ADBLOC
   Segura  Jerome, 2017, PERSISTENT DRIVE BY
   Segura  Jerome, STATE MALICIOUS CRYP
   Stone-Gross B., 2011, P 2011 ACM SIGCOMM C, P279
   Wondracek  Gilbert, 2010, WEIS 2010
   Xing  Xinyu, 2015, P 24 INT C WORLD WID, P1286, DOI DOI 10.1145/2736277.2741630
   Zarras  Apostolis, 2014, P 2014 C INT MEAS C, P373
NR 32
TC 0
Z9 0
U1 0
U2 0
PU ASSOC COMPUTING MACHINERY
PI NEW YORK
PA 1515 BROADWAY, NEW YORK, NY 10036-9998 USA
BN 978-1-4503-6131-6
PY 2015
BP 54
EP 61
DI 10.1145/3289166.3289174
PG 8
WC Computer Science, Theory & Methods; Engineering, Electrical & Electronic
SC Computer Science; Engineering
GA BM0BG
UT WOS:000458576100008
DA 2019-03-23
ER

PT J
AU Deniz, M
AF Deniz, Metin
TI A Study on Primary School Students' Being Cyber Bullies and Victims
   According to Gender, Grade, and Socioeconomic Status
SO CROATIAN JOURNAL OF EDUCATION-HRVATSKI CASOPIS ZA ODGOJ I OBRAZOVANJE
LA English
DT Article
DE cyber bullying; refusal cyber bullying; rumour cyber bullying; sexual
   cyber bullying
ID EXPERIENCES; PERCEPTIONS; YOUNGSTERS
AB One of the most important students' problems is cyber bullying that occurs by using technological devices. Research on cyber bullying is mostly based on the types of technological devices used for cyber bullying and the gender difference. Although these variables come to the forefront in studies, there is less research based on variables, such as socioeconomic status and grades. This study analysed whether the level of being the cyber bully and victim differed in terms of the "gender", "grade", and "socioeconomic status" of the primary school students. It consisted of 760 students, attending sixth, seventh, and eighth grades. The age of the participants ranged from 11 to 15 years, with a mean of 12.3 years. The results indicated a significant effect on cyber bullying and cyber victim for gender and socio-economic status, and a significant two-way interaction effect on cyber bullying and victim for gender, socio-economic status, grade and socioeconomic status. For cyber bullying and cyber victimization, no significant three-way interactions between demographic variables (gender, grade and socioeconomic status) were found.
C1 [Deniz, Metin] Bartin Univ, Fac Educ, Bartin, Turkey.
RP Deniz, M (reprint author), Bartin Univ, Fac Educ, Agdaci Kampusu, Bartin, Turkey.
EM metindeniz19@gmail.com
CR Aricak T, 2008, CYBERPSYCHOL BEHAV, V11, P253, DOI 10.1089/cpb.2007.0016
   Ayas T., 2010, ACAD SIGHT INT REFER, V19, P1
   Bargh JA, 2004, ANNU REV PSYCHOL, V55, P573, DOI 10.1146/annurev.psych.55.090902.141922
   BATSCHE GM, 1994, SCHOOL PSYCHOL REV, V23, P165
   Beale A., 2007, CLEARING HOUSE J ED, V81, P8, DOI DOI 10.3200/TCHS.81.1.8-12
   Beale A. V., 2001, PROFESSIONAL SCH COU, V4, P300
   Belsey B., 2007, ATA MAGAZINE, V88, P14
   Bester S, 2010, S AFR J EDUC, V30, P203, DOI 10.15700/saje.v30n2a340
   Campbell M., 2005, AUSTR J GUIDANCE COU, V15, P68, DOI DOI 10.1375/AJGC.15.1.68
   de Wet C, 2007, S AFR J EDUC, V27, P191
   Dehue F, 2008, CYBERPSYCHOL BEHAV, V11, P217, DOI 10.1089/cpb.2007.0008
   Erdur-Baker, 2010, NEW MEDIA SOC, V12, P109, DOI [10.1177/1461444809341260, DOI 10.1177/1461444809341260]
   Erdur-Baker O., 2007, EURASIAN J EDUC RES, V27, P31
   Fraenkel J. R., 2006, DESIGN EVALUATE RES
   Hinduja S, 2008, DEVIANT BEHAV, V29, P129, DOI 10.1080/01639620701457816
   Hinduja Sameer, 2008, BULLYING SCHOOLYARD
   Keith S., 2005, RECLAIMING CHILDREN, V13, P224
   Kowalski M. R., 2008, CYBER BULLYING DIGIT
   Kowalski RM, 2007, J ADOLESCENT HEALTH, V41, pS22, DOI 10.1016/j.jadohealth.2007.08.017
   Li Q, 2007, COMPUT HUM BEHAV, V23, P1777, DOI 10.1016/j.chb.2005.10.005
   Li Q, 2006, SCHOOL PSYCHOL INT, V27, P157, DOI 10.1177/0143034306064547
   Mark L. K, 2009, THESIS
   Martin M., 2005, ED J, V86, P28
   Nelson M., 2003, SCH BULLIES GOING HI
   Olweus D, 1999, BULLYING PREVENTION
   PATCHIN JW, 2006, YOUTH VIOLENCE JUV J, V4, P148, DOI DOI 10.1177/1541204006286288
   Shariff Shaheen., 2008, CYBER BULLYING ISSUE
   Slonje R, 2008, SCAND J PSYCHOL, V49, P147, DOI 10.1111/j.1467-9450.2007.00611.x
   Smith P. K., 2006, INVESTIGATION CYBERB
   Stys Y., 2004, THESIS
   Swart E, 2009, S AFR J EDUC, V29, P405
   Topcu C, 2008, CYBERPSYCHOL BEHAV, V11, P643, DOI 10.1089/cpb.2007.0161
   Vandebosch H, 2008, CYBERPSYCHOL BEHAV, V11, P499, DOI 10.1089/cpb.2007.0042
   Vandebosch H, 2009, NEW MEDIA SOC, V11, P1349, DOI 10.1177/1461444809341263
   Willard N., 2005, EDUCATORS GUIDE CYBE
   Williams K, 2007, J ADOLESCENT HEALTH, V41, P14, DOI DOI 10.1016/J.JADOHEALTH.2007.08.018
   Ybarra ML, 2004, J CHILD PSYCHOL PSYC, V45, P1308, DOI 10.1111/j.1469-7610.2004.00328.x
NR 37
TC 0
Z9 0
U1 1
U2 10
PU FAC TEACHER EDUCATION
PI ZAGREB
PA UNIV ZAGREB, SAVSKA CESTA 77, ZAGREB, 00000, CROATIA
SN 1848-5189
EI 1848-5197
J9 CROAT J EDUC
JI Croat. J. Educ.
PY 2015
VL 17
IS 3
BP 659
EP 680
DI 10.15516/cje.v17i3.835
PG 22
WC Education & Educational Research
SC Education & Educational Research
GA CX9DR
UT WOS:000366005700003
DA 2019-03-23
ER

PT B
AU Gueraich, S
   Bouzobra, B
AF Gueraich, Sonia
   Bouzobra, Bouchra
GP IEEE
TI Corporate Memory managed by Semantic Web Service
SO 2015 FIRST INTERNATIONAL CONFERENCE ON NEW TECHNOLOGIES OF INFORMATION
   AND COMMUNICATION (NTIC)
LA English
DT Proceedings Paper
CT 1st International Conference on New Technologies of Information and
   Communication NTIC
CY NOV 08-09, 2015
CL Mathematics and Informatics Department, Institute of Science and
   Technolog, Algeria, ALGERIA
SP Mathematics and Informatics Deparment, Institute of Science and Technology of Abdelhafid Boussouf University Center of Mila Algeria, MELILAB Laboratory Mathematics
HO Mathematics and Informatics Department, Institute of Science and Technolog
DE Corporate memory; semantic web service; domain ontology web service
AB The purpose of designing a corporate memory within an industrial-based organization is to facilitate user access to critical knowledge held in this memory. So, the objective of corporate semantic web service architecture that we propose is to include knowledge in domain ontology and to make them easily accessible by users. In our context, knowledge contained in the ontology concerns industrial medical domain. Industrial medicine helps prevent abuses of workers (accidents, illnesses, etc.) both physically and mentally. The paper problematic treats two aspects: the first is how to construct the static component of the corporate memory defined by ontology to satisfy users. The second is how to realize the dynamic component to exploit the corporate memory by a web service. This web service is semantic because it is merged from both: the semantic web and the web service paradigms. In order to check the validity of this architecture, we have implemented a case.
C1 [Gueraich, Sonia] Abd Al Hamid Mehri Univ, LIRE Lab, Constantine 25000, Algeria.
   [Bouzobra, Bouchra] Abd Al Hamid Mehri Univ, TLSI Dept, Constantine 25000, Algeria.
RP Gueraich, S (reprint author), Abd Al Hamid Mehri Univ, LIRE Lab, Constantine 25000, Algeria.
EM Sonia.gueraich@gmail.com; Bouzobra_b@yahoo.fr
CR Abecker A, 1998, IEEE INTELL SYST APP, V13, P40, DOI 10.1109/5254.683209
   Dehane A., 2011, EVALUATION TECHNIQUE
   ERMINE JL, 1996, SYSTEMES CONNAISSANC
   Fournier-Morel X., 2006, SOA GUIDE ARCHITECTU
   Gandon  F., 2002, THESIS
   Gueraich S., 2008, P INT AR C INF TECHN
   McIlraith Sheila A., 2001, SEMANTIC WEB SERVICE
   Nagendra Prasad M., 1996, P KAW 96
   POMIAN J., 1996, MEMOIRE ENTREPRISE T
   sonia Gueraich, 2014, 4 INT S ISKO M UNPUB
   Steels L, 1993, P ISMICK 93 COMP FRA, P9
   Van Heijst G., 1996, P KAWS 96 CAN
NR 12
TC 0
Z9 0
U1 0
U2 0
PU IEEE
PI NEW YORK
PA 345 E 47TH ST, NEW YORK, NY 10017 USA
BN 978-1-4673-6685-4
PY 2015
PG 6
WC Computer Science, Information Systems; Telecommunications
SC Computer Science; Telecommunications
GA BF3DH
UT WOS:000380529300024
DA 2019-03-23
ER

PT B
AU Gurung, B
   Prasad, PWC
   Alsadoon, A
   Elchouemi, A
AF Gurung, Biswas
   Prasad, P. W. C.
   Alsadoon, Abeer
   Elchouemi, Amr
GP IEEE
TI Enhanced Virtual Password Authentication Scheme Resistant to Shoulder
   Surfing
SO 2015 SECOND INTERNATIONAL CONFERENCE ON SOFT COMPUTING AND MACHINE
   INTELLIGENCE (ISCMI)
LA English
DT Proceedings Paper
CT 2nd International Conference on Soft Computing and Machine Intelligence
   (ISCMI)
CY NOV 23-24, 2015
CL Hong Kong, PEOPLES R CHINA
DE Virtual Password Authentication; Sholder Surfing; Authentication Scheme;
   Password
AB A username and password based login mechanism is commonly used for authenticating a user in online environments. It is a popular scheme because it helps to balance the usability and security traits of the system. However, online environments and pervasive computing may bring many risks through adversaries. Shoulder-surfing attack is one of the risks where attacker observes the authentication process and captures the password of victims. This paper proposes a hybrid-based authentication scheme termed "Enhanced Virtual Password Authentication (EVPA)". EVPA is designed to implement a virtual password mechanism to resist the shoulder surfing attacks. The virtual password mechanism requires a string part of password and a mathematical functional value to secure user passwords. The mathematical functional value keeps changing for each login session. This method uses a system generated random value and secret mathematical operation against the pre-selected secret number to obtain a mathematical functional value. Several experiments were conducted and the results demonstrate that systems are resilient to password attacks and usable for day to day purposes.
C1 [Gurung, Biswas; Prasad, P. W. C.; Alsadoon, Abeer] Charles Sturt Univ, Sch Comp & Math, Sydney, NSW, Australia.
   [Elchouemi, Amr] Walden Univ, Minneapolis, MN USA.
RP Gurung, B (reprint author), Charles Sturt Univ, Sch Comp & Math, Sydney, NSW, Australia.
CR Albayati M. R., 2014, 2014 INT C MATH COMP
   Almuairfi S, 2013, MATH COMPUT MODEL, V58, P108, DOI 10.1016/j.mcm.2012.07.005
   Chakraborty N, 2014, IEEE STUDENT TECHNOL, P13, DOI 10.1109/TechSym.2014.6807906
   Chen Y., 2013, 2013 INT S NEXT GEN, P161
   Cushing T., 2015, HUMANS STILL WEAKEST
   Gowraj N., 2013, 2013 43 ANN IEEE IFI
   Lashkari A., 2012, INT J COMPUTER SCI I, V6, P145
   Lashkari A. H., 2011, 2011 IEEE 11 INT C C, P164
   Liu X., 2011, 2011 6 INT C IM GRAP, P949
   Mulwani K., 2013, INT J EMERGING TECHN, V3, P103
   Pandey S., 2013, CONFL 2013 NEXT GEN, P144
   Park Mirang, 2014, 2014 17th International Conference on Network-Based Information Systems (NBiS). Proceedings, P495, DOI 10.1109/NBiS.2014.87
   Rekha N., 2011, 2011 8 INT C INF TEC, P366
   Sreelatha M., 2011, INT J NETWORK SECURI, V3, P111
   Umadevi P., INT C INF COMM EMB S
   Wu T., 2013, INT J INF SECUR, V13, P245
NR 16
TC 0
Z9 0
U1 0
U2 0
PU IEEE
PI NEW YORK
PA 345 E 47TH ST, NEW YORK, NY 10017 USA
BN 978-1-4673-9819-0
PY 2015
BP 134
EP 139
DI 10.1109/ISCMI.2015.37
PG 6
WC Computer Science, Artificial Intelligence; Computer Science, Theory &
   Methods; Engineering, Electrical & Electronic
SC Computer Science; Engineering
GA BE7PI
UT WOS:000375666100028
DA 2019-03-23
ER

PT S
AU Hashim, K
   Al-Sharqi, L
   Kutbi, I
AF Hashim, K.
   Al-Sharqi, L.
   Kutbi, I.
BE Chova, LG
   Martinez, AL
   Torres, IC
TI SOCIAL MEDIA IMPACT ON STUDENTS' SOCIAL BEHAVIOR: A FACULTY PERCEPTION
   COMPARISON BETWEEN GENDERS
SO ICERI2015: 8TH INTERNATIONAL CONFERENCE OF EDUCATION, RESEARCH AND
   INNOVATION
SE ICERI Proceedings
LA English
DT Proceedings Paper
CT 8th International Conference of Education, Research and Innovation
   (ICERI)
CY NOV 16-20, 2015
CL Seville, SPAIN
DE Social media; social behavior; faculty perception; perception
   difference; gender difference; higher education
AB Social media has impacted our society as an instrument for social communication. This study investigates gender differences and similarities of King Abdulaziz University (KAU) instructors' perceptions of social media impact on social behavior of students. The sample size was 507 male and female instructors of different ages. Research outcome indicates that instructors are familiar with and are immersed in social media use with female instructors being the heavier users of social media. Findings support the advantages of social media use on students' social behavior and do not indicate any obvious disadvantages. The findings include identification of dominant gender-based and common perceptions. Common positive factors include ability to share ideas and knowledge with a wider and more varied audience, collaborate with others to achieve goals, improve ability to contribute to society, improve connectedness to communities and understand community issues in a better way. Common concerns relate to physical inactivity, being less productive and distracted from everyday life activities, social introversion, exposure to bullying and domination attitudes; and mental dullness. These findings can help identify possible strategies to mitigate concerns relating to the use of social media.
C1 [Hashim, K.; Al-Sharqi, L.; Kutbi, I.] King Abdulaziz Univ, Jeddah 21413, Saudi Arabia.
RP Hashim, K (reprint author), King Abdulaziz Univ, Jeddah 21413, Saudi Arabia.
CR Bagget S. B., 2012, VIRGINIA LIB, V58, P19
   Chen B., 2012, INT REV RES OPEN DIS, V13
   Guimaraes T, 2014, REVEALED DEMOGRAPHIC
   Junco R., 2010, CYBERPSYCHOLOGY BEHA, V13
   Lee L, 2015, COMPUT EDUC, V85, P84, DOI 10.1016/j.compedu.2015.02.006
   Liu Y., 2010, J ED TECHNOL DEV EXC, V3, P101
   Madge C, 2009, LEARN MEDIA TECHNOL, V34, P141, DOI 10.1080/17439880902923606
   Mazman SG, 2011, TURK ONLINE J EDUC T, V10, P133
   Velenzuela S., 2008, LESSONS FACEBOOK EFF
   Wang Q, 2011, EFFECTS SOCIAL MEDIA
   Zainudin S. S., 2011, REV ADM PUBLICASI PO, V2
NR 11
TC 0
Z9 0
U1 1
U2 2
PU IATED-INT ASSOC TECHNOLOGY EDUCATION A& DEVELOPMENT
PI VALENICA
PA LAURI VOLPI 6, VALENICA, BURJASSOT 46100, SPAIN
SN 2340-1095
BN 978-84-608-2657-6
J9 ICERI PROC
PY 2015
BP 3618
EP 3627
PG 10
WC Education & Educational Research
SC Education & Educational Research
GA BE9EB
UT WOS:000377304003097
DA 2019-03-23
ER

PT S
AU Houston, N
AF Houston, Nancy
BE Ogun, MN
TI How Human Issues Impact Confronting Cyber Terrorism
SO TERRORIST USE OF CYBERSPACE AND CYBER TERRORISM: NEW CHALLENGES AND
   RESPONSES
SE Nato Science for Peace and Security Series D-Information and
   Communication Security
LA English
DT Proceedings Paper
CT Conference on NATO Advanced Training Course (ATC) on Terrorist Use of
   the Internet
CY DEC 08-12, 2014
CL Ohrid, MACEDONIA
SP NATO
DE Human behavior; cyber security; cognitive load; bias; incentives
ID SITUATION AWARENESS; EXPERIENCE
AB Human behavior plays a major role in the effectiveness of cyber security efforts although the human typically receives far less attention than the technology. Perhaps the greatest challenge to cyber security is that people are inherently behind each cyber problem as well as its solution [1]. This paper examines the behavioral aspects of cognitive overload, bias, and incentives. These aspects of human behavior all affect the decision making of those who develop policy and strategy, those who fall victim to cyber attacks, and those who initiate cyber attacks.
C1 [Houston, Nancy] Univ Advancing Technol, Tempe, AZ 85283 USA.
   [Houston, Nancy] Acad Art Univ, San Francisco, CA USA.
RP Houston, N (reprint author), Univ Advancing Technol, Tempe, AZ 85283 USA.
CR Alberts D. S., 2011, AGILITY ADVANTAGE SU
   [Anonymous], 1978, MBA KNOWLEDGE BASE
   [Anonymous], 2006, SAS050
   Baddeley M., 2011, BEHAV ANAL ONLINE PR
   Bravo-Lillo C., 2013, S US PRIV SEC SOUPS
   Bravo-Lillo C, 2011, IEEE SECUR PRIV, V9, P18, DOI 10.1109/MSP.2010.198
   Cowan N., 2001, BEHAV BRAIN SCI, V24, P77
   Dutt V, 2013, HUM FACTORS, V55, P605, DOI 10.1177/0018720812464045
   Dutt V, 2011, LECT NOTES COMPUT SC, V6818, P280, DOI 10.1007/978-3-642-22348-8_24
   ENDSLEY MR, 1995, HUM FACTORS, V37, P32, DOI 10.1518/001872095779049543
   Funabashi Y, 2012, B ATOM SCI, V68, P9, DOI 10.1177/0096340212440359
   Hertwig R, 2004, PSYCHOL SCI, V15, P534, DOI 10.1111/j.0956-7976.2004.00715.x
   Houston N., 2011, HUMAN FACTORS NATO N
   Houston N., 2012, NATO NETW EN CAP C
   Jennings C., 2013, BUILDING HUMAN FIREW
   Kirsh D., 2000, INTELLECTICA, V2000, P19
   Moag J., 2011, HUMAN BEHAV SECURITY
   Nelson A., 2014, WHAT EVERYONE NEEDS
   Nickel S., 2014, NATOS JAMIE SHEA REF
   Paganini P., 2012, WHY HUMANS COULD BE
   Pawlyk Oriana, 2014, EXPERT CYBERSEUCITY
   Pfleeger S.L., 2011, WORKSHOP REPORT CYBE
   Pfleeger SL, 2012, COMPUT SECUR, V31, P597, DOI 10.1016/j.cose.2011.12.010
   Roman J., 2013, CREATING SCI SECURIT
   Sankar S., 2012, TEDGLOBAL
   Sasse M.A., 2014, TECHNOLOGY SHOULD BE, P33, DOI [10.1007/978-3-319-06811.-4_7, DOI 10.1007/978-3-319-06811.-4_7]
   Shteynberg G, 2013, SOC PSYCHOL PERS SCI, V4, P738, DOI 10.1177/1948550613479807
   Silowash G., 2012, CMUSEI2012TR012 CERT
   Singer P. W, 2014, CYBERSECURITY CYBERW
   State of Michigan, 2012, CYBER TRAINING 3 0 N
   Sunshine J., 2009, USENIX 09
   Tyworth M., 2013, EAI ENDORSED T SECUR, V13, P1, DOI 10.4108/trans.sesa.01-06.2013.e6
   Vredenburgh AG, 2006, HUM FAC ER, P345
   Wang H., 2013, HCI INT 2013, DOI 10.1007,1978-3-642-39476-8_152
   Wybourne M, 2009, NATL CYBER SECURITY
NR 35
TC 0
Z9 0
U1 1
U2 3
PU IOS PRESS
PI AMSTERDAM
PA NIEUWE HEMWEG 6B, 1013 BG AMSTERDAM, NETHERLANDS
SN 1874-6268
BN 978-1-61499-528-9; 978-1-61499-527-2
J9 NATO SCI PEAC SECUR
PY 2015
VL 42
BP 102
EP 115
DI 10.3233/978-1-61499-528-9-102
PG 14
WC Information Science & Library Science; International Relations
SC Information Science & Library Science; International Relations
GA BF6OF
UT WOS:000383375300008
DA 2019-03-23
ER

PT B
AU Kim, DH
   Youn, MK
AF Kim, Dong-Ho
   Youn, Myoung-Kil
BE Lee, JW
   Kim, DH
   Youn, MK
   Lee, JH
   Hwang, HJ
TI Pursuing Justice against the Abuse of the Rich through Social Media: A
   Case Study
SO SCIENCE, TECHNOLOGY AND HUMANITIES FOR BUSINESS AND ECONOMIC
   SUSTAINABILITY, 2015 INTERNATIONAL CONFERENCE ON BUSINESS AND ECONOMICS
   (ICBE2015)
LA English
DT Proceedings Paper
CT International Conference on Business and Economics (ICBE2015)
CY JUL 08-11, 2015
CL Seoul Natl Univ Hoam Fac House, Seoul, SOUTH KOREA
SP Korea Distribut Sci Assoc, Shandong Univ Polit Sci & Law, Green Acad, Sci Res & Educ Ctr, E Asia Business Econ Assoc, Korea Business Activ Soc, Int Convergence Management Assoc, Korea Informat Technol Mkt Assoc, Natl Res Fdn Korea
HO Seoul Natl Univ Hoam Fac House
DE Income Inequality; Social Media; Nut Rage; Technology; Air Rage
ID INCOME INEQUALITY
AB The purpose of this case study is to compare and contrast two recent legal cases and to derive practical implications therefrom to promote social justice in terms of income inequality. This is a case study, an analytical approach, which focuses on exploring and analyzing two of the most recent legal cases of abuse of the rich in order to identify the effects of social media on these types of cases. Despite the availability of many studies and findings about the tolerance level to income inequality, the following logic was more appropriate in applying and analyzing the two cases: "If people don't know, see, or experience the abuse of the rich or income inequality, they are more tolerant of the abuse and income inequality."Based on the analyses of the two cases, the paper concludes that these are not the usual air rage cases; they were more of the abuse of the rich, and the punishment was decided by the use of technology.
C1 [Kim, Dong-Ho] SUNY Empire State Coll, Ithaca Unit, New York, NY USA.
   [Youn, Myoung-Kil] Eulji Univ, Coll Hlth Ind, Daejeon, South Korea.
RP Youn, MK (reprint author), Eulji Univ, Coll Hlth Ind, Daejeon, South Korea.
EM Dongho.kim@esc.edu; retail21@hanmail.net
CR Becker G., 1995, BLOOMBERG BUSINESS
   Choe Sanghun, 2015, NY TIMES
   Davenport C., 2013, NATL J
   Jin J., 2014, THE CHOSUNILBO
   Lubker M, 2004, INT LABOUR REV, V143, P91, DOI 10.1111/j.1564-913X.2004.tb00547.x
   Martinez M., 2015, CNN             0304
   Nanayakkara R., 2014, TRANSPARENCY INT
   Penzenstadler N, 2015, US TODAY
   Reiman J., 1998, RICH GET RICHER POOR
   Rozer J, 2013, SOC INDIC RES, V113, P1009, DOI 10.1007/s11205-012-0124-7
   Schneider SM, 2012, SOC INDIC RES, V106, P419, DOI 10.1007/s11205-011-9816-7
   Teller S., 2014, ONDEVICE RES
   Wike R., 2015, FACT TANK NEWS NUMBE
   Wu N., 2014, JOURNALISTS RESOURCE
   Wu XG, 2009, CHINA QUART, P1033, DOI 10.1017/S0305741009990610
   You J., 2014, AM SOCIOL REV, V70, P136
NR 16
TC 0
Z9 0
U1 1
U2 1
PU KODISA
PI SEONGNAM
PA HANSHIN OFFICETEL STE 1030, 2463-4 SHINHEUNG-DONG SUJEONG-GU, SEONGNAM,
   GYEONGGI-DO 461-720, SOUTH KOREA
PY 2015
BP 315
EP 316
PG 2
WC Business; Economics
SC Business & Economics
GA BD9RF
UT WOS:000365145700054
DA 2019-03-23
ER

PT S
AU Kobayashi, M
   Sosik, VS
   Huffaker, D
AF Kobayashi, Marina
   Sosik, Victoria Schwanda
   Huffaker, David
BE Abascal, J
   Barbosa, S
   Fetter, M
   Gross, T
   Palanque, P
   Winckler, M
TI "Not Some Trumped Up Beef": Assessing Credibility of Online Restaurant
   Reviews
SO HUMAN-COMPUTER INTERACTION - INTERACT 2015, PT III
SE Lecture Notes in Computer Science
LA English
DT Proceedings Paper
CT 15th IFIP TC.13 International Conference on Human-Computer Interaction
   (INTERACT)
CY SEP 14-18, 2015
CL Bamberg, GERMANY
SP Int Federat Informat Proc Tech Comm 13, Univ Bamberg, Microsoft Res, Oxford Univ Press, SAP, Noldus
DE eWOM; Online review credibility; Online review platforms
ID WORD-OF-MOUTH; INFORMATION; CONSUMERS; PRODUCT
AB Online reviews, or electronic word of mouth (eWOM), are an essential source of information for people making decisions about products and services, however they are also susceptible to abuses such as spamming and defamation. Therefore when making decisions, readers must determine if reviews are credible. Yet relatively little research has investigated how people make credibility judgments of online reviews. This paper presents quantitative and qualitative results from a survey of 1,979 respondents, showing that attributes of the reviewer and review content influence credibility ratings. Especially important for judging credibility is the level of detail in the review, whether or not it is balanced in sentiment, and whether the reviewer demonstrates expertise. Our findings contribute to the understanding of how people judge eWOM credibility, and we suggest how eWOM platforms can be designed to coach reviewers to write better reviews and present reviews in a manner that facilitates credibility judgments.
C1 [Kobayashi, Marina; Sosik, Victoria Schwanda; Huffaker, David] Google Inc, Mountain View, CA 94043 USA.
RP Sosik, VS (reprint author), Google Inc, Mountain View, CA 94043 USA.
EM kobayashim@google.com; victoriasosik@google.com; huffaker@google.com
CR ARNDT J, 1967, J MARKETING RES, V4, P291, DOI 10.2307/3149462
   Banning SA, 2007, COMMUN Q, V55, P451, DOI 10.1080/01463370701665114
   Bansal H. S., 2000, J SERV RES-US, V3, P166, DOI DOI 10.1177/109467050032005
   Bart Y, 2005, J MARKETING, V69, P133, DOI 10.1509/jmkg.2005.69.4.133
   BROWN J. J, 1987, RES CONSUMER BEHAV, V14, P350, DOI DOI 10.1086/209118
   Buhrmester M, 2011, PERSPECT PSYCHOL SCI, V6, P3, DOI 10.1177/1745691610393980
   Callister TA, 2000, ADV READ L, V7, P403
   Castillo C., 2011, P 20 INT C WORLD WID, P675, DOI DOI 10.1145/1963405.1963500
   DICHTER E, 1966, HARVARD BUS REV, V44, P147
   Doh SJ, 2009, CYBERPSYCHOL BEHAV, V12, P193, DOI 10.1089/cpb.2008.0109
   Engel J.F., 1993, CONSUMER BEHAV
   Fitch J.W., 2001, J AM SOC INFORM SCI, V52, P499
   Flanagin AJ, 2000, JOURNALISM MASS COMM, V77, P515, DOI 10.1177/107769900007700304
   Gilly MC, 1998, J ACAD MARKET SCI, V26, P83, DOI 10.1177/0092070398262001
   Gretzel U., 2006, TOURISM BUSINESS FRO, P9, DOI DOI 10.1016/B978-0-7506-6377-9.50009-2
   Gupta A., 2012, P 1 WORKSH PRIV SEC
   HERR PM, 1991, J CONSUM RES, V17, P454, DOI 10.1086/208570
   Horrigan J., 2015, INTERNET CONSUMER CH
   Hunt J.M., 1987, J ACAD MARKET SCI, V15, P11
   ILGEN DR, 1979, J APPL PSYCHOL, V64, P349, DOI 10.1037/0021-9010.64.4.349
   Ion Iulia, 2014, P SIGCHI C HUM FACT, P2657, DOI DOI 10.1145/2556288.2557330
   Kittur A, 2008, CHI 2008: 26TH ANNUAL CHI CONFERENCE ON HUMAN FACTORS IN COMPUTING SYSTEMS VOLS 1 AND 2, CONFERENCE PROCEEDINGS, P453
   Kittur A, 2008, CSCW: 2008 ACM CONFERENCE ON COMPUTER SUPPORTED COOPERATIVE WORK, CONFERENCE PROCEEDINGS, P477
   Kusumasondjaja S., 2012, Journal of Vacation Marketing, V18, P185, DOI 10.1177/1356766712449365
   Litvin SW, 2008, TOURISM MANAGE, V29, P458, DOI 10.1016/j.tourman.2007.05.011
   Mackiewicz J., 2008, HDB RES COMPUTER MED, P252, DOI 10.4018/978-1-59904-863-5.ch020
   Metzger MJ, 2010, J COMMUN, V60, P413, DOI 10.1111/j.1460-2466.2010.01488.x
   Milne GR, 2004, J CONSUM AFF, V38, P217, DOI 10.1111/j.1745-6606.2004.tb00865.x
   MIZERSKI RW, 1982, J CONSUM RES, V9, P301, DOI 10.1086/208925
   Ott M., 2012, P WWW 2012
   Pennebaker J. W., 2001, LINGUISTIC INQUIRY W
   SHETH JN, 1971, J ADVERTISING RES, V11, P15
   Strauss A., 1990, BASICS QUALITATIVE R
   SUNDAR SS, 2008, DIGITAL MEDIA YOUTH, P73, DOI DOI 10.1162/DMAL.9780262562324.073
   Sweeney J.C., 2007, EUR J MARKETING, V42, P344
   Xie H, 2011, INT J HOSP MANAG, V30, P178, DOI 10.1016/j.ijhm.2010.04.008
   Xu RH, 2003, STAT MED, V22, P3527, DOI 10.1002/sim.1572
NR 37
TC 0
Z9 0
U1 0
U2 8
PU SPRINGER-VERLAG BERLIN
PI BERLIN
PA HEIDELBERGER PLATZ 3, D-14197 BERLIN, GERMANY
SN 0302-9743
BN 978-3-319-22698-9; 978-3-319-22697-2
J9 LECT NOTES COMPUT SC
PY 2015
VL 9298
BP 116
EP 131
DI 10.1007/978-3-319-22698-9_9
PG 16
WC Computer Science, Information Systems; Computer Science, Theory &
   Methods
SC Computer Science
GA BD8CR
UT WOS:000363807600009
DA 2019-03-23
ER

PT J
AU Kumar, A
   Ramanathan, K
AF Kumar, Anish
   Ramanathan, K.
TI Virtual Screening Approach to Identify Potential ALK Inhibitor from
   Traditional Chinese Medicine Database
SO RESEARCH JOURNAL OF PHARMACEUTICAL BIOLOGICAL AND CHEMICAL SCIENCES
LA English
DT Article
DE Crizotinib resistance; Traditional Chinese medicine database (TCMD);
   Virtual screening; Molecular docking
AB Anaplastic Lymphoma Kinase has been in the spotlight since it was found to be a potential target for the treatment of Non-Small Cell Lung Cancer and as a landmark discovery till recent days, the most promising drug considered against it was crizotinib. Since the identification of certain mutations in ALK gene, there has been a reported decrease in the therapeutic efficacy of crizotinib due to the most common noted reason of drug resistance. Thus, it has been common strive among scientists to find a drug more potent and therapeutically effective than Crizotinib, while at the same time convincing to pose the least chances of having a side-effect. In this study, a novel class of lead molecule was identified from the traditional Chinese medicine database using virtual screening approach. All collected the compounds from TCM Database on the basis of structural similarity and checked their ADME properties using the Lipinski's rule of five. Following this, the toxicity of the screened compounds was analyzed. Finally the short listed compounds were employed under molecular docking study. Thus, the obtained results indicate that Graveoline can become a promising lead compound against NSCLC and prove effective against the treatment of crizotinib resistant ALK mutations.
C1 [Kumar, Anish; Ramanathan, K.] VIT Univ, Sch Bio Sci & Technol, Ind Biotechnol Div, Vellore 632014, Tamil Nadu, India.
RP Ramanathan, K (reprint author), VIT Univ, Sch Bio Sci & Technol, Ind Biotechnol Div, Vellore 632014, Tamil Nadu, India.
CR Abdelghany Sam, 2011, FORMULARY J
   Berman HM, 2000, NUCLEIC ACIDS RES, V28, P235, DOI 10.1093/nar/28.1.235
   Clark DE, 1999, J PHARM SCI-US, V88, P807, DOI 10.1021/js9804011
   CONNOLLY ML, 1983, J APPL CRYSTALLOGR, V16, P548, DOI 10.1107/S0021889883010985
   CONNOLLY ML, 1983, SCIENCE, V221, P709, DOI 10.1126/science.6879170
   Ertl P, 2000, J MED CHEM, V43, P3714, DOI 10.1021/jm000942e
   Fadlalla K, 2011, ANTICANCER RES, V31, P233
   Feldman HJ, 2006, FEBS LETT, V580, P1649, DOI 10.1016/j.febslet.2006.02.003
   Ghosh S, 2014, PHYTOTHER RES, V28, P1153, DOI 10.1002/ptr.5107
   Hofherr SE, 2011, PLOS ONE, V6, DOI 10.1371/journal.pone.0017076
   Johnson AM, 2014, LUNG CANCER, V83, P401, DOI 10.1016/j.lungcan.2014.01.008
   Karthick V, 2013, SPRINGERPLUS, V2, DOI 10.1186/2193-1801-2-115
   Kumar NS, 2012, J ADV PHARM TECHNOL, V3, P57, DOI 10.4103/2231-4040.93559
   Mok TS, 2009, NEW ENGL J MED, V361, P947, DOI 10.1056/NEJMoa0810699
   Mok TS, 2011, NAT REV CLIN ONCOL, V32
   Muegge I, 2003, MED RES REV, V23, P302, DOI 10.1002/med.10041
   O'Connor ML, 2014, CANCER LETT, V344, P180, DOI 10.1016/j.canlet.2013.11.012
   Peters S, 2013, LUNG CANCER, V81, P145, DOI 10.1016/j.lungcan.2013.03.017
   Proudfoot JR, 2002, BIOORG MED CHEM LETT, V12, P1647, DOI 10.1016/S0960-894X(02)00244-5
   Remko M, 2009, J MOL STRUC-THEOCHEM, V897, P73, DOI 10.1016/j.theochem.2008.11.021
   Schiller JH, 2002, NEW ENGL J MED, V346, P92, DOI 10.1056/NEJMoa011954
   Schneidman D, 2006, NUCLEIC ACIDS RES, V33, P363
   Shigdar S, 2014, CANCER LETT, V345, P271, DOI 10.1016/j.canlet.2013.07.031
   Shoichet BK, 2004, NATURE, V432, P862, DOI 10.1038/nature03197
   Skarda J., 2008, CANC THER, V6, P377
   Soda M, 2007, NATURE, V448, P561, DOI 10.1038/nature05945
   Sun HY, 2013, J CHEM INF MODEL, V53, P2376, DOI 10.1021/ci400188q
   Tetko, 2005, DRUG DISCOV TODAY, V10, P1497
   Tondi D, 1999, CHEM BIOL, V6, P319, DOI 10.1016/S1074-5521(99)80077-5
   Wang RX, 1997, J CHEM INF COMP SCI, V37, P615, DOI 10.1021/ci960169p
   Wu TS, 2003, J CHIN CHEM SOC-TAIP, V50, P171, DOI 10.1002/jccs.200300024
   Zhang C, 1997, J MOL BIOL, V267, P707, DOI 10.1006/jmbi.1996.0859
NR 32
TC 0
Z9 0
U1 0
U2 0
PU RJPBCS RESEARCH JOURNAL PHARMACEUTICAL, BIOLOGICAL & CHEMICAL SCIENCES
PI PRODDATUR
PA RJPBCS RESEARCH JOURNAL PHARMACEUTICAL, BIOLOGICAL & CHEMICAL SCIENCES,
   PRODDATUR, 00000, INDIA
SN 0975-8585
J9 RES J PHARM BIOL CHE
JI Res. J. Pharm. Biol. Chem. Sci.
PD JAN-FEB
PY 2015
VL 6
IS 1
BP 94
EP 101
PG 8
WC Multidisciplinary Sciences
SC Science & Technology - Other Topics
GA VB1EM
UT WOS:000413254900016
DA 2019-03-23
ER

PT B
AU Mattinen, T
   Macey, J
AF Mattinen, Topias
   Macey, Joseph
GP Assoc Comp Machinery
TI Online Abuse and Age in Dota 2
SO MINDTREK'18: PROCEEDINGS OF THE 22ND INTERNATIONAL ACADEMIC MINDTREK
   CONFERENCE
LA English
DT Proceedings Paper
CT 22nd International Academic Mindtrek Conference / Mindtrek Conference
CY OCT 10-11, 2018
CL Tampere, FINLAND
SP ACM SIGMM, ACM SIGCHI, COSS Assoc, Univ Tampere
DE Esports; MOBA; Dota 2; Online abuse; Trolling; Flaming; Youth;
   Adolescent; Online Gaming; Toxic Behaviour
ID VIOLENCE; COMMUNICATION; ADOLESCENTS; DESENSITIZATION; PERSONALITY;
   EXPERIENCES; FACEBOOK
AB This work examined experiences and perceptions of verbal abuse in an online game, Dota 2, in regard to age. A dataset (n=364) was gathered via an online survey with a normal age distribution, but skewed to male respondents. Statistically significant relationships were found between age and: perception of seriousness of communication abuse, number of times placed in the low priority pool, and participation in communication abuse. No statistically significant relationship was found between age and number of times target of communication abuse. Findings suggest that as player age increases, so does participation in communication abuse. Although this runs counter to existing research, it may be explained by differing perceptions of communication abuse according to age. The findings have implications both for the ways in which online abuse and harassment is investigated, and for the ways in which it can be addressed by game developers and wider society.
C1 [Mattinen, Topias] Univ Tampere, Tampere, Finland.
   [Macey, Joseph] Univ Tampere, Gamificat Grp, Tampere, Finland.
RP Mattinen, T (reprint author), Univ Tampere, Tampere, Finland.
EM mattinen.topias.k@student.uta.fi; joseph.macey@uta.fi
FU Finnish Funding Agency for Innovation (TEKES) [40009/16]
FX This work was supported by the Finnish Funding Agency for Innovation
   (TEKES) [40009/16].
CR Adachi PJC, 2016, CHILD DEV, V87, P1877, DOI 10.1111/cdev.12556
   Adachi PJC, 2013, J YOUTH ADOLESCENCE, V42, P1041, DOI 10.1007/s10964-013-9913-9
   Adachi PJC, 2011, PSYCHOL VIOLENCE, V1, P259, DOI 10.1037/a0024908
   Adachi PJC, 2011, AGGRESS VIOLENT BEH, V16, P55, DOI 10.1016/j.avb.2010.12.002
   AGNEW R, 1991, CRIMINOLOGY, V29, P47, DOI 10.1111/j.1745-9125.1991.tb01058.x
   Alin E., 2018, NONTOXIC SELVITYS KI
   Anderson AA, 2014, J COMPUT-MEDIAT COMM, V19, P373, DOI 10.1111/jcc4.12009
   Ask K., 2016, NORSK MEDIETIDSSKRIF, V23, P1
   Atkin CK, 2002, J APPL COMMUN RES, V30, P251, DOI 10.1080/00909880216585
   Back MD, 2010, PSYCHOL SCI, V21, P372, DOI 10.1177/0956797609360756
   Barlinska J, 2013, J COMMUNITY APPL SOC, V23, P37, DOI 10.1002/casp.2137
   Berson I. R., 2003, J SCH VIOLENCE, V2, P5, DOI DOI 10.1300/J202V02N01_02
   Black M., 2018, MEN ONLY INT WHY ARE
   Buckels EE, 2014, PERS INDIV DIFFER, V67, P97, DOI 10.1016/j.paid.2014.01.016
   BUSS AH, 1992, J PERS SOC PSYCHOL, V63, P452, DOI 10.1037/0022-3514.63.3.452
   Cenat JM, 2014, J AFFECT DISORDERS, V169, P7, DOI 10.1016/j.jad.2014.07.019
   Chang FC, 2013, J SCHOOL HEALTH, V83, P454, DOI 10.1111/josh.12050
   Chesney T, 2009, INFORM SYST J, V19, P525, DOI 10.1111/j.1365-2575.2009.00330.x
   Cho D, 2015, COMPUT HUM BEHAV, V51, P363, DOI 10.1016/j.chb.2015.04.046
   Craker N, 2016, PERS INDIV DIFFER, V102, P79, DOI 10.1016/j.paid.2016.06.043
   Daneback K., 2018, SEXOLOGIES
   dobs, 2018, DOT 2 QUEST RES
   Dunning David, 2004, Psychol Sci Public Interest, V5, P69, DOI 10.1111/j.1529-1006.2004.00018.x
   Dyer R., 1995, PEOPLE COMPUTERS X, P289
   Favotto L., 2017, INT J QUALITATIVE ST, V12
   Foo C. Y., 2004, P 2004 ACM SIGCHI IN, P245, DOI DOI 10.1145/1067343.1067375
   Fox J, 2017, NEW MEDIA SOC, V19, P1290, DOI 10.1177/1461444816635778
   Furborg A., 2016, FRIENDS NATRAPPORT 2
   Gallegos A., 2012, RIOT GAMES RELEASES
   George MJ, 2015, PERSPECT PSYCHOL SCI, V10, P832, DOI 10.1177/1745691615596788
   Gray KL, 2012, NEW REV HYPERMEDIA M, V18, P261, DOI 10.1080/13614568.2012.746740
   Gray KL, 2012, INFORM COMMUN SOC, V15, P411, DOI 10.1080/1369118X.2011.642401
   Griffiths M, 2010, INT J MENT HEALTH AD, V8, P82, DOI 10.1007/s11469-009-9203-7
   Hardaker C, 2010, J POLITENESS RES-LAN, V6, P215, DOI 10.1515/JPLR.2010.011
   Harwood J, 2014, COMPUT HUM BEHAV, V34, P267, DOI 10.1016/j.chb.2014.02.006
   Hu C, 2017, PLOS ONE, V12, DOI 10.1371/journal.pone.0175623
   Jamnik M. R., 2017, PRACTICAL ASSESSMENT, V22
   Johnson D, 2015, CHI 2015: PROCEEDINGS OF THE 33RD ANNUAL CHI CONFERENCE ON HUMAN FACTORS IN COMPUTING SYSTEMS, P2265, DOI 10.1145/2702123.2702447
   Kinnunen J., 2018, PELAAJABAROMETRI 201
   Kirman B., 2012, CHI 12 HUM FACT COMP, P121, DOI DOI 10.1145/2212776.2212790
   Kou Y., 2014, P 1 ACM SIGCHI ANN S, P161
   Kwak H., 2014, INT C SOC INF, P209
   Kwak H, 2015, CHI 2015: PROCEEDINGS OF THE 33RD ANNUAL CHI CONFERENCE ON HUMAN FACTORS IN COMPUTING SYSTEMS, P3739, DOI 10.1145/2702123.2702529
   Lapidot-Lefler N, 2012, COMPUT HUM BEHAV, V28, P434, DOI 10.1016/j.chb.2011.10.014
   Lenhart A., 2016, ONLINE HARASSMENT DI
   Lenhart A., 2015, TEENS TECHNOLOGY FRI
   Lin H., 2005, DIGRA C
   Marriott TC, 2014, COMPUT HUM BEHAV, V32, P171, DOI 10.1016/j.chb.2013.11.014
   Mehta C. R., 2011, IBM SPSS EXACT TESTS
   Moffitt T. E., 2017, BIOSOCIAL THEORIES C, P69
   Mrug S, 2016, J ABNORM CHILD PSYCH, V44, P75, DOI 10.1007/s10802-015-9986-x
   Oshima N, 2012, J PEDIATR PSYCHOL, V37, P1023, DOI 10.1093/jpepsy/jss072
   Phillips W., 2011, 1 MONDAY, V16
   Pollock III P. H., 2011, SPSS COMPANION POLIT
   Romer D, 2014, PEDIATRICS, V134, P877, DOI 10.1542/peds.2014-1167
   Rubin K. H., 2008, CHILD ADOLESCENT DEV, P141
   Saarinen T., 2017, THESIS
   Shores K. B., 2014, P 17 ACM C COMP SUPP, P1356
   Slonje R, 2013, COMPUT HUM BEHAV, V29, P26, DOI 10.1016/j.chb.2012.05.024
   Stenros J., 2015, PLAYFULNESS PLAY GAM
   Stubbs M., 2017, MARIELLE LAYLA LOUIS
   Suler J, 2004, CYBERPSYCHOL BEHAV, V7, P321, DOI 10.1089/1094931041291295
   SuperData, 2018, 2017 YEAR REV DIG GA
   Tolonen P. T., 2014, THESIS
   Tyack A, 2016, CHI PLAY 2016: PROCEEDINGS OF THE 2016 ANNUAL SYMPOSIUM ON COMPUTER-HUMAN INTERACTION IN PLAY, P313, DOI 10.1145/2967934.2968098
   Valve, 2018, DOT LOW PRIOR MATCHM
   Yee N., 2017, 50 50 BREAKING PERCE
NR 67
TC 0
Z9 0
U1 0
U2 0
PU ASSOC COMPUTING MACHINERY
PI NEW YORK
PA 1515 BROADWAY, NEW YORK, NY 10036-9998 USA
BN 978-1-4503-6589-5
PY 2015
BP 69
EP 78
DI 10.1145/3275116.3275149
PG 10
WC Computer Science, Artificial Intelligence; Computer Science, Theory &
   Methods; Imaging Science & Photographic Technology
SC Computer Science; Imaging Science & Photographic Technology
GA BM1SB
UT WOS:000460473700008
DA 2019-03-23
ER

PT S
AU Mian, SQ
   Oinas-Kukkonen, H
   Riekki, J
AF Mian, Salman Qayyum
   Oinas-Kukkonen, Harri
   Riekki, Jukka
BE OinasKukkonen, H
   Iivari, N
   Kuutti, K
   Oorni, A
   Rajanen, M
TI Leveraging the Usage of Sensors and the Social Web: Towards Systems for
   Socially Challenging Situations
SO NORDIC CONTRIBUTIONS IN IS RESEARCH (SCIS 2015)
SE Lecture Notes in Business Information Processing
LA English
DT Proceedings Paper
CT 6th Scandinavian Conference on Information Systems
CY AUG 09-12, 2015
CL Oulu, FINLAND
SP Univ Oulu, Fac Informat Technol & Elect Engn, OASIS Grp, Univ Oulu, Fac Informat Technol & Elect Engn, INTERACT Grp
DE Social web; Sensor; Socially challenging situation; Interaction design;
   Health; Wellness; Monitoring; Safety of children; Bullying
ID MOBILE; TECHNOSTRESS
AB This paper studies the design of information systems that leverage the use of both sensors and the social web, while addressing solutions for children in socially challenging situations. Socially challenging situations are defined as situations in which one experiences negative social pressure and, therefore, requires immediate help from trusted people. The authors first provide a glimpse into the rapid development in sensors and the rise in the importance of the social web. The paper then sheds light on the theme of socially challenging situations, which is elaborated through two workshops, and defines the core areas of focus. Further, a low-fidelity prototype for the safety of children is created and evaluated in a small-scale user experiment. The state of the current technology is then reviewed in order to visualize the possible practical realization of solutions. The outcomes of these steps provide interesting insights for possible future work.
C1 [Mian, Salman Qayyum; Oinas-Kukkonen, Harri; Riekki, Jukka] Univ Oulu, FIN-90570 Oulu, Finland.
RP Mian, SQ (reprint author), Univ Oulu, FIN-90570 Oulu, Finland.
EM Salman.Mian@oulu.fi; Harri.Oinas-kukkonen@oulu.fi; Jukka.Riekki@oulu.fi
CR Abbas R, 2011, J CASES INF TECHNOL, V13, P19, DOI 10.4018/jcit.2011040102
   Aggarwal CC, 2011, SOCIAL NETWORK DATA ANALYTICS, P379
   [Anonymous], 2012, RES SHOWS COMPUTERS
   Archer J, 2005, DEVELOPMENTAL ORIGINS OF AGGRESSION, P425
   Bakker J., 2001, 11 ICDMW
   Berry DM, 2014, CRIT THEORY CONTEMP, P1
   Bristow J., 2006, MOBILE PHONES CHILD
   Cardone G., 2013, IJDSN
   Chan M, 2012, ARTIF INTELL MED, V56, P137, DOI 10.1016/j.artmed.2012.09.003
   Colunas M.F.M., 2011, IWCMC
   Conner M., 2010, TECHNICAL EDITOR EDN
   Conover J., 2012, MYLO ACTIVE THREAT R
   Consolvo S., 2008, CHI
   Curmi F., 2013, CHI
   Czeskis A., 2010, 6 SOUPS
   Efstratiou Christos, 2012, Pervasive Computing. Proceedings of the 10th International Conference, Pervasive 2012, P406, DOI 10.1007/978-3-642-31205-2_25
   Fairgrieve S., 2011, COM GEO
   Hellhammer DH, 2009, PSYCHONEUROENDOCRINO, V34, P163, DOI 10.1016/j.psyneuen.2008.10.026
   Jabeur N, 2013, COMMUN ACM, V56, P71, DOI 10.1145/2428556.2428573
   Jedrzejczyk L., 2010, MOBILE LOCATION SHAR
   Kraft P, 2009, COMMUN ASSOC INF SYS, V24, P399
   Kupper A., 2011, INFORMATIK
   Lane ND, 2010, IEEE COMMUN MAG, V48, P140, DOI 10.1109/MCOM.2010.5560598
   Lo B., 2005, 3 IICPC
   Mattila M., 2011, UNICEF WCARO
   Mian SQ, 2011, IFIP ADV INF COMM TE, V353, P110
   Miluzzo E., 2008, SENSYS
   Morozov E, 2013, SAVE EVERYTHING CLIC
   Oinas-Kukkonen H, 2013, PERS UBIQUIT COMPUT, V17, P1223, DOI 10.1007/s00779-012-0591-5
   OinasKukkonen H, 2013, TECHNOL WORK GLOB, P1, DOI 10.1057/9781137305701
   Pavel D, 2012, AMB INTELL SMART ENV, V11, P408, DOI 10.3233/978-1-60750-837-3-408
   Picard R. W., 1997, AFFECTIVE COMPUTING
   Rawassizadeh R, 2013, PERS UBIQUIT COMPUT, V17, P621, DOI 10.1007/s00779-012-0511-8
   Riedl R., 2014, JAIS, V15, P4
   Riedl R, 2013, DATA BASE ADV INF SY, V44, P18, DOI 10.1145/2436239.2436242
   Riedl R, 2012, BUS INFORM SYST ENG+, V4, P61, DOI 10.1007/s12599-012-0207-7
   Saranya J, 2013, 2013 INTERNATIONAL CONFERENCE ON COMMUNICATIONS AND SIGNAL PROCESSING (ICCSP), P961, DOI 10.1109/iccsp.2013.6577199
   Shankar P., 2012, P 10 INT C PERV COMP, P20
   Tams S., 2014, JAIS, V15, P1
   Teixeira J., 2011, IADIS
   Zickuhr K., SURVEY LBS
NR 41
TC 0
Z9 0
U1 0
U2 1
PU SPRINGER-VERLAG BERLIN
PI BERLIN
PA HEIDELBERGER PLATZ 3, D-14197 BERLIN, GERMANY
SN 1865-1348
BN 978-3-319-21783-3; 978-3-319-21782-6
J9 LECT NOTES BUS INF P
PY 2015
VL 223
BP 44
EP 60
DI 10.1007/978-3-319-21783-3_4
PG 17
WC Computer Science, Information Systems; Computer Science,
   Interdisciplinary Applications; Computer Science, Software Engineering
SC Computer Science
GA BE8HJ
UT WOS:000376485800004
DA 2019-03-23
ER

PT S
AU Mishra, MK
   Kumar, S
   Vaish, A
   Prakash, S
AF Mishra, Manish Kumar
   Kumar, Sumit
   Vaish, Abhishek
   Prakash, Satya
GP IEEE
TI Quantifying Degree of Cyber Bullying Using Level of Information Shared
   and Associated Trust
SO 2015 ANNUAL IEEE INDIA CONFERENCE (INDICON)
SE Annual IEEE India Conference
LA English
DT Proceedings Paper
CT 12 IEEE Int C Elect Energy Env Communications Computer Control
CY DEC 17-20, 2015
CL New Delhi, INDIA
DE Social Networking Sites (SNS); Trust; Cyber bullying; Information
   shared; Cyber predator; Cyber victim
AB Social Networking Sites (SNS) plays an integral role in modern life. This provides a platform to connect, to share and to transfer knowledge. Every user gives enough of individual information in their record, for example, name, age, gender, email-Id, phone number, current town, profession, educational details, movies, sports, likes and dislikes, current location and so forth. Some users (cyber predators) use these information's against the adolescents to harass them over the Internet in an illegal and deceptive way. Adolescents are easy target for the cyber predators, because they easily believe on others. Adolescents find someone trustworthy and start sharing their personal information. In this research work, we conducted a survey on adolescents. We tried to establish a relationship amongst cyber bullying, trust and level of information shared and with the help of this we figured out the root cause of cyber bullying. We also calculated the degree of cyber bullying in the adolescents with respect to different level of shared information.
C1 [Mishra, Manish Kumar; Kumar, Sumit; Vaish, Abhishek; Prakash, Satya] IIIT, Div Master Sci Cyber Laws & Informat Secur, Allahabad, Uttar Pradesh, India.
RP Mishra, MK (reprint author), IIIT, Div Master Sci Cyber Laws & Informat Secur, Allahabad, Uttar Pradesh, India.
EM mishra25manish@gmail.com; sumit843302@gmail.com;
   abhishek.infosec@gmail.com; satyaprakas@gmail.com
CR Abu Bakar H.S., 2013, INVESTIGATING EMERGE
   Anti Defamation League, 2011, GLOSS CYB TERMS
   Bayzick J., 2011, WEBSCI 11
   Feinberg Ted, 2010, HELPING CHILDREN HOM, V3
   Hinduja S., 2010, CYBERBULLYING RES SU
   Hosseinmardi H., 2014 IEEE ACM INT C
   Jabeur N., 2012, IMPROVING TRUST PRIV
   Kraft E. M., 2009, INT J CYBER CRIMINOL, V3
   Lenhart A, 2010, SOCIAL MEDIA MOBILE
   Maher D., 2008, YOUTH STUDIES AUSTR, V27
   Masrom M., 2012, 2012 INT C INN MAN T
   Neaimi A. A., 2015, INT J CYBER SECURITY, V4, P290
   Patchin J. W., 2006, YOUTH VIOLENCE JUVEN, V4
   Potha N., 2014 IEEE INT C DAT
   Reynolds K., 2011, MACH LEARN APPL WORK, V2
   Suri V., 2014 INT C CIRC POW
   Willard N. E., 2007, CYBERBULLYING CYBERT
   Xu H., 2012 ASE IEEE INT C
NR 18
TC 0
Z9 0
U1 0
U2 2
PU IEEE
PI NEW YORK
PA 345 E 47TH ST, NEW YORK, NY 10017 USA
SN 2325-940X
BN 978-1-4673-6540-6
J9 ANNU IEEE IND CONF
PY 2015
PG 6
WC Computer Science, Interdisciplinary Applications; Engineering,
   Electrical & Electronic
SC Computer Science; Engineering
GA BF2KJ
UT WOS:000380475300668
DA 2019-03-23
ER

PT S
AU Mori, G
   Paterno, F
   Furci, F
AF Mori, Giulio
   Paterno, Fabio
   Furci, Ferdinando
BE Abascal, J
   Barbosa, S
   Fetter, M
   Gross, T
   Palanque, P
   Winckler, M
TI Design Criteria for Stimulating Emotions in Web Applications
SO HUMAN-COMPUTER INTERACTION, PT I
SE Lecture Notes in Computer Science
LA English
DT Proceedings Paper
CT 15th IFIP TC.13 International Conference on Human-Computer Interaction
   (INTERACT)
CY SEP 14-18, 2015
CL Bamberg, GERMANY
SP Int Federat Informat Proc Tech Comm 13, Univ Bamberg, Microsoft Res, Oxford Univ Press, SAP, Noldus
DE Web guidelines; Emotions; Affective interfaces; Adaptable interfaces
ID 1ST IMPRESSION; HOMEPAGES
AB This work aims to identify the main aspects of Web design responsible for eliciting specific emotions. For this purpose, we performed a user study with 40 participants testing a Web application designed by applying a set of criteria for stimulating various emotions. In particular, we considered six emotions (hate, anxiety, boredom, fun, serenity, love), and for each of them a specific set of design criteria was exploited. The purpose of the study was to reach a better understanding regarding what design techniques are most important to stimulate each emotion. We report on the results obtained and discuss their implications. Such results can inform the development of guidelines for Web applications able to stimulate users' emotions.
C1 [Mori, Giulio; Paterno, Fabio; Furci, Ferdinando] CNR, ISTI, I-57126 Pisa, Italy.
RP Mori, G (reprint author), CNR, ISTI, Via Moruzzi 1, I-57126 Pisa, Italy.
EM giulio.mori@isti.cnr.it; fabio.paterno@isti.cnr.it;
   ferdinando.furci@isti.cnr.it
RI Paterno, Fabio/H-6443-2017
OI Paterno, Fabio/0000-0001-8355-6909
CR Banziger T., 2005, J SOCIAL SCI INFORM, V44, P23
   Bonnardel N, 2011, DISPLAYS, V32, P69, DOI 10.1016/j.displa.2010.12.002
   Cowie R., 2000, P ISCA WORKSH SPEECH, P19
   Cyr D., ENCY HUMAN COMPUTER
   Cyr D, 2010, INT J HUM-COMPUT ST, V68, P1, DOI 10.1016/j.ijhcs.2009.08.005
   DEANGELI A, 2006, P 6 C DES INT SYST, P271
   EKMAN P, 1971, J PERS SOC PSYCHOL, V17, P124, DOI 10.1037/h0030377
   Hartmann J., 2007, P CHI 2007
   Hassenzahl M., 2005, FUNOLOGY HUMAN COMPU, V3, P31, DOI DOI 10.1007/1-4020-2967-5_
   Karlsson M, 2007, CoDesign, P75, DOI 10.1080/15710880701376802
   Kim J, 2003, INT J HUM-COMPUT ST, V59, P899, DOI 10.1016/j.ijhcs.2003.06.002
   Lindgaard G, 2006, BEHAV INFORM TECHNOL, V25, P115, DOI 10.1080/01449290500330448
   Lindgaard G, 2011, ACM T COMPUT-HUM INT, V18, DOI 10.1145/1959022.1959023
   Mori G, 2014, LECT NOTES COMPUT SC, V8541, P400, DOI 10.1007/978-3-319-08245-5_25
   Ou LC, 2004, COLOR RES APPL, V29, P232, DOI 10.1002/col.20010
   Reinecke K, 2013, P SIGCHI C HUM FACT, P2049, DOI [DOI 10.1145/2470654.2481281, 10.1145/2470654.2481281]
   Tractinsky N, 2006, INT J HUM-COMPUT ST, V64, P1071, DOI 10.1016/j.ijhcs.2006.06.009
   Tuch AN, 2012, INT J HUM-COMPUT ST, V70, P794, DOI 10.1016/j.ijhcs.2012.06.003
   Zheng X., 2009, P CHI
NR 19
TC 0
Z9 0
U1 0
U2 4
PU SPRINGER-VERLAG BERLIN
PI BERLIN
PA HEIDELBERGER PLATZ 3, D-14197 BERLIN, GERMANY
SN 0302-9743
BN 978-3-319-22701-6; 978-3-319-22700-9
J9 LECT NOTES COMPUT SC
PY 2015
VL 9296
BP 165
EP 182
DI 10.1007/978-3-319-22701-6_12
PG 18
WC Computer Science, Artificial Intelligence; Computer Science, Information
   Systems; Computer Science, Theory & Methods; Robotics
SC Computer Science; Robotics
GA BD7XS
UT WOS:000363681800012
DA 2019-03-23
ER

PT S
AU Mpofu, N
   Chikati, R
AF Mpofu, Nkosinathi
   Chikati, Ronald
BE Zaaiman, J
   Leenen, L
TI Strategy Matrix for Containing Cyber-Attacks: A Generic Approach
SO PROCEEDINGS OF THE 10TH INTERNATIONAL CONFERENCE ON CYBER WARFARE AND
   SECURITY (ICCWS-2015)
SE Proceedings of the International Conference on Information Warfare and
   Security
LA English
DT Proceedings Paper
CT 10th International Conference on Cyber Warfare and Security (ICCWS)
CY MAR 24-25, 2015
CL Univ Venda, SOUTH AFRICA
SP Council Sci & Ind Res
HO Univ Venda
DE internet; cyber victim; cyber-attack; strategy matrix; security;
   vulnerability
AB Internet services are fast expanding, and continue to grow in response to customer needs and advances in technological development. The internet is widely regarded as a knowledge centre and its influence in service provision, and the manner in which transactions are carried out is beyond doubt. As more and more services are interconnected from logistics, power distribution, communication, to financial services, and education amongst others, vulnerability levels also rises (conservatively) at the same rate, since the internet can be exploited for both good and bad purposes. An increased activity in cyber-space has led to a new breed of attacks commonly referred to as cyber-attacks. Cyber-attacks cost organisation in a variety of ways including reputation and brand damage, lost productivity, lost revenue, forensic costs, technical support and compliance and regulatory costs. Attackers attack for a variety of reasons and their victims are variegated. This paper aims at highlighting the different kinds of cyber-attacks, the stages of the attack process and the mitigatory steps to curb cyber-attacks. The knowledge of the different classes of attacks and the stages of attack will help in the formulation of a matrix of strategies which can be applied pro-actively or reactively. The strategies, though not technical will go a long way in complementing other efforts in curtailing the impact of cyber-attacks.
C1 [Mpofu, Nkosinathi; Chikati, Ronald] Botswana Accountancy Coll, Gaborone, Botswana.
RP Mpofu, N (reprint author), Botswana Accountancy Coll, Gaborone, Botswana.
EM mpofini@gmail.com; ronaldchikati@yahoo.com
CR Ahmad R., 2012, J INFORM SECURITY, V03, P231, DOI DOI 10.4236/JIS.2012.33029
   Cheng-yi L., 2009, CHINA BRIEF 9, V3, P14
   CNSSI, 2010, COMM NAT SEC SYST IN
   David D., 2008, DEV COMPUTER NETWORK
   Deconinck G, 2010, TOP SAF RELIAB QUAL, V15, P143, DOI 10.1007/978-90-481-3594-3_8
   Genge B, 2012, INT J COMPUT COMMUN, V7, P674
   Hathaway OA, 2012, CALIF LAW REV, V100, P817
   Hjortdal Magnus, 2011, J STRATEGIC SECURITY, V4, P1
   Lin Herbert S., 2009, TECHNOLOGY POLICY LA
   McMichael William H., 2010, DOD CYBER COMMAND IS
   Remus T., 2013, J INT COMMERCIAL LAW, V8, P179
   Roberts L, 2008, INT J CYBER CRIMINOL, V2, P271
   Sweeney P., 2012, SENSORS
   Thapa A., 2011, INT J COMPUTING BUSI, V2
   Uma M., 2013, International Journal of Network Security, V15, P390
   Verton Dan, 2008, CHINA BRIEF, V8, P15
   Whitman M., 2012, PRINCIPLES INFORM SE
   Xia Y., 2013, SCI WORLD J, V2013
NR 18
TC 0
Z9 0
U1 0
U2 0
PU ACAD  CONFERENCES LTD
PI NR READING
PA CURTIS FARM, KIDMORE END, NR READING, RG4 9AY, ENGLAND
SN 2048-9889
BN 978-1-910309-97-1
J9 PR INT CONF INF WAR
PY 2015
BP 207
EP 215
PG 9
WC Computer Science, Theory & Methods
SC Computer Science
GA BD9FQ
UT WOS:000364594500026
DA 2019-03-23
ER

PT J
AU Olteanu, T
AF Olteanu, Tina
TI Anti-pluralism in mainstream: Anti-pluralism and homophobia in postings
   on online-journals
SO AUSTRIAN JOURNAL OF POLITICAL SCIENCE
LA German
DT Article
DE pluralism; anti-pluralism; Roma; homophobia; postings
AB The article deals with the question to what extend anti-pluralist attitudes are rooted within society. By analyzing postings on krone at and derstandard at that deal with Roma and homosexuals this article demonstrates that these marginalized groups are presented as threats to society in general. With regard to Roma, rather unanimous negative comments are displayed sometimes close to hate speech. Coverage of homosexuals leads to an extremely polarized discourse. While some-times commenters express deep contempt towards homosexuals other show a growing acceptance. On the whole, anti-pluralism is part of the mainstream. Marginalized groups are presented as a fictitious threat in order to reject pluralism, a core element of modern democracies.
C1 [Olteanu, Tina] Univ Vienna, Inst Polit Wissensch, Vienna, Austria.
RP Olteanu, T (reprint author), Univ Vienna, Inst Polit Wissensch, Vienna, Austria.
EM tina.olteanu@univie.ac.at
CR Ajanovic E, 2015, AUSTRIAN J POLIT SCI, V44, P75
   Barany Z, 1998, ETHNIC RACIAL STUD, V21, P308, DOI 10.1080/014198798330034
   Bielefeldt Heiner, 2007, MENSCHENRECHTE EINWA
   Brubaker R, 2002, ARCH EUR SOCIOL, V43, P163
   de Neve Dorothee, 2013, POLITISCHE PARTIZIPA, P105
   Drueke Ricarda, 2013, POLITISCHE KOMMUNIKA
   Eisenberg A, 2005, MINORITIES MINORITIE
   End Markus, 2011, AUS POLITIK ZEITGESC, V22-23, P15
   Ettinger Patrik, 2013, QUALITAT BERICHTERST
   HEITMEYER W, 2002, DTSCH ZUSTANDE FOLGE, V1, P15
   Herek G. M., 2004, SEXUALITY RES SOCIAL, V1, P6, DOI [10.1525/srsp.2004.1.2.6., DOI 10.1525/SRSP.2004.1.2.6]
   Holtz P, 2009, J COMMUNITY APPL SOC, V19, P411, DOI 10.1002/casp.1005
   Kymlicka Will, 1995, MULTICULTURAL CITIZE
   Leonie Holthaus, 2012, ZEITGENOSSISCHE DEMO, V1, P33
   Lipset Seymour Martin, 1971, POLITICS UNREASON
   Neubert Stefan, 2013, MULTIKULTURALITAT DI, P9
   Osterreichische Auflagenkontrolle, 2013, ANZ VERK ZEIT 809 99
   Plattner MF, 2010, J DEMOCR, V21, P81
   Romano Centro, 2013, SOND ANT OST
   Rossler Patrick, 2010, MEDIUM IST NICHT BOT, P31
   Rowe L, 2014, ROMANI STUD, V24, P25, DOI 10.3828/rs.2014.2
   Salzborn Samuel, 2011, JB POLITIK GESCH, V2, P13
   Santana AD, 2014, JOURNAL PRACT, V8, P18, DOI 10.1080/17512786.2013.813194
   Schmidt M.G., 2010, WORTERBUCH POLITIK
   Statistik Austria, 2015, INT INT 2014
   Strasser S., 2010, MULTIKULTURALISMUS Q
   Thiele M, 2015, MEDIEN STEREOTYPE KO
   Tiefenbacher B, 2012, MEDIEN MINDERHEITEN, P215
   TRULTZSCH S, 2009, KONTEXTUALISIERTE ME
   Weidenfeld Werner, 1999, DIALOG KULTUREN ORIE, P13
NR 30
TC 0
Z9 0
U1 0
U2 0
PU OSTERREICHISCHE GESELLSCHAFT POLITIKWISSENSCHAFT
PI VIENNA
PA JOSEFSTADTE STRASSE 39, VIENNA, 1080, AUSTRIA
SN 2313-5433
J9 AUSTRIAN J POLIT SCI
JI Austrian J Polit. Sci.
PY 2015
VL 44
IS 2
BP 49
EP 69
PG 21
WC Political Science
SC Government & Law
GA DD4EO
UT WOS:000369875500005
OA DOAJ Gold
DA 2019-03-23
ER

PT B
AU Pandiaraja, P
   Manikandan, J
AF Pandiaraja, P.
   Manikandan, J.
GP IEEE
TI Web Proxy based Detection and Protection Mechanisms against Client Based
   HTTP Attacks
SO 2015 INTERNATIONAL CONFERENCED ON CIRCUITS, POWER AND COMPUTING
   TECHNOLOGIES (ICCPCT-2015)
LA English
DT Proceedings Paper
CT International Conference on Circuit, Power and Computing Technologies
   (ICCPCT)
CY MAR 19-20, 2015
CL Nagercoil, INDIA
SP Noorul Islam Univ, Noorul Islam Ctr Higher Educ, Dept Elect & Elect Engn, IEEE
DE Data Extraction; traffic modeling; distributed denial of service attack;
   attack discovery; Threshold value
ID HIDDEN MARKOV-MODELS; LAYER DDOS ATTACKS
AB A server side protection from client based DDoS attacks on multilevel proxy. DDoS attacks are continuously sent the threat to the network applications. Such attacks are created by some set of attackers. They create a huge the whole sum of traffic and forces it to the network. Which induces significant injury to the victim server. In a computer network client sent an HTTP request to the server for seeking application resources through a proxy server. The proxy has protected, filter, monitoring the applications against such DDoS attacks. But the client can access the server through different web proxies to seeking application resource. A web server have not at all any technique to identifying malicious client and users of the client. For the reason that considering a proxy to server traffic, proxy conceals the client information and server knows only the information of proxy. Here Hidden semi-Markov Model (HsMM) proposed to describe the time varying traffic behaviors and special behavior of the traffic. An existing system, discovery of attacks is based only the proxy server and client system behavior rather than the actual client user. In such cases, an innocent web proxy or a whole client system may blocked. So this case may affect the many innocent users on the client system. To avoid this problem, a user based approach is employed for finding locality behaviors of the user's system with enhanced http protocol. To add a custom header in the HTTP protocol for detecting actual attacking user of the client. And also proposed a threshold based algorithm (TBAD) with encryption, decryption algorithms for reshaping the suspicious request to normal request. This method can protect the Qos of the legitimate users of client system.
C1 [Pandiaraja, P.] Arunai Engn Coll, Dept Comp Sci & Engn, Thiruvannamalai, Tamil Nadu, India.
   [Manikandan, J.] Arunai Engn Coll, Dept CSE Specializat Networks, Thiruvannamalai, Tamil Nadu, India.
RP Pandiaraja, P (reprint author), Arunai Engn Coll, Dept Comp Sci & Engn, Thiruvannamalai, Tamil Nadu, India.
EM sppandiaraja@gmail.com; jmkd.mani@gmail.com
CR Choi Yang-seo, 2012, AIGG THRESHOLD BASED, V7690, P270
   Dagon David, 2006, P 13 ANN NETW DISTR
   Denning PJ, 2005, COMMUN ACM, V48, P19, DOI 10.1145/1070838.1070856
   Devore J. L., 2008, PROBABILITY STAT ENG
   Ferguson J. D., 1980, P S APPL HIDD MARK M, P143
   Garcia-Teodoro P, 2009, COMPUT SECUR, V28, P18, DOI 10.1016/j.cose.2008.08.003
   Kantardzic M., 2005, J COMPUTING INFORM S, V5, P394
   Lee S, 2011, EURASIP J WIREL COMM, DOI 10.1186/1687-1499-2011-50
   Levinson S. E., 1986, Computer Speech and Language, V1, P29, DOI 10.1016/S0885-2308(86)80009-2
   McLachlan G., 2000, FINITE MIXTURE MODEL
   Microsoft, 2010, BATTL BOTN CONTR COM, V9
   Peng T, 2007, ACM COMPUT SURV, V39, DOI 10.1145/1216370.1216373
   RABINER LR, 1989, P IEEE, V77, P257, DOI 10.1109/5.18626
   VASEGHI SV, 1995, SIGNAL PROCESS, V41, P31, DOI 10.1016/0165-1684(94)00088-H
   Xie Y, 2009, IEEE ACM T NETWORK, V17, P15, DOI 10.1109/TNET.2008.925628
   Xie Y, 2009, IEEE ACM T NETWORK, V17, P54, DOI 10.1109/TNET.2008.923716
   Xie Y, 2008, LECT NOTES COMPUT SC, V5245, P61, DOI 10.1007/978-3-540-88140-7_6
   Xie Yi, 2013, IEEE T PARALLEL DIST, V24
   Yu J, 2010, IET COMMUN, V4, P1952, DOI 10.1049/iet-com.2009.0809
   Yu S, 2011, IEEE T PARALL DISTR, V22, P412, DOI 10.1109/TPDS.2010.97
   Yu SZ, 2010, ARTIF INTELL, V174, P215, DOI 10.1016/j.artint.2009.11.011
   Yu Shun-Zheng, HIDDEN SEMIMARKOV MO
   Yu SZ, 2003, IEEE SIGNAL PROC LET, V10, P11, DOI 10.1109/LSP.2002.806705
NR 23
TC 0
Z9 0
U1 0
U2 0
PU IEEE
PI NEW YORK
PA 345 E 47TH ST, NEW YORK, NY 10017 USA
BN 978-1-4799-7075-9
PY 2015
PG 6
WC Computer Science, Theory & Methods; Engineering, Electrical & Electronic
SC Computer Science; Engineering
GA BE7EM
UT WOS:000375152800098
DA 2019-03-23
ER

PT J
AU Perez-Sanchez, H
   Cano, G
   Garcia-Rodriguez, J
   Cecilia, JM
AF Perez-Sanchez, H.
   Cano, G.
   Garcia-Rodriguez, J.
   Cecilia, J. M.
TI Virtual screening refined with parallel neural approaches improves drug
   discovering
SO REVISTA INTERNACIONAL DE METODOS NUMERICOS PARA CALCULO Y DISENO EN
   INGENIERIA
LA Spanish
DT Article
DE Neural networks; Clinical research; Drug discovery; Virtual screening;
   Parallel computing; Computational intelligence
ID MOLECULAR DOCKING; ARCHITECTURES; CHALLENGES; ACCURACY
AB In the field of clinical research, it is crucial to determine the safety and efficacy of current drugs and further accelerate the discovery of new active compounds. The traditional methods performed expensive laboratory tests. These methods are very costly and require a long time. However, bioinformatics can greatly facilitate the clinical research for the above purposes, providing the prediction of drug toxicity and activity in new diseases and evaluating the validity of active compounds discovered in clinical trials.
   This can be achieved through the availability of bioinformatics tools and methods of computer virtual screening (VS) that allow the test all the necessary hypotheses before doing the clinical trials, such as structural docking using the BINDSURF program.
   However, the accuracy of most VS methods is severely restricted due to constraints in the affinity or scoring functions describing biomolecular interactions, and even today these uncertainties are not fully known. In this paper we address this problem by proposing a new approach in which neural networks are trained with information on databases of known compounds (target proteins and drugs), for further exploiting the method to improve the accuracy of VS BINDSURF predictions of affinity. (C) 2014 CIMNE (Universitat Politecnica de Catalunya). Published by Elsevier Espana, S.L.U. All rights reserved.
C1 [Perez-Sanchez, H.; Cecilia, J. M.] Univ Catolica San Antonio Murcia UCAM, Dept Informat, E-30107 Murcia, Spain.
   [Cano, G.; Garcia-Rodriguez, J.] Univ Alicante, Dept Tecnol Informat & Computac, E-03080 Alicante, Spain.
RP Cano, G (reprint author), Univ Alicante, Dept Tecnol Informat & Computac, Apartado 99, E-03080 Alicante, Spain.
EM horacio@ucam.edu; gcano@dtic.ua.es; jgarcia@dtic.ua.es;
   jmcecilia@ucam.edu
RI Cecilia, Jose M./G-3177-2015; GARCIA-RODRIGUEZ, JOSE/M-1388-2014;
   Perez-Sanchez, Horacio/O-5017-2016
OI Cecilia, Jose M./0000-0001-5648-214X; GARCIA-RODRIGUEZ,
   JOSE/0000-0002-7798-3055; Perez-Sanchez, Horacio/0000-0003-4468-7898
CR Berman HM, 2000, NUCLEIC ACIDS RES, V28, P235, DOI 10.1093/nar/28.1.235
   Brannigan G, 2010, P NATL ACAD SCI USA, V107, P14122, DOI 10.1073/pnas.1008534107
   Cecilia J. M., 2013, J PARALLEL DISTR COM, P42
   Cross JB, 2009, J CHEM INF MODEL, V49, P1455, DOI 10.1021/ci900056c
   Ewing TJA, 2001, J COMPUT AID MOL DES, V15, P411, DOI 10.1023/A:1011115820450
   Friesner RA, 2004, J MED CHEM, V47, P1739, DOI 10.1021/jm0306430
   Garland M, 2008, IEEE MICRO, V28, P13, DOI 10.1109/MM.2008.57
   Garland M, 2010, COMMUN ACM, V53, P58, DOI 10.1145/1839676.1839694
   Guerrero GD, 2011, ADV INTEL SOFT COMPU, V93, P63
   Hetenyi C, 2002, PROTEIN SCI, V11, P1729, DOI 10.1110/ps.0202302
   Hinselmann G, 2011, J CHEMINFORMATICS, V3, DOI 10.1186/1758-2946-3-3
   Huang N, 2006, J MED CHEM, V49, P6789, DOI 10.1021/jm0608356
   Huang SY, 2010, INT J MOL SCI, V11, P3016, DOI 10.3390/ijms11083016
   Jorgensen WL, 2004, SCIENCE, V303, P1813, DOI 10.1126/science.1096361
   METROPOLIS N, 1953, J CHEM PHYS, V21, P1087, DOI 10.1063/1.1699114
   Morris GM, 1998, J COMPUT CHEM, V19, P1639, DOI 10.1002/(SICI)1096-987X(19981115)19:14<1639::AID-JCC10>3.0.CO;2-B
   NVIDIA, 2012, WHIT NVIDIAS NEXT GE
   Perez-Sanchez H, 2011, CURR COMPUT-AID DRUG, V7, P44, DOI 10.2174/157340911793743565
   Sanchez R, 1998, P NATL ACAD SCI USA, V95, P13597, DOI 10.1073/pnas.95.23.13597
   Sanchez-Linares I., 2011, PARALLEL COMPUT, V22, P413
   Sanchez-Linares I, 2011, P 9 INT C COMP METH, P95
   Sanchez-Linares I, 2012, BMC BIOINFORMATICS, V13, DOI 10.1186/1471-2105-13-S14-S13
   Schneider G, 1998, PROG BIOPHYS MOL BIO, V70, P175, DOI 10.1016/S0079-6107(98)00026-1
   Venables WN, 2002, MODERN APPL STAT S
   Wang RX, 2004, J CHEM INF COMP SCI, V44, P2114, DOI 10.1021/ci049733j
   Yuriev E, 2011, J MOL RECOGNIT, V24, P149, DOI 10.1002/jmr.1077
NR 26
TC 0
Z9 0
U1 0
U2 4
PU UNIV POLITECNICA CATALUNYA
PI BARCELONA
PA REV INT METODOS NUM, CALCULO & DISENO INGENIERIA, EDIFICIO C-1, CAMPUS
   NORTE-UPC, GRAN CAPITAN S-N, BARCELONA, 08034, SPAIN
SN 0213-1315
J9 REV INT METOD NUMER
JI Rev. Int. Metod. Numer. Calc. Dise.
PY 2015
VL 31
IS 4
BP 207
EP 211
DI 10.1016/j.rimni.2014.06.004
PG 5
WC Engineering, Multidisciplinary; Mathematics, Interdisciplinary
   Applications
SC Engineering; Mathematics
GA CW1EC
UT WOS:000364731400001
OA Other Gold
DA 2019-03-23
ER

PT B
AU Rajtmajer, S
   Griffin, C
   Mikesell, D
   Squicciarini, A
AF Rajtmajer, Sarah
   Griffin, Christopher
   Mikesell, Derek
   Squicciarini, Anna
BE Shin, D
TI An evolutionary game model for the spread of non-cooperative behavior in
   online social networks
SO 30TH ANNUAL ACM SYMPOSIUM ON APPLIED COMPUTING, VOLS I AND II
LA English
DT Proceedings Paper
CT 30th ACM Symposium on Applied Computing (SAC)
CY APR 13-17, 2015
CL Salamanca, SPAIN
SP ACM, ACM Special Interest Grp Appl Comp, Telefonica, IBM
DE evolutionary game theory; social networks; non-cooperative behavior
AB We present an evolutionary game-theoretic model for the spread of non-cooperative behavior in online social networks. We formulate a two-strategy game wherein each player's behavior is classified as normal (cooperate) or abusive (defect) and pairwise interactions between adjacent players in the network graph yield a unique payoff to each according a prisoner's dilemma payoff structure. Player strategies evolve by imitation of successful behavior in observable neighborhoods. We demonstrate convergence of player behavior over time to a final strategy vector. Proof-of-concept is given for a real-world dataset collected from a popular online forum.
C1 [Rajtmajer, Sarah; Griffin, Christopher] Penn State Univ, Dept Math, University Pk, PA 16802 USA.
   [Griffin, Christopher; Mikesell, Derek] Penn State Univ, Appl Res Lab, University Pk, PA 16802 USA.
   [Squicciarini, Anna] Penn State Univ, Coll Informat Sci & Technol, University Pk, PA 16802 USA.
RP Rajtmajer, S (reprint author), Penn State Univ, Dept Math, University Pk, PA 16802 USA.
EM smr48@psu.edu; griffinch@psu.edu; djm5281@psu.edu;
   asquicciarini@ist.psu.edu
OI SQUICCIARINI, ANNA CINZIA/0000-0002-7396-1895
CR Bully on Line, 2011, ISS REL CYB BULL
   Chhabra S, 2011, 8 ANN COLL EL MESS A, P92
   DeGroot M. H., 1974, J AM STAT ASS, V69
   Gao H, 2010, 10 ANN C INT MEAS IM, P35
   Gorsky P, 2006, CYBERPSYCHOLOGY BEHA, V9
   Gross R., 2005, P WPES 2005, P71, DOI [DOI 10.1145/1102199.1102214, 10.1145/1102199.1102214]
   Hethcote HW, 2000, SIAM REV, V42, P599, DOI 10.1137/S0036144500371907
   Hoadley CM, 2010, ELECTRON COMMER R A, V9, P50, DOI 10.1016/j.elerap.2009.05.001
   Hu Xia, 2013, P 23 INT JOINT C ART, P2633
   Jackson M., 2003, GAME THEORY INFORM
   Jackson MO, 2005, GAME ECON BEHAV, V51, P420, DOI 10.1016/j.geb.2004.08.004
   Jackson MO, 1996, J ECON THEORY, V71, P44, DOI 10.1006/jeth.1996.0108
   Jackson MO, 2008, SOCIAL AND ECONOMIC NETWORKS, P1
   Kantchelian A, 2012, P 5 ACM WORKSH SEC A, P59
   Lee K., 2010, P 33 INT ACM SIGIR C, P435, DOI DOI 10.1145/1835449.1835522
   McPherson M, 2001, ANNU REV SOCIOL, V27, P415, DOI 10.1146/annurev.soc.27.1.415
   Morris S, 2000, REV ECON STUD, V67, P57, DOI 10.1111/1467-937X.00121
   Sridharan V, 2012, P 28 ANN COMP SEC AP, P389, DOI DOI 10.1145/2420950.2421007
   Sternberg J, 2012, MISBEHAVIOR CYBER PL
   Thelwall M, 2010, J AM SOC INF SCI TEC, V61, P2544, DOI 10.1002/asi.21416
   Thomas Kurt, 2011, P 2011 ACM SIGCOMM C, P243, DOI DOI 10.1145/2068816.2068840
   Watts DJ, 1998, NATURE, V393, P440, DOI 10.1038/30918
NR 22
TC 0
Z9 0
U1 0
U2 0
PU ASSOC COMPUTING MACHINERY
PI NEW YORK
PA 1515 BROADWAY, NEW YORK, NY 10036-9998 USA
PY 2015
BP 1154
EP 1159
DI 10.1145/2695664.2695867
PG 6
WC Computer Science, Interdisciplinary Applications
SC Computer Science
GA BF4IX
UT WOS:000381029800183
DA 2019-03-23
ER

PT B
AU Ramsay, G
   Anton, E
AF Ramsay, Gilbert
   Anton, Egoitz
BE Lynch, O
   Argomaniz, J
TI The use of online tools by victims of terrorism and victims' networks
SO VICTIMS OF TERRORISM: A COMPARATIVE AND INTERDISCIPLINARY STUDY
SE Political Violence
LA English
DT Article; Book Chapter
C1 [Anton, Egoitz] Univ Bogota Jorge Tadeo Lozano, IR Programme, Bogota, Colombia.
NR 0
TC 0
Z9 0
U1 0
U2 0
PU ROUTLEDGE
PI ABINGDON
PA 2 PARK SQ, MILTON PARK, ABINGDON OX14 4RN, OXFORD, ENGLAND
BN 978-0-203-72532-0; 978-0-415-83659-3
J9 POLITICAL VIOLENCE
PY 2015
BP 107
EP 121
PG 15
WC Criminology & Penology
SC Criminology & Penology
GA BG4IY
UT WOS:000388885300007
DA 2019-03-23
ER

PT S
AU Reynolds, M
AF Reynolds, Michael
BE Jahankhani, H
   Carlile, A
   Akhgar, B
   Taal, A
   Hessami, AG
   HosseinianFar, A
TI The Enemy Within: The Challenge for Business from Cyber-attack
SO GLOBAL SECURITY, SAFETY AND SUSTAINABILITY: TOMORROW'S CHALLENGES OF
   CYBER SECURITY, ICGS3 2015
SE Communications in Computer and Information Science
LA English
DT Proceedings Paper
CT 10th International Conference on Global Security, Safety and
   Sustainability (ICGS3) - Tomorrow's Challenges of Cyber Security
CY SEP 15-17, 2015
CL London, ENGLAND
DE Cyberattack; Risk; Cyber law
AB This paper presents an overview of certain risks posed by cyber abuse in the business context. It does not in any way represent a definitive study of this very complex area which is in a state of constant flux to the extent that the laws of nations cannot keep pace with the challenges of today let alone tomorrow. This paper therefore gives warning of this phenomenon and focusses on the role of business to its management and staff and others affected by its IT structure. The paper gives some analysis of the threats from cyber-crime and abuse from a variety of government agencies and other bodies. The underlying theme is one of caution and warning of the enemy within organisations and outside who use cyber-attack as a means to an end.
C1 [Reynolds, Michael] GSM London, London, England.
RP Reynolds, M (reprint author), GSM London, London, England.
EM Michael.reynolds@gsm.org.uk
CR [Anonymous], 2009, INTERNET SECURITY TH
   Ernst & Young, 2011, EV INCR FRAUD RISKS, P4
   Jahankhani H., 2014, CYBERCRIME CYBER TER
   Jahankhani H, 2013, STRATEGIC INTELLIGENCE MANAGEMENT: NATIONAL SECURITY IMPERATIVES AND INFORMATION AND COMMUNICATIONS TECHNOLOGIES, P258
   Reynolds Michael, 2014, LSE ETHICS INT ABIR
NR 5
TC 0
Z9 0
U1 0
U2 4
PU SPRINGER-VERLAG BERLIN
PI BERLIN
PA HEIDELBERGER PLATZ 3, D-14197 BERLIN, GERMANY
SN 1865-0929
BN 978-3-319-23276-8; 978-3-319-23275-1
J9 COMM COM INF SC
PY 2015
VL 534
BP 123
EP 136
DI 10.1007/978-3-319-23276-8_11
PG 14
WC Computer Science, Information Systems; Computer Science, Theory &
   Methods
SC Computer Science
GA BE1NW
UT WOS:000368257000011
DA 2019-03-23
ER

PT B
AU Sarode, AJ
   Mishra, A
AF Sarode, Akshay J.
   Mishra, Arun
GP ACM
TI Audit and Analysis of Impostors: An experimental approach to detect fake
   profile in online social network
SO 6TH INTERNATIONAL CONFERENCE ON COMPUTER & COMMUNICATION TECHNOLOGY
   (ICCCT-2015)
LA English
DT Proceedings Paper
CT 6th International Conference on Computer & Communication Technology
   (ICCCT-2015)
CY SEP 25-27, 2015
CL Allahabad, INDIA
SP Motilal Nehru Natl Inst Technol Allahabad, Dept Comp Sci & Engn
DE Fake profiles; Facebook; Online Social Networking; Sybil attack;
   Privacy; Fraud; machine learning
AB In the present generation, the social life of every person has become associated with online social networks (OSN). These sites have made drastic changes in the way we socialize. Making friends and keeping in contact with them as well as being updated of their activities, has become easier. But with their rapid growth, problems like fake profiles, online impersonation have also increased. The risk lies in the fact that anybody can create a profile to impersonate a real person on the OSN. The fake profile could be exploited to build online relationship with a targeted person purely through online interactions with the friends of victim.
   In present work, we have proposed experimental framework with which detection of fake profile is feasible within the friend list, however this framework is restricted to a specific online social networking site namely Facebook. This framework extracts data from the friend list and uses it to classify them as real or fake by using unsupervised and supervised machine learning.
C1 [Sarode, Akshay J.; Mishra, Arun] Def Inst Adv Technol, Dept Comp Sci & Engn, Pune, Maharashtra, India.
RP Sarode, AJ (reprint author), Def Inst Adv Technol, Dept Comp Sci & Engn, Pune, Maharashtra, India.
EM aksarode_mcse13@diat.ac.in; arunmishra@diat.ac.in
CR Ahn GJ, 2011, IEEE INTERNET COMPUT, V15, P10, DOI 10.1109/MIC.2011.66
   Ali A. S., 2007, DATA MINING METHODS
   Bilge Leyla, 2009, WWW 2009
   Cao Q., 2012, S NETW SYST DES IMPL, P1
   Charles PEREZ, IEEE INT C COMM 2013
   Conti Mauro, 2012 IEEE ACM INT C
   Fong Simon, NOT EVERY FRIEND SOC
   Gani Kahina, 2012, P 21 INT C COMP WORL, P503
   Gao Hongyu, SECURITY ISSUES ONLI
   Han J, 2012, MOR KAUF D, P1
   Huber M, 2010, IFIP ADV INF COMM TE, V330, P80
   Huber Markus, AUTOMATING SOCIAL EN
   Kanungo T, 2002, IEEE T PATTERN ANAL, V24, P881, DOI 10.1109/TPAMI.2002.1017616
   Kontaxis G., 2011, P IEEE INT C PERV CO, P295
   Kotsiantis SB, SUPERVISED MACHINE L
   Patil Sameer, 2012, P 2012 ICONFERENCE
   Stein T., 2011, P 4 WORKSH SOC NETW, V11, P8
   Wang, 2010, DATA APPL SECURITY P, P335
   YU H, 2008, IEEE ACM T NETWORKIN, V16
NR 19
TC 0
Z9 0
U1 0
U2 2
PU ASSOC COMPUTING MACHINERY
PI NEW YORK
PA 1515 BROADWAY, NEW YORK, NY 10036-9998 USA
BN 978-1-4503-3552-2
PY 2015
BP 1
EP 8
DI 10.1145/2818567.2818568
PG 8
WC Computer Science, Theory & Methods; Engineering, Electrical & Electronic
SC Computer Science; Engineering
GA BF4BA
UT WOS:000380613500001
DA 2019-03-23
ER

PT B
AU Shahriar, H
   Haddad, H
AF Shahriar, Hossain
   Haddad, Hisham
BE Shin, D
TI Security Assessment of Clickjacking Risks in Web Applications: Metrics
   Based Approach
SO 30TH ANNUAL ACM SYMPOSIUM ON APPLIED COMPUTING, VOLS I AND II
LA English
DT Proceedings Paper
CT 30th ACM Symposium on Applied Computing (SAC)
CY APR 13-17, 2015
CL Salamanca, SPAIN
SP ACM, ACM Special Interest Grp Appl Comp, Telefonica, IBM
DE Clickjacking; Application Security Metrics; Auditing; Risk assessment;
   Framebusting; iframe; X-Frame-Options
AB Clickjacking attacks steal user clicks through the generation of webpages overlaying legitimate webpages. These attacks redirect user clicks to attacker controlled webpages. Redirection of clicks can cause various unwanted activities and damages to users, such as liking a user profile not known to the victim on social networking websites, and changing of webcam setting revealing personal images and videos. There are little known systematic methodologies to compute the risk caused by clickjacking attacks. This paper presents an approach to compute the risk level of clickjacking attacks for deployed applications. In particular, our contribution is a proposed set of metrics to quantify the magnitude of attack prevalence through analysis of relevant code level features and defense mechanisms to prevent the attacks. The risk computation enables practitioners to understand whether more mitigation techniques are needed to prevent losses due to clickjacking attacks. We validated the proposed metrics using open source PHP web applications. Our evaluation indicates that some popular web applications are still vulnerable to clickjacking attacks and they require further protection at the implementation and environmental levels.
C1 [Shahriar, Hossain; Haddad, Hisham] Kennesaw State Univ, Dept Comp Sci, Kennesaw, GA 30144 USA.
RP Shahriar, H (reprint author), Kennesaw State Univ, Dept Comp Sci, Kennesaw, GA 30144 USA.
EM hshahria@kennesaw.edu; hhaddad@kennesaw.edu
CR Aboukhadijeh F., 2011, TO SPY WEBCAMS YOUR
   Agosta G., 2012, Proceedings of the 2012 Ninth International Conference on Information Technology: New Generations (ITNG), P189, DOI 10.1109/ITNG.2012.167
   Balduzzi Marco, 2010, P 5 ACM S INF COMP C, P135, DOI DOI 10.1145/1755688.1755706
   Chess B., 2006, P WORKSH SOFTW SEC A
   Fenz S., 2010, P 2010 ACM S APPL CO, P1833
   Hansen R., 2008, CLICKJACKING
   Huang L.-S, 2012, P USENIX SEC 2012 BE
   Kern C, 2014, COMMUN ACM, V57, P38, DOI 10.1145/2643134
   Kieyzun A., 2009, P 31 INT C SOFTW ENG, P199, DOI DOI 10.1109/ICSE.2009.5070521
   Kim JD, 2011, P BIONLP SHAR TASK 2, P1, DOI DOI 10.1109/MWSYM.2011.5972614
   Kosuga Y., 2007, P 23 ANN COMP SEC AP, P107
   Lekies S., 2012, P 6 USENIX WORKSH OF
   Li J., 2010, CLICKJACKING DEFENSE
   Luo T., 2013, P 3 ACM C DAT APPL S, P309
   McCarthy- Kaplan S., 2013, I GOT CLICKJACKED TR
   Mell P., COMPLETE GUIDE COMMO
   Mills E., 2009, TWITTER HIT DONT CLI
   Niemietz Marcus, UI REDRESSING ATTACK
   Rydstedt G., 2010, P WEB 2 0 SEC PRIV
   Savola R. M., 2013, P INT WORKSH AD SEC
   Savola RM, 2007, QOP'07: PROCEEDINGS OF THE 2007 ACM WORKSHOP ON QUALITY OF PROTECTION, P28
   Shahriar H., 2013, P 6 ACM SIGSAC INT C, P144
   Wang J., 2008, P CSIIRW MAY OAK RID
   Wang J, 2009, PROCEEDINGS OF THE 6TH ASIAN SYMPOSIUM ON POLYMERS IN CONCRETE, P47
   ZoneAlarm, 2013, FACEBOOK CLICKJ SCAM
NR 25
TC 0
Z9 0
U1 0
U2 0
PU ASSOC COMPUTING MACHINERY
PI NEW YORK
PA 1515 BROADWAY, NEW YORK, NY 10036-9998 USA
PY 2015
BP 791
EP 797
DI 10.1145/2695664.2695946
PG 7
WC Computer Science, Interdisciplinary Applications
SC Computer Science
GA BF4IX
UT WOS:000381029800124
DA 2019-03-23
ER

PT J
AU Sreenivas, A
   Cohen, S
   Magana-Valladares, L
   Walker, D
AF Sreenivas, Amita
   Cohen, Susanna
   Magana-Valladares, Laura
   Walker, Dilys
TI Humanized Childbirth and Cultural Humility: Designing an Online Course
   for Maternal Health Providers in Limited-Resource Settings
SO INTERNATIONAL JOURNAL OF CHILDBIRTH
LA English
DT Article
DE humanized childbirth; cultural humility; disrespect and abuse; web-based
   learning; self-reflection; values clarification
AB This article reviews the implications of disrespect and abuse in maternal health services, the growing movement to humanize childbirth and promote cultural humility, and one strategy to build an online course to address this issue among maternal health workers in Mexico. Reports of disrespect and abuse have been widely reported by women seeking health services, including maternity care, across the globe. Evidence indicates offenders are often health care professionals who do not consider their behavior inappropriate and believe they are acting in the interests of both mother and baby. These same providers are often overworked, underpaid, and have few role models who humanize childbirth and demonstrate cultural humility. Strategies which aim to foster competencies in humanized childbirth and cultural humility among health providers are lacking in current health professional training programs. Using the case of Mexico, the authors describe the template and justification for an online course for novice to expert health professionals to build competencies in humanized childbirth and cultural humility. Recommendations for future work are discussed.
C1 [Sreenivas, Amita] Univ Washington, 124 NW Canal St,Ste 3, Seattle, WA 98107 USA.
   [Sreenivas, Amita] Univ Washington, Nurse Midwifery, Seattle, WA 98195 USA.
   [Cohen, Susanna] Univ Utah, Coll Nursing, Salt Lake City, UT USA.
   [Magana-Valladares, Laura] Inst Nacl Salud Publ, Mexico City, DF, Mexico.
   [Walker, Dilys] Univ Washington, OB GYN & Global Hlth, Seattle, WA 98195 USA.
RP Sreenivas, A (reprint author), Univ Washington, 124 NW Canal St,Ste 3, Seattle, WA 98107 USA.
EM amitacnm@uw.edu
CR Ahn R, 2013, AM J PREV MED, V44, P283, DOI 10.1016/j.amepre.2012.10.025
   Anderson Kathryn, 2011, Aust Nurs J, V19, P26
   [Anonymous], 1997, J NURSE-MIDWIFERY, V42, P59
   [Anonymous], 2013, PROGRAMA RESCATE OBS
   Antes AL, 2014, ACCOUNT RES, V21, P50, DOI 10.1080/08989621.2013.822269
   Blackburn ST, 2013, MATERNAL FETAL NEONA, P509
   Blakely G, 2009, J ADV NURS, V65, P259, DOI 10.1111/j.1365-2648.2008.04843.x
   Bowser D., 2010, EXPLORING EVIDENCE D
   Brentlinger PE, 2005, SOC SCI MED, V61, P1001, DOI 10.1016/j.socscimed.2004.12.022
   CASSEL EJ, 1982, NEW ENGL J MED, V306, P639, DOI 10.1056/NEJM198203183061104
   Castro R., 2003, HLTH HUMAN RIGHTS, V7, P90
   Center for Intelligence Agency, 2013, WORLD FACTB 2013 201
   Choose Your Own Adventure, 2014, HIST CYOA
   Cleary Michelle, 2010, Issues Ment Health Nurs, V31, P331, DOI 10.3109/01612840903308531
   Cooperative for Assistance and Relief Everywhere. Malawi, 2013, COMM SCOR CARD CSC G
   Darmstadt GL, 2008, HEALTH POLICY PLANN, V23, P101, DOI 10.1093/heapol/czn001
   DeBate RD, 2013, HEALTH EDUC RES, V28, P472, DOI 10.1093/her/cyt050
   Fahey JO, 2013, J PERINAT NEONAT NUR, V27, P36, DOI 10.1097/JPN.0b013e31827e478d
   Field T, 1997, J PSYCHOSOM OBST GYN, V18, P286, DOI 10.3109/01674829709080701
   Frehywot S, 2013, HUM RESOUR HEALTH, V11, DOI 10.1186/1478-4491-11-4
   Grenny J, 2009, CRIT CARE NURS Q, V32, P58, DOI 10.1097/01.CNQ.0000343136.57813.f6
   Hall WA, 2012, BMC PREGNANCY CHILDB, V12, DOI 10.1186/1471-2393-12-78
   Health Education and Training, 2011, ETH FED MIN HLTH HLT
   Health Foundation, 2012, EVID SCAN QUAL IMPR
   Hummel F, 1994, Nurse Educ, V19, P8, DOI 10.1097/00006223-199403000-00002
   Illeris K., 2009, CONT THEORIES LEARNI
   Institute of Child Health, 2001, MAK MAT HLTH SERV MO
   Instituto Nacional de Estadistica Geografia, 2013, POBL HOG VIV MORT TA
   Instituto Nacional de Estadistica Geografia, 2013, BANC INF IN RAZ MORT
   Instituto Nacional de Salud Publica, 2013, AB HAC MUJ SAL MAT N
   Instituto Nacional de Salud Publica, 2014, OF AC
   John Lopamudra B, 2014, J Nat Sci Biol Med, V5, P155, DOI 10.4103/0976-9668.127316
   Johnson SL, 2009, INT NURS REV, V56, P34, DOI 10.1111/j.1466-7657.2008.00679.x
   Jowett M, 2000, HEALTH POLICY, V53, P201, DOI 10.1016/S0168-8510(00)00089-0
   Juarez JA, 2006, FAM MED, V38, P97
   Karkowsky CE, 2013, SEMIN PERINATOL, V37, P157, DOI 10.1053/j.semperi.2013.02.006
   Kendall Tamil, 2009, Health Hum Rights, V11, P77
   Lozano R, 2011, SALUD PUBLICA MEXICO, V53, pS295
   Magana-Valladares L, 2014, SALUD PUBLICA MEXICO, V56, P660
   Matiti M. R, 2011, DIGNITY HLTH CARE PR
   Matsubara S, 2012, RURAL REMOTE HEALTH, V12
   Matsuo K, 2009, ARCH GYNECOL OBSTET, V280, P781, DOI 10.1007/s00404-009-1015-2
   Mazmanian P. E., 2009, CHEST, V135, p42S
   Merhi ZO, 2005, OBSTET GYNECOL SURV, V60, P599, DOI 10.1097/01.ogx.0000175804.68946.ac
   Merriam SB, 2001, NEW DIRECTIONS ADULT, V2001, P3, DOI DOI 10.1002/ACE.3
   Metzl JM, 2014, SOC SCI MED, V103, P126, DOI 10.1016/j.socscimed.2013.06.032
   Misago C, 1999, LANCET, V354, P1391, DOI 10.1016/S0140-6736(05)76250-4
   Misago C, 2001, INT J GYNECOL OBSTET, V75, pS67, DOI 10.1016/S0020-7292(01)00511-2
   Mumtaz Z, 2003, HEALTH POLICY PLANN, V18, P261, DOI 10.1093/heapol/czg032
   National Dignity Council, 2013, DIGN CARE CAMP
   Nelson D. L., 2007, INT J NURSING ED SCH, DOI [10.2202/1548-923X.1263, DOI 10.2202/1548-923X.1263]
   Njuki R, 2013, BMC PUBLIC HEALTH, V13, DOI 10.1186/1471-2458-13-660
   O'Mahony F, 2010, COCHRANE DB SYST REV, DOI 10.1002/14651858.CD005455.pub2
   Ortega-Ceballos PA, 2007, SALUD PUBLICA MEXICO, V49, P357, DOI 10.1590/s0036-36342007000500006
   Page L, 2001, INT J GYNECOL OBSTET, V75, pS55, DOI 10.1016/S0020-7292(01)00516-1
   Perez-Guzman Isaac David, 2009, Rev Med Inst Mex Seguro Soc, V47, P575
   Perinatal Education Programme, 2009, MOTH FRIENDL CAR LEA, P25
   Prata N, 2013, IN J WOMENS HEALTH, V5, P737, DOI 10.2147/IJWH.S51661
   Prata N, 2010, HEALTH POLICY, V94, P1, DOI 10.1016/j.healthpol.2009.08.012
   Prior E, 2012, AM J CLIN NUTR, V95, P1113, DOI 10.3945/ajcn.111.030254
   Rahangdale L, 2010, AIDS CARE, V22, P836, DOI 10.1080/09540120903499212
   Renzaho AMN, 2013, INT J QUAL HEALTH C, V25, P261, DOI 10.1093/intqhc/mzt006
   Rosenstein AH, 2011, AM J OBSTET GYNECOL, V204, P187, DOI 10.1016/j.ajog.2010.10.899
   Rosenstein AH, 2008, JT COMM J QUAL PATIE, V34, P464, DOI 10.1016/S1553-7250(08)34058-6
   Royal College of Nursing, 2013, DIGN HLTH
   [Royal College of Nursing R. C. O. Nursing], 2009, SMALL CHANG MAK BIG
   Sachse-Aguilera M, 2013, REV INVESTIGACION ME, V1, P17
   Simkin P., 2010, PREGNANCY CHILDBIRTH
   Simkin P, 2011, J PERINAT EDUC, V20, P166, DOI 10.1891/1058-1243.20.3.166
   Sleutel Martha Rider, 2002, J Nurs Meas, V10, P249
   Smaill M., 2014, COCHRANE DB SYST REV
   Smith-Oka V, 2009, SOC SCI MED, V68, P2069, DOI 10.1016/j.socscimed.2009.03.026
   Succar T, 2013, EYE, V27, P1151, DOI 10.1038/eye.2013.143
   Towse M., 2009, LEARNING SOLUTIONS M
   *UN, 2006, MILL DEV GOALS UN
   UNDP, 2013, HUM DEV REP 2013 RIS
   United States Agency for International Development, 2013, RESP MAT CAR TOOLK
   Verheijen EC, 2009, COCHRANE DB SYST REV, DOI 10.1002/14651858.CD006067.pub2
   Vessey J., 2011, ANN REV NURSING RES, V28
   Walker DM, 2012, INT J GYNECOL OBSTET, V116, P128, DOI 10.1016/j.ijgo.2011.09.021
   Warren CE, 2013, BMC PREGNANCY CHILDB, V13, DOI [10.1186/1471-2393-13-150, 10.1186/1471-2393-13-21]
   White Ribbon Alliance, 2011, RESP MAT CAR U RIGHT
   White Ribbon Alliance, 2012, BREAK SIL RESP MAT C
   Windau-Melmer T., 2013, GUID ADV RESP MAT CA
   Wong Yut-Lin, 2009, Asia Pac J Public Health, V21, P359, DOI 10.1177/1010539509337730
   WOOD D, 1976, J CHILD PSYCHOL PSYC, V17, P89, DOI 10.1111/j.1469-7610.1976.tb00381.x
   World Health Organization, 2008, MIDW COMM MIDW ED MO
   World Health Organization (WHO), 2014, PREV EL DISR AB DUR
   Yelland N, 2007, COMPUT EDUC, V48, P362, DOI 10.1016/j.compedu.2005.01.010
   Yemile Ordaz-Martinez K, 2010, GINECOLOGIA OBSTET M, V78, P357
   Yoon B, 2014, J CONTIN EDUC NURS, V45, P110, DOI 10.3928/00220124-20140224-14
NR 91
TC 0
Z9 0
U1 3
U2 3
PU SPRINGER PUBLISHING CO
PI NEW YORK
PA 11 WEST 42ND STREET, NEW YORK, NY 10036 USA
SN 2156-5287
EI 2156-5295
J9 INT J CHILDBIRTH
JI Int. J. Childbirth
PY 2015
VL 5
IS 4
BP 188
EP 199
DI 10.1891/2156-5287.5.4.188
PG 12
WC Nursing
SC Nursing
GA V29EB
UT WOS:000215477200004
DA 2019-03-23
ER

PT J
AU Tibor, D
   Laszlo, L
AF Tibor, Dessewffy
   Laszlo, Lang
TI Digital Pareto - on the distribution patterns within online communities
SO INFORMACIOS TARSADALOM
LA Hungarian
DT Article
DE Muslims; media representation; systematic review; thematic analysis
ID NETWORK
AB In this study, we are looking for an answer to the question of how the relation of media and muslims is represented in contemporary scientific results, produced mostly in a western research environment and, furthermore, of what similarities and differences can be shown between the circumstances characterizing the emergence of these results. As a result of IS's activities in the Middle East, of the current civil war in Syria and of other causes, Europe is increasingly affected by the phenomenon of muslim immigration. This, as well as the problematics of national majority-Muslim minority interactions make the goal of conducting a meta-analysis of recently published results reasonable, focusing on issues of thematization, geographical distribution, analyzed samples and sample sizes as well as on grants obtained by the authors for a specific research. In the following, we realize our research objectives through conducting a systematic analysis on a section (N=33) of a larger (N=160) sample of peer-reviewed articles, and by a thematic analysis of the same section focusing on the role and influence of various media. We found that within the sample, images of Muslims in the media can be categorized in three main types: An entity using violence at the individual or state level, a victim of violence, and an outsider culturally or behaviorally in defiance of the West.
C1 [Tibor, Dessewffy] Digitalis Szociol Kozpont, Budapest, Hungary.
   [Tibor, Dessewffy] Szocialpszichol Tanszek, Budapest, Hungary.
   [Laszlo, Lang] Int Business Sch, Budapest, Hungary.
RP Tibor, D (reprint author), Digitalis Szociol Kozpont, Budapest, Hungary.
CR ANDERSON C, 2004, WIRED MAGAZINE
   Anderson C., 2007, END THEORY DATA DELU
   Anderson Chris, 2006, LONG TAIL WHY FUTURE
   Barabasi Albert-Laszlo, 2002, LINKED NEW SCI NETWO
   Bell Daniel, 1973, COMING POSTINDUSTRIA
   Brynjolfsson E, 2011, MANAGE SCI, V57, P1373, DOI 10.1287/mnsc.1110.1371
   Burt RS, 2000, RES ORGAN BEHAV, V22, P345, DOI 10.1016/S0191-3085(00)22009-1
   Castells M., 1997, POWER IDENTITY INFOR, VII
   Castells M., 1998, END MILLENNIUM INFOR, VIII
   Castells M., 1996, RISE NETWORK SOC INF, VI
   Cowen T., 2013, AVERAGE IS POWERING
   Csepeli Gy, 2015, REV SOCIOLOGY
   Elberse Anita, 2013, BLOCKBUSTERS HIT MAK
   Fowler J. H., 2010, KAPCSOLATOK HALOJABA
   Jiang B, 2015, CITIES, V43, P69, DOI 10.1016/j.cities.2014.11.013
   Kossinets G, 2006, SCIENCE, V311, P88, DOI 10.1126/science.1116869
   Lang L., 2015, BIG DATA TARSADALOMT, P92
   LATOUR B, 2010, SOCIAL G TARDE DEBAT
   Moreno Jacob L., 1937, SOCIOMETRY, V1
   Moreno Jacob L, 1947, SOCIOMETRY, V10
   Orlikovski W., 2002, J BUS COMMUN, V39, P13, DOI DOI 10.1177/002194360203900102
   ORLIKOWSKI WJ, 1994, ADMIN SCI QUART, V39, P541, DOI 10.2307/2393771
   Ritzer G, 2010, J CONSUM CULT, V10, P13, DOI 10.1177/1469540509354673
   Rogers E. M., 2010, DIFFUSION INNOVATION
   Toffler A, 1980, 3 WAVE CLASSIC STUDY
   Watts D., 2004, 6 DEGREES SCI CONNEC
NR 26
TC 0
Z9 0
U1 0
U2 0
PU INFONIA
PI BUDAPEST
PA MUEGYETEM RKP 9 II EMELET 210, BUDAPEST, 1111, HUNGARY
SN 1587-8694
J9 INF TARSAD
JI Inf. Tarsad.
PY 2015
VL 15
IS 3
BP 7
EP +
PG 12
WC Information Science & Library Science
SC Information Science & Library Science
GA DJ0CA
UT WOS:000373867800001
DA 2019-03-23
ER

PT J
AU Toledano, S
   Werch, BL
   Wiens, BA
AF Toledano, Shanee
   Werch, Brittany L.
   Wiens, Brenda A.
TI Domain-Specific Self-Concept in Relation to Traditional and Cyber Peer
   Aggression
SO JOURNAL OF SCHOOL VIOLENCE
LA English
DT Article
DE self-concept; peer aggression; cyber aggression
ID CONSTRUCT-VALIDITY; CONCEPT SCALE; ESTEEM; SCHOOL; VICTIMIZATION;
   ADOLESCENTS; PREVALENCE; NARCISSISM; ASSOCIATIONS; ADJUSTMENT
AB Individuals who aggress against others have been described both as having overall low self-concept and as having high, inflated self-concept. The conceptualization of self-concept as domain specific provides an alternate means to resolving this controversy. In this study, 223 middle school students completed self-report measures assessing self-concept across six domains as well as engagement in peer aggression, including cyber aggression. Hierarchical regression analyses revealed that individuals who reported engaging in higher levels of traditional and cyber peer aggression reported significantly lower self-concept in the domains of behavioral adjustment, intellectual and school status, and happiness and satisfaction. Higher levels of traditional and cyber peer aggression were not significantly related to self-concept in the domains of popularity, physical appearance and attributes, and freedom from anxiety. Implications for research and practice are discussed.
C1 [Toledano, Shanee; Werch, Brittany L.] Univ Florida, Coll Educ, Gainesville, FL 32610 USA.
   [Wiens, Brenda A.] Univ Florida, Coll Publ Hlth & Hlth Profess, Gainesville, FL 32610 USA.
RP Wiens, BA (reprint author), Univ Florida, Coll Publ Hlth & Hlth Profess, Gainesville, FL 32610 USA.
EM wiens@phhp.ufl.edu
FU University of Florida Public Health and Health Professions Center for
   Pediatric Psychology and Family Studies
FX This research was supported in part through the University of Florida
   Public Health and Health Professions Center for Pediatric Psychology and
   Family Studies.
CR Alexopoulos DS, 2002, PSYCHOL REP, V91, P827, DOI 10.2466/PR0.91.7.827-838
   Ang RP, 2005, CURR PSYCHOL, V24, P113, DOI 10.1007/s12144-005-1010-0
   Baumeister RF, 2000, CURR DIR PSYCHOL SCI, V9, P26, DOI 10.1111/1467-8721.00053
   Branson CE, 2009, J APPL SCH PSYCHOL, V25, P5, DOI 10.1080/15377900802484133
   Brockenbrough K, 2004, J SCH VIOLENCE, V3, P63, DOI DOI 10.1300/J202V03N02_05
   Bushman BJ, 2009, J PERS, V77, P427, DOI 10.1111/j.1467-6494.2008.00553.x
   Butler R. J., 2005, CHILD ADOLESCENT MEN, V4, P190, DOI DOI 10.1111/J.1475-3588.2005.00368.X
   Christie-Mizell CA, 2003, FAM PROCESS, V42, P237, DOI 10.1111/j.1545-5300.2003.42204.x
   Cole J. C. M., 2006, PROFESSIONAL SCH COU, V9, P305, DOI DOI 10.5330/PRSC.9.4.WH4N8N4051215334
   David CF, 2000, J ABNORM CHILD PSYCH, V28, P327, DOI 10.1023/A:1005164925300
   Diamantopoulou S, 2008, SOC DEV, V17, P682, DOI 10.1111/j.1467-9507.2007.00444.x
   Donnellan MB, 2005, PSYCHOL SCI, V16, P328, DOI 10.1111/j.0956-7976.2005.01535.x
   Farrington DP, 2010, J AGGRESS CONFL PEAC, V2, P4, DOI 10.5042/jacpr.2010.0001
   Gentile B, 2009, REV GEN PSYCHOL, V13, P34, DOI 10.1037/a0013689
   Golmaryami FN, 2010, J CLIN CHILD ADOLESC, V39, P128, DOI 10.1080/15374410903401203
   Gowey M. A., 2011, NAT C PED PSYCH SAN
   Greenwald AG, 2002, PSYCHOL REV, V109, P3, DOI 10.1037//0033-295X.109.1.3
   GREENWALD AG, 1988, PERS SOC PSYCHOL B, V14, P34, DOI 10.1177/0146167288141004
   Harter S., 2012, CONSTRUCTION SELF DE
   Iannotti R. J., 2012, PREVENTION RES, V19, P3
   Jankauskiene R, 2008, SOC BEHAV PERSONAL, V36, P145, DOI 10.2224/sbp.2008.36.2.145
   Kaukiainen A, 2002, SCAND J PSYCHOL, V43, P269, DOI 10.1111/1467-9450.00295
   Khatri P, 2000, AGGRESSIVE BEHAV, V26, P345, DOI 10.1002/1098-2337(2000)26:5<345::AID-AB1>3.0.CO;2-L
   Kirkpatrick LA, 2002, J PERS SOC PSYCHOL, V82, P756, DOI 10.1037//0022-3514.82.5.756
   Manning M. A., 2007, PRINCIPAL LEADERSHIP, V7, P11
   Marsh HW, 2011, J EDUC PSYCHOL, V103, P701, DOI 10.1037/a0024122
   Marsh HW, 2001, J EDUC PSYCHOL, V93, P411, DOI 10.1037//0022-0663.93.2.411
   Modecki KL, 2013, J YOUTH ADOLESCENCE, V42, P651, DOI 10.1007/s10964-012-9887-z
   Nansel TR, 2001, JAMA-J AM MED ASSOC, V285, P2094, DOI 10.1001/jama.285.16.2094
   O'Moore M, 2001, AGGRESSIVE BEHAV, V27, P269, DOI 10.1002/ab.1010
   Olweus D, 1995, CURR DIR PSYCHOL SCI, V4, P196, DOI 10.1111/1467-8721.ep10772640
   Olweus D, 2012, EUR J DEV PSYCHOL, V9, P520, DOI 10.1080/17405629.2012.682358
   Parada R. H., 2000, ADOLESCENT PEER RELA
   Patchin JW, 2010, J SCHOOL HEALTH, V80, P614, DOI 10.1111/j.1746-1561.2010.00548.x
   Piers E., 2002, PIERS HARRIS CHILDRE
   Rosado-Munoz J., 2013, THESIS
   Sandstrom MJ, 2008, J RES PERS, V42, P506, DOI 10.1016/j.jrp.2007.07.008
   Seals D, 2003, ADOLESCENCE, V38, P735
   Solberg ME, 2003, AGGRESSIVE BEHAV, V29, P239, DOI 10.1002/ab.10047
   Sticca F, 2013, J COMMUNITY APPL SOC, V23, P52, DOI 10.1002/casp.2136
   Taylor LD, 2007, AGGRESSIVE BEHAV, V33, P130, DOI 10.1002/ab.20174
   Thomaes S, 2009, PSYCHOL SCI, V20, P1536, DOI 10.1111/j.1467-9280.2009.02478.x
   U. S. Census Bureau, 2012, STAT COUNT QUICKF CO
   van de Schoot R, 2012, SELF IDENTITY, V11, P148, DOI 10.1080/15298868.2010.517713
   Wang J, 2011, J ADOLESCENT HEALTH, V48, P415, DOI 10.1016/j.jadohealth.2010.07.012
   Wang J, 2009, J ADOLESCENT HEALTH, V45, P368, DOI 10.1016/j.jadohealth.2009.03.021
   Washburn JJ, 2004, J YOUTH ADOLESCENCE, V33, P247, DOI 10.1023/B:JOYO.0000025323.94929.d9
   WOLF TM, 1982, J PERS ASSESS, V46, P511, DOI 10.1207/s15327752jpa4605_11
   Yang SJ, 2013, EUR CHILD ADOLES PSY, V22, P309, DOI 10.1007/s00787-012-0374-6
NR 49
TC 0
Z9 0
U1 2
U2 6
PU ROUTLEDGE JOURNALS, TAYLOR & FRANCIS LTD
PI ABINGDON
PA 4 PARK SQUARE, MILTON PARK, ABINGDON OX14 4RN, OXFORDSHIRE, ENGLAND
SN 1538-8220
EI 1538-8239
J9 J SCH VIOLENCE
JI J. Sch. Violence
PY 2015
VL 14
IS 4
BP 405
EP 423
DI 10.1080/15388220.2014.935386
PG 19
WC Criminology & Penology; Education & Educational Research; Psychology,
   Educational; Psychology, Developmental
SC Criminology & Penology; Education & Educational Research; Psychology
GA DL7AR
UT WOS:000375791700004
DA 2019-03-23
ER

PT B
AU Unger, S
   Timmermann, D
AF Unger, Sebastian
   Timmermann, Dirk
GP IEEE
TI DPWSec: Devices Profile for Web Services Security
SO 2015 IEEE TENTH INTERNATIONAL CONFERENCE ON INTELLIGENT SENSORS, SENSOR
   NETWORKS AND INFORMATION PROCESSING (ISSNIP)
LA English
DT Proceedings Paper
CT 2015 IEEE Tenth Int Conference on Intelligent Sensors Sensor Networks &
   Information Proc (IISSNIP)
CY APR 07-09, 2015
CL singapore, SINGAPORE
SP IEEE Sensors Council, Australian Res Councils Res Network on ISSNIP, CHIEF PATRON, A STAR Inst Infocomm Res, PATRONS, Singapore Exhibition & Convention Bur, Singapore Tourism Board, YourSingapor Com
DE Applied Cryptography; Authentication; Cyber-Physical Systems (CPS);
   DPWS; Intelligent Environments; Internet of Things (IoT); Usability
AB As cyber-physical systems (CPS) build a foundation for visions such as the Internet of Things (IoT) or Ambient Assisted Living (AAL), their communication security is crucial so they cannot be abused for invading our privacy and endangering our safety. In the past years many communication technologies have been introduced for critically resource-constrained devices such as simple sensors and actuators as found in CPS. However, many do not consider security at all or in a way that is not suitable for CPS. Also, the proposed solutions are not interoperable although this is considered a key factor for market acceptance.
   Instead of proposing yet another security scheme, we looked for an existing, time-proven solution that is widely accepted in a closely related domain as an interoperable security framework for resource-constrained devices. The candidate of our choice is the Web Services Security specification suite. We analysed its core concepts and isolated the parts suitable and necessary for embedded systems. In this paper we describe the methodology we developed and applied to derive the Devices Profile for Web Services Security (DPWSec). We discuss our findings by presenting the resulting architecture for message level security, authentication and authorization and the profile we developed as a subset of the original specifications. We demonstrate the feasibility of our results by discussing the proof-of-concept implementation of the developed profile and the security architecture.
C1 [Unger, Sebastian; Timmermann, Dirk] Univ Rostock, Inst Appl Microelect & Comp Engn, D-18055 Rostock, Germany.
RP Unger, S (reprint author), Univ Rostock, Inst Appl Microelect & Comp Engn, D-18055 Rostock, Germany.
EM sebastian.unger@uni-rostock.de; dirk.timmermann@uni-rostock.de
CR [Anonymous], TECH REP
   [Anonymous], 2009, WEB SERV FED LANG WS
   [Anonymous], 2004, AMB INT NETW HOM ENV
   Barton J., 2001, TECH REP
   Dixon C., 2012, P 9 USENIX S NETW SY
   Eisenhauer M., 2009, SECON WORKSH 09 6 AN
   GitHub Inc, 2013, RTYL SPONG
   Handte M., 2010, TECH REP
   Hernandez V., 2009, 3 INT C EM SEC INF S
   HO J.-M., 2012, 8 INT C WIR COMM MOB
   Martinez J.-F., 2008, SECURITY ARCHITECTUR
   Materna GmbH, 2013, JMEDS JAV MULT DPWS
   Moritz G., 2008, EM TECHN FACT AUT 20
   Moritz G., 2009, EM TECHN FACT AUT 20
   Muller A., 2009, WIRELESS DAYS WD, P5
   OASIS, 2005, ASSERTIONS PROTOCOLS
   OASIS, 2006, WEB SERV SEC SOAP ME
   OASIS, 2009, DEV PROF WEB SERV VE
   Pohlsen S., 2009, WORLD C MED PHYS BIO
   Roman M., 2002, SIGMOBILE MOB COMPUT, V6
   Saffiotti A., 2005, SOC EUSAI C SMART OB
   Selen K., 2006, TKK T 110 5190 SEM I
   Society I. C., 2012, IEEE STAND LOC METR
   Unger S., 2010, INT THINGS C TIOPTS
   Unger S., 2012, 5 INT C NEW TECHN MO
   Unger S., 2014, OPEN SOURCE PROTOTYP
   Unger S., 2014, COMP COMM IEEE ISCC
   W3C: World Wide Web Consortium, 2007, WEB SERV POL 1 5 FRA
NR 28
TC 0
Z9 0
U1 0
U2 0
PU IEEE
PI NEW YORK
PA 345 E 47TH ST, NEW YORK, NY 10017 USA
BN 978-1-4799-8055-0
PY 2015
PG 6
WC Computer Science, Hardware & Architecture; Computer Science, Information
   Systems; Engineering, Electrical & Electronic
SC Computer Science; Engineering
GA BF1MW
UT WOS:000380411000064
DA 2019-03-23
ER

PT J
AU Yang, HY
AF Yang, Hsin-Yen
TI THE UNCIVIC POP CULTURE? Online fan discourse and youth consciousness in
   post-authoritarian Taiwan
SO CRITICAL DISCOURSE STUDIES
LA English
DT Article
DE fan; critical discourse analysis; Japan; Taiwan; China; popular culture;
   online interactions; national identity; political change
AB Based on a discourse analysis of the fan-audience discussions found in the National Taiwan University and Soochow University Bulletin Board Systems, this case study discovers that the Taiwanese youth in fact draw on Japanese TV dramas as a springboard for reflexive discussions of their own social and political conditions in post-authoritarian Taiwan. The Japanomania fan discourse played a crucial role in Taiwan's democratization and nationhood-building in the 1990s. This paper argues that fan discussion networks are 'pre-political' because they create social conditions and alternative discourses that could prepare media users for potential social changes. I contend that foreign media are not necessarily the most immediate oppressors and could become the source of subversive symbols and new meanings for local resistance. Further research is called for to illuminate the shaping of identity by the global media in non-Western contexts.
C1 [Yang, Hsin-Yen] Ft Hays State Univ, Dept Commun Studies, Hays, KS USA.
RP Yang, HY (reprint author), Ft Hays State Univ, Dept Commun Studies, Hays, KS 67601 USA.
EM hsin-yen-yang@fhsu.edu
FU Taiwanese-American Foundation of Boston, USA
FX I thank the Project on Rhetoric of Inquiry at the University of Iowa for
   all the constructive comments received during my research and writing
   process. Any error in this research remains mine. I was a recipient of
   the dissertation fellowship provided by the Taiwanese-American
   Foundation of Boston, USA.
CR [Anonymous], 2003, MANILA STANDAD  0917
   [Anonymous], 2012, LONELY PLANTES BEST
   Badenhausen K., 2013, IRELAND HEADS FORBES
   Bell Allan, 1999, J SOCIOLING, V3, P523, DOI DOI 10.1111/1467-9481.00094
   Brown J. S., 2011, 5 REASONS WHY TAIWAN
   Bucholtz M., 2004, PRAGMATICS, V14, P127
   Ching L, 2000, S ATL QUART, V99, P763, DOI 10.1215/00382876-99-4-763
   Chiou S., 2002, JAPANESE POPULAR CUL, P50
   Chua Beng Huat, 2008, E ASIAN POP CULTURE
   Chua Beng Huat, 2007, INTERASIA CULTURAL S, P115
   Colman A, 2009, DICT PSYCHOL
   Cutler Cecilia A., 1999, J SOCIOLING, V3, P428, DOI DOI 10.1111/1467-9481.00089
   Fairclough N., 2011, DISCOURSE STUDIES MU, P357, DOI DOI 10.4135/9781446289068.N17
   Fairclough N., 1995, CRITICAL DISCOURSE A
   Foucault M., 1977, DISCIPLINE PUNISH BI
   Garcia-Canclini N., 2001, CONSUMERS CITIZENS G
   Geertz  Clifford, 1983, LOCAL KNOWLEDGE FURT
   Giddens A, 1991, MODERNITY SELF IDENT
   Gray J. A., 2007, FANDOM IDENTITIES CO
   Hall Stuart, 1997, REPRESENTATION CULTU
   Hara Y., 2004, IMPORT EXPORT JAPANE
   Harre R., 1990, J THEOR SOC BEHAV, V20, P44, DOI 10.1111/j.1468-5914.1990.tb00174.x
   Hill Jane H., 1999, J SOCIOLING, V3, P542
   Honig B., 2001, DEMOCRACY FOREIGNER
   Hsiao H. H. M., 2002, MANY GLOBALIZATIONS, P48
   Hsu H., 2000, CHINA TIMES     0228
   Iwabuchi K., 2002, RECENTERING GLOBALIZ
   Iwabuchi Koichi, 2004, FEELING ASIAN MODERN
   Jenkins H., 2006, CONVERGENCE CULTURE
   Ko Y, 2004, FEELING ASIAN MODERN, P107
   Ko Y., 2003, POSTCOLONIAL STUDIES, V6, P175, DOI [10.1080/13688790308106, DOI 10.1080/13688790308106]
   Koh B., 1999, NEWSWEEK        1108
   Ku L., 1998, JAPANESE ROMANCE DRA
   Lams L, 2008, DISCOURSE THEORY CUL, P71
   Lee Ming-tsung, 2004, FEELING ASIAN MODERN, P129
   Lee T., 2002, JAPANESE POPULAR CUL, P16
   Lersakvanitchakul K., 2003, THE NATION THAI 0118
   Lin A., 2009, J ASIAN PACIFIC COMM, V19, P289, DOI [10.1075/japc.19.2.03lin, DOI 10.1075/JAPC.19.2.03LIN]
   Lin I., 2003, THESIS SOOCHOW U TAI
   Makeham J, 2005, CULTURAL, ETHNIC, AND POLITICAL NATIONALISM IN CONTEMPORARY TAIWAN: BENTUHUA, P1, DOI 10.1057/9781403980618
   Peng-Er L., 2004, ASIAN AFFAIRS AM REV, V30, P249
   Rampton B., 1999, J SOCIOLING, V3, P421, DOI [10.1111/1467-9481.00088, DOI 10.1111/1467-9481.00088]
   Rampton B., 1995, CROSSING LANGUAGE ET
   Salterio L., 2003, PHILIPPINE DAIL 0605, P1
   Seno A. A., 2003, NEWSWEEK, P56
   Sheng L., 2001, J INT STRATEGIC AFFA, V23, P122
   Shi X., 2006, J MULTICULTURAL DISC, V1, P1
   Shi-xu, 2009, J MULTICULTURAL DISC, V4, P29, DOI [10.1080/17447140802651637, DOI 10.1080/17447140802651637]
   Shih C., 2007, J CONTEMP CHINA, V16, P699, DOI [10.1080/10670560701562390, DOI 10.1080/10670560701562390]
   Suwanpantakul K., 2003, THE NATION THAI 0303
   Thompson J. B., 1995, MEDIA MODERNITY SOCI
   Torre N., 2003, PHILIPPINE DAIL 0531, P3
   Tseng W. Y., 2001, READING JAPANESE TRE
   Van Dijk T. A., 2011, DISCOURSE STUDIES MU, P379, DOI DOI 10.4135/9781446289068.N18
   vanZoonen L, 2005, ENTERTAINING CITIZEN
   White Robert A., 2000, CONSUMING AUDIENCES, P209
   Wodak R, 2011, DISCOURSE OF POLITICS IN ACTION : POLITICS AS USUAL, P1, DOI 10.1057/9780230316539
   Yates S., 2001, DISCOURSE DATA GUIDE
   Yoshimi S., 2007, INTERASIA CULTURAL S, P246
NR 59
TC 0
Z9 0
U1 3
U2 21
PU ROUTLEDGE JOURNALS, TAYLOR & FRANCIS LTD
PI ABINGDON
PA 4 PARK SQUARE, MILTON PARK, ABINGDON OX14 4RN, OXFORDSHIRE, ENGLAND
SN 1740-5904
EI 1740-5912
J9 CRIT DISCOURSE STUD
JI Crit. Discourse Stud.
PY 2015
VL 12
IS 1
BP 97
EP 113
DI 10.1080/17405904.2014.934384
PG 17
WC Communication
SC Communication
GA CC4DN
UT WOS:000350301100006
DA 2019-03-23
ER

PT B
AU Zempo, K
   Hirai, Y
   Sakai, T
   Mizutani, K
   Wakatsuki, N
   Yoshinaga, H
AF Zempo, Keiichi
   Hirai, Yukino
   Sakai, Takuto
   Mizutani, Koichi
   Wakatsuki, Naoto
   Yoshinaga, Hiroshi
GP IEEE
TI Small Sound Extraction Using Virtual Counter Sound Source Method in Loud
   Noise Environment
SO 2015 IEEE 4TH GLOBAL CONFERENCE ON CONSUMER ELECTRONICS (GCCE)
LA English
DT Proceedings Paper
CT IEEE 4th Global Conference on Consumer Electronics GCCE
CY OCT 27-30, 2015
CL Osaka, JAPAN
SP Inst Elect Information & Commun Engineers, Inst Elect Engineers Japan, Inst Image Informat & Televis Engineers, Informat Proc Soc Japan, Inst Image Elect Engineers Japan, Japan Inst Elect Packaging, Game Amusement Society, Japan Inst Power Elect, Aisan Gateway Osaka, Osaka Convent & Tourism Bur, Kyodo Jushin Serv
AB The purpose of this research was to develop a system that can detect the voice of victims in noisy disaster sites in order to facilitate more rapid rescues and decrease casualties from disasters. In this paper, the improved Virtual Counter Sound Source (VCSS) method, which is based on the delayed-sum method, was proposed to separate the small sound source immediately. This proposed method reduces the number of iterations by assuming the view angle of the sound source. Through an experiment using a quiet human speaking voice and a loud car sound, it was confirmed that the iteration number decreased in the proposed method.
C1 [Zempo, Keiichi; Wakatsuki, Naoto] Univ Tsukuba, Fac Engn Informat & Syst, Tsukuba, Ibaraki 305, Japan.
   [Hirai, Yukino] Univ Tsukuba, Sch Integrat & Global Majors, PhD Program Empowerment Informat, Tsukuba, Ibaraki 305, Japan.
   [Sakai, Takuto] Univ Tsukuba, Grad Sch Syst & Informat Engn, Tsukuba, Ibaraki 305, Japan.
   [Yoshinaga, Hiroshi] Natl Inst Land & Infrastruct Management, Tsukuba, Ibaraki, Japan.
RP Zempo, K (reprint author), Univ Tsukuba, Fac Engn Informat & Syst, Tsukuba, Ibaraki 305, Japan.
EM zempo@iit.tsukuba.ac.jp
CR Matsuno Fumitoshi, 2004, ROB BIOM 2004 ROBIO
   Nagai D. M., 2008, INT ARCH PHOTOGRA B8, P373
   Nejat Goldie, 2006, CONTR AUT ROB VIS 20
   Pate BL, 2008, FAM COMMUNITY HEALTH, V31, P23, DOI 10.1097/01.FCH.0000304065.40571.3b
   Tadokoro S., 2000, ROB AUT 2000 P ICRA, V4
   Tanida N, 1996, BRIT MED J, V313, P1133, DOI 10.1136/bmj.313.7065.1133
   Yoshinaga H., 2005, J INCE JAPAN, V29, P493
   Yoshinaga Hiroshi, 2006, INTERNOISE2006
   Zempo Keiichi, 2012, JPN J APPL PHYS, V51
   Zhang Z, 2007, ROB AUT 2007 IEEE IN
NR 10
TC 0
Z9 0
U1 0
U2 0
PU IEEE
PI NEW YORK
PA 345 E 47TH ST, NEW YORK, NY 10017 USA
BN 978-1-4799-8751-1
PY 2015
BP 386
EP 388
PG 3
WC Engineering, Electrical & Electronic
SC Engineering
GA BF2JY
UT WOS:000380474200212
DA 2019-03-23
ER

PT S
AU Zhang, C
   Niknami, M
   Chen, KZ
   Song, CY
   Chen, ZF
   Song, D
AF Zhang, Chao
   Niknami, Mehrdad
   Chen, Kevin Zhijie
   Song, Chengyu
   Chen, Zhaofeng
   Song, Dawn
GP IEEE
TI JITScope: Protecting Web Users from Control-Flow Hijacking Attacks
SO 2015 IEEE CONFERENCE ON COMPUTER COMMUNICATIONS (INFOCOM)
SE IEEE INFOCOM
LA English
DT Proceedings Paper
CT 34th IEEE Conference on Computer Communications (INFOCOM)
CY APR 26-MAY 01, 2015
CL Hong Kong, PEOPLES R CHINA
SP IEEE
AB Web browsers are one of the most important enduser applications to browse, retrieve, and present Internet resources. Malicious or compromised resources may endanger Web users by hijacking web browsers to execute arbitrary malicious code in the victims' systems. Unfortunately, the widely-adopted Just-In-Time compilation (JIT) optimization technique, which compiles source code to native code at runtime, significantly increases this risk. By exploiting JIT compiled code, attackers can bypass all currently deployed defenses.
   In this paper, we systematically investigate threats against JIT compiled code, and the challenges of protecting JIT compiled code. We propose a general defense solution, JITScope, to enforce Control-Flow Integrity (CFI) on both statically compiled and JIT compiled code. Our solution furthermore enforces the W circle plus X policy on JIT compiled code, preventing the JIT compiled code from being overwritten by attackers. We show that our prototype implementation of JITScope on the popular Firefox web browser introduces a reasonably low performance overhead, while defeating existing real-world control flow hijacking attacks.
C1 [Zhang, Chao; Niknami, Mehrdad; Chen, Kevin Zhijie; Song, Dawn] Univ Calif Berkeley, Berkeley, CA 94720 USA.
   [Song, Chengyu] Peking Univ, Beijing, Peoples R China.
   [Chen, Zhaofeng] Georgia Inst Technol, Atlanta, GA 30332 USA.
RP Zhang, C (reprint author), Univ Calif Berkeley, Berkeley, CA 94720 USA.
EM chaoz@cs.berkeley.edu; mniknami@cs.berkeley.edu;
   kevinchn@cs.berkeley.edu; csong84@gatech.edu; chenzhaofeng@pku.edu.cn;
   dawnsong@cs.berkeley.edu
RI Zhang, Chao/J-7382-2016
CR Abadi Martin, 2005, ACM C COMP COMM SEC
   Andersen S., 2004, DATA EXECUTION PRE 3
   Ansel J, 2011, ACM SIGPLAN NOTICES, V46, P355, DOI 10.1145/1993316.1993540
   Apple, 2014, SUNSP 1 0 2 JAV BENC
   Argyroudis Patroklos, 2012, BLACKHAT US
   Asokan N, 2005, LECT NOTES COMPUT SC, V3364, P28
   Athanasakis M., 2015, NETW DISTR SYST SEC
   Auger R., 2008, CGISECURITY      APR, V17
   Blazakis D., 2010, WOOT
   Blazakis Dionysus, 2010, BLACKHAT DC
   BOEHM HJ, 1988, SOFTWARE PRACT EXPER, V18, P807, DOI 10.1002/spe.4380180902
   Chen P, 2013, IET INFORM SECUR, V7, P283, DOI 10.1049/iet-ifs.2012.0142
   Chen P, 2011, IFIP ADV INF COMM TE, V354, P142
   Chen  Shuo, 2005, USENIX SEC S
   Cowan Crispan, 1998, USENIX SEC S
   Daniel M., 2008, WORKSH OFF TECHN WOO
   Deutsch L P., 1984, P 11 ACM SIGACT SIGP, P297, DOI DOI 10.1145/800017.800542
   DHURJATI D, 2006, P 28 INT C SOFTW ENG, P162
   FutureMark, 2014, PEAC HTML5 BROWS SPE
   Goktas E., 2014, IEEE S P
   HOLZLE U, 1991, LECT NOTES COMPUT SC, V512, P21
   Homescu Andrei, 2013, P 20 ACM C COMP COMM, P993, DOI 10.1145/2508859.2516675
   Jang D., 2014, 20 ANN NETW DISTR SY
   Kuznetsov V., 2014, OSDI 14
   Lattner C, 2004, INT SYM CODE GENER, P75, DOI 10.1109/CGO.2004.1281665
   Lian W., 2015, NETW DISTR SYST SEC
   Microsoft IE, 2014, LITEBRITE HTML CSS J
   Mozilla, 2014, KRAK 1 1 JAV BENCHM
   Nagarakatte S., 2009, C PROGR LANG DES IMP
   Nagarakatte Santosh, 2010, INT S MEM MAN ISMM
   Niu B., 2014, P 21 ACM C COMP COMM
   Niu B., 2014, P 35 ACM SIGPLAN C P, P58
   Patil H, 1997, SOFTWARE PRACT EXPER, V27, P87, DOI 10.1002/(SICI)1097-024X(199701)27:1<87::AID-SPE78>3.0.CO;2-P
   PaX Team, 2003, PAX ADDR SPAC LAYOUT
   Pie P., 2013, MOBILE PWN2OWN AUTUM
   RightWare, 2014, BROWSERMARK 2 1 BENC
   SERNA F. J., 2012, BLACKHAT US
   Seward J, 2005, USENIX Association Proceedings of the General Track: 2005 UNENIX Annual Technical Conference, P17
   Shacham Hovav, 2007, ACM C COMP COMM SEC
   Shacham Hovav, 2004, P 11 ACM C COMP COMM, P298, DOI [10.1145/1030083.1030124, DOI 10.1145/1030083.1030124]
   Song C., 2015, NETW DISTR SYST SEC
   Spett K., 2005, SPI LAB, P1
   Tice C, 2014, 23 USENIX SEC S USEN, P941
   Vendicator, 2000, VENDICATOR STACK SMA
   Vreugdenhil P., 2010, PWN2OWN 2010 WINDOWS
   Wahbe R., 1994, S OP SYST PRINC SOSP
   Wang Z., 2010, IEEE S SEC PRIV
   Wei T., 2011, INF SCI TECHN ICIST, P323
   Xu W., 2004, ACM SIGSOFT SOFTWARE, V29, P117
   Yu Y., 2014, 14 ANN CANSECWEST C
   Zhang C, 2013, P IEEE S SECUR PRIV, P559, DOI 10.1109/SP.2013.44
   Zhang Chao, 2015, NETW DISTR SYST SEC
   Zhang M., 2013, USENIX SECURITY, P337, DOI DOI 10.1145/2818000.2818016
NR 53
TC 0
Z9 0
U1 1
U2 3
PU IEEE
PI NEW YORK
PA 345 E 47TH ST, NEW YORK, NY 10017 USA
SN 0743-166X
BN 978-1-4799-8381-0
J9 IEEE INFOCOM SER
PY 2015
PG 9
WC Computer Science, Theory & Methods; Engineering, Electrical &
   Electronic; Telecommunications
SC Computer Science; Engineering; Telecommunications
GA BE3HL
UT WOS:000370720100064
DA 2019-03-23
ER

PT B
AU Zheng, JN
AF Zheng, Jia-Ning
GP DEStech Publicat Inc
TI The Research of Personal Information Protection in C2C Cyber Transaction
SO 2015 INTERNATIONAL CONFERENCE ON MANAGEMENT SCIENCE AND ENGINEERING, MSE
   2015
LA English
DT Proceedings Paper
CT International Conference on Management Science and Engineering (MSE)
CY DEC 25-27, 2015
CL Chengdu, PEOPLES R CHINA
DE C2C; Personal Information; Rights protection
AB With the rapid development of the Internet, cyber transaction plays an increasingly important role in the social and economic life; especially the market of cyber transaction is under its prosperity. However, in contrast to the "prosperity", all kinds of problems and abuses produced by the cyber transaction have undermined the legal rights and interest of customers badly. This paper is mainly based on the respect of the protection of personal information and discusses the definition of the personal information in C2C cyber transaction. What's more, with regard to the dilemma in rights relief under the current legal system framework, this paper puts forward certain views about how to perfect the protection of personal information in the respect of legislation and system construction.
C1 [Zheng, Jia-Ning] China Univ Polit Sci & Law, Beijing, Peoples R China.
RP Zheng, JN (reprint author), China Univ Polit Sci & Law, Beijing, Peoples R China.
CR Chu Zhang, 2011, E COMMERCE LAW COURS, P38
   Hu Ming, 2007, THESIS JI LIN U, P13
   Wang Xi, 2011, LEGAL SYSTEM EC
NR 3
TC 0
Z9 0
U1 0
U2 0
PU DESTECH PUBLICATIONS, INC
PI LANCASTER
PA 439 DUKE STREET, LANCASTER, PA 17602-4967 USA
BN 978-1-60595-307-6
PY 2015
BP 70
EP 73
PG 4
WC Engineering, Industrial; Management
SC Engineering; Business & Economics
GA BF1BW
UT WOS:000380294600013
DA 2019-03-23
ER

PT S
AU Zhou, YJ
   Li, M
   Wen, M
AF Zhou, Yanjie
   Li, Ma
   Wen, Min
BE Yingying, S
   Guiran, C
   Zhen, L
TI Research of Safety Hazards of Online Personal Information and Protective
   Measures
SO PROCEEDINGS OF THE INTERNATIONAL CONFERENCE ON LOGISTICS, ENGINEERING,
   MANAGEMENT AND COMPUTER SCIENCE (LEMCS 2015)
SE Advances in Intelligent Systems Research
LA English
DT Proceedings Paper
CT International Conference on Logistics Engineering, Management and
   Computer Science (LEMCS)
CY JUL 29-31, 2015
CL Shenyang, PEOPLES R CHINA
DE network; personal information; security risks; information disclosure;
   two-factor authentication technology
AB With the popularity of the Internet in the lives, while researchers are enjoying the convenience brought by the Internet, researchers may also find that the personal information are becoming increasingly vulnerable to theft, and then is quickly spread and abused, causing a serious violation to the privacy. This paper researches the problem of online personal information security reflected by the "Prism" to elaborate on the causes and damages of risks to online personal information security, analyze disclosure of online personal information and illustrate protective measures towards online personal information security while combining the two-factor authentication technology.
C1 [Zhou, Yanjie; Li, Ma] Jiangxi Sci & Technol Normal Univ, Coll Math & Comp Sci, Nanchang, Peoples R China.
   [Wen, Min] Nanchang Inst Technol, Dept Civil & Architectural Engn, Nanchang, Peoples R China.
RP Zhou, YJ (reprint author), Jiangxi Sci & Technol Normal Univ, Coll Math & Comp Sci, Nanchang, Peoples R China.
EM zyanjwm@163.com; liima@sina.com; sxwenmin@163.com
CR [Anonymous], 2008, WIRELESS NEWS
   Goyal V., 2006, P 13 ACM C COMP COMM, p89 , DOI DOI 10.1145/1180405.1180418
   Hur J, 2013, IEEE T PARALL DISTR, V24, P2171, DOI 10.1109/TPDS.2012.61
   Hur J, 2013, IEEE T KNOWL DATA EN, V25, P2271, DOI 10.1109/TKDE.2011.78
   Hur J, 2013, COMPUT MATH APPL, V65, P1310, DOI 10.1016/j.camwa.2012.02.005
   Hur J, 2011, IEEE T PARALL DISTR, V22, P1214, DOI 10.1109/TPDS.2010.203
   Li M, 2013, IEEE T PARALL DISTR, V24, P131
   Liang X, 2011, P IEEE GLOB COMM C G
   Lubicz D, 2008, ADV ATTRIBUTE BASED
   Stevens R W, 1994, JAMA-J AM MED ASSOC, P27119
   Zhou ZB, 2010, PROCEEDINGS OF THE 17TH ACM CONFERENCE ON COMPUTER AND COMMUNICATIONS SECURITY (CCS'10), P753, DOI 10.1145/1866307.1866420
NR 11
TC 0
Z9 0
U1 0
U2 1
PU ATLANTIS PRESS
PI PARIS
PA 29 AVENUE LAVMIERE, PARIS, 75019, FRANCE
SN 1951-6851
BN 978-94-6252-102-5
J9 ADV INTEL SYS RES
PY 2015
VL 117
BP 1146
EP 1149
PG 4
WC Computer Science, Artificial Intelligence; Management; Operations
   Research & Management Science
SC Computer Science; Business & Economics; Operations Research & Management
   Science
GA BE5OK
UT WOS:000373107000227
DA 2019-03-23
ER

PT J
AU Ryan, K
   Betts, MW
   Oliver-Lloyd, V
   Clement, N
   Schlader, R
   Young, J
   Gardiner, M
AF Ryan, Karen
   Betts, Matthew W.
   Oliver-Lloyd, Vanessa
   Clement, Nicholas
   Schlader, Robert
   Young, Janet
   Gardiner, Megan
TI Identification of a Pre-Contact Polar Bear Victim at Native Point,
   Southampton Island, Nunavut, Using 3D Technology and a Virtual
   Zooarchaeology Collection
SO ARCTIC
LA English
DT Article
DE Sadlermiut; skeletal trauma; polar bear (Ursus maritimus); Virtual
   Zooarchaeology of the Arctic Project (VZAP); digital technology; virtual
   technology
ID BITE MARK ANALYSIS; URSUS-ARCTOS; FEEDING ECOLOGY; GRIZZLY BEARS;
   HUDSON-BAY; NORTHWEST-TERRITORIES; FRACTURE PATTERNS; HUNTING BEHAVIOR;
   BONE-FRACTURES; RINGED SEALS
AB The skeletal remains of an adult Sadlermiut woman with obvious trauma to her cranial and post-cranial skeleton were excavated from Native Point (KkHh-1), Southampton Island, Nunavut, in 1954. In order to determine the possible cause of this damage, we first documented the skeletal injuries using traditional bioarchaeological techniques. We then created a three-dimensional model of the cranium and mandible to permit better visualization and analysis of the cranial lesions, some of which were obscured by post-depositional weathering. This model was imported into a virtual environment in order to compare the lesions with the craniodental structure of four Arctic carnivore species available as digital models through the Virtual Zooarchaeology of the Arctic Project (VZAP), an online comparative faunal collection. We eliminated all but the polar bear (Ursus maritimus) using this process, which suggested that an individual of this species was responsible for the skeletal trauma. We further identified a minimum number of "bites" on the cranium, some with overlapping lesions, which suggested a possible attack sequence. Use of a virtual environment and an online comparative collection were critical to this process and represent a new technique for evaluating past skeletal trauma and its causes.
C1 [Ryan, Karen; Betts, Matthew W.; Oliver-Lloyd, Vanessa; Young, Janet; Gardiner, Megan] Canadian Museum Hist, Div Res, Gatineau, PQ K1A 0M8, Canada.
   [Clement, Nicholas; Schlader, Robert] Idaho State Univ, Idaho Museum Nat Hist, Idaho Virtualizat Lab, Pocatello, ID 83209 USA.
RP Ryan, K (reprint author), Canadian Museum Hist, Div Res, 100 Laurier St, Gatineau, PQ K1A 0M8, Canada.
EM Karen.Ryan@museedelhistoire.ca
FU Canadian Museum of History; Idaho Museum of Natural History, Idaho State
   University; National Science Foundation
FX The authors acknowledge the funding and support provided by the Canadian
   Museum of History, the Idaho Museum of Natural History, Idaho State
   University, and the National Science Foundation. We are grateful to
   Herbert Maschner and David Morrison for their interest and support of
   the analysis; and to three anonymous reviewers for their critical
   comments on an earlier version of this paper.
CR Amstrup S. C, 2003, WILD MAMMALS N AM BI, P587
   Banfield AWF, 1974, MAMMALS CANADA
   BEHRENSMEYER AK, 1978, PALEOBIOLOGY, V4, P150
   BERGMAN D. L, 2010, P 24 VERT PEST C 22, P304
   Bernitz H, 2012, INT J LEGAL MED, V126, P441, DOI 10.1007/s00414-011-0575-4
   BERRYMAN HE, 1996, INT J OSTEOARCHAEOL, V6, P2
   BERRYMAN HE, 1998, ADV IDENTIFICATION H, P333
   BEST RC, 1985, CAN J ZOOL, V63, P1033, DOI 10.1139/z85-155
   BEST RC, 1982, J COMP PHYSIOL, V146, P63, DOI 10.1007/BF00688718
   Betts MW, 2011, J ARCHAEOL SCI, V38, P755, DOI 10.1016/j.jas.2010.06.021
   Bird J. B., 1953, SOUTHAMPTON ISLAND
   Boas F., 1888, 6 BUR AM ETHN, P399
   BOAS F, 1907, BULLETIN, V15
   Boaz N.T., 2000, ACTA ANTHR SINICA S, V19, P224
   Brain C. K., 1981, HUNTERS HUNTED INTRO
   Brook RK, 2002, ARCTIC, V55, P193
   Buikstra J. E., 1994, ARKANSAS ARCHAEOLOGI, V44
   Christiansen P, 2007, J ZOOL, V272, P423, DOI 10.1111/j.1469-7998.2006.00286.x
   Christiansen P, 2008, J MORPHOL, V269, P896, DOI 10.1002/jmor.10643
   Christiansen P, 2007, ECOLOGY, V88, P347, DOI 10.1890/0012-9658(2007)88[347:BFAEAT]2.0.CO;2
   CLARK B, 1980, CANADIAN J ARCHAEOLO, V4, P53
   Clark D, 2003, URSUS-SERIES, V14, P65
   COLLINS HB, 1956, NATL GEOGR, V110, P669
   COLLINS HB, 1954, LIST ESKIMO SK UNPUB
   COLLINS HB, 1974, FIELD NOTES UNPUB
   COLLINS HB, 1958, P 32 INT C AM COP 19, P557
   COLLINS HB, 1955, SOUTHAMPTON IS UNPUB
   COLLINS HB, 1954, FIELD NOTES UNPUB
   COLLINS HB, 1957, NATIONAL MUSEUM CANA, V147, P22
   Coltrain JB, 2004, J ARCHAEOL SCI, V31, P39, DOI 10.1016/j.jas.2003.06.003
   Comer G, 1910, B AM GEOGR SOC N Y, V42, P84, DOI 10.2307/199566
   De Giorgio F, 2007, FORENSIC SCI INT, V173, P64, DOI 10.1016/j.forsciint.2006.08.026
   Delaney-Rivera C, 2009, J ARCHAEOL SCI, V36, P2597, DOI 10.1016/j.jas.2009.08.001
   DeMaster D. P, 1981, MAMMALIAN SPECIES, V145
   Derocher AE, 2000, POLAR BIOL, V23, P675, DOI 10.1007/s003000000138
   Derocher AE, 1996, CAN J ZOOL, V74, P1246, DOI 10.1139/z96-138
   Derocher AE, 2012, POLAR BEARS COMPLETE
   Dominguez-Rodrigo M, 2003, J ARCHAEOL SCI, V30, P1385, DOI 10.1016/S0305-4403(03)00027-X
   Doupe JP, 2007, ARCTIC, V60, P271
   Dyck MG, 2006, URSUS, V17, P52, DOI 10.2192/1537-6176(2006)17[52:COPBKI]2.0.CO;2
   Elbroch M., 2006, ANIMAL SKULLS GUIDE
   ELTON CS, 1954, J MAMMAL, V35, P345, DOI 10.2307/1375959
   Ferguson SH, 2000, ECOGRAPHY, V23, P193, DOI 10.1034/j.1600-0587.2000.230205.x
   Floyd T, 1999, WILD ENVIRON MED, V10, P75, DOI 10.1580/1080-6032(1999)010[0075:BIHIAF]2.3.CO;2
   Freer L, 2004, EMERG MED CLIN N AM, V22, P445, DOI 10.1016/j.emc.2004.01.008
   GEORGE JC, 1994, ARCTIC, V47, P247
   Gignac PM, 2010, J VERTEBR PALEONTOL, V30, P1169, DOI 10.1080/02724634.2010.483535
   GJERTZ I, 1987, Polar Research, V5, P253, DOI 10.1111/j.1751-8369.1987.tb00626.x
   Glass R T, 1975, J Forensic Sci, V20, P305
   Hailer F, 2012, SCIENCE, V336, P344, DOI 10.1126/science.1216424
   Hall C. F., 1879, NARRATIVE 2 ARCTIC E
   HARINGTON C. R., 1962, ARCTIC, V15, P294
   HARINGTON CR, 1968, CANADIAN WILDLIFE SE, V5
   HERRERO S, 1970, SCIENCE, V170, P593, DOI 10.1126/science.170.3958.593
   HERRERO S, 1990, INT C BEAR, V8, P25
   HERRERO S, 1995, HUMAN BLACK BEAR INT, P75
   HERRERO S, 1976, INT C BEAR RES MANAG, V3, P121
   HERRERO S., 1985, BEAR ATTACKS THEIR C
   KRESS TA, 1995, P IRCOBI C, P155
   Kurten B., 1964, ACTA ZOOLOGICA FENNI, V108
   Kuzminsky SC, 2012, J ARCHAEOL SCI, V39, P2744, DOI 10.1016/j.jas.2012.04.020
   Lariviere S., 2001, MAMMALIAN SPECIES, V647
   Lee J., 1994, INT C BEAR RES MAN, V9, P237
   Lindqvist C, 2010, P NATL ACAD SCI USA, V107, P5053, DOI 10.1073/pnas.0914266107
   Loring S, 2007, ARCTIC, V60, P7
   Lovell NC, 1997, YEARB PHYS ANTHROPOL, V40, P139
   Lowry D, 2009, MAR BIOL, V156, P2483, DOI 10.1007/s00227-009-1273-3
   LUNN NJ, 1985, CAN J ZOOL, V63, P2291, DOI 10.1139/z85-340
   LUNN NJ, 1987, 17 GOV NWT DEP REN R
   LUNN NJ, 1987, 18 GOV NWT DEP REN R
   Manning T. H., 1942, Canadian Geographical Journal, V24, P17
   Marsh Donald B., 1976, BEAVER, V56, P36
   Mathiassen T, 1927, ARCHAEOLOGY CENTRAL, V4, P1
   Merbs Charles F., 1997, P249
   Merbs Charles F, 1989, RECONSTRUCTION LIFE, P161
   MILLER GD, 1983, CAN FIELD NAT, V97, P93
   MILLER M, 1972, ORTHOPAEDICS ACCIDEN
   MULDERS R, 1997, THESIS LAURENTIAN U
   Murmann DC, 2006, J FORENSIC SCI, V51, P846, DOI 10.1111/j.1556-4029.2006.00166.x
   Nambiar P, 1996, J Forensic Odontostomatol, V14, P2
   Niven L, 2009, J ARCHAEOL SCI, V36, P2018, DOI 10.1016/j.jas.2009.05.021
   NOWAK RM, 1983, CANADIAN WILDLIFE SE, V45, P10
   ORTNER D. J, 1985, SMITHSONIAN CONTRIBU, V28
   Paquet P. C., 2003, WILD MAMMALS N AM BI, P482
   Passalacqua NV, 2012, BLACKW COMPANION ANT, P400
   Pelton M. R., 2003, WILD MAMMALS N AM BI, P547
   RAMSAY MA, 1986, CAN J ZOOL, V64, P2142, DOI 10.1139/z86-329
   RASMUSSEN K, 1929, 5 THUL EXP COP GYLD, V7
   RASMUSSEN K, 1932, 5 THUL EXP COP GYLD, V9
   RAUSCH RL, 1963, CAN J ZOOLOG, V41, P33, DOI 10.1139/z63-005
   Rockwell RF, 2009, POLAR BIOL, V32, P539, DOI 10.1007/s00300-008-0548-3
   Rockwell R, 2008, CAN FIELD NAT, V122, P323, DOI 10.22621/cfn.v122i4.639
   ROLLINS CE, 1995, J FORENSIC SCI, V40, P486
   ROSS WG, 1977, ARCTIC ANTHROPOL, V14, P1
   Sacco T, 2004, J ZOOL, V263, P41, DOI 10.1017/S0952836904004856
   Sauer NJ, 1998, FORENSIC OSTEOLOGY A, P321
   Schwartz CC, 2003, WILD MAMMALS N AM BI, P556
   SHANNON KA, 2009, OCC PUBL, V61, P39
   Shields LBE, 2009, AM J FOREN MED PATH, V30, P223, DOI 10.1097/PAF.0b013e3181a5e558
   Slater GJ, 2010, PLOS ONE, V5, DOI 10.1371/journal.pone.0013870
   SMITH TG, 1990, ARCTIC, V43, P99
   SPIESS A, 1976, J MAMMAL, V57, P787, DOI 10.2307/1379460
   SPIESS A, 1976, ARCTIC, V29, P194
   STENHOUSE GB, 1988, ARCTIC, V41, P275
   STENHOUSE GB, 1987, 16 DEP REN RES GOV N
   STIRLING I, 1975, CAN J ZOOL, V53, P1021, DOI 10.1139/z75-117
   STIRLING I, 1978, CAN J ZOOL, V56, P1768, DOI 10.1139/z78-242
   STIRLING I, 1974, CAN J ZOOL, V52, P1191, DOI 10.1139/z74-157
   STIRLING I, 1990, INT C BEAR, V8, P189
   STIRLING I, 1977, 33 CAN WILDL
   Stirling I., 2011, POLAR BEARS NATURAL
   STRAIT SG, 2006, J VERTEBRATE P S129A, V26
   SUTCLIFFE AJ, 1970, NATURE, V227, P1110, DOI 10.1038/2271110a0
   Tate J., 1983, INT C BEAR RES MAN, V5, P312
   TAYLOR WE, 1960, NATL MUSEUM CANADA B, V162, P53
   TAYLOR WE, 1959, BEAVER, V290, P26
   TAYLOR WE, 1954, UNTITLED FIELD UNPUB
   Towns L, 2009, POLAR BIOL, V32, P1529, DOI 10.1007/s00300-009-0653-y
   Ubelaker Douglas H., 1995, Journal of Forensic Sciences, V40, P509
   Walker PL, 2001, ANNU REV ANTHROPOL, V30, P573, DOI 10.1146/annurev.anthro.30.1.573
   Weber GW, 2011, VIRTUAL ANTHROPOLOGY: GUIDE TO A NEW INTERDISCIPLINARY FIELD, P1, DOI 10.1007/978-3-211-49347-2
   Wheatley BP, 2008, J FORENSIC SCI, V53, P69, DOI 10.1111/j.1556-4029.2008.00593.x
   Wieberg DAM, 2008, J FORENSIC SCI, V53, P1028, DOI 10.1111/j.1556-4029.2008.00801.x
   ZAVATSKY BP, 1976, INT C BEAR RES MANAG, V4, P275
NR 124
TC 0
Z9 0
U1 1
U2 11
PU ARCTIC INST N AMER
PI CALGARY
PA UNIV OF CALGARY 2500 UNIVERSITY DRIVE NW 11TH FLOOR LIBRARY TOWER,
   CALGARY, ALBERTA T2N 1N4, CANADA
SN 0004-0843
EI 1923-1245
J9 ARCTIC
JI Arctic
PD DEC
PY 2014
VL 67
IS 4
BP 493
EP 510
DI 10.14430/arctic4429
PG 18
WC Environmental Sciences; Geography, Physical
SC Environmental Sciences & Ecology; Physical Geography
GA AX0EG
UT WOS:000346625500007
OA Bronze
DA 2019-03-23
ER

PT J
AU Adeyeye, M
   Bellavista, P
AF Adeyeye, Michael
   Bellavista, Paolo
TI Emerging research areas in SIP-based converged services for extended Web
   clients
SO WORLD WIDE WEB-INTERNET AND WEB INFORMATION SYSTEMS
LA English
DT Article
DE Service convergence; Open API; SIP; Session mobility; Google Wave
ID INTERNET; IPTV
AB The convergence of Next Generation Networks and Internet-based rich applications are generating relevant industrial opportunities in the market of mobility-enabled services. Even if this trend is widely recognized, there are still a few industrial-level solutions that effectively support session mobility in a transparent way and with the capability of openly integrating with existing and legacy applications. In this paper we propose a SIP-based hybrid architecture for Web session mobility that offers content sharing and session handoff between Web browsers. In addition, its technical originality includes integrating a SIP stack into a Web browser, thus offering the advantage of extending a Web browser to act as a SIP client. Lastly, a rich set of control services that prevent abuse of content sharing and session handoff are introduced into the proposed system. The implemented solution uses SIP in a standard way to migrate Web sessions between Web browsers; it is made up of a SIP integrated Web client and a converged (SIP and HTTP) Application Server that can be easily used to enable session mobility in any kind of Web-based application. In addition, the implemented system has recently evolved to a framework for developing different kinds of converged services over the Internet, analogously to what is possible with Google Wave and the existing telephony APIs. Finally, the paper reports the evaluation of the proposed framework and of the employed technologies, together with directions of future work, in terms of both extension to other application domains and exploration of research areas/models that can benefit form the adoption of SIP and Web-related solutions.
C1 [Adeyeye, Michael] Cape Peninsula Univ Technol, Dept Informat Technol, Cape Town, South Africa.
   [Bellavista, Paolo] Univ Bologna, Dept Elect Comp Sci & Syst, Bologna, Italy.
RP Adeyeye, M (reprint author), Cape Peninsula Univ Technol, Dept Informat Technol, Cape Town, South Africa.
EM adeyeyem@cput.ac.za; paolo.bellavista@unibo.it
RI Bellavista, Paolo/H-7256-2014
OI Bellavista, Paolo/0000-0003-0992-7948
CR Adeyeye M, 2012, WIREL NETW, V18, P185, DOI 10.1007/s11276-011-0394-z
   Adeyeye M, 2010, COMPUT COMMUN, V33, P954, DOI 10.1016/j.comcom.2010.01.015
   Adeyeye Michael, 2009, P 3 IEEE C NEW TECHN
   Bhat R. R., 2001, JAVA TELECOMMUNICATI, P193
   Bond G., 2009, P IPTCOMM 2009 7 8 J
   BOSWELL D, 2002, CREATING APPL MOZILL, P1
   Canfora G., 2005, P 2 ANN INT C MOB UB
   Cesar P, 2008, DOCENG'08: PROCEEDINGS OF THE EIGHTH ACM SYMPOSIUM ON DOCUMENT ENGINEERING, P275
   Chang Guiran, 2006, P 1 INT MULT COMP CO, P603
   Chintada S, 2008, CONSUM COMM NETWORK, P790, DOI 10.1109/ccnc08.2007.183
   Chou Wu, 2003, P 27 ANN INT COMP SO, P69
   Corradi A, 2009, 3RD INTERNATIONAL WORKSHOP ON ADAPTIVE AND DEPENDABLE MOBILE UBIQUITOUS SYSTEMS - ADAMUS 09, P7
   Deruelle J., 2008, P 2 INT C NEXT GEN M
   Gurbani VK, 2005, IEEE COMMUN MAG, V43, P116, DOI 10.1109/MCOM.2005.1509976
   Gurbani VK, 2004, IEEE ACM T NETWORK, V12, P571, DOI 10.1109/TNET.2004.833145
   HANDLEY M, 1999, 2543 IETF RFC
   Handley M., 2327 IETF RFC
   Hsieh MD, 2006, INFORM SCIENCES, V176, P1241, DOI 10.1016/j.ins.2005.02.009
   Jain R., 2005, PROGRAMMING CONVERGE, P27
   Kataoka Haruno, 2010, P 7 IEEE CONS COMM N
   Krechmer K, 2009, IEEE COMMUN MAG, V47, P88, DOI 10.1109/MCOM.2009.4939282
   Larson JA, 2003, IEEE MULTIMEDIA, V10, P91, DOI 10.1109/MMUL.2003.1237554
   Linner David, 2010, P 6 INT C NETW SERV, P42
   Maes S.H., 2007, P 4 INT C MOB TECHN
   Manzalini A, 2008, CISIS 2008: THE SECOND INTERNATIONAL CONFERENCE ON COMPLEX, INTELLIGENT AND SOFTWARE INTENSIVE SYSTEMS, PROCEEDINGS, P567, DOI 10.1109/CISIS.2008.141
   Mas I, 2008, IEEE COMMUN MAG, V46, P156, DOI 10.1109/MCOM.2008.4689259
   Mate S., 2006, P MOB UB MULT MUM 06
   Mulligan CEA, 2009, IEEE COMMUN MAG, V47, P108, DOI 10.1109/MCOM.2009.4939285
   MUNKONGPITAKKUN W, 2007, P 4 INT C MOB TECHN, P346, DOI DOI 10.1145/1378063.1378119
   Nishino H., 2009, P 13 INT C INT NEXT, P1
   ROSENBERG J, 2004, 3856 IETF RFC
   Rosenberg J, 2002, 3261 IETF RFC
   SAINTANDRE P, 2004, 3920 IETF RFC
   Sarin Arun, 2007, IEEE COMMUNICATI SEP, P12
   Saxtoft Christian, 2008, CONVERGENCE USER EXP, P34
   Sbata Karim, 2009, P INT ACM C MAN EM D
   Schonwalder J, 2009, IEEE COMMUN MAG, V47, P27, DOI 10.1109/MCOM.2009.5183469
   Schulzrinne H., 2004, 3966 IETF RFC
   Shacham R., SESSION INITIATION P
   Shacham R., 2007, J ACM T MULTIMEDIA C, V3
   Silvana G.P., 2008, P COMM NETW SERV RES, P176
   Song H., 2002, WWW 2002 HAW US 7 11, P2
   Sun Microsystems, 2001, JAIN SIP REL 1 0 SPE
   Sun Microsystems, 2001, JAIN SIP REL 1 1 SPE
   *W3C, SOAP VERS 1 2 PART 0
   Wu X., USE SIP MESSAGE METH
   Xiao Y, 2007, IEEE COMMUN MAG, V45, P126, DOI 10.1109/MCOM.2007.4378332
   Yang J., 2008, P 10 INT C ADV COMM, P1807
NR 48
TC 0
Z9 0
U1 0
U2 10
PU SPRINGER
PI NEW YORK
PA 233 SPRING ST, NEW YORK, NY 10013 USA
SN 1386-145X
EI 1573-1413
J9 WORLD WIDE WEB
JI World Wide Web
PD NOV
PY 2014
VL 17
IS 6
BP 1295
EP 1319
DI 10.1007/s11280-013-0238-0
PG 25
WC Computer Science, Information Systems; Computer Science, Software
   Engineering
SC Computer Science
GA AP6GE
UT WOS:000342174800003
OA Bronze
DA 2019-03-23
ER

PT J
AU Greene, AC
AF Greene, Alyssa Claire
TI Webs of Entanglement: Complicity and Memorialization in Elfriede
   Jelinek's Die Kinder der Toten
SO GERMANIC REVIEW
LA English
DT Article
DE Elfriede Jelinek; memory; Holocaust; counter-monument; Austrian
   literature; horror; ghosts
ID COUNTER-MONUMENT; HOLOCAUST; MEMORY; 'KINDER-DER-TOTEN'
AB This article examines the ways in which Elfriede Jelinek's 1995 horror novel, Die Kinder der Toten, confronts Austria's complicity in the Holocaust and challenges contemporary efforts to memorialize its victims. It concentrates on one figure in particular: an animated, monstrous web of hair [Haargespinst]. The Haargespinst serves as a metonym for the victims and becomes the vehicle by means of which the dead avenge themselves on the living. The Haargespinst furthermore enacts a critique of memorial spaces, particularly the museum at Auschwitz. In addition to discussing its function within the text, the article argues that the Haargespinst illuminates the poetics of the novel as a whole, helping make sense of its complicated narratorial positions, its use of generic tropes and cliches, and its critique of memory discourses around the Holocaust. Taking the Haargespinst as a point of departure, the article argues that Jelinek's social criticism and self-conscious narration make Die Kinder der Toten a work of literature in the tradition of the postwar counter-monument. Instead of eliciting an emotional response, the novel provokes and unsettles, demanding a critical examination of memorial practices as well as conventional notions of guilt and innocence. Finally, the article reflects on the more problematic aspects of the novel's use of tropes.
C1 Columbia Univ, New York, NY 10027 USA.
RP Greene, AC (reprint author), Columbia Univ, New York, NY 10027 USA.
CR Barthofer Alfred, 1999, FICTION CONT AUSTRAI, P138
   Beniston Judith, 2003, AUSTRIAN STUDIES, V11, P1
   Botz Gerhard, 1993, I BACHMANN NEUE BEIT, P199
   Card Claudia, 2003, HYPATIA, V18. 1, P63, DOI DOI 10.1111/J.1527-2001.2003.TB00779.X
   Celan Paul, 2005, GEDICHTE, P40
   Clover CarolJ, 1992, MEN WOMRN CHAIN SAWS
   EZRAHI SD, 1992, PROBING THE LIMITS OF REPRESENTATION, P259
   Feehily C, 2009, AMS C MOD G, V72, P177
   Fehervary Helen, 1976, NEW GERMAN CRITIQUE, V8, P80
   FRIEDLANDER S, 1992, PROBING THE LIMITS OF REPRESENTATION, P1
   Gambetta Diego, 1999, BOSTON REV, pn
   Gordon Avery, 2008, GHOSTLY MATTERS HAUN
   GSOELSLORENSEN J, 2006, GERMANIC REV, V81, P360
   HALBERSTAM J., 1995, SKIN SHOWS GOTHIC HO
   HANSEN MB, 1996, CRIT INQUIRY, V22, P292, DOI 10.1086/448792
   Hirsch M., 2012, GENERATION POSTMEMOR, P9
   Honegger G, 2006, THEATER, V36, P4, DOI 10.1215/01610775-36-2-4
   Huyssen A, 1995, TWILIGHT MEMORIES MA
   Jelinek Elfriede, 1997, ELFRIEDEJELINEK COM
   Jelinek Elfriede, 1980, ENDLOSE UNSCHULDIGKE, P49
   Jelinek Elfriede, 2013, ELFRIEDEJELINEK COM
   Jelinek Elfriede, 2007, PROGRESSIVE, P33
   Jelinek Elfriede, 2001, ELFRIEDEJELINEK COM
   Jelinek Elfriede, 1995, OSTERREICHISCHE LITE, P63
   Jelinek Elfriede, 1987, BLAUER STREUSAND, P41
   Jelinek Elfriede, 1995, KINDER TOTEN
   Jelinek Elfriede, 1994, THEATER, V25, P14
   Kecht Maria-Regina, 2007, ELFREIDE JELINEK WRI, P37
   Konzett Matthias, 1998, MONATSHEFTE, V90. 1, P71
   Kristeva Julia, 1982, POWERS HORROR ESSAY
   Lorenz Dagmar C. G., 2004, NEW GERMAN CRITIQUE, V93, P19
   Lorenz Dagmar C. G., 1997, KEEPERS MOTHERLAND G
   Mamdani Mahmood, 2001, VICTIMS BECOME KILLE
   Mandel N, 2001, BOUNDARY TWO, V28, P203, DOI 10.1215/01903659-28-2-203
   Meyer Imke, 1999, FICTION CONT AUSTR W, P116
   Naqvi F, 2007, LITERARY AND CULTURAL RHETORIC OF VICTIMHOOD: WESTERN EUROPE, 1970-2005, P1, DOI 10.1057/9780230603479
   Saltzman L., 2001, MIRRORING EVIL NAZI, P53
   Sanders Mark., 2002, COMPLICITIES INTELLE
   Schmatz Ferdinand, 1992, T JAMIE OWN DANIEL D, V14. 2, P59
   Schmidt-Dengler Wendelin, 1996, INVENTUR 45 55 OSTER, P404
   Suleiman Susan Rubin, 1986, POETICS GENDER, P117
   Trezise T, 2001, YALE J CRIT, V14, P39, DOI 10.1353/yale.2001.0016
   Uhl Heidemarie, 1997, T URSULA STACHL PEIE, P64
   Utgaard Peter, 2003, REMEMBERING FORGETTI
   Wilson IW, 2006, MOD AUSTRIAN LIT, V39, P27
   Young James, 1988, WRITING REWRITING HO
   Young JamesE, 2001, MIRRORING EVIL NAZI, pxv
   YOUNG JE, 1992, CRIT INQUIRY, V18, P267, DOI 10.1086/448632
   Zangel V., 2013, EUROPEAN STUDIES, V30, P271
NR 49
TC 0
Z9 0
U1 0
U2 0
PU ROUTLEDGE JOURNALS, TAYLOR & FRANCIS LTD
PI ABINGDON
PA 4 PARK SQUARE, MILTON PARK, ABINGDON OX14 4RN, OXFORDSHIRE, ENGLAND
SN 0016-8890
EI 1930-6962
J9 GER REV
JI Ger. Rev.
PD OCT 2
PY 2014
VL 89
IS 4
BP 399
EP 418
DI 10.1080/00168890.2014.974491
PG 20
WC Literature, German, Dutch, Scandinavian
SC Literature
GA AY4CP
UT WOS:000347526100004
DA 2019-03-23
ER

PT J
AU Christner, T
AF Christner, Terry
TI Cyberbullying in Social Media Within Educational Institutions: Featuring
   Student, Employee, and Parent Information
SO LIBRARY JOURNAL
LA English
DT Book Review
C1 [Christner, Terry] Hutchinson Publ Lib, Hutchinson, KS 67501 USA.
RP Christner, T (reprint author), Hutchinson Publ Lib, Hutchinson, KS 67501 USA.
CR Horowitz M., 2014, CYBERBULLYING SOCIAL
NR 1
TC 0
Z9 0
U1 0
U2 15
PU REED BUSINESS INFORMATION
PI NEW YORK
PA 360 PARK AVENUE SOUTH, NEW YORK, NY 10010 USA
SN 0363-0277
J9 LIBR J
JI Libr. J.
PD OCT 1
PY 2014
VL 139
IS 16
BP 93
EP +
PG 2
WC Information Science & Library Science
SC Information Science & Library Science
GA AQ0OO
UT WOS:000342482800145
DA 2019-03-23
ER

PT J
AU Velikova, G
   Holch, P
   Bamforth, L
   Warrington, L
   Carter, R
   Absolom, K
AF Velikova, Galina
   Holch, Patricia
   Bamforth, Leon
   Warrington, Lorraine
   Carter, Robert
   Absolom, Kate
TI Development of an integrated online toxicity reporting and management
   system for oncology: eRAPID (Electronic patient self-Reporting of
   Adverse-events: Patient Information and aDvice)
SO QUALITY OF LIFE RESEARCH
LA English
DT Meeting Abstract
C1 [Velikova, Galina; Holch, Patricia; Bamforth, Leon; Warrington, Lorraine; Carter, Robert; Absolom, Kate] Univ Leeds, Psychosocial Oncol Clin Practice Res Grp, St Jamess Inst Oncol, Leeds, W Yorkshire, England.
OI Holch, Patricia (Trish)/0000-0002-4255-8315
NR 0
TC 0
Z9 0
U1 0
U2 2
PU SPRINGER
PI DORDRECHT
PA VAN GODEWIJCKSTRAAT 30, 3311 GZ DORDRECHT, NETHERLANDS
SN 0962-9343
EI 1573-2649
J9 QUAL LIFE RES
JI Qual. Life Res.
PD OCT
PY 2014
VL 23
SU 1
BP 13
EP 13
PG 1
WC Health Care Sciences & Services; Health Policy & Services; Public,
   Environmental & Occupational Health
SC Health Care Sciences & Services; Public, Environmental & Occupational
   Health
GA CF6XJ
UT WOS:000352699800038
DA 2019-03-23
ER

PT J
AU Abdelaziz, A
   Tetko, IV
   Sushko, I
   Novotarskii, S
   Koerner, R
AF Abdelaziz, Ahmed
   Tetko, Igor V.
   Sushko, Iurii
   Novotarskii, Sergii
   Koerner, Robert
TI OCHEM: Online public platform for human and environmental toxicity
   modeling
SO ABSTRACTS OF PAPERS OF THE AMERICAN CHEMICAL SOCIETY
LA English
DT Meeting Abstract
CT 248th National Meeting of the American-Chemical-Society (ACS)
CY AUG 10-14, 2014
CL San Francisco, CA
SP Amer Chem Soc
C1 [Abdelaziz, Ahmed; Tetko, Igor V.] German Res Ctr Environm Hlth GmbH, Helmholtz Zentrum Muenchen, Inst Biol Struct, D-85764 Neuherberg, Bayern, Germany.
   [Abdelaziz, Ahmed; Tetko, Igor V.; Sushko, Iurii; Novotarskii, Sergii; Koerner, Robert] EADMET GmbH, D-85748 Garching, Bavaria, Germany.
EM contact@amaziz.com
RI Tetko, Igor/B-1540-2010
OI Tetko, Igor/0000-0002-6855-0012
NR 0
TC 0
Z9 0
U1 2
U2 5
PU AMER CHEMICAL SOC
PI WASHINGTON
PA 1155 16TH ST, NW, WASHINGTON, DC 20036 USA
SN 0065-7727
J9 ABSTR PAP AM CHEM S
JI Abstr. Pap. Am. Chem. Soc.
PD AUG 10
PY 2014
VL 248
MA 86-TOXI
PG 1
WC Chemistry, Multidisciplinary
SC Chemistry
GA CA8KC
UT WOS:000349167406243
DA 2019-03-23
ER

PT J
AU Alves, VM
AF Alves, Vinicius M.
TI Pred-hERG: A novel web-accessible computational tool for predicting
   cardiac toxicity of drug candidates
SO ABSTRACTS OF PAPERS OF THE AMERICAN CHEMICAL SOCIETY
LA English
DT Meeting Abstract
CT 248th National Meeting of the American-Chemical-Society (ACS)
CY AUG 10-14, 2014
CL San Francisco, CA
SP Amer Chem Soc
C1 [Alves, Vinicius M.] Univ Fed Goias, Fac Pharm, BR-74605170 Goiania, Go, Brazil.
EM viniciusm.alves@gmail.com
NR 0
TC 0
Z9 0
U1 0
U2 0
PU AMER CHEMICAL SOC
PI WASHINGTON
PA 1155 16TH ST, NW, WASHINGTON, DC 20036 USA
SN 0065-7727
J9 ABSTR PAP AM CHEM S
JI Abstr. Pap. Am. Chem. Soc.
PD AUG 10
PY 2014
VL 248
MA 6-IAC
PG 1
WC Chemistry, Multidisciplinary
SC Chemistry
GA CA8KC
UT WOS:000349167400524
DA 2019-03-23
ER

PT J
AU Alves, VM
   Braga, RC
   Silva, MB
   Muratov, E
   Fourches, D
   Tropsha, A
   Andrade, CH
AF Alves, Vinicius M.
   Braga, Rodolpho C.
   Silva, Meryck B.
   Muratov, Eugene
   Fourches, Denis
   Tropsha, Alexander
   Andrade, Carolina H.
TI Pred-hERG: A novel web-accessible computational tool for predicting
   cardiac toxicity of drug candidates
SO ABSTRACTS OF PAPERS OF THE AMERICAN CHEMICAL SOCIETY
LA English
DT Meeting Abstract
CT 248th National Meeting of the American-Chemical-Society (ACS)
CY AUG 10-14, 2014
CL San Francisco, CA
SP Amer Chem Soc
C1 [Alves, Vinicius M.; Braga, Rodolpho C.; Silva, Meryck B.; Andrade, Carolina H.] Univ Fed Goias, Fac Pharm, Lab Mol Modeling & Drug Design, BR-74605170 Goiania, Go, Brazil.
   [Muratov, Eugene; Fourches, Denis; Tropsha, Alexander] Univ N Carolina, Div Chem Biol & Med Chem, Lab Mol Modeling, Chapel Hill, NC 27599 USA.
EM viniciusm.alves@gmail.com; rodolphobraga@yahoo.com; carolina@ufg.br
RI Andrade, Carolina/C-3960-2014; Muratov, Eugene/C-4454-2014; Braga,
   Rodolpho/A-9655-2011
OI Andrade, Carolina/0000-0003-0101-1492; Muratov,
   Eugene/0000-0003-4616-7036; Braga, Rodolpho/0000-0003-3814-3464; Alves,
   Vinicius/0000-0002-6182-1748
NR 0
TC 0
Z9 0
U1 0
U2 1
PU AMER CHEMICAL SOC
PI WASHINGTON
PA 1155 16TH ST, NW, WASHINGTON, DC 20036 USA
SN 0065-7727
J9 ABSTR PAP AM CHEM S
JI Abstr. Pap. Am. Chem. Soc.
PD AUG 10
PY 2014
VL 248
MA 40-CINF
PG 1
WC Chemistry, Multidisciplinary
SC Chemistry
GA CA8JN
UT WOS:000349165103325
DA 2019-03-23
ER

PT J
AU Heuett, NV
   Ramirez, CE
   Batchu, SR
   Gardinali, P
AF Heuett, Nubia V.
   Ramirez, Cesar E.
   Batchu, Sudha Rani
   Gardinali, Piero
TI Communal assessment of drugs of abuse and identification of their
   transformation products by online SPE-LC-HRMS
SO ABSTRACTS OF PAPERS OF THE AMERICAN CHEMICAL SOCIETY
LA English
DT Meeting Abstract
CT 248th National Meeting of the American-Chemical-Society (ACS)
CY AUG 10-14, 2014
CL San Francisco, CA
SP Amer Chem Soc
C1 [Heuett, Nubia V.; Gardinali, Piero] Florida Int Univ, Dept Chem & Biochem, North Miami, FL 33181 USA.
   [Heuett, Nubia V.; Ramirez, Cesar E.; Batchu, Sudha Rani; Gardinali, Piero] Florida Int Univ, Southeast Environm Res Ctr, Miami, FL 33199 USA.
EM nheue001@fiu.edu
NR 0
TC 0
Z9 0
U1 0
U2 0
PU AMER CHEMICAL SOC
PI WASHINGTON
PA 1155 16TH ST, NW, WASHINGTON, DC 20036 USA
SN 0065-7727
J9 ABSTR PAP AM CHEM S
JI Abstr. Pap. Am. Chem. Soc.
PD AUG 10
PY 2014
VL 248
MA 860-ENVR
PG 1
WC Chemistry, Multidisciplinary
SC Chemistry
GA CA8KC
UT WOS:000349167400173
DA 2019-03-23
ER

PT J
AU La Greca, AM
   Chan, SF
AF La Greca, A. M.
   Chan, S. F.
TI PEER AND CYBER VICTIMIZATION: DO THEY PREDICT HEALTH RISK BEHAVIORS
   AMONG ADOLESCENTS?
SO INTERNATIONAL JOURNAL OF BEHAVIORAL MEDICINE
LA English
DT Meeting Abstract
CT INTERNATIONAL CONGRESS OF BEHAVIORAL MEDICINE (ICBM 2014)
CY AUG 14-17, 2014
CL Brainerd, MN
C1 [La Greca, A. M.; Chan, S. F.] Univ Miami, Coral Gables, FL 33124 USA.
EM alagreca@miami.edu
NR 0
TC 0
Z9 0
U1 0
U2 0
PU SPRINGER
PI NEW YORK
PA 233 SPRING ST, NEW YORK, NY 10013 USA
SN 1070-5503
EI 1532-7558
J9 INT J BEHAV MED
JI Int. J. Behav. Med.
PD AUG
PY 2014
VL 21
SU 1
MA O251
BP S79
EP S79
PG 1
WC Psychology, Clinical
SC Psychology
GA V45KS
UT WOS:000209816100265
DA 2019-03-23
ER

PT J
AU Lapostolle, F
   Bertrand, P
   Agostinucci, JM
   Pradeau, C
   Tazarourte, K
   Grave, M
   Galinski, M
   Adnet, F
AF Lapostolle, Frederic
   Bertrand, Philippe
   Agostinucci, Jean-Marc
   Pradeau, Catherine
   Tazarourte, Karim
   Grave, Melanie
   Galinski, Michel
   Adnet, Frederic
TI Web-based general public opinion study of automated versus manual
   external chest compression
SO EMERGENCY MEDICINE JOURNAL
LA English
DT Article
ID HOSPITAL CARDIAC-ARREST; CARDIOPULMONARY-RESUSCITATION; EUROPEAN
   RESUSCITATION; COUNCIL GUIDELINES; DEVICE; CPR; SURVIVAL; QUALITY;
   ACCESS
AB Background Only a few cardiac-arrest victims receive external chest compression (ECC) by a bystander.
   Objective To test the hypothesis that the general public might start ECC more often if they used an automated device rather than a manual massage.
   Methods Web-based public opinion survey based on two short videos, one showing manual ECC and the other automated ECC (Autopulse, Zoll, France). Advantages and disadvantages (perceived efficacy, reproducibility, hazard, apprehension and acceptability) of the two techniques were evaluated on a visual analogue scale (VAS). A VAS of 1-3 was considered to indicate preference for manual ECC, 8-10 for automated ECC and 4-7 for no clear preference. The final global score was the difference between advantage and disadvantage scores.
   Results Overall, 1769 persons answered the questionnaire. The median VAS score for each variable was as follows: 7 (25-75 percentiles, 5-9) for efficacy, 8 (3-10) for reproducibility, 5 (3-8) for hazard, 5 (2-8) for apprehension and 5 (2-8) for acceptability. The overall median score indicated that 1034 persons (58%) preferred use of the device, 618 (35%) preferred manual ECC and 117 (7%) had no preference. There was no significant difference in the preference according to gender, education and training in first aid. However, older persons (0) preferred the use of device.
[truncated: 717,079 more chars]
