# Supplementary material for: Mapping online hate: A scientometric analysis on research trends and hotspots in research on online hate
Source: PLoS One. 2019 Sep 26;14(9):e0222194. doi: 10.1371/journal.pone.0222194 (PMC6763199; doi:10.1371/journal.pone.0222194)
Supplement: S1 Dataset — (ZIP) [file pone.0222194.s001.zip › savedrecs.txt]

FN Clarivate Analytics Web of Science
VR 1.0
PT J
AU Wang, J
   Iannotti, RJ
   Nansel, TR
AF Wang, Jing
   Iannotti, Ronald J.
   Nansel, Tonja R.
TI School Bullying Among Adolescents in the United States: Physical,
   Verbal, Relational, and Cyber
SO JOURNAL OF ADOLESCENT HEALTH
LA English
DT Article
DE School bullying; Cyber bullying; Relational bullying; Parental support;
   Peers; Sociodemographic characteristics
ID PEER VICTIMIZATION; INDIRECT AGGRESSION; PERCEIVED FAMILY; INVOLVEMENT;
   ADJUSTMENT; FRIENDSHIP; PREVALENCE; VICTIMS; BULLIES; GENDER
AB Purpose: Four forms of school bullying behaviors among US adolescents and their association with sociodemographic characteristics, parental support, and friends were examined.
   Methods: Data were obtained from the Health Behavior in School-Aged Children (HBSC) 2005 Survey, a nationally representative sample of grades 6-10 (N = 7,182). The revised Olweus Bully/Victim Questionnaire was used to measure physical, verbal, and relational forms of bullying. Two items were added using the same format to measure cyber bullying. For each form, four categories were created: bully, victim, bully-victim, and not involved. Multinomial logistic regressions were applied, with sociodemographic variables, parental support, and number of friends as predictors.
   Results: Prevalence rates of having bullied others or having been bullied at school for at least once in the last 2 months were 20.8% physically, 53.6% verbally, 51.4% socially, or 13.6% electronically. Boys were more involved in physical or verbal bullying, whereas girls were more involved in relational bullying. Boys were more likely to be cyber bullies, whereas girls were more likely to be cyber victims. African-American adolescents were involved in more bullying (physical, verbal, or cyber) but less victimization (verbal or relational). Higher parental support was associated with less involvement across all forms and classifications of bullying. Having more friends was associated with more bullying and less victimization for physical, verbal, and relational forms but was not associated with cyber bullying.
   Conclusions: Parental support may protect adolescents from all four forms of bullying. Friends associate differentially with traditional and cyber bullying. Results indicate that cyber bullying is a distinct nature from that of traditional bullying. (C) 2009 Society for Adolescent Medicine. All rights reserved.
C1 [Wang, Jing; Iannotti, Ronald J.; Nansel, Tonja R.] NIH, Bethesda, MD 20892 USA.
RP Wang, J (reprint author), NIH, 6100 Execut Blvd, Bethesda, MD 20892 USA.
EM wangji2@mail.nih.gov
OI Nansel, Tonja/0000-0002-8298-7595
FU Intramural Research Program of the Eunice Kennedy Shriver National
   Institute of Child Health and Human Development; Maternal and Child
   Health Bureau of the Health Resources and Services Administration
FX This research was supported by the Intramural Research Program of the
   Eunice Kennedy Shriver National Institute of Child Health and Human
   Development and the Maternal and Child Health Bureau of the Health
   Resources and Services Administration.
CR BJORKQVIST K, 1994, SEX ROLES, V30, P177, DOI 10.1007/BF01420988
   Boulton MJ, 2008, BRIT J EDUC PSYCHOL, V78, P473, DOI 10.1348/000709908X320471
   Boulton MJ, 1999, J ADOLESCENCE, V22, P461, DOI 10.1006/jado.1999.0240
   BOWERS L, 1994, J SOC PERS RELAT, V11, P215, DOI 10.1177/0265407594112004
   CRICK NR, 1995, CHILD DEV, V66, P710, DOI 10.1111/j.1467-8624.1995.tb00900.x
   Goldbaum S., 2007, BULLYING VICTIMIZATI, P143
   Hawker DSJ, 2000, J CHILD PSYCHOL PSYC, V41, P441, DOI 10.1111/1469-7610.00629
   Haynie DL, 2001, J EARLY ADOLESCENCE, V21, P29, DOI 10.1177/0272431601021001002
   Hodges EVE, 1999, DEV PSYCHOL, V35, P94, DOI 10.1037/0012-1649.35.1.94
   Kowalski RM, 2007, J ADOLESCENT HEALTH, V41, pS22, DOI 10.1016/j.jadohealth.2007.08.017
   Li Q, 2007, COMPUT HUM BEHAV, V23, P1777, DOI 10.1016/j.chb.2005.10.005
   Li Q, 2006, SCHOOL PSYCHOL INT, V27, P157, DOI 10.1177/0143034306064547
   Nansel TR, 2001, JAMA-J AM MED ASSOC, V285, P2094, DOI 10.1001/jama.285.16.2094
   Olweus D, 1996, Patent, Patent No. [N-5015, 5015]
   Olweus D., 1993, BULLYING SCH WHAT WE
   Owens L, 2000, AGGRESSIVE BEHAV, V26, P67, DOI 10.1002/(SICI)1098-2337(2000)26:1<67::AID-AB6>3.0.CO;2-C
   PARKER G, 1979, BRIT J MED PSYCHOL, V52, P1, DOI 10.1111/j.2044-8341.1979.tb02487.x
   Raskauskas J, 2007, DEV PSYCHOL, V43, P564, DOI 10.1037/0012-1649.43.3.564
   Roberts C, 2007, J PUBLIC HEALTH-HEID, V15, P179, DOI 10.1007/s10389-007-0100-x
   Roland E, 2002, AGGRESSIVE BEHAV, V28, P198, DOI 10.1002/ab.90022
   *SAS I, 2004, SAS STAT 9 1 US GUID, V1
   Schnohr CW, 2008, SOC INDIC RES, V89, P79, DOI 10.1007/s11205-007-9221-4
   Solberg ME, 2003, AGGRESSIVE BEHAV, V29, P239, DOI 10.1002/ab.10047
   Spriggs AL, 2007, J ADOLESCENT HEALTH, V41, P283, DOI 10.1016/j.jadohealth.2007.04.009
NR 24
TC 670
Z9 698
U1 46
U2 357
PU ELSEVIER SCIENCE INC
PI NEW YORK
PA 360 PARK AVE SOUTH, NEW YORK, NY 10010-1710 USA
SN 1054-139X
J9 J ADOLESCENT HEALTH
JI J. Adolesc. Health
PD OCT
PY 2009
VL 45
IS 4
BP 368
EP 375
DI 10.1016/j.jadohealth.2009.03.021
PG 8
WC Psychology, Developmental; Public, Environmental & Occupational Health;
   Pediatrics
SC Psychology; Public, Environmental & Occupational Health; Pediatrics
GA 502AM
UT WOS:000270426200009
PM 19766941
OA Green Accepted
HC Y
HP N
DA 2019-03-23
ER

PT J
AU Ybarra, ML
   Mitchell, KJ
AF Ybarra, ML
   Mitchell, KJ
TI Online aggressor/targets, aggressors, and targets: a comparison of
   associated youth characteristics
SO JOURNAL OF CHILD PSYCHOLOGY AND PSYCHIATRY
LA English
DT Article
DE Internet; bully; adolescence; computers; depression; child development
ID SCHOOL; RISK; ADOLESCENTS; BEHAVIORS; CHILDREN; BULLIES; VICTIMS; HEALTH
AB Background: While most youth report positive experiences and activities online, little is known about experiences of Internet victimization and associated correlates of youth, specifically in regards to Internet harassment. Methods: The Youth Internet Safety Survey is a cross-sectional, nationally representative telephone survey of young regular Internet users in the United States. Interviews were conducted between the fall of 1999 and the spring of 2000 and examined characteristics of Internet harassment, unwanted exposure to sexual material, and sexual solicitation that had occurred on the Internet in the previous year. One thousand, five hundred and one regular Internet users between the ages of 10 and 17 years were interviewed, along with one parent or guardian. To assess the characteristics surrounding Internet harassment, four groups of youth were compared: 1) targets of aggression (having been threatened or embarrassed by someone; or feeling worried or threatened by someone's actions); 2) online aggressors (making rude or nasty comments; or harassing or embarrassing someone with whom the youth was mad at); 3) aggressor/targets (youth who report both being an aggressor as well as a target of Internet harassment); and 4) non-harassment involved youth (being neither a target nor an aggressor online). Results: Of the 19% of young regular Internet users involved in online aggression, 3% were aggressor/targets, 4% reported being targets only, and 12% reported being online aggressors only. Youth aggressor/ targets reported characteristics similar to conventional bully/victim youth, including many commonalities with aggressor-only youth, and significant psychosocial challenge. Conclusions: Youth aggressor/ targets are intense users of the Internet who view themselves as capable web users. Beyond this, however, these youth report significant psychosocial challenge, including depressive symptomatology, problem behavior, and targeting of traditional bullying. Implications for intervention are discussed.
C1 Univ New Hampshire, Crimes Children Res Ctr, Durham, NH 03824 USA.
   Ctr Adolescent Hlth Promot & Dis Prevent, Johns Hopkins Bloomberg Sch Publ Hlth, Baltimore, MD USA.
RP Mitchell, KJ (reprint author), Univ New Hampshire, Crimes Children Res Ctr, West Edge,7 Leavitt Lane, Durham, NH 03824 USA.
EM Kimberly.Mitchell@unh.edu
FU ODCDC CDC HHS [U48/CCU309670]
CR *AM MED PED, 2001, MED MATT
   American Psychiatric Association, 1999, DIAGN STAT MAN MENT
   Austin S, 1996, BRIT J EDUC PSYCHOL, V66, P447, DOI 10.1111/j.2044-8279.1996.tb01211.x
   Barnow S, 2001, PSYCHOPATHOLOGY, V34, P167, DOI 10.1159/000049302
   Borzekowski DLG, 2001, ARCH PEDIAT ADOL MED, V155, P813, DOI 10.1001/archpedi.155.7.813
   BOWERS L, 1994, J SOC PERS RELAT, V11, P215, DOI 10.1177/0265407594112004
   Ellen JM, 2002, J ADOLESCENT HEALTH, V31, P26, DOI 10.1016/S1054-139X(01)00404-9
   Finkelhor D., 2000, ONLINE VICTIMIZATION
   FINKELHOR D, 2000, UNPUB GEN DESCRIPTIV
   Forero R, 1999, BRIT MED J, V319, P344, DOI 10.1136/bmj.319.7206.344
   Hammer H., 2002, NISMART 2 HOUSEHOLD
   Haynie DL, 2001, J EARLY ADOLESCENCE, V21, P29, DOI 10.1177/0272431601021001002
   *KAIS FAM FDN, 2001, GEN RX COM
   Kaltiala-Heino R, 2000, J ADOLESCENCE, V23, P661, DOI 10.1006/jado.2000.0351
   Kazdin A. E., 1998, TREATMENT CHILDHOOD
   Kumpulainen K, 1998, CHILD ABUSE NEGLECT, V22, P705, DOI 10.1016/S0145-2134(98)00049-0
   Lenhart A, 2001, TEENAGE LIFE ONLINE
   LOEBER R, 1983, PSYCHOL BULL, V94, P68, DOI 10.1037/0033-2909.94.1.68
   MAGID L, 1998, TEEN SAFETY INFORMAT
   MAGNUSSON D, 1983, PROSPECTIVE STUDIES, P277
   Nansel TR, 2001, JAMA-J AM MED ASSOC, V285, P2094, DOI 10.1001/jama.285.16.2094
   *NAT PUBL RAD KAIS, 2000, NPR KAIS KENN SCH KI
   OLWEUS D, 1994, J CHILD PSYCHOL PSYC, V35, P1171, DOI 10.1111/j.1469-7610.1994.tb01229.x
   Olweus D, 1993, BULLYING SCH
   *STAT, 2000, STAT STAT SOFTW REL
   TUROW J, 2000, INTERNET FAMILY 2000
   U.S. Census Bureau, 2002, US CENS 2000
   *UCLA CTR COMM POL, 2001, UCLA INT REP 2001 SU
   *US DEP COMM, 2002, NAT ONL AM AR EXP TH, P16874
   Wolke D, 2000, J CHILD PSYCHOL PSYC, V41, P989, DOI 10.1017/S0021963099006381
   YBARRA ML, IN PRESS J ADOLESCEN
NR 31
TC 474
Z9 484
U1 2
U2 70
PU WILEY
PI HOBOKEN
PA 111 RIVER ST, HOBOKEN 07030-5774, NJ USA
SN 0021-9630
EI 1469-7610
J9 J CHILD PSYCHOL PSYC
JI J. Child Psychol. Psychiatry
PD OCT
PY 2004
VL 45
IS 7
BP 1308
EP 1316
DI 10.1111/j.1469-7610.2004.00328.x
PG 9
WC Psychology, Developmental; Psychiatry; Psychology
SC Psychology; Psychiatry
GA 854YQ
UT WOS:000223940300013
PM 15335350
DA 2019-03-23
ER

PT J
AU O'Keeffe, GS
   Clarke-Pearson, K
AF O'Keeffe, Gwenn Schurgin
   Clarke-Pearson, Kathleen
CA Council Commun & Media
TI Clinical Report-The Impact of Social Media on Children, Adolescents, and
   Families
SO PEDIATRICS
LA English
DT Article
DE Internet; cyberbullying; online harassment; Facebook depression;
   sexting; social media; digital footprint; COPPA; advertising; social
   networking; bullying; adolescents; children
AB Using social media Web sites is among the most common activity of today's children and adolescents. Any Web site that allows social interaction is considered a social media site, including social networking sites such as Facebook, MySpace, and Twitter; gaming sites and virtual worlds such as Club Penguin, Second Life, and the Sims; video sites such as YouTube; and blogs. Such sites offer today's youth a portal for entertainment and communication and have grown exponentially in recent years. For this reason, it is important that parents become aware of the nature of social media sites, given that not all of them are healthy environments for children and adolescents. Pediatricians are in a unique position to help families understand these sites and to encourage healthy use and urge parents to monitor for potential problems with cyberbullying, "Facebook depression," sexting, and exposure to inappropriate content. Pediatrics 2011;127:800-804
CR *AM AC PED, SAF NET
   *AM AC PED, INT SAF
   [Anonymous], TALK KIDS TEENS SOC
   Barnes S. B., 2006, 1 MONDAY, V11
   Berkshire District Attorney, 2010, SEXT
   Borja RR, 2005, ED WEEK         1214
   Boyd D., 2007, MACARTHUR FDN SERIES
   Boyd D., 2008, TAKEN OUT CONTEXT AM
   Christakis DA, 2009, ARCH PEDIAT ADOL MED, V163, P959, DOI 10.1001/archpediatrics.2009.162
   Common Sense Media, 2009, IS TECHN NETW CHANG
   Davila J, 2009, J ADOLESCENCE, V32, P909, DOI 10.1016/j.adolescence.2008.10.004
   GIFFORD NV, 2009, SEXTING USA
   Herr J., 2007, TRUMAN STATE U INDEX
   Hinduja S., 2007, J SCH VIOLENCE, V6, P89, DOI DOI 10.1300/J202V06N03_06
   Hinduja S, 2010, ARCH SUICIDE RES, V14, P206, DOI 10.1080/13811118.2010.494133
   IRVINE C, 2010, DAILY TELEGRAPH 0131
   Ito M, 2008, LIVING LEARNING NEW
   Jenkins H., 2006, CONFRONTING CHALLENG
   Krishna S, 2009, TELEMED J E-HEALTH, V15, P231, DOI 10.1089/tmj.2008.0099
   Kunkel D., 2004, REPORT APA TASK FORC
   Lenhart A, 2007, CYBERBULLYING
   LENHART A, 2010, SOCIAL MEDIA YOUND A
   Lenhart A., 2009, TEENS SEXTING
   MELVILLE K, 2010, SCI A GO GO     0203
   Palfrey J. G., 2010, RESPONSE FCC NOTICE
   PATCHIN JW, 2006, YOUTH VIOLENCE JUV J, V4, P148, DOI DOI 10.1177/1541204006286288
   Selfhout MHW, 2009, J ADOLESCENCE, V32, P819, DOI 10.1016/j.adolescence.2008.10.011
   STURM S, TRENDHUNTER
   The National Campaign to Prevent Teen and Unplanned Pregnancy, 2008, SEX TECH RES SURV TE
   *THIN LIN, 2009 AP TVT DIG AB S
   Walker JE, 2010, APPL PSYCHOPHYS BIOF, V35, P3, DOI 10.1007/s10484-009-9109-y
   Ybarra ML, 2008, PEDIATRICS, V121, pE350, DOI 10.1542/peds.2007-0693
NR 32
TC 439
Z9 445
U1 52
U2 548
PU AMER ACAD PEDIATRICS
PI ELK GROVE VILLAGE
PA 141 NORTH-WEST POINT BLVD,, ELK GROVE VILLAGE, IL 60007-1098 USA
SN 0031-4005
J9 PEDIATRICS
JI Pediatrics
PD APR
PY 2011
VL 127
IS 4
BP 800
EP 804
DI 10.1542/peds.2011-0054
PG 5
WC Pediatrics
SC Pediatrics
GA 744DQ
UT WOS:000289074800065
PM 21444588
OA Bronze
HC Y
HP N
DA 2019-03-23
ER

PT J
AU Thali, MJ
   Yen, K
   Schweitzer, W
   Vock, P
   Boesch, C
   Ozdoba, C
   Schroth, G
   Ith, M
   Sonnenschein, M
   Doernhoefer, T
   Scheurer, E
   Plattner, T
   Dirnhofer, R
AF Thali, MJ
   Yen, K
   Schweitzer, W
   Vock, P
   Boesch, C
   Ozdoba, C
   Schroth, G
   Ith, M
   Sonnenschein, M
   Doernhoefer, T
   Scheurer, E
   Plattner, T
   Dirnhofer, R
TI Virtopsy, a new imaging horizon in forensic pathology: Virtual autopsy
   by postmortem multislice computed tomography (MSCT) and magnetic
   resonance imaging (MRI) - a feasibility study
SO JOURNAL OF FORENSIC SCIENCES
LA English
DT Article; Proceedings Paper
CT 54th Annual Meeting of the American-Academy-of-Forensic-Sciences
CY FEB, 2002
CL ATLANTA, GEORGIA
SP Amer Acad Forensic Sci
DE forensic science; forensic radiology; postmortem; computed tomography;
   magnetic resonance imaging; virtual autopsy; virtopsy; digital autopsy
ID CHILD-ABUSE; EXPERIENCE; CT; NECROPSY; FEATURES; DISEASE; TRAUMA; BRAIN
AB Using postmortem multislice computed tomography (MSCT) and magnetic resonance imaging (MRI), 40 forensic cases were examined and findings were verified by subsequent autopsy. Results were classified as follows: (I) cause of death, (II) relevant traumatological and pathological findings, (III) vital reactions, (IV) reconstruction of injuries, (V) visualization, In these 40 forensic cases, 47 partly combined causes of death were diagnosed at autopsy, 26 (55%) causes of death were found independently using only radiological image data. Radiology was superior to autopsy in revealing certain cases of cranial, skeletal, or tissue trauma. Some forensic vital reactions were diagnosed equally well or better using MSCT/MRI. Radiological imaging techniques are. particularly beneficial for reconstruction and visualization of forensic cases, including the opportunity to use the data for expert witness reports, teaching, quality control, and telemedical consultation. These preliminary results, based on the concept of "virtopsy," are promising enough to introduce and evaluate these radiological techniques in forensic medicine.
C1 Univ Bern, Inst Forens Med, IRM, CH-3012 Bern, Switzerland.
   Univ Bern, Inst Diagnost Radiol, Bern, Switzerland.
   Univ Bern, Dept Neuroradiol, Bern, Switzerland.
   Univ Bern, Dept Clin Res Magnet Resonance Spect, Bern, Switzerland.
RP Dirnhofer, R (reprint author), Univ Bern, Inst Forens Med, IRM, Buehlstr 20, CH-3012 Bern, Switzerland.
RI Boesch, Chris/F-2577-2010; Scheurer, Eva/C-6536-2011
OI Boesch, Chris/0000-0001-8498-8543; 
CR Bisset R, 1998, BRIT MED J, V317, P1450, DOI 10.1136/bmj.317.7170.1450
   Boxt LM, 1999, RADIOL CLIN N AM, V37, P379, DOI 10.1016/S0033-8389(05)70100-7
   BRODGON BG, 1998, FORENSIC RADIOLOGY
   Brookes JAS, 1996, LANCET, V348, P1139, DOI 10.1016/S0140-6736(96)02287-8
   DONCHIN Y, 1994, J TRAUMA, V37, P552, DOI 10.1097/00005373-199410000-00006
   Farkash U, 2000, J TRAUMA, V48, P303, DOI 10.1097/00005373-200002000-00018
   Franquet T, 2000, RADIOGRAPHICS, V20, P673, DOI 10.1148/radiographics.20.3.g00ma01673
   Gluecker T, 1999, RADIOGRAPHICS, V19, P1507, DOI 10.1148/radiographics.19.6.g99no211507
   Harris JH, 2001, RADIOLOGY, V218, P337, DOI 10.1148/radiology.218.2.r01fe53337
   HARRIS LS, 1991, FORENSIC SCI INT, V50, P179, DOI 10.1016/0379-0738(91)90149-D
   Hart BL, 1996, AM J FOREN MED PATH, V17, P217, DOI 10.1097/00000433-199609000-00008
   HAYMAN LA, 1991, AM J NEURORADIOL, V12, P899
   HSU JCM, 1994, CIRCULATION, V89, P2133, DOI 10.1161/01.CIR.89.5.2133
   Lupetin AR, 1998, SEMIN MUSCULOSKEL R, V2, P105
   Mattiello JA, 2001, NEW ENGL J MED, V344, P580, DOI 10.1056/NEJM200102223440806
   MIRVIS SE, 1986, RADIOLOGY, V158, P663, DOI 10.1148/radiology.158.3.3945735
   Muth CM, 2000, NEW ENGL J MED, V342, P476, DOI 10.1056/NEJM200002173420706
   Niermeijer MF, 1997, LANCET, V349, P56, DOI 10.1016/S0140-6736(05)62190-3
   Nimkin K, 1997, PEDIATR CLIN N AM, V44, P615, DOI 10.1016/S0031-3955(05)70496-X
   OLIVER WR, 1995, J FORENSIC SCI, V40, P321
   ORISCELLO RG, 1993, NEW ENGL J MED, V328, P855
   Patriquin L, 2001, J MAGN RESON IMAGING, V13, P277, DOI 10.1002/1522-2586(200102)13:2<277::AID-JMRI1040>3.0.CO;2-W
   Reeder SB, 2001, RADIOGRAPHICS, V21, P1047, DOI 10.1148/radiographics.21.4.g01jl281047
   ROS PR, 1990, MAGN RESON IMAGING, V8, P303, DOI 10.1016/0730-725X(90)90103-9
   Rossi SE, 2000, AM J ROENTGENOL, V174, P1499, DOI 10.2214/ajr.174.6.1741499
   Saimanen E, 2001, INT J LEGAL MED, V114, P163, DOI 10.1007/s004140000163
   SCHULTHESS GK, 2001, RADIOLOGY, V218, P326
   Simonetti OP, 2001, RADIOLOGY, V218, P215, DOI 10.1148/radiology.218.1.r01ja50215
   SIVIT CJ, 1992, RADIOLOGY, V182, P723, DOI 10.1148/radiology.182.3.1535886
   SMITH DH, 1995, J NEUROTRAUM, V12, P573, DOI 10.1089/neu.1995.12.573
   Stanford W, 1999, RADIOGRAPHICS, V19, P1409, DOI 10.1148/radiographics.19.6.g99no071409
   WALLACE SK, 1994, RADIOLOGY, V193, P263, DOI 10.1148/radiology.193.1.8090904
   Woodward PJ, 1997, AM J ROENTGENOL, V168, P41, DOI 10.2214/ajr.168.1.8976917
NR 33
TC 385
Z9 404
U1 7
U2 43
PU AMER SOC TESTING MATERIALS
PI W CONSHOHOCKEN
PA 100 BARR HARBOR DR, W CONSHOHOCKEN, PA 19428-2959 USA
SN 0022-1198
J9 J FORENSIC SCI
JI J. Forensic Sci.
PD MAR
PY 2003
VL 48
IS 2
BP 386
EP 403
PG 18
WC Medicine, Legal
SC Legal Medicine
GA 650XU
UT WOS:000181290100020
PM 12665000
DA 2019-03-23
ER

PT J
AU von Ahn, L
   Maurer, B
   McMillen, C
   Abraham, D
   Blum, M
AF von Ahn, Luis
   Maurer, Benjamin
   McMillen, Colin
   Abraham, David
   Blum, Manuel
TI reCAPTCHA: Human-based character recognition via web security measures
SO SCIENCE
LA English
DT Article
AB CAPTCHAs ( Completely Automated Public Turing test to tell Computers and Humans Apart) are widespread security measures on the World Wide Web that prevent automated programs from abusing online services. They do so by asking humans to perform a task that computers cannot yet perform, such as deciphering distorted characters. Our research explored whether such human effort can be channeled into a useful purpose: helping to digitize old printed material by asking users to decipher scanned words from books that computerized optical character recognition failed to recognize. We showed that this method can transcribe text with a word accuracy exceeding 99%, matching the guarantee of professional human transcribers. Our apparatus is deployed in more than 40,000 Web sites and has transcribed over 440 million words.
C1 [von Ahn, Luis; Maurer, Benjamin; McMillen, Colin; Abraham, David; Blum, Manuel] Carnegie Mellon Univ, Dept Comp Sci, Pittsburgh, PA 15213 USA.
RP von Ahn, L (reprint author), Carnegie Mellon Univ, Dept Comp Sci, 5000 Forbes Ave, Pittsburgh, PA 15213 USA.
EM biglou@cs.cmu.edu
FU Heinz Endowment and the Fine Foundation; Intel Corporation; New York
   Times Company; Army Research Office [DAAD19-02-1-0389]; Microsoft
   Research New Faculty Fellowship; MacArthur Fellowship
FX This work was partially supported by gifts from the Heinz Endowment and
   the Fine Foundation, by an equipment grant from Intel Corporation and a
   research grant from the New York Times Company, and by the Army Research
   Office through grant number DAAD19-02-1-0389 to CyLab at Carnegie Mellon
   University. L.v.A. was partially supported by a Microsoft Research New
   Faculty Fellowship and a MacArthur Fellowship. L.v.A. is cofounder,
   president, and chief executive officer of reCAPTCHA, a free CAPTCHA
   service that helps to digitize books. B.M., C.M., D.A., and M.B. are
   also cofounders of reCAPTCHA. L.v.A., B.M., and M B. have filed a patent
   related to the technology described in this paper.
CR *ADV RES INC, DAT COLL SERV QUAL C
   CHELLAPILLA K, 2005, P SIGCHI C HUM FACT, P711
   CHELLAPILLA K, 2005, ADV NEURAL INFORM PR, V17, P265
   ELSON J, 2007, P 14 ACM C COMP COMM, P366
   Kanungo T, 2004, IEEE T PATTERN ANAL, V26, P520, DOI 10.1109/TPAMI.2004.1265867
   LONG FA, 1993, AM J ECON SOCIOL, V52, P223, DOI 10.1111/j.1536-7150.1993.tb02536.x
   MORI G, 2003, P IEEE C COMP VIS PA, V1, P134, DOI DOI 10.1109/CVPR.2003.1211347
   Thayananthan A, 2003, PROC CVPR IEEE, P127
   von Ahn L, 2004, COMMUN ACM, V47, P57, DOI 10.1145/966389.966390
   von Ahn L, 2003, LECT NOTES COMPUT SC, V2656, P294
   von Ahn L, 2006, COMPUTER, V39, P92, DOI 10.1109/MC.2006.196
   von Ahn Luis, 2004, P SIGCHI C HUM FACT, P319, DOI DOI 10.1145/985692.985733
   VONAHN L, 2004, P SIGCHI C HUM FACT, P55
   2008, ECONOMIST, V387, P105
NR 14
TC 341
Z9 344
U1 5
U2 48
PU AMER ASSOC ADVANCEMENT SCIENCE
PI WASHINGTON
PA 1200 NEW YORK AVE, NW, WASHINGTON, DC 20005 USA
SN 0036-8075
EI 1095-9203
J9 SCIENCE
JI Science
PD SEP 12
PY 2008
VL 321
IS 5895
BP 1465
EP 1468
DI 10.1126/science.1160379
PG 4
WC Multidisciplinary Sciences
SC Science & Technology - Other Topics
GA 347DW
UT WOS:000259121800033
PM 18703711
HC Y
HP N
DA 2019-03-23
ER

PT J
AU Turner, JT
   Tester, PA
AF Turner, JT
   Tester, PA
TI Toxic marine phytoplankton, zooplankton grazers, and pelagic food webs
SO LIMNOLOGY AND OCEANOGRAPHY
LA English
DT Review
ID DINOFLAGELLATE ALEXANDRIUM-EXCAVATUM; DIATOM NITZSCHIA-PUNGENS; DOMOIC
   ACID PRODUCTION; RED-TIDE FLAGELLATE; PHAEOCYSTIS-POUCHETII; FISH KILLS;
   GONYAULAX-TAMARENSIS; CALANUS-PACIFICUS; NARRAGANSETT-BAY; RHODE-ISLAND
AB Interactions between toxic phytoplankton and their zooplankton grazers are complex. Some zooplankters ingest some toxic phytoplankters with no apparent harm, whereas others are deleteriously affected. Phycotoxins vary in their modes of action, levels of toxicity and solubility, and affect grazers in different ways. Beyond effects on direct grazers, toxins may accumulate in and be transferred through marine food webs, affecting consumers at higher trophic levels, including fish, seabirds, and marine mammals. Grazers of toxic phytoplankton include protists as well as metazoans, and the impact of zooplankton grazing on development or termination of toxic blooms is poorly understood. In most interactions of toxic phytoplankters with grazers and other marine food-web components, outcomes are situation-specific, and extrapolation of results from one set of circumstances' to another may be inappropriate.
C1 NOAA, NATL MARINE FISHERIES SERV, SE FISHERIES CTR, BEAUFORT LAB, BEAUFORT, NC 28516 USA.
RP Turner, JT (reprint author), SE MASSACHUSETTS UNIV, DEPT BIOL, N DARTMOUTH, MA 02747 USA.
CR Abbott B., 1979, P494
   ADAMS JA, 1968, NATURE, V220, P24, DOI 10.1038/220024a0
   ADMIRAAL W, 1986, NETH J SEA RES, V20, P61, DOI 10.1016/0077-7579(86)90061-X
   ANDERSON DM, 1992, OCEANUS, V35, P55
   ANDERSON DM, 1990, MAR BIOL, V104, P511, DOI 10.1007/BF01314358
   ANDERSON DM, 1994, MAR BIOL, V120, P467, DOI 10.1007/BF00680222
   Baden D.G., 1979, P327
   Baden Daniel G., 1993, P49
   BADEN DG, 1988, TOXICON, V26, P961, DOI 10.1016/0041-0101(88)90261-9
   Bagoien E, 1996, MAR BIOL, V126, P361, DOI 10.1007/BF00354618
   BATES SS, 1991, CAN J FISH AQUAT SCI, V48, P1136, DOI 10.1139/f91-137
   BATES SS, 1993, CAN J FISH AQUAT SCI, V50, P1248, DOI 10.1139/f93-141
   BATES SS, 1989, CAN J FISH AQUAT SCI, V46, P1203, DOI 10.1139/f89-156
   BAUTISTA B, 1992, J PLANKTON RES, V14, P691, DOI 10.1093/plankt/14.5.691
   BOWMAN TE, 1971, CONTRIB ZOOL, V96, P1
   Boyer G.L., 1985, P407
   BRICELJ VM, 1987, MAR ECOL PROG SER, V36, P123, DOI 10.3354/meps036123
   BURKHOLDER JM, 1995, MAR ECOL PROG SER, V124, P43, DOI 10.3354/meps124043
   BURKHOLDER JM, 1992, NATURE, V358, P407, DOI 10.1038/358407a0
   BURKHOLDER JM, 1995, ARCH PROTISTENKD, V145, P177, DOI 10.1016/S0003-9365(11)80314-3
   BUSKEY EJ, 1993, DEV MAR BIO, V3, P659
   BUSKEY EJ, 1995, MAR ECOL PROG SER, V126, P285, DOI 10.3354/meps126285
   CARLSSON P, 1990, TOXIC MARINE PHYTOPLANKTON, P116
   CARLTON JT, 1993, SCIENCE, V261, P78, DOI 10.1126/science.261.5117.78
   CARON DA, 1989, NOVEL PHYTOPLANKTON, V35, P265
   CARPENTER EJ, 1983, MAR BIOL LETT, V4, P69
   CEMBELLA A D, 1988, Journal of Shellfish Research, V7, P611
   Cembella A.D., 1989, P81
   CHOTIYAPUTTA C, 1978, MAR BIOL, V45, P105, DOI 10.1007/BF00390546
   CLAUSTRE H, 1990, J MAR BIOL ASSOC UK, V70, P197, DOI 10.1017/S0025315400034317
   COSPER EM, 1987, ESTUARIES, V10, P284, DOI 10.2307/1351885
   Cosper EM, 1989, NOVEL PHYTOPLANKTON
   Dahl E., 1989, NOVEL PHYTOPLANKTON, P383
   DALE B, 1978, OCEANUS, V21, P41
   Davidson A.T., 1992, Prog Phycol Res, V8, P1
   DAVIES AG, 1992, J MAR BIOL ASSOC UK, V72, P691, DOI 10.1017/S0025315400059452
   DEASON EE, 1982, J PLANKTON RES, V4, P203, DOI 10.1093/plankt/4.2.203
   DEBONNEL G, 1989, CAN J PHYSIOL PHARM, V67, P29, DOI 10.1139/y89-005
   Doucette Gregory J., 1995, Natural Toxins, V3, P65, DOI 10.1002/nt.2620030202
   DUGUAY LE, 1989, NOVEL PHYTOPLANKTON, P599
   Durbin A.G., 1989, NOVEL PHYTOPLANKTON, P625
   EDLER L, 1985, OPHELIA, V24, P103, DOI 10.1080/00785236.1985.10426623
   EGLOFF DA, 1986, J PLANKTON RES, V8, P263, DOI 10.1093/plankt/8.2.263
   EGLOFF DA, 1988, HYDROBIOLOGIA, V157, P129, DOI 10.1007/BF00006966
   Falconer IR, 1993, ALGAL TOXINS SEAFOOD, P165
   FIEDLER PC, 1982, LIMNOL OCEANOGR, V27, P961, DOI 10.4319/lo.1982.27.5.0961
   Flynn Kevin J., 1995, P541
   Freeberg L.R., 1979, P139
   FRITZ L, 1992, J PHYCOL, V28, P439, DOI 10.1111/j.0022-3646.1992.00439.x
   Gallager SM, 1989, NOVEL PHYTOPLANKTON, P511
   GERACI JR, 1989, CAN J FISH AQUAT SCI, V46, P1895, DOI 10.1139/f89-238
   GILL CW, 1987, J MAR BIOL ASSOC UK, V67, P785, DOI 10.1017/S0025315400057039
   GLASGOW HB, 1995, J TOXICOL ENV HEALTH, V46, P501, DOI 10.1080/15287399509532051
   GOSSELIN S, 1989, MAR ECOL PROG SER, V57, P1, DOI 10.3354/meps057001
   GRANELI E, 1990, P 4 INT C ELS
   GRANELI E, 1989, NOVEL PHYTOPLANKTON, P407
   Guo Chunzhi, 1994, Natural Toxins, V2, P222, DOI 10.1002/nt.2620020411
   HALLEGRAEFF GM, 1993, PHYCOLOGIA, V32, P79, DOI 10.2216/i0031-8884-32-2-79.1
   HANSEN PJ, 1992, J PHYCOL, V28, P597, DOI 10.1111/j.0022-3646.1992.00597.x
   HANSEN PJ, 1995, MAR ECOL PROG SER, V121, P65, DOI 10.3354/meps121065
   HANSEN PJ, 1989, MAR ECOL PROG SER, V53, P105, DOI 10.3354/meps053105
   HAWSER SP, 1992, J APPL PHYCOL, V4, P79, DOI 10.1007/BF00003963
   HAY ME, 1991, TRENDS ECOL EVOL, V6, P362, DOI 10.1016/0169-5347(91)90227-O
   HJORT J, 1914, RAPP PV REUN CONS PE, V20
   HUNTLEY M, 1987, J EXP MAR BIOL ECOL, V110, P197, DOI 10.1016/0022-0981(87)90001-3
   HUNTLEY M, 1989, Scientia Marina, V53, P239
   HUNTLEY M, 1986, MAR ECOL PROG SER, V28, P105, DOI 10.3354/meps028105
   HUNTLEY ME, 1982, J EXP MAR BIOL ECOL, V63, P81, DOI 10.1016/0022-0981(82)90052-1
   HUNTLEY ME, 1987, MAR BIOL, V95, P103, DOI 10.1007/BF00447491
   Ives J.D., 1985, P413
   IVES JD, 1987, J EXP MAR BIOL ECOL, V112, P131, DOI 10.1016/0022-0981(87)90113-4
   JEONG HJ, 1994, MAR ECOL PROG SER, V106, P173, DOI 10.3354/meps106173
   KIM YS, 1974, PHYTOCHEMISTRY, V13, P533, DOI 10.1016/S0031-9422(00)91348-7
   KODAMA M, 1990, TOXIC MARINE PHYTOPLANKTON, P52
   LANCELOT C, 1987, AMBIO, V16, P38
   LASKER R, 1975, FISH B-NOAA, V73, P453
   LASSUS PG, 1995, P 6 INT C TOX MAR PH
   LISS PS, 1994, J MARINE SYST, V5, P41, DOI 10.1016/0924-7963(94)90015-9
   MAESTRINI SY, 1991, OCEANOL ACTA, V14, P397
   MALLIN MA, 1995, J PLANKTON RES, V17, P351, DOI 10.1093/plankt/17.2.351
   MARANDA L, 1985, ESTUAR COAST SHELF S, V21, P401, DOI 10.1016/0272-7714(85)90020-4
   MILLS LJ, 1979, P 2 INT C ELS, P389
   NAKAMURA Y, 1995, AQUAT MICROB ECOL, V9, P157, DOI 10.3354/ame009157
   NAKAMURA Y, 1992, MAR ECOL PROG SER, V82, P275, DOI 10.3354/meps082275
   NIELSEN MV, 1993, MAR ECOL PROG SER, V95, P273, DOI 10.3354/meps095273
   NIELSEN TG, 1990, MAR ECOL PROG SER, V62, P21, DOI 10.3354/meps062021
   ONEIL JM, 1992, NATO ADV SCI I C-MAT, V362, P61
   PAERL HW, 1988, LIMNOL OCEANOGR, V33, P823, DOI 10.4319/lo.1988.33.4_part_2.0823
   PERL TM, 1990, NEW ENGL J MED, V322, P1775, DOI 10.1056/NEJM199006213222504
   PRATT DM, 1966, LIMNOL OCEANOGR, V11, P447, DOI 10.4319/lo.1966.11.4.0447
   RILEY CM, 1989, CONTRIB MAR SCI, V31, P137
   ROBINEAU B, 1991, MAR BIOL, V108, P293, DOI 10.1007/BF01344344
   ROBINEAU B, 1991, J EXP MAR BIOL ECOL, V152, P225, DOI 10.1016/0022-0981(91)90216-J
   ROSENBERG R, 1988, AMBIO, V17, P289
   ROUSSEAU V, 1994, J MARINE SYST, V5, P23, DOI 10.1016/0924-7963(94)90014-0
   Schnack S.B., 1985, P65
   Sellner K.G., 1985, P245
   SELLNER KG, 1990, TOXIC MARINE PHYTOPLANKTON, P221
   SELLNER KG, 1991, ESTUAR COAST SHELF S, V32, P27, DOI 10.1016/0272-7714(91)90026-8
   SELLNER KG, 1992, NATO ADV SCI I C-MAT, V362, P75
   SELLNER KG, 1994, HYDROBIOLOGIA, V293, P249, DOI 10.1007/BF00229948
   SHUMWAY S E, 1990, Journal of the World Aquaculture Society, V21, P65, DOI 10.1111/j.1749-7345.1990.tb00529.x
   SHUMWAY SE, 1987, AQUAT TOXICOL, V10, P9, DOI 10.1016/0166-445X(87)90024-5
   SIEBURTH JM, 1988, J PHYCOL, V24, P416, DOI 10.1111/j.1529-8817.1988.tb00192.x
   SIEBURTH JM, 1960, SCIENCE, V132, P676, DOI 10.1126/science.132.3428.676
   Smayda T.J., 1989, NOVEL PHYTOPLANKTON, P449
   SMAYDA T.J., 1989, RED TIDES BIOL ENV S, P133
   SMAYDA TJ, 1993, P 5 INT C TOX MAR PH
   SMAYDA TJ, 1989, RED TIDES BIOL ENV S, P129
   SMAYDA TJ, 1989, NOVEL PHYTOPLANKTON, P159
   SMITH JC, 1990, TOXIC MARINE PHYTOPLANKTON, P227
   Steidinger K.A., 1983, Progress phycol. Res., V2, P147
   STOCKWELL DA, 1993, DEV MAR BIO, V3, P693
   STOECKER D, 1981, BIOL BULL-US, V160, P136, DOI 10.2307/1540907
   SYKES PF, 1987, MAR BIOL, V94, P19, DOI 10.1007/BF00392895
   TANDE KS, 1987, SARSIA, V72, P313, DOI 10.1080/00364827.1987.10419728
   TAYLOR FJR, 1990, TOXIC MARINE PHYTOPLANKTON, P527
   Teegarden GJ, 1996, J EXP MAR BIOL ECOL, V196, P145, DOI 10.1016/0022-0981(95)00128-X
   TESTER PA, 1991, LIMNOL OCEANOGR, V36, P1053, DOI 10.4319/lo.1991.36.5.1053
   TESTER PA, 1989, NOVEL PHYTOPLANKTON, P349
   TODD ECD, 1993, J FOOD PROTECT, V56, P69, DOI 10.4315/0362-028X-56.1.69
   TOMAS C R, 1981, Marine Ecology, V2, P215
   TRACEY G A, 1988, Journal of Shellfish Research, V7, P671
   TRACEY GA, 1988, MAR ECOL PROG SER, V50, P73, DOI 10.3354/meps050073
   TURNER J T, 1983, Marine Ecology, V4, P359, DOI 10.1111/j.1439-0485.1983.tb00119.x
   Turner J. T., 1989, NOVEL PHYTOPLANKTON, P359
   Turner Jefferson T., 1993, Marine Microbial Food Webs, V7, P225
   TURNER JT, 1994, HYDROBIOLOGIA, V293, P405
   TURNER JT, 1981, J BIOGEOGR, V8, P369, DOI 10.2307/2844757
   TURNER JT, 1984, 7 NMFS NOAA
   TURRIFF N, 1995, MAR BIOL, V123, P55, DOI 10.1007/BF00350323
   UYE S, 1986, MAR BIOL, V92, P35, DOI 10.1007/BF00392743
   UYE S, 1990, MAR ECOL PROG SER, V59, P97, DOI 10.3354/meps059097
   VANALSTYNE KL, 1986, MAR ECOL PROG SER, V34, P187, DOI 10.3354/meps034187
   VERITY PG, 1989, MAR BIOL, V100, P161, DOI 10.1007/BF00391955
   VERITY PG, 1982, MAR BIOL, V72, P79, DOI 10.1007/BF00393951
   VILLAC MC, 1993, HYDROBIOLOGIA, V269, P213, DOI 10.1007/BF00028020
   WATRAS CJ, 1985, J PLANKTON RES, V7, P891, DOI 10.1093/plankt/7.6.891
   WEISSE T, 1994, J MARINE SYST, V5, P67, DOI 10.1016/0924-7963(94)90017-5
   WEISSE T, 1990, MAR BIOL, V106, P153, DOI 10.1007/BF02114686
   White A.W., 1989, P395
   White A.W., 1979, P381
   WHITE AW, 1981, MAR BIOL, V65, P255, DOI 10.1007/BF00397119
   WHITE AW, 1977, J FISH RES BOARD CAN, V34, P2421, DOI 10.1139/f77-328
   WHITE AW, 1981, LIMNOL OCEANOGR, V26, P103, DOI 10.4319/lo.1981.26.1.0103
   WHITE AW, 1980, CAN J FISH AQUAT SCI, V37, P2262, DOI 10.1139/f80-271
   WHITLEDGE TE, 1993, DEV MAR BIO, V3, P711
   Windust A., 1992, THESIS DALHOUSIE U
   Windust AJ, 1996, MAR BIOL, V126, P19, DOI 10.1007/BF00571373
   WORK TM, 1993, DEV MAR BIO, V3, P643
   YASUMOTO T, 1990, TOXIC MARINE PHYTOPLANKTON, P3
   YENTSCH CM, 1981, TOXICON, V19, P611, DOI 10.1016/0041-0101(81)90099-4
NR 152
TC 302
Z9 316
U1 6
U2 77
PU WILEY
PI HOBOKEN
PA 111 RIVER ST, HOBOKEN 07030-5774, NJ USA
SN 0024-3590
EI 1939-5590
J9 LIMNOL OCEANOGR
JI Limnol. Oceanogr.
PD JUL
PY 1997
VL 42
IS 5
BP 1203
EP 1214
DI 10.4319/lo.1997.42.5_part_2.1203
PN 2
PG 12
WC Limnology; Oceanography
SC Marine & Freshwater Biology; Oceanography
GA YK663
UT WOS:A1997YK66300016
DA 2019-03-23
ER

PT J
AU Jackman, DM
   Miller, VA
   Cioffredi, LA
   Yeap, BY
   Janne, PA
   Riely, GJ
   Ruiz, MG
   Giaccone, G
   Sequist, LV
   Johnson, BE
AF Jackman, David M.
   Miller, Vincent A.
   Cioffredi, Leigh-Anne
   Yeap, Beow Y.
   Jaenne, Pasi A.
   Riely, Gregory J.
   Ruiz, Marielle Gallegos
   Giaccone, Giuseppe
   Sequist, Lecia V.
   Johnson, Bruce E.
TI Impact of Epidermal Growth Factor Receptor and KRAS Mutations on
   Clinical Outcomes in Previously Untreated Non-Small Cell Lung Cancer
   Patients: Results of an Online Tumor Registry of Clinical Trials
SO CLINICAL CANCER RESEARCH
LA English
DT Article
ID CHEMOTHERAPY-NAIVE PATIENTS; PREVIOUSLY TREATED PATIENTS;
   SOUTHWEST-ONCOLOGY-GROUP; PHASE-II; BRONCHIOLOALVEOLAR-CARCINOMA;
   ACTIVATING MUTATIONS; GEFITINIB THERAPY; TYROSINE KINASE; EGFR
   MUTATIONS; GENE-MUTATIONS
AB Purpose: The impact of epidermal growth factor receptor (EGFR) and KRAS genotypes on outcomes with erlotinib or gefitinib therapy continues to be debated. This study combines patient data from five trials in predominantly Western populations to assess the impact of EGFR and KRAS mutations on first-line therapy with an EGFR-tyrosine kinase inhibitor (TKI) and compare clinical versus molecular predictors of sensitivity.
   Experimental Design: Chemotherapy-naive patients with advanced non-small cell lung cancer and known EGFR mutation status treated with erlotinib or gefitinib monotherapy as part of a clinical trial were eligible for inclusion. Patients received daily erlotinib (150 mg) or gefitinib (250 mg) until disease progression or unacceptable toxicity. Data were collected in a password-protected web database. Clinical outcomes were analyzed to look for differences based on EGFR and KRAS genotypes, as well as clinical characteristics.
   Results: Patients (223) from five clinical trials were included. Sensitizing EGFR mutations were associated with a 67% response rate, time to progression (TTP) of 11.8 months, and overall survival of 23.9 months. Exon 19 deletions were associated with longer median TTP and overall survival compared with L858R mutations. Wild-type EGFR was associated with poorer outcomes (response rate, 3%; TTP, 3.2 months) irrespective of KRAS status. No difference in outcome was seen between patients harboring KRAS transition versus transversion mutations. EGFR genotype was more effective than clinical characteristics at selecting appropriate patients for consideration of first-line therapy with an EGFR-TKI.
   Conclusion: EGFR mutation status is associated with sensitivity to treatment with an EGFR-TKI in patients with advanced non-small cell lung cancer. Patients harboring sensitizing EGFR mutations should be considered for first-line erlotinib or gefitinib. (Clin Cancer Res 2009;15(16):5267-73)
C1 [Jackman, David M.; Cioffredi, Leigh-Anne; Jaenne, Pasi A.; Johnson, Bruce E.] Dana Farber Canc Inst, Lowe Ctr Thorac Oncol, Boston, MA 02115 USA.
   [Jackman, David M.; Yeap, Beow Y.; Jaenne, Pasi A.; Sequist, Lecia V.; Johnson, Bruce E.] Harvard Univ, Sch Med, Boston, MA USA.
   [Yeap, Beow Y.] Massachusetts Gen Hosp, Dept Med, Boston, MA 02114 USA.
   [Miller, Vincent A.; Riely, Gregory J.] Mem Sloan Kettering Canc Ctr, Dept Med, Thorac Oncol Serv, New York, NY 10021 USA.
   [Ruiz, Marielle Gallegos] Vrije Univ Amsterdam, Amsterdam, Netherlands.
   [Giaccone, Giuseppe] NCI, Med Oncol Branch, Bethesda, MD 20892 USA.
   [Sequist, Lecia V.] Massachusetts Gen Hosp, Ctr Canc, Boston, MA USA.
RP Jackman, DM (reprint author), Dana Farber Canc Inst, Lowe Ctr Thorac Oncol, 44 Binney St, Boston, MA 02115 USA.
EM djackman@partners.org
RI Giaccone, Giuseppe/E-8297-2017
OI Giaccone, Giuseppe/0000-0002-5023-7562
FU The American Society of Clinical Oncology (ASCO) Cancer Foundation
   Translational Research Professorship; NIH [5RO1 CA 114465-05];
   International Association for the Study of Lung Cancer Fellowship; Alice
   and Stephen D. Cutler Investigator Fund
FX The costs of publication of this article were defrayed in part by the
   payment of page charges. This article must therefore be hereby marked
   advertisement in accordance with 18 U.S.C. Section 1734 solely to
   indicate this fact.
CR Bean J, 2007, P NATL ACAD SCI USA, V104, P20932, DOI 10.1073/pnas.0710370104
   Cappuzzo F, 2005, JNCI-J NATL CANCER I, V97, P643, DOI 10.1093/jnci/dji112
   Engelman JA, 2007, SCIENCE, V316, P1039, DOI 10.1126/science.1141478
   Fukuoka M, 2003, J CLIN ONCOL, V21, P2237, DOI 10.1200/JCO.2003.10.038
   Giaccone G, 2006, CLIN CANCER RES, V12, P6049, DOI 10.1158/1078-0432.CCR-06-0260
   Hirsch FR, 2005, J CLIN ONCOL, V23, P6838, DOI 10.1200/JCO.2005.01.2823
   Inoue A, 2006, J CLIN ONCOL, V24, P3340, DOI 10.1200/JCO.2005.05.4692
   Jackman DM, 2007, J CLIN ONCOL, V25, P760, DOI 10.1200/JCO.2006.07.5754
   JACKMAN DM, 2007, J CLIN ONCOL, V25
   Janne PA, 2006, CLIN CANCER RES, V12, P751, DOI 10.1158/1078-0432.CCR-05-2047
   Kris MG, 2003, JAMA-J AM MED ASSOC, V290, P2149, DOI 10.1001/jama.290.16.2149
   Lynch TJ, 2004, NEW ENGL J MED, V350, P2129, DOI 10.1056/NEJMoa040938
   Miller VA, 2008, J CLIN ONCOL, V26, P1472, DOI 10.1200/JCO.2007.13.0062
   Mitsudomi T, 2005, J CLIN ONCOL, V23, P2513, DOI 10.1200/JCO.2005.00.992
   MOK T, 2008, PHASE 3 RANDOMISED O
   Niho S, 2006, J CLIN ONCOL, V24, P64, DOI 10.1200/JCO.2005.02.5825
   Paez JG, 2004, SCIENCE, V304, P1497, DOI 10.1126/science.1099314
   Pao W, 2005, PLOS MED, V2, P57, DOI 10.1371/journal.pmed.0020017
   Pao W, 2004, P NATL ACAD SCI USA, V101, P13306, DOI 10.1073/pnas.0405220101
   Perez-Soler R, 2004, J CLIN ONCOL, V22, P3238, DOI 10.1200/JCO.2004.11.057
   Riely GJ, 2008, CLIN CANCER RES, V14, P5731, DOI 10.1158/1078-0432.CCR-08-0646
   Sequist LV, 2008, J CLIN ONCOL, V26, P2442, DOI 10.1200/JCO.2007.14.8494
   Shepherd FA, 2005, NEW ENGL J MED, V353, P123, DOI 10.1056/NEJMoa050753
   Taron M, 2005, CLIN CANCER RES, V11, P5878, DOI 10.1158/1078-0432.CCR-04-2618
   Thatcher N, 2005, LANCET, V366, P1527, DOI 10.1016/S0140-6736(05)67625-8
   Tsao MS, 2005, NEW ENGL J MED, V353, P133, DOI 10.1056/NEJMoa050736
   West HL, 2006, J CLIN ONCOL, V24, P1807, DOI 10.1200/JCO.2005.04.9890
NR 27
TC 287
Z9 305
U1 2
U2 15
PU AMER ASSOC CANCER RESEARCH
PI PHILADELPHIA
PA 615 CHESTNUT ST, 17TH FLOOR, PHILADELPHIA, PA 19106-4404 USA
SN 1078-0432
J9 CLIN CANCER RES
JI Clin. Cancer Res.
PD AUG 15
PY 2009
VL 15
IS 16
BP 5267
EP 5273
DI 10.1158/1078-0432.CCR-09-0888
PG 7
WC Oncology
SC Oncology
GA 484DX
UT WOS:000269024900031
PM 19671843
OA Green Accepted, Bronze
HC Y
HP N
DA 2019-03-23
ER

PT J
AU Schmidt, WC
AF Schmidt, WC
TI World-Wide Web survey research: Benefits, potential problems, and
   solutions
SO BEHAVIOR RESEARCH METHODS INSTRUMENTS & COMPUTERS
LA English
DT Article; Proceedings Paper
CT 26th Annual Meeting of the Society-for-Computers-in-Psychology
CY OCT   31, 1996
CL CHICAGO, IL
SP Soc Comp Psychol
AB The World-Wide Web presents survey researchers with an unprecedented tool for the collection of data. The costs in tenus of both time and money for publishing a survey on the Web are low compared with costs associated with conventional surveying methods. The data entry stage is eliminated for the survey administrator, and software can ensure that the data acquired from participants is free from common entry errors. Importantly, Web surveys can interactively provide participants with customized feedback. These features come at a price-ensuring that appropriately written software manages the data collection process. Although the potential for missing data, unacceptable responses, duplicate submissions, and Web abuse exist, one can take measures when creating the survey software to minimize the frequency and negative consequences of such incidents.
RP Schmidt, WC (reprint author), DALHOUSIE UNIV,DEPT PSYCHOL,HALIFAX,NS B3H 4J1,CANADA.
CR Hewson CM, 1996, BEHAV RES METH INSTR, V28, P186, DOI 10.3758/BF03204763
   Kieley JM, 1996, BEHAV RES METH INSTR, V28, P165, DOI 10.3758/BF03204757
   Rossi P. H., 1983, HDB SURVEY RES
   Schmidt WC, 1997, BEHAV RES METH INS C, V29, P189, DOI 10.3758/BF03204809
NR 4
TC 283
Z9 283
U1 0
U2 17
PU PSYCHONOMIC SOC INC
PI AUSTIN
PA 1710 FORTVIEW RD, AUSTIN, TX 78704
SN 0743-3808
J9 BEHAV RES METH INS C
JI Behav. Res. Methods Instr. Comput.
PD MAY
PY 1997
VL 29
IS 2
BP 274
EP 279
DI 10.3758/BF03204826
PG 6
WC Psychology, Mathematical; Psychology, Experimental
SC Psychology
GA XD158
UT WOS:A1997XD15800029
OA Bronze
DA 2019-03-23
ER

PT J
AU Ybarra, ML
   Mitchell, KJ
AF Ybarra, ML
   Mitchell, KJ
TI Youth engaging in online harassment: associations with caregiver-child
   relationships, Internet use, and personal characteristics
SO JOURNAL OF ADOLESCENCE
LA English
DT Article
DE youth; Internet; mental health; bullying; parent-child relationship
ID RISK-FACTORS; ADOLESCENCE; DELINQUENCY; AGGRESSION; BEHAVIOR; OUTCOMES;
   PARENTS; SCHOOL
AB To date, research focused on "traditional" (i.e. in-person) youth bullying behaviour has documented serious psychosocial challenges for those involved. How this literature translates to youth engaging in aggressive behaviours online has yet to be examined. Using the largest US sample of youth Internet users to date, psychosocial characteristics of youth engaging in Internet harassment were examined. Results from the nationally representative survey suggested that Internet harassment is a significant public health issue, with aggressors facing multiple psychosocial challenges including poor parent-child relationships, substance use, and delinquency. Comparisons to traditional bullies were made, with similarities and differences noted. (C) 2004 The Association for Professionals in Services for Adolescents. Published by Elsevier Ltd. All rights reserved.
C1 Univ New Hampshire, Durham, NH 03824 USA.
EM michele@isolutions4kids.org
FU ODCDC CDC HHS [R49/CCR318627, U48/CCU309674]; NIMH NIH HHS
   [MH280-99-8023]
CR American Psychiatric Association, 1999, DIAGN STAT MAN MENT
   Barnow S, 2001, PSYCHOPATHOLOGY, V34, P167, DOI 10.1159/000049302
   Brendgen M, 2001, J ABNORM CHILD PSYCH, V29, P293, DOI 10.1023/A:1010305828208
   *BRIT BROAD CORP, 2002, YOUNGST TARG DIG BUL
   Dorman SM, 1997, J SCHOOL HEALTH, V67, P355
   Ess C., 1996, PHILOS PERSPECTIVES
   Finkelhor D., 2000, ONLINE VICTIMIZATION
   *GRUNW ASS, 1999, CHILDR FAM INT
   Hammer H., 2002, NISMART 2 HOUSEHOLD
   Kaltiala-Heino R, 2000, J ADOLESCENCE, V23, P661, DOI 10.1006/jado.2000.0351
   McKenna KYA, 2000, PERS SOC PSYCHOL REV, V4, P57, DOI 10.1207/S15327957PSPR0401_6
   Mitchell KJ, 2001, JAMA-J AM MED ASSOC, V285, P3011, DOI 10.1001/jama.285.23.3011
   Muthe'n L. K., 1998, MPLUS USERS GUIDE
   Mynard H, 1997, BRIT J EDUC PSYCHOL, V67, P51, DOI 10.1111/j.2044-8279.1997.tb01226.x
   Nansel TR, 2001, JAMA-J AM MED ASSOC, V285, P2094, DOI 10.1001/jama.285.16.2094
   *NAT PUBL RAD KAIS, 2000, NAT SURV AM AD TECHN
   PATTERSON GR, 1984, CHILD DEV, V55, P1299, DOI 10.2307/1129999
   Pettit GS, 2001, CHILD DEV, V72, P583, DOI 10.1111/1467-8624.00298
   Postmes T, 1998, COMMUN RES, V25, P689, DOI 10.1177/009365098025006006
   Postmes T, 1998, PSYCHOL BULL, V123, P238
   RIGBY K, 1993, J GENET PSYCHOL, V154, P501, DOI 10.1080/00221325.1993.9914748
   SAMPSON RJ, 1994, CHILD DEV, V65, P523, DOI 10.2307/1131400
   Shields A, 2001, J CLIN CHILD PSYCHOL, V30, P349, DOI 10.1207/S15374424JCCP3003_7
   StataCorp, 2000, STAT STAT SOFTW REL
   STEINBERG L, 2000, NAT I JUSTICE J
   Suler J.R., 1998, CYBERPSYCHOLOGY BEHA, V1, P275, DOI DOI 10.1089/CPB.1998.1.275
   *UCLA CTR COMM POL, 2003, UCLA INT REP YEAR 3
   *UCLA CTR COMM POL, 2001, UCLA INT REP 2001 SU
   US Census Bureau, 2000, US CENS 2000
   YBARRA ML, 2004, IN PRESS J CHILD PSY
   Zhang J, 1998, JAMA-J AM MED ASSOC, V280, P1690, DOI 10.1001/jama.280.19.1690
NR 31
TC 273
Z9 277
U1 0
U2 41
PU ACADEMIC PRESS LTD- ELSEVIER SCIENCE LTD
PI LONDON
PA 24-28 OVAL RD, LONDON NW1 7DX, ENGLAND
SN 0140-1971
EI 1095-9254
J9 J ADOLESCENCE
JI J. Adolesc.
PD JUN
PY 2004
VL 27
IS 3
BP 319
EP 336
DI 10.1016/j.adolescence.2004.03.007
PG 18
WC Psychology, Developmental
SC Psychology
GA 829WC
UT WOS:000222080300007
PM 15159091
DA 2019-03-23
ER

PT J
AU Scanfeld, D
   Scanfeld, V
   Larson, EL
AF Scanfeld, Daniel
   Scanfeld, Vanessa
   Larson, Elaine L.
TI Dissemination of health information through social networks: Twitter and
   antibiotics
SO AMERICAN JOURNAL OF INFECTION CONTROL
LA English
DT Article
DE Antibiotic; resistance; Web 2.0; Twitter
ID PUBLIC-HEALTH; MOBILE; EDUCATION; BEHAVIOR; WEB-2.0; CARE
AB Background: This study reviewed Twitter status updates mentioning "antibiotic(s)'' to determine overarching categories and explore evidence of misunderstanding or misuse of antibiotics.
   Methods: One thousand Twitter status updates mentioning antibiotic(s) were randomly selected for content analysis and categorization. To explore cases of potential misunderstanding or misuse, these status updates were mined for co-occurrence of the following terms: "cold + antibiotic(s),'' "extra + antibiotic(s),'' "flu + antibiotic(s),'' "leftover + antibiotic(s),'' and "share + antibiotic( s)'' and reviewed to confirm evidence of misuse or misunderstanding.
   Results: Of the 1000 status updates, 971 were categorized into 11 groups: general use (n = 289), advice/information (n = 157), side effects/negative reactions (n = 113), diagnosis (n = 102), resistance (n = 92), misunderstanding and/or misuse (n = 55), positive reactions (n = 48), animals (n = 46), other (n = 42), wanting/needing (n = 19), and cost (n = 8). Cases of misunderstanding or abuse were identified for the following combinations: "flu + antibiotic(s)'' (n = 345), "cold + antibiotic(s)'' (n = 302), "leftover + antibiotic( s)'' (n = 23), "share + antibiotic(s)'' (n = 10), and "extra + antibiotic(s)'' (n = 7).
   Conclusion: Social media sites offer means of health information sharing. Further study is warranted to explore how such networks may provide a venue to identify misuse or misunderstanding of antibiotics, promote positive behavior change, disseminate valid information, and explore how such tools can be used to gather real-time health data.
C1 [Scanfeld, Daniel] Columbia Univ, Med Ctr, Fidock Lab, Hammer HSC,Integrated Program Cellular Mol Struct, New York, NY 10032 USA.
   [Scanfeld, Vanessa] MixedInk, New York, NY USA.
   [Larson, Elaine L.] Columbia Univ, Sch Nursing, New York, NY 10032 USA.
   [Larson, Elaine L.] Columbia Univ, Mailman Sch Publ Hlth, Dept Epidemiol, New York, NY 10032 USA.
RP Scanfeld, D (reprint author), Columbia Univ, Med Ctr, Fidock Lab, Hammer HSC,Integrated Program Cellular Mol Struct, Room 1502,701 W 168th St, New York, NY 10032 USA.
EM dms2110@columbia.edu
FU Columbia University; Center for Interdisciplinary Research to Reduce
   Antimicrobial Resistance [T90 NR010824]; Training in Interdisciplinary
   Research to Reduce Antimicrobial Resistance (TIRAR)
FX Supported by Columbia University, The Center for Interdisciplinary
   Research to Reduce Antimicrobial Resistance, grant No. T90 NR010824:
   Training in Interdisciplinary Research to Reduce Antimicrobial
   Resistance (TIRAR).
CR Akhtar-Danesh N, 2008, WESTERN J NURS RES, V30, P759, DOI 10.1177/0193945907312979
   Blogosphere (n.d.), BLOG
   Boulos MNK, 2007, HEALTH INFO LIBR J, V24, P2, DOI 10.1111/j.1471-1842.2007.00701.x
   CHANG K, 2008, NY TIMES        0531
   Cheung KH, 2008, J BIOMED INFORM, V41, P694, DOI 10.1016/j.jbi.2008.04.001
   *CRUNCHBASE, 2009, TWITT
   EDELMAN R, EDELMAN TRUST BAROME
   Eysenbach G, 2009, J MED INTERNET RES, V11, DOI 10.2196/jmir.1157
   Fjeldsoe BS, 2009, AM J PREV MED, V36, P165, DOI 10.1016/j.amepre.2008.09.040
   Fox S, 2009, SOCIAL LIFE HLTH INF
   FOX S, ENGAGED E PATIENT PO
   Franklin Victoria, 2003, Diabetes Technol Ther, V5, P991, DOI 10.1089/152091503322641042
   Hardey M, 2008, J R SOC PROMO HEALTH, V128, P181, DOI 10.1177/1466424008092228
   Hughes B, 2008, J MED INTERNET RES, V10, DOI 10.2196/jmir.1056
   Keller M, 2009, EMERG INFECT DIS, V15, P689, DOI 10.3201/eid1505.081114
   Labott Elise, 2009, STATE DEP TWITTER KE
   Lagu T, 2008, J GEN INTERN MED, V23, P1642, DOI 10.1007/s11606-008-0726-6
   LENHART A, 2009, TWITTER STATUS UPDAT
   Levy M, 2007, ONLINE HLTH ASSESSIN
   Lim MSC, 2008, INT J STD AIDS, V19, P287, DOI 10.1258/ijsa.2007.007264
   McLean R, 2007, MED J AUSTRALIA, V187, P174
   Moore RJ, 2009, TWITTER DATA ANAL IN
   MOTURU ST, 2008, C P IEEE ENG MED BIO, P1525
   NEEDLEMAN R, 2009, CNET NEWS 2009  0206
   OSTROW A, 2009, TWITTER RESCHEDULES
   *POP, POP 2009 GIG
   Rivest R. L., 1992, RC4 ENCRYPTION ALGOR
   Rodgers A, 2005, TOB CONTROL, V14, P255, DOI 10.1136/tc.2005.011577
   Schonfeld E., 2009, TWITTER REACHES 44 5
   SCHROEDER S, 2008, TWITTER ONE BILLION
   SIMON M, 2008, STUDENT TWITTERS HIS
   *TWITT VOT REP, PART
   Vilella A, 2004, PREV MED, V38, P503, DOI 10.1016/j.ypmed.2003.12.005
   Webler T, 2009, USING Q METHOD REVEA
   *WIK, PHOT SHAR
   *WIK, MASH WEB APPL HYBR
   *WIK, VID HOST SERV
   *WIK, REV SIT
   Wikipedia, MICR
   Wikipedia, SOC BOOKM
   2008, EXPERTS VS AMATEURS
NR 41
TC 270
Z9 275
U1 16
U2 166
PU MOSBY-ELSEVIER
PI NEW YORK
PA 360 PARK AVENUE SOUTH, NEW YORK, NY 10010-1710 USA
SN 0196-6553
J9 AM J INFECT CONTROL
JI Am. J. Infect. Control
PD APR
PY 2010
VL 38
IS 3
BP 182
EP 188
DI 10.1016/j.ajic.2009.11.004
PG 7
WC Public, Environmental & Occupational Health; Infectious Diseases
SC Public, Environmental & Occupational Health; Infectious Diseases
GA 575BP
UT WOS:000276039300003
PM 20347636
OA Green Accepted
DA 2019-03-23
ER

PT B
AU Constable, N
AF Constable, N
TI Romance on a Global Stage: Pen Pals, Virtual Ethnography, and Mail-Order
   Marriages
SO ROMANCE ON A GLOBAL STAGE: PEN PALS, VIRTUAL ETHNOGRAPHY, AND MAIL-ORDER
   MARRIAGES
LA English
DT Book
ID ANTHROPOLOGY; ABUSE; WOMEN; 'CINDERELLA'; PERCEPTIONS; IMMIGRANTS;
   FEMINISM; TEXT
CR Abu-Lughod L, 1991, RECAPTURING ANTHR WO, P137
   Abu-Lughod L., 1993, WRITING WOMENS WORLD
   ABULUGHOD L, 1990, AM ETHNOL, V17, P41, DOI 10.1525/ae.1990.17.1.02a00030
   Aguilar D. M., 1987, ALTERNATIVES, V12, P511
   AGUILAR FV, 1996, PHILIPPINE SOCIOLOGI, V44, P4
   Aguilar Jr Filomeno V., 1996, PHILIPPINE SOCIOLOGI, V44, P101
   Ahearn Laura M., 2001, INVITATIONS LOVE LIT
   AHMED L, 1982, FEMINIST STUD, V8, P521, DOI 10.2307/3177710
   ALBRIGHT JM, 2001, ONLINE LOVE SEX GEND
   Alter J. S., 2000, KNOWING DIL DAS STOR
   *AMC, 1992, ASIAN MIGRANT FORUM, V6, P19
   Anagnost A, 2000, POSITIONS-E ASIA CUL, V8, P389, DOI 10.1215/10679847-8-2-389
   Anderson Benedict, 1983, IMAGINED COMMUNITIES
   ANDERSON MJ, 1993, YALE LAW J, V102, P1401, DOI 10.2307/796973
   Appadurai Arjun, 1996, MODERNITY LARGE CULT
   Bakhtin M. M, 1981, DIALOGIC IMAGINATION
   BARRY K, 1992, SEXUAL EXPLOITATION
   Barry K, 1979, FEMALE SEXUAL SLAVER
   Basch L, 1994, NATIONS UNBOUND TRAN
   Basso K. H., 1979, PORTRAITS WHITEMAN L
   Behar Ruth, 1995, WOMEN WRITING CULTUR
   Behar Ruth, 1993, TRANSLATED WOMAN CRO
   Berreman G., 1972, HINDUS HIMALAYAS
   Bourdieu P, 1984, DISTINCTION SOCIAL C
   BOWEN E, 1954, RETURN LAUGHTER
   Briggs Jean L., 1970, NEVER ANGER PORTRAIT
   Butler Judith, 1997, PSYCHIC LIFE POWER T
   Cahill D., 1990, INTERMARRIAGES INT C
   Cannell Fenella, 1995, DISCREPANT HIST TRAN, P223
   CARLOS C, 1997, COSMOPOLITAN     AUG, P76
   *CAST, 2001, WHAT IS TRAFF
   CATW, 2001, PHIL
   *CFO, 2001, STAT
   *CFO, FIL IMM HDB
   Chan Sucheng, 1991, ASIAN AM INTERPRETIV
   Chatterjee Partha, 1993, NATION ITS FRAGMENTS
   Chavez Leo R, 2001, COVERING IMMIGRATION
   Chen N., 2001, CHINA URBAN ETHNOGRA, P104
   CHIN KL, 1994, J COMP FAM STUD, V25, P53
   Chin Soo-Young, 1999, DOING WHAT HAD BE DO
   Chow E. N., 1996, ORIGINS DESTINIES IM, P110
   Chow Ray, 1991, 3 WORLD WOMEN POLITI, P81
   Clark G., 1998, YOUR BRIDE IS MAIL
   Cleaver Eldridge, 1968, SOUL ICE
   Clifford James, 1986, WRITING CULTURE POET, P1
   COHEN E, 1986, ANTHROPOL QUART, V59, P115, DOI 10.2307/3317198
   COHEN F, 2001, MIGR AS FAM GLOB WOR
   Collier J., 1982, RETHINKING FAMILY SO, P25
   Collins P. H., 1990, BLACK FEMINIST THOUG
   Commission on Filipinos Overseas (CFO), 2000, HDB FIL OV
   Consalvo Mia, 1998, WOMENS STUDIES COMMU, V21, P188
   Constable N, 1999, CULT ANTHROPOL, V14, P203, DOI 10.1525/can.1999.14.2.203
   CONSTABLE N, CROSS BORDE IN PRESS
   Constable N, 1997, MAID ORDER HONG KONG
   COOKE Fadzilah Majid, 1986, AUSTR FILIPINO MARRI
   COTE R., 1992, LOVE MAIL INT GUIDE
   Croll Elisabeth, 1984, CLASS SOCIAL STRATIF, P175
   Crystal D., 2001, LANGUAGE INTERNET
   Das V, 1995, CONCEIVING NEW WORLD, P212
   DAZA JY, 1994, ETIQUETTE MISTRESSES
   DAZA JY, 1998, TIME LOVE TIME LEAVE
   Diamant Neil J, 2000, REVOLUTIONIZING FAMI
   DIAMOND N, 1975, B CONCERN ASIA SCHOL, V7, P25
   DIAMOND N, 1995, WOMEN INT DEV, V4, P147
   Doezema J., 1998, GLOBAL SEX WORKERS R
   Dumont J.-P., 1978, HEADMAN I AMBIGUITY
   Dumont Louis, 1983, AFFINITY VALUE MARRI
   Dutton Michael, 1999, STREETLIFE CHINA
   ELEGANT R, 1990, PACIFIC DESTINY
   Enloe Cynthia, 1993, MORNING SEXUAL POLIT
   Enloe Cynthia, 1990, BANANAS BEACHES BASE
   Erwin Kathleen, 1999, SPACES THEIR OWN WOM, P232
   Espiritu Y. E., 1995, FILIPINO AM LIVES
   Espiritu Y. L., 1997, ASIAN AM WOMEN MEN L
   Faludi S., 1992, BACKLASH UNDECLARED
   Faludi Susan, 1999, STIFFED BETRAYAL AM
   Fernea Elizabeth Warnock, 1965, GUESTS SHEIK ETHNOGR
   Fetzer JS, 2000, PUBLIC ATTITUDES IMM
   Foucault M., 1979, DISCIPLINE PUNISH BI
   Foucault Michel, 1978, HIST SEXUALITY, V1
   FREEMAN C, 2001, ASS AS STUD M MARCH
   GAJJALA R, 1998, THESIS U PITTSBURGH
   GAJJALA R, 1999, CYBERSOCIOLOGY MAGAZ, V6
   GIDDENS A, RUNAWAY WORLD BBC 19
   Giddens A., 1992, TRANSFORMATION INTIM
   GILMARTIN C, 1920, PROMISSORY NOTES WOM, P82
   Gilmartin C., 2002, TRANSFORMING GENDER, P203
   Gilmartin C. K., 1995, ENGENDERING CHINESE
   Glodava M., 1994, MAIL ORDER BRIDES WO
   Goody J., 1976, PRODUCTION REPROD CO, V17
   Goody Jack, 1996, E W
   GRISWOLD RL, 1998, LOST FATHERS POLITIC, P11
   Halualani R., 1995, WOMENS STUDIES COMMU, V118, P45
   Harris C. K., 1926, BALL 40 YEARS MELODY
   HEINONIN T, 1996, PHILIPPINE SOCIOLOGI, V44, P210
   Heusch Luc de, 1981, WHY MARRY HER SOC SY
   Holt Elizabeth, 1996, PHILIPPINE SOCIOLOGI, V44, P58
   HONIG E, 1988, PERSONAL VOICES CHIN
   Jacobson D, 1996, J ANTHROPOL RES, V52, P461, DOI 10.1086/jar.52.4.3630297
   JACOBSON D, 1999, FIELD METHODS, V11
   Jacobson David, 1999, J COMPUTER MEDIATED, V5
   Jankowiak W, 1995, ROMANTIC PASSION UNI, P166
   JANKOWIAK W, 1995, ROMANTIC PASSION UNI, P1
   JANKOWIAK WR, 1992, ETHNOLOGY, V31, P149, DOI 10.2307/3773618
   JEDLICKA D, 1988, AM MEN SEARCH UNPUB
   Johnson K. A., 1983, WOMEN FAMILY PEASANT
   Jolly Margaret, 1997, SITES DESIRE EC PLEA, P1
   JULAGAY C, 1997, THESIS U CALIFORNIA
   KANG LHY, 1997, POSITIONS, V5, P403
   KEARNEY M, 1995, ANNU REV ANTHROPOL, V24, P547, DOI 10.1146/annurev.an.24.100195.002555
   Kelsky Karen, 2001, WOMEN VERGE JAPANESE
   Kelson G. A., 1999, GENDER IMMIGRATION, P127
   Kempadoo K, 1999, POSITIONS-E ASIA CUL, V7, P225, DOI 10.1215/10679847-7-1-225
   Larsen W, 1989, CONFESSIONS MAIL ORD
   Lavely William, 1991, MARRIAGE INEQUALITY, P286
   Leach E, 1961, LONDON SCH EC MONOGR, V22
   Leach ER, 1954, POLITICAL SYSTEMS HI
   LEACOCK EB, 1981, MYTHS MALE DOMINANCE
   LEAHY P, 1990, FEMALE MIGRANT LABOR
   Lerner G, 1986, CREATION PATRIARCHY
   Levi- Strauss C., 1969, ELEMENTARY STRUCTURE
   Li W.-K. V., 2001, THESIS CHINESE U HON
   Liang Z, 1999, INT MIGR REV, V33, P876, DOI 10.2307/2547356
   Lowe Lisa, 1996, IMMIGRANT ACTS ASIAN
   LOZADA E, 1996, 3 C HAKK SING NOV
   LUGONES MC, 1983, WOMEN STUD INT FORUM, V6, P573, DOI 10.1016/0277-5395(83)90019-5
   MANI L, 1987, CULTURAL CRITIQUE, V7, P119
   Marchetti Gina, 1993, ROMANCE YELLOW PERIL
   MARGOLD J, 2001, FORCED MIGRATION MOB
   MASCIALEES FE, 2000, GENDER ANTHR
   Massey D, 1994, SPACE PLACE GENDER
   McClintock Anne, 1993, SOCIAL TEXT, V37, P1
   Meng E, 1994, MICHIGAN J LAW REFOR, V28, P197
   Miller D., 2000, INTERNET ETHNOGRAPHI
   Mohanty Chandra Talpade, 1991, 3 WORLD WOMEN POLITI, P51
   Montgomery H., 1998, GLOBAL SEX WORKERS R, P139
   Moore H, 1988, FEMINISM ANTHR
   Narayan U., 1995, HYPATIA, V10, P104
   NOH E, 1997, POSITIONS, V5, P439
   NORMAN M, 1999, THESIS U PITTSBURGH
   Ong A., 1995, WOMEN WRITING CULTUR, P350
   Ong A, 1997, UNGROUNDED EMPIRES C
   Ong A., 1999, FLEXIBLE CITIZENSHIP
   Oring Elliott, 1992, JOKES THEIR RELATION
   ORTNER S, 1995, COMP STUDIES SOC HIS, V34, P173
   ORTNER SB, 1981, SEXUAL MEANINGS CULT, P1
   Ortner Sherry B, 1974, WOMAN CULTURE SOC, P67
   OXFELD E, 1999, ASS AS STUD ANN M BO
   Pace David Pace, 1982, CINDERELLA CASEBOOK
   PAN E, 2000, NEWSWEEK        0221, V138, P50
   PANTTAJA E, 1993, WESTERN FOLKLORE, V52, P85, DOI 10.2307/1499495
   PARISH WL, 1993, CHINESE URBAN LIFE R, P232
   Parkin Robert, 1997, KINSHIP INTRO BASIC
   Patai D., 1990, WOMENS WORDS FEMINIS, P111
   Pflugfelder Gregory M., 1999, CARTOGRAPHIES DESIRE
   *PHIL WOM CTR BRIT, 2000, CAN NEW FRONT FIL MA
   PIERCE Paulette, 1996, WOMEN OUT PLACE GEND, P216
   PIPER N, 1997, GENDER PLACE CULT, V4, P321, DOI DOI 10.1080/09663699725378
   Popenoe D., 1998, LOST FATHERS POLITIC, P33
   PRESTON CL, 1994, WESTERN FOLKLORE, V53, P27, DOI 10.2307/1499651
   QUINN N, 1977, ANNU REV ANTHROPOL, V6, P181, DOI 10.1146/annurev.an.06.100177.001145
   Rabinow P., 1977, REFLECTIONS FIELDWOR
   Rafael V. L., 1993, CULTURES US IMPERIAL, P185
   Rafael Vincente L., 2000, WHITE LOVE OTHER EVE
   Ragone H., 1997, SITUATED LIVES GENDE, P110
   Raheja Gloria Goodwin, 1994, LISTEN HERONS WORDS
   Rebhun L. A., 1999, HEART IS UNKNOWN COU
   Reimers D. M., 1985, STILL GOLDEN DOOR 3
   Rheingold H., 1992, VIRTUAL REALITY
   RHEINGOLD HL, 1992, SLICE LIFE MY VIRTUA
   ROBINSON K, 1996, FEMINIST REV, V52, P53
   Robinson K., 2001, MIGR AS FAM GLOB WOR
   Rofel L., 1999, OTHER MODERNITIES GE
   ROJAS HS, 1990, ASIAN LABOR MIGRATIO, P9
   Root M. P., 1997, FILIPINO AM TRANSFOR, P121
   Rosaldo M., 1974, WOMAN CULTURE SOC, P207
   Rosaldo Michelle Zimbalist, 1974, WOMAN CULTURE SOC, P17
   ROSALDO MZ, 1980, SIGNS, V5, P389, DOI 10.1086/493727
   ROSALDO R., 1993, CREATIVITY ANTHR
   Rosaldo RI, 1989, CULTURE TRUTH REMAKI
   ROSCA N, 1995, NATION, V260, P522
   Rouse R., 1991, DIASPORA, V1, P8, DOI DOI 10.1353/DSP.1991.0011
   Rubin Gayle, 1974, ANTHR WOMEN, P157
   RUMBAUT RG, 1996, ORIGINS DESTINIES IM, P21
   Said Edward W, 1979, ORIENTALISM
   Salyer Lucy E., 1995, LAWS HARSH TIGERS CH
   SATO T, 1989, MURA KOKUSAI KEKKON
   Schein L, 1997, GENDER SEXUALITY REA, P473
   Schein L., 1998, TRANSNATIONALISM BEL, P291
   SCHOLES Robert, 1999, INT MATCHMAKING ORG
   SCHUSKY E, 1983, MANUAL KINSHIP ANAL
   Scott J., 1985, WEAPONS WEAK EVERYDA
   Scott J. C., 1990, DOMINATION ARTS RESI
   Shapiro Sidney, 1972, FAMILY
   Shih S. M., 1999, SPACES THEIR OWN, P278
   SILVERBLATT I, 1988, ANNU REV ANTHROPOL, V17, P427
   Simons L. A., 2001, THESIS U DENVER
   SMALL M, 1985, PEOPLE          0916, P127
   Smith M. P., 1998, TRANSNATIONALISM, V6
   Spivak Gayatri C, 1988, MARXISM INTERPRETATI, P271, DOI DOI 10.1007/978-1-349-19059-1
   STACEY J, 1990, LOST FATHERS POLITIC, P51
   Stacey J., 1996, NAME FAMILY RETHINKI
   Stacey Judith, 1983, PATRIARCHY SOCIALIST
   STOLER A, 1985, AM ETHNOL, V12, P642, DOI 10.1525/ae.1985.12.4.02a00030
   Stoler AL, 1997, GENDER SEXUALITY REA, P13
   STONE L, 1997, GENDER KINSHIP INTRO
   *STOP TRAFF, 2000, UN TRAFF PROT LOST O
   STRATHERN M, 1987, SIGNS, V12, P276, DOI 10.1086/494321
   Strathern Marilyn, 1980, NATURE CULTURE GENDE, P174
   Suzuki N, 2000, WOMEN STUD INT FORUM, V23, P431, DOI 10.1016/S0277-5395(00)00111-4
   Suzuki Nobue, 2000, US JAPAN WOMENS J, V19, P142
   Tajima Renee, 1989, MAKING WAVES ANTHOLO, P308
   Takaki R., 1998, STRANGERS DIFFERENT
   Tolendno Roland B., 1996, SOCIAL TEXT, V48, P49
   Tsing Anna Lowenhaupt, 1993, REALM DIAMOND QUEEN
   Turner Patricia A., 1993, I HEARD IT GRAPEVINE
   Turner Victor, 1986, ANTHR EXPERIENCE
   Tyner James, 1997, GENDER PLACE CULT, V4, P19, DOI 10.1080/09663699725486
   Tyner James A., 1996, GENDER PLACE CULT, V3, P77, DOI DOI 10.1080/09663699650021954
   U.S. Census Bureau, 2000, CENS BRIEF COM AM PR, P1
   *US DOJ, 1999, INT MATCHM ORG REP C
   *US DOJ, 1999, TRIENN COMPR REP IMM
   *US DOJ, 1999, OFF POL PLANN STAT B, P1
   *US EMB GUANGZH CH, 2001, AD CHILDR IMM VIS UN
   *USDOS, 2001, NEW K V VIS CAT
   *USDOS, 1999, TIPS US VIS FIANC
   VANCE SC, 2001, AM ETH SOC M MAY 3 5
   Vergara Jr Benito, 1996, PHILIPPINE SOCIOLOGI, V44, P79
   Villapando V., 1989, MAKING WAVES ANTHOLO, P318
   Visweswaran Kamala, 1994, FICTIONS FEMINIST ET
   Watson R. S., 1991, MARRIAGE INEQUALITY, P347
   WHITTA R, 1988, THESIS U QUEENSLAND
   Whyte Martin, 1984, URBAN LIFE CONT CHIN
   Williams Brackette F., 1996, WOMEN OUT PLACE GEND, P1
   Wilson A., 1988, ANTHR 90S, P114
   Wolf M., 1972, WOMEN FAMILY RURAL T
   Wolf Margery, 1968, HOUSE LIM STUDY CHIN
   Yang Mayfair Mei-hui, 1999, SPACES THEIR OWN WOM
   YANG MMH, 1989, GIFTS FAVORS BANQUET
   YOLEN J, 1982, CINDERELLA CASEBOOK, P294
   Yung Judy, 1986, CHINESE WOMEN AM PIC
   Yung Judy, 1995, UNBOUND FEET SOCIAL
   ZHANG LX, 1989, CRIT INQUIRY, V15, P108
   ZIPES J, 1983, FAIRY TALES ARTS SUB
   1983, ASIAWEEK        0415, P43
   1983, ASIAWEEK        0415, P36
   ABS CBN NEWS 1
   2001, FED REG RULES R 0601, V66, P29661
NR 248
TC 260
Z9 263
U1 1
U2 5
PU UNIV CALIFORNIA PRESS
PI BERKELEY
PA 2120 BERKELEY WAY, BERKELEY, CA 94720 USA
BN 978-0-520-93722-2
PY 2003
BP 1
EP 284
PG 284
WC Anthropology
SC Anthropology
GA BXJ78
UT WOS:000296233000010
DA 2019-03-23
ER

PT J
AU Subrahmanyam, K
   Greenfield, P
AF Subrahmanyam, Kaveri
   Greenfield, Patricia
TI Online communication and adolescent relationships
SO FUTURE OF CHILDREN
LA English
DT Article
ID TEEN CHAT ROOMS; INTERNET USE; HARASSMENT; IDENTITY; YOUTH; INVOLVEMENT;
   SEXUALITY; EXPOSURE; OFFLINE; HEALTH
AB Over the past decade, technology has become increasingly important in the lives of adolescents. As a group, adolescents are heavy users of newer electronic communication forms such as instant messaging, e-mail, and text messaging, as well as communication-oriented Internet sites such as blogs, social networking, and sites for sharing photos and videos. Kaveri Subrahmanyam and Patricia Greenfield examine adolescents' relationships with friends, romantic partners, strangers, and their families in the context of their online communication activities.
   The authors show that adolescents are using these communication tools primarily to reinforce existing relationships, both with friends and romantic partners. More and more they are integrating these tools into their "offline" worlds, using, for example, social networking sites to get more information about new entrants into their offline world.
   Subrahmanyam and Greenfield note that adolescents' online interactions with strangers, while not as common now as during the early years of the Internet, may have benefits, such as relieving social anxiety, as well as costs, such as sexual predation. Likewise, the authors demonstrate that online content itself can be both positive and negative. Although teens find valuable support and information on websites, they can also encounter racism and hate messages. Electronic communication may also be reinforcing peer communication at the expense of communication with parents, who may not be knowledgeable enough about their children's online activities on sites such as the enormously popular MySpace.
   Although the Internet was once hailed as the savior of education, the authors say that schools today are trying to control the harmful and distracting uses of electronic media while children are at school. The challenge for schools is to eliminate the negative uses of the Internet and cell phones in educational settings while preserving their significant contributions to education and social connection.
C1 [Subrahmanyam, Kaveri] Calif State Univ Los Angeles, Los Angeles, CA 90032 USA.
   [Subrahmanyam, Kaveri; Greenfield, Patricia] Univ Calif Los Angeles, CSULA, Childrens Digital Media Ctr, Los Angeles, CA 90024 USA.
RP Subrahmanyam, K (reprint author), Calif State Univ Los Angeles, Los Angeles, CA 90032 USA.
CR Andon S., 2007, EVALUATING COMPUTER
   Beebe TJ, 2004, J ADOLESCENT HEALTH, V35, P116, DOI 10.1016/j.jadohealth.2003.09.012
   Boneva B. S., 2006, INFORM TECHNOLOGY HO, P612
   Borzekowski DLG, 2006, DEV PSYCHOL, V42, P450, DOI 10.1037/0012-1649.42.3.450
   boyd D, 2007, KNOWLEDGE TREE, V13
   Cameron KA, 2005, J ADOLESCENCE, V28, P535, DOI 10.1016/j.adolescence.2004.10.006
   Cantor J, 2003, MEDIA PSYCHOL, V5, P1, DOI 10.1207/S1532785XMEP0501_1
   Chan DKS, 2004, J SOC PERS RELAT, V21, P305, DOI 10.1177/0265407504042834
   Dombrowski SC, 2004, PROF PSYCHOL-RES PR, V35, P65, DOI 10.1037/0735-2078.35.1.65
   DUNNEWIND S, 2007, SEATTLE TIMES   0331
   Ellison N., 2006, P 2006 20 ANN C COMP, P167, DOI [10.1145/1180875.1180901, DOI 10.1145/1180875.1180901]
   Erikson E. H., 1959, IDENTITY LIFE CYCLE
   Finkelhor D., 2000, ONLINE VICTIMIZATION
   GRINTER RE, 2001, P 7 EUR C COMP SUPP, P219
   Grinter Rebecca, 2003, P SIGCHI C HUM FACT, P441, DOI DOI 10.1145/642611.642688
   GROSS E, 2007, LOGGING BOUNCHING BA
   Gross EF, 2004, J APPL DEV PSYCHOL, V25, P633, DOI 10.1016/j.appdev.2004.09.005
   Gross EF, 2002, J SOC ISSUES, V58, P75, DOI 10.1111/1540-4560.00249
   HINDUJA S, IN PRESS J ADOLESCEN
   JOHN B, 1983, CHROMOSOMES EVOLUTIO, V1, P1
   JUVONEN J, 2007, EXTENDING SCH GROUND
   Kraut R, 1998, AM PSYCHOL, V53, P1017, DOI 10.1037//0003-066X.53.9.1017
   Lenhart A, 2007, SOCIAL NETWORKING WE
   Lenhart A, 2001, TEENAGE LIFE ONLINE
   Ling R., 2006, COMPUTERS PHONES INT, P219
   MANAGO AA, 2007, SELF PRESENTATION GE
   Mesch G, 2006, INFORM SOC, V22, P137, DOI 10.1080/01972240600677805
   MESCHGS, 2006, J FAMILY COMMUNICATI, V6, P119
   Mitchell KJ, 2007, J ADOLESCENT HEALTH, V40, P116, DOI 10.1016/j.jadohealth.2006.05.021
   *NCH, 2007, PUTT U PICT MOB BULL
   OCHS E, 2007, VIDEO ETHNOGRAPHY ET
   Peter J, 2005, CYBERPSYCHOL BEHAV, V8, P423, DOI 10.1089/cpb.2005.8.423
   Peter J, 2006, CYBERPSYCHOL BEHAV, V9, P526, DOI 10.1089/cpb.2006.9.526
   Raskauskas J, 2007, DEV PSYCHOL, V43, P564, DOI 10.1037/0012-1649.43.3.564
   ROSEN L, IN PRESS ME MYSPACE
   ROSEN L, 2007, IMPACT PARENTAL ATTA
   Russell ST, 2001, AM J PUBLIC HEALTH, V91, P903, DOI 10.2105/AJPH.91.6.903
   SIMMONS DG, 2007, INTERNET FILTERING E
   Smahel D, 2007, CYBERPSYCHOL BEHAV, V10, P346, DOI 10.1089/cpb.2006.9945
   Steinberg L, 2005, ADOLESCENCE
   Subrahmanyam K, 2004, J APPL DEV PSYCHOL, V25, P651, DOI 10.1016/j.appdev.2004.09.007
   SUBRAHMANYAM K, 2007, THEIR WORDS CONNECTI
   Subrahmanyam K, 2006, DEV PSYCHOL, V42, P395, DOI 10.1037/0012-1649.42.3.395
   Suzuki Lalita K, 2006, J Pediatr Oncol Nurs, V23, P152, DOI 10.1177/1043454206287301
   Suzuki LK, 2004, J APPL DEV PSYCHOL, V25, P685, DOI 10.1016/j.appdev.2004.09.002
   The Annenberg Public Policy Center, 2006, STRANG CONT AD ONL S
   Turkle S., 1995, LIFE SCREEN IDENTITY
   Tynes B, 2004, J APPL DEV PSYCHOL, V25, P667, DOI 10.1016/j.appdev.2004.09.003
   TYNES B, IN PRESS DEV PSYCHOL
   Tynes B., 2005, HDB CHILDREN CULTURE, P267
   Valkenburg PM, 2007, DEV PSYCHOL, V43, P267, DOI 10.1037/0012-1649.43.2.267
   Valkenburg PM, 2006, CYBERPSYCHOL BEHAV, V9, P584, DOI 10.1089/cpb.2006.9.584
   Valkenburg PM, 2005, NEW MEDIA SOC, V7, P383, DOI 10.1177/1461444805052282
   VYBIRAL Z, 2004, SOC REPROD CONT CHAL, P169
   Whitlock JL, 2006, DEV PSYCHOL, V42, P407, DOI 10.1037/0012-1649.42.3.407
   Winzelberg A, 1997, COMPUT HUM BEHAV, V13, P393, DOI 10.1016/S0747-5632(97)00016-2
   Wolak J, 2003, J ADOLESCENCE, V26, P105, DOI 10.1016/S0140-1971(02)00114-8
   Wolak J, 2002, ADOLESCENCE, V37, P441
   WOLAK J, 2007, ONLINE VICTIMIZATION
   Ybarra ML, 2007, ARCH PEDIAT ADOL MED, V161, P138, DOI 10.1001/archpedi.161.2.138
   Ybarra ML, 2004, J ADOLESCENCE, V27, P319, DOI 10.1016/j.adolescence.2004.03.007
   Ybarra ML, 2004, CYBERPSYCHOL BEHAV, V7, P247, DOI 10.1089/109493104323024500
   Yum Y.-O., 2005, J COMPUT-MEDIAT COMM, V11, P133, DOI DOI 10.1111/J.1083-6101.2006.TB00307.X
   2007, WASHINGTON POST 0809
   2007, CITYNEWS        0803
NR 65
TC 255
Z9 261
U1 16
U2 208
PU PRINCETON UNIV
PI PRINCETON
PA 277 WALLACE HALL, PRINCETON, NJ 08544 USA
SN 1054-8289
J9 FUTURE CHILD
JI Future Child.
PD SPR
PY 2008
VL 18
IS 1
BP 119
EP 146
PG 28
WC Family Studies; Health Policy & Services; Social Sciences,
   Interdisciplinary
SC Family Studies; Health Care Sciences & Services; Social Sciences - Other
   Topics
GA 287JW
UT WOS:000254914400006
PM 21338008
HC Y
HP N
DA 2019-03-23
ER

PT J
AU Slater, M
AF Slater, Mel
TI Place illusion and plausibility can lead to realistic behaviour in
   immersive virtual environments
SO PHILOSOPHICAL TRANSACTIONS OF THE ROYAL SOCIETY B-BIOLOGICAL SCIENCES
LA English
DT Article; Proceedings Paper
CT Meeting on Computation of Emotions in Man and Machines
CY APR, 2009
CL Royal Soc London, London, ENGLAND
HO Royal Soc London
DE virtual reality; virtual environment; presence; telepresence;
   plausibility
ID PERSECUTORY IDEATION; BODY EXPERIENCES; REALITY; CONSCIOUSNESS;
   PERFORMANCE; PSYCHOLOGY; TOUCH; SEE
AB In this paper, I address the question as to why participants tend to respond realistically to situations and events portrayed within an immersive virtual reality system. The idea is put forward, based on the experience of a large number of experimental studies, that there are two orthogonal components that contribute to this realistic response. The first is 'being there', often called 'presence', the qualia of having a sensation of being in a real place. We call this place illusion (PI). Second, plausibility illusion (Psi) refers to the illusion that the scenario being depicted is actually occurring. In the case of both PI and Psi the participant knows for sure that they are not 'there' and that the events are not occurring. PI is constrained by the sensorimotor contingencies afforded by the virtual reality system. Psi is determined by the extent to which the system can produce events that directly relate to the participant, the overall credibility of the scenario being depicted in comparison with expectations. We argue that when both PI and Psi occur, participants will respond realistically to the virtual reality.
C1 [Slater, Mel] ICREA Univ Barcelona, EVENT Lab, Inst Brain Cognit & Behav IR3C, Barcelona 08035, Spain.
   [Slater, Mel] UCL, Dept Comp Sci, London WC1E 6BT, England.
RP Slater, M (reprint author), ICREA Univ Barcelona, EVENT Lab, Inst Brain Cognit & Behav IR3C, Barcelona 08035, Spain.
EM melslater@ub.edu
RI Slater, Mel/M-5210-2014
OI Slater, Mel/0000-0002-6223-0050
FU ICREA
CR Armel KC, 2003, P ROY SOC B-BIOL SCI, V270, P1499, DOI 10.1098/rspb.2003.2364
   BARFIELD W, 1993, ADV HUM FACT ERGON, V19, P699
   Botvinick M, 1998, NATURE, V391, P756, DOI 10.1038/35784
   Brooks FP, 1999, IEEE COMPUT GRAPH, V19, P16, DOI 10.1109/38.799723
   Bystrom KE, 1999, PRESENCE-TELEOP VIRT, V8, P241, DOI 10.1162/105474699566107
   Cruz-Neira C., 1993, P 20 ANN C COMP GRAP, P135, DOI DOI 10.1145/166117.166134
   Draper JV, 1998, HUM FACTORS, V40, P354, DOI 10.1518/001872098779591386
   Ehrsson HH, 2007, SCIENCE, V317, P1048, DOI 10.1126/science.1142175
   Fourneret P, 1998, NEUROPSYCHOLOGIA, V36, P1133, DOI 10.1016/S0028-3932(98)00006-2
   Freeman D, 2005, J NERV MENT DIS, V193, P302, DOI 10.1097/01.nmd.0000161687.12931.67
   Freeman D, 2005, J NERV MENT DIS, V193, P309, DOI 10.1097/01.nmd.0000161686.53245.70
   Freeman D, 2003, J NERV MENT DIS, V191, P509, DOI 10.1097/01.nmd.0000082212.83842.fe
   Freeman D, 2008, BRIT J PSYCHIAT, V192, P258, DOI 10.1192/bjp.bp.107.044677
   Garau M, 2008, PRESENCE-TELEOP VIRT, V17, P293, DOI 10.1162/pres.17.3.293
   GIBSON EJ, 1960, SCI AM, V202, P64, DOI 10.1038/scientificamerican0460-64
   Heeter C., 1992, PRESENCE-TELEOP VIRT, V1, P262, DOI DOI 10.1162/PRES.1992.1.2.262
   HELD RM, 1992, PRESENCE-TELEOP VIRT, V1, P109
   Lenggenhager B, 2007, SCIENCE, V317, P1096, DOI 10.1126/science.1143439
   Meehan M, 2002, ACM T GRAPHIC, V21, P645
   Minsky M., 1980, OMNI             JUN, P45
   Noe A, 2004, ACTION PERCEPTION
   O'Regan JK, 2001, BEHAV BRAIN SCI, V24, P939, DOI 10.1017/S0140525X01000115
   O'Regan JK, 2001, SYNTHESE, V129, P79, DOI 10.1023/A:1012699224677
   PAN X, 2007, PRESENCE 2007 10 ANN
   Pausch Randy, 1996, P SIGGRAPH 96, P193
   Pavani F, 2000, PSYCHOL SCI, V11, P353, DOI 10.1111/1467-9280.00270
   Petkova VI, 2008, PLOS ONE, V3, DOI 10.1371/journal.pone.0003832
   Sanchez-Vives MV, 2005, NAT REV NEUROSCI, V6, P332, DOI 10.1038/nrn1651
   Sheridan T. B., 1992, PRESENCE-TELEOP VIRT, V1, P120, DOI DOI 10.1162/PRES.1992.1.1.120
   Sheridan TB, 1996, PRESENCE-TELEOP VIRT, V5, P241, DOI 10.1162/pres.1996.5.2.241
   Slater M, 2000, PRESENCE-TELEOP VIRT, V9, P413, DOI 10.1162/105474600566925
   Slater M., 1994, PRESENCE-TELEOP VIRT, V3, P130, DOI DOI 10.1371/J0URNAL.P0NE.0013904
   Slater M., 1995, ACM T COMPUT-HUM INT, V2, P201, DOI DOI 10.1145/210079.210084
   SLATER M, 1997, VIRTUAL ENV, V6, P603
   Slater M, 2006, PLOS ONE, V1, DOI 10.1371/journal.pone.0000039
   Slater M, 2006, CYBERPSYCHOL BEHAV, V9, P627, DOI 10.1089/cpb.2006.9.627
   Slater M, 2009, IEEE COMPUT GRAPH, V29, P76, DOI 10.1109/MCG.2009.55
   Slater M, 2008, FRONT HUM NEUROSCI, V2, DOI 10.3389/neuro.09.006.2008
   Sutherland I. E., 1965, P IFIP C, P506
   Tsakiris M, 2005, J EXP PSYCHOL HUMAN, V31, P80, DOI 10.1037/0096-1523.31.1.80
   Usoh M, 2000, PRESENCE-TELEOP VIRT, V9, P497, DOI 10.1162/105474600566989
   Usoh M., 1999, 26 ANN C COMP GRAPH
   Valmaggia LR, 2007, BRIT J PSYCHIAT, V191, pS63, DOI 10.1192/bjp.191.51.s63
   Zimmons P, 2003, P IEEE VIRT REAL ANN, P293, DOI 10.1109/VR.2003.1191170
NR 44
TC 247
Z9 249
U1 2
U2 22
PU ROYAL SOC
PI LONDON
PA 6-9 CARLTON HOUSE TERRACE, LONDON SW1Y 5AG, ENGLAND
SN 0962-8436
J9 PHILOS T R SOC B
JI Philos. Trans. R. Soc. B-Biol. Sci.
PD DEC 12
PY 2009
VL 364
IS 1535
BP 3549
EP 3557
DI 10.1098/rstb.2009.0138
PG 9
WC Biology
SC Life Sciences & Biomedicine - Other Topics
GA 513PB
UT WOS:000271333900012
PM 19884149
OA Green Accepted, Green Published
DA 2019-03-23
ER

PT J
AU Valkenburg, PM
   Peter, J
AF Valkenburg, Patti M.
   Peter, Jochen
TI Online Communication Among Adolescents: An Integrated Model of Its
   Attraction, Opportunities, and Risks
SO JOURNAL OF ADOLESCENT HEALTH
LA English
DT Review
DE Computer-mediated communication; Media effects; Internet effects;
   Cyberbullying, Sexual solicitation; Online self-disclosure; Internet
   communication; Online communication; e-communication; psychosocial
   development; identity; intimacy; sexuality; cyberbullying; online
   harassment
ID COMPUTER-MEDIATED COMMUNICATION; PROBLEMATIC INTERNET USE; DIETARY
   BEHAVIOR-CHANGE; SELF-ESTEEM; IDENTITY DEVELOPMENT; HARASSMENT;
   INTERVENTIONS; TECHNOLOGY; DISCLOSURE; HEALTH
AB Adolescents far outnumber adults in their use of e-communication technologies, such as instant messaging and social network sites. In this article, we present an integrative model that helps us to understand both the appeal of these technologies and their risks and opportunities for the psychosocial development of adolescents. We first outline how the three features (anonymity, asynchronicity, and accessibility) of online communication stimulate controllability of online self-presentation and self-disclosure among adolescents. We then review research on the risks and opportunities of online self-presentation and self-disclosure for the three components of adolescents' psychosocial development, including identity (self-unity, self-esteem), intimacy (relationship formation, friendship quality, cyberbullying), and sexuality (sexual self-exploration, unwanted sexual solicitation). Existing research suggests several opportunities of online communication, such as enhanced self-esteem, relationship formation, friendship quality, and sexual self-exploration. It also yields evidence of several risks, including cyberbullying and unwanted sexual solicitation. We discuss the shortcomings of existing research, the possibilities for future research, and the implications for educators and health care professionals. (C) 2011 Society for Adolescent Health and Medicine. All rights reserved.
C1 [Valkenburg, Patti M.; Peter, Jochen] Univ Amsterdam, Amsterdam Sch Commun Res ASCoR, Fac Behav & Social Sci, NL-1012 CX Amsterdam, Netherlands.
RP Valkenburg, PM (reprint author), Univ Amsterdam, Amsterdam Sch Commun Res ASCoR, Fac Behav & Social Sci, Kloveniersburgwal 48, NL-1012 CX Amsterdam, Netherlands.
EM p.m.valkenburg@uva.nl
RI Valkenburg, Patti/B-3500-2013
OI Valkenburg, Patti/0000-0003-0477-8429
FU Netherlands Organization for Scientific Research NWO
FX The research on which this paper is based was funded by the Netherlands
   Organization for Scientific Research NWO.
CR ARNETT JJ, 1995, J YOUTH ADOLESCENCE, V24, P519, DOI 10.1007/BF01537054
   Blais JJ, 2008, J YOUTH ADOLESCENCE, V37, P522, DOI 10.1007/s10964-007-9262-7
   Bryant JA, 2006, J COMPUT-MEDIAT COMM, V11
   Buhrmester D, 1995, DISCLOSURE PROCESSES, P10, DOI DOI 10.1017/CBO9780511527746.002
   Calvert SL, 2002, CHILDREN IN THE DIGITAL AGE, P57
   CAMPBELL JD, 1990, J PERS SOC PSYCHOL, V59, P538, DOI 10.1037/0022-3514.59.3.538
   Caplan SE, 2002, COMPUT HUM BEHAV, V18, P553, DOI 10.1016/S0747-5632(02)00004-3
   CHAN MC, 2009, ANN M INT COMM ASS C
   Davis K, 2010, J ADOLESCENT RES, V25, P145, DOI 10.1177/0743558409350503
   Dehue F, 2008, CYBERPSYCHOL BEHAV, V11, P217, DOI 10.1089/cpb.2007.0008
   Desjarlais M, 2010, COMPUT HUM BEHAV, V26, P896, DOI 10.1016/j.chb.2010.02.004
   DIENER E, 1979, J PERS SOC PSYCHOL, V37, P1160
   ELKIND D, 1979, DEV PSYCHOL, V15, P38, DOI 10.1037/0012-1649.15.1.38
   Gergen Kenneth J., 1991, SATURATED SELF DILEM
   Gross EF, 2002, J SOC ISSUES, V58, P75, DOI 10.1111/1540-4560.00249
   Gross EF, 2009, DEV PSYCHOL, V45, P1787, DOI 10.1037/a0016541
   Harter S, 2003, HANDBOOK OF SELF AND IDENTITY, P610
   Harter S., 2003, HDB SELF IDENTITY, P611
   Harter S., 1999, CONSTRUCTION SELF DE
   Hillier L., 2007, SEXUALITIES, V10, P82, DOI DOI 10.1177/1363460707072956
   Jackson LA, 2010, COMPUT HUM BEHAV, V26, P323, DOI 10.1016/j.chb.2009.11.001
   Jamil OB, 2009, CULT DIVERS ETHN MIN, V15, P203, DOI 10.1037/a0014795
   Joinson AN, 2001, EUR J SOC PSYCHOL, V31, P177, DOI 10.1002/ejsp.36
   Joinson AN, 2001, CYBERPSYCHOL BEHAV, V4, P587, DOI 10.1089/109493101753235179
   Jones S., 2009, GENERATIONS ONLINE 2
   Juvonen J, 2008, J SCHOOL HEALTH, V78, P496, DOI 10.1111/j.1746-1561.2008.00335.x
   Kim HK, 2009, COMPUT HUM BEHAV, V25, P490, DOI 10.1016/j.chb.2008.11.001
   Kiriakidis SP, 2010, FAM COMMUNITY HEALTH, V33, P82, DOI 10.1097/FCH.0b013e3181d593e4
   Kowalski R. M., 2008, CYBER BULLYING BULLY
   Kraut R, 1998, AM PSYCHOL, V53, P1017, DOI 10.1037//0003-066X.53.9.1017
   Kraut R, 2002, J SOC ISSUES, V58, P49, DOI 10.1111/1540-4560.00248
   Leary M.R., 1996, SELF PRESENTATION IM
   Lee SJ, 2009, J COMPUT-MEDIAT COMM, V14, P509, DOI 10.1111/j.1083-6101.2009.01451.x
   Livingstone S, 2009, CHILDREN INTERNET
   Lustria MLA, 2009, PATIENT EDUC COUNS, V74, P156, DOI 10.1016/j.pec.2008.08.023
   Matsuba MK, 2006, CYBERPSYCHOL BEHAV, V9, P275, DOI 10.1089/cpb.2006.9.275
   Mazalin D, 2004, BEHAV CHANGE, V21, P90, DOI 10.1375/bech.21.2.90.55425
   McKenna K. Y. A., 1999, MEDIA PSYCHOL, V1, P249, DOI DOI 10.1207/S1532785XMEP0103_4
   Mesch GS, 2003, SOC SCI QUART, V84, P1038, DOI 10.1046/j.0038-4941.2003.08404016.x
   Mesch GS, 2001, SOC SCI QUART, V82, P329, DOI 10.1111/0038-4941.00026
   Mitchell KJ, 2007, J ADOLESCENT HEALTH, V40, P116, DOI 10.1016/j.jadohealth.2006.05.021
   Moreno MA, 2009, ARCH PEDIAT ADOL MED, V163, P27, DOI 10.1001/archpediatrics.2008.528
   Neville LM, 2009, HEALTH EDUC RES, V24, P699, DOI 10.1093/her/cyp006
   Nie NH, 2001, AM BEHAV SCI, V45, P420, DOI 10.1177/00027640121957277
   Norman GJ, 2007, AM J PREV MED, V33, P336, DOI 10.1016/j.amepre.2007.05.007
   Peter J, 2006, EUR J COMMUN, V21, P213, DOI 10.1177/0267323105064046
   Peter J, 2005, CYBERPSYCHOL BEHAV, V8, P423, DOI 10.1089/cpb.2005.8.423
   Pierce T, 2009, COMPUT HUM BEHAV, V25, P1367, DOI 10.1016/j.chb.2009.06.003
   Punamaki RL, 2009, INT J BEHAV DEV, V33, P556, DOI 10.1177/0165025409343828
   QIAN H, 2007, J COMPUT-MEDIAT COMM, V12, pNI297
   Reid E., 1998, PSYCHOL INTERNET INT, P29
   ROSENBERG M, 1989, AM SOCIOL REV, V54, P1004, DOI 10.2307/2095720
   Schlenker B. R., 1986, PUBLIC SELF PRIVATE, P21, DOI DOI 10.1007/978-1-4613-9564-5_2
   Schmitt KL, 2008, DEV PSYCHOL, V44, P496, DOI 10.1037/0012-1649.44.2.496
   Schouten AP, 2007, MEDIA PSYCHOL, V10, P292, DOI 10.1080/15213260701375686
   Selfhout MHW, 2009, J ADOLESCENCE, V32, P819, DOI 10.1016/j.adolescence.2008.10.011
   Steinberg L, 2008, ADOLESCENCE
   Subrahmanyam K, 2004, J APPL DEV PSYCHOL, V25, P651, DOI 10.1016/j.appdev.2004.09.007
   Subrahmanyam K, 2008, FUTURE CHILD, V18, P119
   Subrahmanyam K, 2007, ADOLESCENCE, V42, P659
   Subrahmanyam K, 2006, DEV PSYCHOL, V42, P395, DOI 10.1037/0012-1649.42.3.395
   Suzuki LK, 2004, J APPL DEV PSYCHOL, V25, P685, DOI 10.1016/j.appdev.2004.09.002
   Tokunaga RS, 2010, COMPUT HUM BEHAV, V26, P277, DOI 10.1016/j.chb.2009.11.014
   Valkenburg PM, 2008, COMMUN RES, V35, P208, DOI 10.1177/0093650207313164
   Valkenburg PM, 2007, DEV PSYCHOL, V43, P267, DOI 10.1037/0012-1649.43.2.267
   Valkenburg PM, 2006, CYBERPSYCHOL BEHAV, V9, P584, DOI 10.1089/cpb.2006.9.584
   Valkenburg PM, 2009, J COMMUN, V59, P79, DOI 10.1111/j.1460-2466.2008.01405.x
   Valkenburg PM, 2009, CURR DIR PSYCHOL SCI, V18, P1, DOI 10.1111/j.1467-8721.2009.01595.x
   VALKENBURG PM, 2007, J COMPUT MEDIAT COMM
   Valkenburg PM, 2007, J COMPUT-MEDIAT COMM, V12, P1169, DOI DOI 10.1111/J.1083-6101.2007.00368.X
   van den Eijnden RJJM, 2008, DEV PSYCHOL, V44, P655, DOI 10.1037/0012-1649.44.3.655
   van der Aa N, 2009, J YOUTH ADOLESCENCE, V38, P765, DOI 10.1007/s10964-008-9298-3
   Walther JB, 1996, COMMUN RES, V23, P3, DOI 10.1177/009365096023001001
   WALTHER JB, 1992, COMMUN RES, V19, P52, DOI 10.1177/009365092019001003
   Walther JB, 2007, COMPUT HUM BEHAV, V23, P2538, DOI 10.1016/j.chb.2006.05.002
   Wolak J, 2008, AM PSYCHOL, V63, P111, DOI 10.1037/0003-066X.63.2.111
   Ybarra ML, 2007, J ADOLESCENT HEALTH, V41, pS31, DOI 10.1016/j.jadohealth.2007.09.010
   Ybarra ML, 2007, J ADOLESCENT HEALTH, V41, pS42, DOI 10.1016/j.jadohealth.2007.09.004
   Ybarra ML, 2006, PEDIATRICS, V118, pE1169, DOI 10.1542/peds.2006-0815
   Ybarra ML, 2004, CYBERPSYCHOL BEHAV, V7, P247, DOI 10.1089/109493104323024500
NR 80
TC 239
Z9 252
U1 21
U2 307
PU ELSEVIER SCIENCE INC
PI NEW YORK
PA 360 PARK AVE SOUTH, NEW YORK, NY 10010-1710 USA
SN 1054-139X
J9 J ADOLESCENT HEALTH
JI J. Adolesc. Health
PD FEB
PY 2011
VL 48
IS 2
BP 121
EP 127
DI 10.1016/j.jadohealth.2010.08.020
PG 7
WC Psychology, Developmental; Public, Environmental & Occupational Health;
   Pediatrics
SC Psychology; Public, Environmental & Occupational Health; Pediatrics
GA 709PW
UT WOS:000286454000003
PM 21257109
HC Y
HP N
DA 2019-03-23
ER

PT J
AU Ekins, S
   Mestres, J
   Testa, B
AF Ekins, S.
   Mestres, J.
   Testa, B.
TI In silico pharmacology for drug discovery: methods for virtual ligand
   screening and profiling
SO BRITISH JOURNAL OF PHARMACOLOGY
LA English
DT Review
DE quantitative structure-activity relationships; homology models; docking;
   pharmacology; ADME/Tox; in silico in vitro; drug discovery;
   computational
ID PROTEIN DATA-BANK; STRUCTURE-BASED DESIGN; BIOLOGICAL-ACTIVITY; CHEMICAL
   LIBRARIES; XENOBIOTIC METABOLISM; MOLECULAR DESCRIPTORS; COMPUTATIONAL
   METHODS; PHARMACOPHORE SEARCH; 3-D PHARMACOPHORES; DATA VISUALIZATION
AB Pharmacology over the past 100 years has had a rich tradition of scientists with the ability to form qualitative or semiquantitative relations between molecular structure and activity in cerebro. To test these hypotheses they have consistently used traditional pharmacology tools such as in vivo and in vitro models. Increasingly over the last decade however we have seen that computational (in silico) methods have been developed and applied to pharmacology hypothesis development and testing. These in silico methods include databases, quantitative structure-activity relationships, pharmacophores, homology models and other molecular modeling approaches, machine learning, data mining, network analysis tools and data analysis tools that use a computer. In silico methods are primarily used alongside the generation of in vitro data both to create the model and to test it. Such models have seen frequent use in the discovery and optimization of novel molecules with affinity to a target, the clarification of absorption, distribution, metabolism, excretion and toxicity properties as well as physicochemical characterization. The aim of this review is to illustrate some of the in silico methods for pharmacology that are used in drug discovery. Further applications of these methods to specific targets and their limitations will be discussed in the second accompanying part of this review.
C1 ACT LLC, New York, NY 10119 USA.
   Univ Maryland, Dept Pharmaceut Sci, Baltimore, MD 21201 USA.
   Inst Municipal Invest Med, Res Unit Biomed Informat, Chemogenom Lab, E-08003 Barcelona, Spain.
   Univ Pompeu Fabra, Barcelona, Spain.
   Univ Hosp Ctr, Lausanne, Switzerland.
RP Ekins, S (reprint author), ACT LLC, 1 Penn Pl,36th Floor, New York, NY 10119 USA.
EM ekinssean@yahoo.com
RI Mestres, Jordi/B-3673-2009; Gasull, Martina/A-6630-2013; Ekins,
   Sean/F-7630-2010
OI Mestres, Jordi/0000-0002-5202-4501; Ekins, Sean/0000-0002-5691-5790
CR Ahlberg C, 1999, DRUG DISCOV TODAY, V4, P370, DOI 10.1016/S1359-6446(99)01373-2
   Akamatsu Miki, 2002, Current Topics in Medicinal Chemistry, V2, P1381, DOI 10.2174/1568026023392887
   ALBERT A, 1971, ANNU REV PHARMACOLOG, V11, P13, DOI 10.1146/annurev.pa.11.040171.000305
   ALBERT A, 1985, SELECTIVE TOXICITY P
   Aradi I, 2006, TRENDS PHARMACOL SCI, V27, P240, DOI 10.1016/j.tips.2006.03.004
   ARIENS EJ, 1979, TRENDS PHARMACOL SCI, V1, P11, DOI 10.1016/0165-6147(79)90005-1
   Aronov AM, 2001, ANTIMICROB AGENTS CH, V45, P2571, DOI 10.1128/AAC.45.9.2571-2576.2001
   Bajorath F, 2002, NAT REV DRUG DISCOV, V1, P882, DOI 10.1038/nrd941
   Balakin Konstantin V, 2005, Curr Drug Discov Technol, V2, P99, DOI 10.2174/1570163054064666
   Barnum D, 1996, J CHEM INF COMP SCI, V36, P563, DOI 10.1021/ci950273r
   Bender A, 2006, J CHEM INF MODEL, V46, P2445, DOI 10.1021/ci600197y
   Bissantz C, 2003, PROTEINS, V50, P5, DOI 10.1002/prot.10237
   Bleicher KH, 2003, NAT REV DRUG DISCOV, V2, P369, DOI 10.1038/nrd1086
   BURGEN ASV, 1981, FED PROC, V40, P2723
   Button WG, 2003, J CHEM INF COMP SCI, V43, P1371, DOI 10.1021/ci0202739
   Carlson HA, 2000, J MED CHEM, V43, P2100, DOI 10.1021/jm990322h
   Cases M, 2005, CURR TOP MED CHEM, V5, P763, DOI 10.2174/1568026054637665
   Charifson PS, 1999, J MED CHEM, V42, P5100, DOI 10.1021/jm990352k
   Chen YZ, 2001, J MOL GRAPH MODEL, V20, P199, DOI 10.1016/S1093-3263(01)00109-7
   Chen YZ, 2001, PROTEINS, V43, P217, DOI 10.1002/1097-0134(20010501)43:2<217::AID-PROT1032>3.0.CO;2-G
   Cheng A, 2002, J COMPUT CHEM, V23, P172, DOI 10.1002/jcc.1164
   Chohan KK, 2006, CURR TOP MED CHEM, V6, P1569, DOI 10.2174/156802606778108960
   CRAMER RD, 1988, J AM CHEM SOC, V110, P5959, DOI 10.1021/ja00226a005
   Csermely P, 2005, TRENDS PHARMACOL SCI, V26, P178, DOI 10.1016/j.tips.2005.02.007
   Cummings MD, 2005, J MED CHEM, V48, P962, DOI 10.1021/jm049798d
   Cushny A. R., 1926, BIOL RELATIONS OPTIC
   DANCHIN A, 1991, RES MICROBIOL, V142, P913, DOI 10.1016/0923-2508(91)90073-J
   DANCHIN A, 2002, DELPHIC BOAT WHAT GE
   DARVAS E, 2003, DRUG METABOLISM DATA
   Debnath AK, 2003, J MED CHEM, V46, P4501, DOI 10.1021/jm030265z
   Dimitrov S, 2005, J CHEM INF MODEL, V45, P839, DOI 10.1021/ci0500381
   Dudek AZ, 2006, COMB CHEM HIGH T SCR, V9, P213, DOI 10.2174/138620706776055539
   Ekins S, 2007, BRIT J PHARMACOL, V152, P21, DOI 10.1038/sj.bjp.0707306
   Ekins S, 2005, TRENDS PHARMACOL SCI, V26, P202, DOI 10.1016/j.tips.2005.02.006
   Ekins S, 2005, DRUG METAB DISPOS, V33, P474, DOI 10.1124/dmd.104.002717
   Ekins S, 2004, REV COMP CH, V20, P333, DOI 10.1002/0471678856.ch6
   Ekins S, 2002, J COMPUT AID MOL DES, V16, P381, DOI 10.1023/A:1020816005910
   Ekins Sean, 2006, Journal of Pharmacological and Toxicological Methods, V53, P38, DOI 10.1016/j.vascn.2005.05.005
   Ekins S, 2006, ADV DRUG DELIVER REV, V58, P1409, DOI 10.1016/j.addr.2006.09.005
   Evers A, 2005, J MED CHEM, V48, P1088, DOI 10.1021/jm0491804
   Evers A, 2005, J MED CHEM, V48, P5448, DOI 10.1021/jm050090o
   Evers A, 2004, J MED CHEM, V47, P5381, DOI 10.1021/jm0311487
   Evers A, 2003, J MOL BIOL, V334, P327, DOI 10.1016/j.jmb.2003.09.032
   Fliri AF, 2005, J MED CHEM, V48, P6918, DOI 10.1021/jm050494g
   Flohr S, 2002, J MED CHEM, V45, P1799, DOI 10.1021/jm0111043
   Fradera X, 2004, CURR TOP MED CHEM, V4, P687, DOI 10.2174/1568026043451104
   Garcia-Serna R, 2006, BIOINFORMATICS, V22, P1792, DOI 10.1093/bioinformatics/btl188
   Ghosh S, 2006, CURR OPIN CHEM BIOL, V10, P194, DOI 10.1016/j.cbpa.2006.04.002
   Gohlke H, 2002, ANGEW CHEM INT EDIT, V41, P2645
   Gozalbes R., 2002, Current Drug Targets - Infectious Disorders, V2, P93
   Gregori-Puigjane E, 2006, J CHEM INF MODEL, V46, P1615, DOI 10.1021/ci0600509
   Grzybowski BA, 2002, P NATL ACAD SCI USA, V99, P1270, DOI 10.1073/pnas.032673399
   GUNER OF, 2000, PHARMACOPHORE PERCEP
   HANSCH C, 1964, J AM CHEM SOC, V86, P1616, DOI 10.1021/ja01062a035
   HANSCH C, 1972, Drug Metabolism Reviews, V1, P1, DOI 10.3109/03602537208993906
   Hansch C, 2002, CHEM REV, V102, P783, DOI 10.1021/cr0102009
   Hartley DP, 2004, MOL PHARMACOL, V65, P1159, DOI 10.1124/mol.65.5.1159
   Hert J, 2004, ORG BIOMOL CHEM, V2, P3256, DOI 10.1039/b409865j
   Jacoby E., 2004, DRUG DISCOV TODAY BI, V2, P190, DOI DOI 10.1016/S1741-8364(04)02408-4
   Jain AN, 2004, J MED CHEM, V47, P947, DOI 10.1021/jm030520f
   JOHNSON M, 2006, CONCEPTS APPLICATION
   Kaminski JJ, 1997, J MED CHEM, V40, P4103, DOI 10.1021/jm970291v
   Karelson M, 2000, MOL DESCRIPTORS QSAR
   Kellenberger E, 2006, J CHEM INF MODEL, V46, P717, DOI 10.1021/ci050372x
   Kibbey C, 2005, J CHEM INF MODEL, V45, P523, DOI 10.1021/ci0496954
   Kitchen DB, 2004, NAT REV DRUG DISCOV, V3, P935, DOI 10.1038/nrd1549
   Klebe G, 1998, PERSPECT DRUG DISCOV, V12, P87, DOI 10.1023/A:1017025803403
   Klebe G, 2006, DRUG DISCOV TODAY, V11, P580, DOI 10.1016/j.drudis.2006.05.012
   KLOPMAN G, 1999, DRUG METABOLISM DATA
   Koide Y, 2002, J MED CHEM, V45, P4629, DOI 10.1021/jm020080c
   KUBINYI H, 1998, 3D QSAR DRUG DESIGN
   Kulkarni SA, 2005, XENOBIOTICA, V35, P955, DOI 10.1080/00498250500354402
   Kurogi Y, 2001, J MED CHEM, V44, P2304, DOI 10.1021/jm010060v
   Kurup A, 2003, J COMPUT AID MOL DES, V17, P187, DOI 10.1023/A:1025322008290
   Lahana R, 1999, DRUG DISCOV TODAY, V4, P447, DOI 10.1016/S1359-6446(99)01393-8
   Lamb ML, 2001, PROTEINS, V42, P296, DOI 10.1002/1097-0134(20010215)42:3<296::AID-PROT20>3.0.CO;2-F
   LANGER T, 2006, PAHRMCOPHORES PHARMA
   Langowski J, 2002, ADV DRUG DELIVER REV, V54, P407, DOI 10.1016/S0169-409X(02)00011-X
   Leach AR, 2006, J MED CHEM, V49, P5851, DOI 10.1021/jm060999m
   Lemmen C, 2000, J COMPUT AID MOL DES, V14, P215, DOI 10.1023/A:1008194019144
   Lengauer T, 2004, DRUG DISCOV TODAY, V9, P27, DOI 10.1016/S1359-6446(04)02939-3
   Li HL, 2006, NUCLEIC ACIDS RES, V34, pW219, DOI 10.1093/nar/gkl114
   Lipinski CA, 1997, ADV DRUG DELIVER REV, V23, P3, DOI 10.1016/S0169-409X(96)00423-1
   Maniyar DM, 2006, J CHEM INF MODEL, V46, P1806, DOI 10.1021/ci050471a
   Mannens GSJ, 2002, DRUG METAB DISPOS, V30, P553, DOI 10.1124/dmd.30.5.553
   MARTIN YC, 1992, J MED CHEM, V35, P2145, DOI 10.1021/jm00090a001
   MARTIN YC, 1993, J COMPUT AID MOL DES, V7, P83, DOI 10.1007/BF00141577
   Mason JS, 2001, CURR PHARM DESIGN, V7, P567, DOI 10.2174/1381612013397843
   Merlot C, 2003, DRUG DISCOV TODAY, V8, P594, DOI 10.1016/S1359-6446(03)02740-5
   Mestres J, 2005, DRUG DISCOV TODAY, V10, P1629, DOI 10.1016/S1359-6446(05)03593-2
   Mestres J, 2004, CURR OPIN DRUG DISC, V7, P304
   Mestres J, 2003, J MED CHEM, V46, P3441, DOI 10.1021/jm034078c
   Mestres J, 2006, J CHEM INF MODEL, V46, P2725, DOI 10.1021/ci600300k
   Meyer H., 1899, ARCH EXP PATHOL PH, V42, P110
   Muegge I, 2004, CURR MED CHEM, V11, P693, DOI 10.2174/0929867043455684
   Nicklaus MC, 1997, J MED CHEM, V40, P920, DOI 10.1021/jm960596u
   O'Connor KA, 2005, NAT REV DRUG DISCOV, V4, P1005, DOI 10.1038/nrd1900
   Oellien F, 2005, J CHEM INF MODEL, V45, P1456, DOI 10.1021/ci050202k
   Oprea TI, 2004, CURR OPIN CHEM BIOL, V8, P349, DOI 10.1016/j.cbpa.2004.06.008
   ORTIZ AR, 1995, J MED CHEM, V38, P2681, DOI 10.1021/jm00014a020
   Overton E., 1901, STUDIEN NARKOSE
   Paolini GV, 2006, NAT BIOTECHNOL, V24, P805, DOI 10.1038/nbt1228
   PARASCANDOLA J, 1980, TRENDS PHARMACOL SCI, V1, P189
   Pastor M, 2000, J MED CHEM, V43, P3233, DOI 10.1021/jm000941m
   Paul N, 2004, PROTEINS, V54, P671, DOI 10.1002/prot.10625
   Perkins R, 2003, ENVIRON TOXICOL CHEM, V22, P1666, DOI 10.1897/01-171
   Pieper U, 2006, NUCLEIC ACIDS RES, V34, pD291, DOI 10.1093/nar/gkj059
   Polanski J, 2006, J CHEM INF MODEL, V46, P2310, DOI 10.1021/ci050314b
   Poroikov VV, 2000, J CHEM INF COMP SCI, V40, P1349, DOI 10.1021/ci000383k
   Poulain R, 2001, J MED CHEM, V44, P3391, DOI 10.1021/jm010878g
   Rockey WM, 2005, J MED CHEM, V48, P4138, DOI 10.1021/jm049461b
   Rojnuckarin A, 2005, J CHEM INF MODEL, V45, P2, DOI 10.1021/ci049880h
   Savchuk NP, 2004, CURR OPIN CHEM BIOL, V8, P412, DOI 10.1016/j.cbpa.2004.06.003
   Schapira M, 2003, J MED CHEM, V46, P3045, DOI 10.1021/jm0300173
   Schneider G, 1999, ANGEW CHEM INT EDIT, V38, P2894, DOI 10.1002/(SICI)1521-3773(19991004)38:19<2894::AID-ANIE2894>3.0.CO;2-F
   Schuffenhauer A, 2003, J CHEM INF COMP SCI, V43, P391, DOI 10.1021/ci025569t
   Schuffenhauer A, 2002, J CHEM INF COMP SCI, V42, P947, DOI 10.1021/co010385k
   Sharom JR, 2004, CURR OPIN CHEM BIOL, V8, P81, DOI 10.1016/j/cbpa.2003.12.007
   Shirnada J., 2006, COMPUTER APPL PHARM, P321
   Shoichet BK, 2004, NATURE, V432, P862, DOI 10.1038/nature03197
   Sieburg H.B., 1990, STUDIES SCI COMPLEXI, V12, P321
   Sippl W, 2002, J COMPUT AID MOL DES, V16, P825, DOI 10.1023/A:1023888813526
   Sprague P. W, 1997, COMPUTER ASSISTED LE, P225
   Sprague PW, 1995, PERSPECT DRUG DISCOV, V3, P1, DOI 10.1007/BF02174464
   Stahura FL, 2004, COMB CHEM HIGH T SCR, V7, P259
   Steindl TM, 2006, J CHEM INF MODEL, V46, P2146, DOI 10.1021/ci6002043
   Stiefl N, 2003, J MED CHEM, V46, P1390, DOI 10.1021/jm021077w
   Stoner CL, 2004, J PHARM SCI-US, V93, P1131, DOI 10.1002/jps.20020
   Sung MH, 2004, MOL PHARMACOL, V66, P70, DOI 10.1124/mol.66.1.70
   Swaan PW, 2005, DRUG DISCOV TODAY, V10, P1191, DOI 10.1016/S1359-6446(05)03557-9
   Testa B, 2005, CHEM BIODIVERS, V2, P872, DOI 10.1002/cbdv.200590064
   Testa B, 2006, CHEM BIODIVERS, V3, P1053, DOI 10.1002/cbdv.200690111
   TODESCHINI R, 2000, HDB MOL DESCRIPTIONS
   Toledo-Sherman LM, 2002, CURR OPIN DRUG DI DE, V5, P414
   Verma RP, 2005, BIOORGAN MED CHEM, V13, P4597, DOI 10.1016/j.bme.2005.05.002
   Vigers GPA, 2004, J MED CHEM, V47, P80, DOI 10.1021/jm030161o
   Walters WP, 2005, CURR OPIN DRUG DISC, V8, P329
   WANG SM, 1994, J MED CHEM, V37, P4479, DOI 10.1021/jm00052a007
   Wermuth C-G, 1998, ANNU REP MED CHEM, P385, DOI DOI 10.1016/S0065-7743(08)61101-X
   Whittaker PA, 2003, TRENDS PHARMACOL SCI, V24, P434, DOI 10.1016/S0165-6147(03)00197-4
   Wilkens SJ, 2005, J MED CHEM, V48, P3182, DOI 10.1021/jm049032d
   Willett P, 2003, BIOCHEM SOC T, V31, P603, DOI 10.1042/BST0310603
   Willett P, 1998, J CHEM INF COMP SCI, V38, P983, DOI 10.1021/ci9800211
   Wolber G, 2005, J CHEM INF MODEL, V45, P160, DOI 10.1021/ci049885e
   Xue L, 2000, COMB CHEM HIGH T SCR, V3, P363, DOI 10.2174/1386207003331454
   Yamashita F, 2006, J CHEM INF MODEL, V46, P1054, DOI 10.1021/ci0504770
   Yan SF, 2006, J CHEM INF MODEL, V46, P2381, DOI 10.1021/ci060102u
   Zhang Q, 2006, J MED CHEM, V49, P1536, DOI 10.1021/jm050468i
NR 148
TC 231
Z9 238
U1 4
U2 67
PU WILEY
PI HOBOKEN
PA 111 RIVER ST, HOBOKEN 07030-5774, NJ USA
SN 0007-1188
EI 1476-5381
J9 BRIT J PHARMACOL
JI Br. J. Pharmacol.
PD SEP
PY 2007
VL 152
IS 1
BP 9
EP 20
DI 10.1038/sj.bjp.0707305
PG 12
WC Pharmacology & Pharmacy
SC Pharmacology & Pharmacy
GA 204UN
UT WOS:000249069600003
PM 17549047
OA Green Published, Bronze
DA 2019-03-23
ER

PT J
AU Modecki, KL
   Minchin, J
   Harbaugh, AG
   Guerra, NG
   Runions, KC
AF Modecki, Kathryn L.
   Minchin, Jeannie
   Harbaugh, Allen G.
   Guerra, Nancy G.
   Runions, Kevin C.
TI Bullying Prevalence Across Contexts: A Meta-analysis Measuring Cyber and
   Traditional Bullying
SO JOURNAL OF ADOLESCENT HEALTH
LA English
DT Review
DE Cyber bullying; Traditional bullying; Meta-analysis; Aggression;
   Prevalence; Intervention
ID SECONDARY-SCHOOL STUDENTS; PEER VICTIMIZATION; MORAL DISENGAGEMENT;
   GENDER-DIFFERENCES; MENTAL-HEALTH; RISK-FACTORS; ADOLESCENCE;
   AGGRESSION; INVOLVEMENT; FORMS
AB Bullying involvement in any form can have lasting physical and emotional consequences for adolescents. For programs and policies to best safeguard youth, it is important to understand prevalence of bullying across cyber and traditional contexts. We conducted a thorough review of the literature and identified 80 studies that reported corresponding prevalence rates for cyber and traditional bullying and/or aggression in adolescents. Weighted mean effect sizes were calculated, and measurement features were entered as moderators to explain variation in prevalence rates and in traditional-cyber correlations within the sample of studies. Prevalence rates for cyber bullying were lower than for traditional bullying, and cyber and traditional bullying were highly correlated. A number of measurement features moderated variability in bullying prevalence; whereas a focus on traditional relational aggression increased correlations between cyber and traditional aggressions. In our meta-analytic review, traditional bullying was twice as common as cyber bullying. Cyber and traditional bullying were also highly correlated, suggesting that polyaggression involvement should be a primary target for interventions and policy. Results of moderation analyses highlight the need for greater consensus in measurement approaches for both cyber and traditional bullying. (C) 2014 Society for Adolescent Health and Medicine. All rights reserved.
C1 [Modecki, Kathryn L.; Minchin, Jeannie] Murdoch Univ, Sch Psychol & Exercise Sci, Murdoch, WA 6150, Australia.
   [Modecki, Kathryn L.] Arizona State Univ, Prevent Res Ctr, Tempe, AZ USA.
   [Harbaugh, Allen G.] Boston Univ, Sch Educ, Boston, MA 02215 USA.
   [Guerra, Nancy G.] Univ Delaware, Dept Psychol, Newark, DE USA.
   [Runions, Kevin C.] Univ Victoria, Dept Educ Psychol & Leadership Studies, Victoria, BC, Canada.
RP Modecki, KL (reprint author), Murdoch Univ, Sch Psychol & Exercise Sci, Murdoch, WA 6150, Australia.
EM K.Modecki@murdoch.edu.au
FU Murdoch University Distinguished Collaboration award
FX Preparation of this manuscript was supported by the Young and Well
   Cooperative Research Centre. The Young and Well CRC
   (youngandwellcrc.org.au) is an Australian-based, international research
   center that unites young people with researchers, practitioners,
   innovators, and policymakers from over 70 partner organizations. The
   Young and Well CRC is established under the Australian Government's
   Cooperative Research Centres Program. This research was also funded in
   part through a Murdoch University Distinguished Collaboration award.
CR Agatston PW, 2007, J ADOLESCENT HEALTH, V41, pS59, DOI 10.1016/j.jadohealth.2007.09.003
   Bauman S, 2013, J ADOLESCENCE, V36, P341, DOI 10.1016/j.adolescence.2012.12.001
   Beckman L, 2012, EMOT BEHAV DIFFIC, V17, P421, DOI 10.1080/13632752.2012.704228
   Bohn CM, 2011, 1490789 UT STAT U, P91
   Bonanno RA, 2013, J YOUTH ADOLESCENCE, V42, P685, DOI 10.1007/s10964-013-9937-1
   Bradshaw CP, 2013, J EDUC PSYCHOL, V105, P839, DOI 10.1037/a0032091
   Buchanan CM, 2012, NR92242 U SASK, P281
   Burton KA, 2013, J AGGRESS MALTREAT T, V22, P316, DOI 10.1080/10926771.2013.743938
   Campfield DC., 2008, 3324499 U MONT, P171
   Cappadocia MC, 2013, CAN J SCH PSYCHOL, V28, P171, DOI 10.1177/0829573513491212
   Card N. A., 2013, PRINCIPLES CYBERBULL, P188
   Casas JA, 2013, COMPUT HUM BEHAV, V29, P580, DOI 10.1016/j.chb.2012.11.015
   Chang FC, 2013, J SCHOOL HEALTH, V83, P454, DOI 10.1111/josh.12050
   Cook C., 2009, HDB BULLYING SCH INT
   Cook CR, 2010, SCHOOL PSYCHOL QUART, V25, P65, DOI 10.1037/a0020149
   Copeland WE, 2014, P NATL ACAD SCI USA, V111, P7570, DOI 10.1073/pnas.1323641111
   David-Ferdon C, 2007, J ADOLESCENT HEALTH, V41, pS1, DOI 10.1016/j.jadohealth.2007.08.020
   Dempsey AG, 2011, CYBERPSYCH BEH SOC N, V14, P297, DOI 10.1089/cyber.2010.0108
   Dempsey AG, 2009, PSYCHOL SCHOOLS, V46, P962, DOI 10.1002/pits.20437
   Erdur-Baker O, 2010, NEW MEDIA SOC, V12, P109, DOI 10.1177/1461444809341260
   Espelage DL, 2003, SCH PSYCHOL REV, V32
   Espinoza G, 2013, 3563457 U CAL, P103
   Finkelhor D, 2012, CHILD ABUSE NEGLECT, V36, P271, DOI 10.1016/j.chiabu.2011.12.001
   Fredstrom BK, 2011, J YOUTH ADOLESCENCE, V40, P405, DOI 10.1007/s10964-010-9569-7
   Genz H., 2009, 3379812 WALD U, P198
   GILPIN AR, 1993, EDUC PSYCHOL MEAS, V53, P87, DOI 10.1177/0013164493053001007
   Gorzig A, 2013, J CHILD MEDIA, V7, P9, DOI 10.1080/17482798.2012.739756
   Gofin R, 2012, MATERN CHILD HLTH J, V16, P1625, DOI 10.1007/s10995-012-0989-8
   Goldweber A, 2013, J SCHOOL PSYCHOL, V51, P469, DOI 10.1016/j.jsp.2013.04.004
   Gradinger P., 2012, CYBERBULLYING GLOBAL, P263
   Gradinger P, 2009, Z PSYCHOL, V217, P205, DOI 10.1027/0044-3409.217.4.205
   Guerra NG, 2011, CHILD DEV, V82, P295, DOI 10.1111/j.1467-8624.2010.01556.x
   Guomundsson SO, 2013, CYBER BULLYING ELEME
   Hay C, 2010, J YOUTH ADOLESCENCE, V39, P446, DOI 10.1007/s10964-009-9502-0
   Hemphill SA, 2012, J ADOLESCENT HEALTH, V51, P59, DOI 10.1016/j.jadohealth.2011.11.019
   Hinduja S, 2010, ARCH SUICIDE RES, V14, P206, DOI 10.1080/13811118.2010.494133
   Holt TJ, 2013, INT CRIMINAL JUSTICE, V23, P25, DOI DOI 10.1177/1057567712475305
   Silva MAI, 2013, INT J ENV RES PUB HE, V10, P6820, DOI 10.3390/ijerph10126820
   Jose PE, 2012, J RES ADOLESCENCE, V22, P301, DOI 10.1111/j.1532-7795.2011.00764.x
   Juvonen J, 2008, J SCHOOL HEALTH, V78, P496, DOI 10.1111/j.1746-1561.2008.00335.x
   Kowalski RM, 2007, J ADOLESCENT HEALTH, V41, pS22, DOI 10.1016/j.jadohealth.2007.08.017
   Kowalski RM, 2013, J ADOLESCENT HEALTH, V53, pS13, DOI 10.1016/j.jadohealth.2012.09.018
   Kozlosky R., 2009, THESIS MARYWOOD U
   Laftman SB, 2013, CHILD YOUTH SERV REV, V35, P112, DOI 10.1016/j.childyouth.2012.10.020
   Landoll RR, 2013, J RES ADOLESCENCE, V23, P695, DOI 10.1111/jora.12022
   Law DM, 2012, COMPUT HUM BEHAV, V28, P226, DOI 10.1016/j.chb.2011.09.004
   Li Q., 2012, CYBERBULLYING GLOBAL, P3
   Li Q, 2007, COMPUT HUM BEHAV, V23, P1777, DOI 10.1016/j.chb.2005.10.005
   Li Q, 2006, SCHOOL PSYCHOL INT, V27, P157, DOI 10.1177/0143034306064547
   Lipsey M. W., 2001, PRACTICAL METAANALYS
   Lovegrove PJ, 2014, J CRIME JUSTICE, V37, P5, DOI 10.1080/0735648X.2013.832475
   Marsh L, 2010, J ADOLESCENCE, V33, P237, DOI 10.1016/j.adolescence.2009.06.001
   Modecki KL, 2013, J YOUTH ADOLESCENCE, V42, P651, DOI 10.1007/s10964-012-9887-z
   Murphy AN, 2009, THESIS QUEENS U ONTA
   Nansel TR, 2003, ARCH PEDIAT ADOL MED, V157, P348, DOI 10.1001/archpedi.157.4.348
   Olenik-Shemesh D, 2012, EMOT BEHAV DIFFIC, V17, P361, DOI 10.1080/13632752.2012.704227
   Olweus D, 1991, PROBLEMS METHODS LON, P107
   Olweus D, 2013, ANNU REV CLIN PSYCHO, V9, P751, DOI 10.1146/annurev-clinpsy-050212-185516
   Olweus D, 2012, EUR J DEV PSYCHOL, V9, P520, DOI 10.1080/17405629.2012.682358
   Olweus D, 2010, AM J ORTHOPSYCHIAT, V80, P124, DOI 10.1111/j.1939-0025.2010.01015.x
   Ortega R, 2012, AGGRESSIVE BEHAV, V38, P342, DOI 10.1002/ab.21440
   Peleg-Oren N, 2012, J EARLY ADOLESCENCE, V32, P761, DOI 10.1177/0272431610387144
   Pergolizzi F, 2011, INT J ADOLESC MED HL, V23
   Perren S., 2010, CHILD ADOLESCENT PSY, V4, P1, DOI DOI 10.1186/1753-2000-4-28
   Perren S, 2012, EUR J DEV PSYCHOL, V9, P195, DOI 10.1080/17405629.2011.643168
   Peterson RA, 2005, J APPL PSYCHOL, V90, P175, DOI 10.1037/0021-9010.90.1.175
   Pornari CD, 2010, AGGRESSIVE BEHAV, V36, P81, DOI 10.1002/ab.20336
   Price M, 2013, SCH MENT HEALTH, V5, P183, DOI 10.1007/s12310-013-9104-6
   Raskauskas J., 2010, J SCH VIOLENCE, V9, P74, DOI [10.1080/15388220903185605, DOI 10.1080/15388220903185605]
   Raskauskas J, 2007, DEV PSYCHOL, V43, P564, DOI 10.1037/0012-1649.43.3.564
   Rivers I, 2010, BRIT EDUC RES J, V36, P643, DOI 10.1080/01411920903071918
   Robson C, 2013, J SCH VIOLENCE, V12, P211, DOI DOI 10.1080/15388220.2012.762921
   Runions K, 2013, PSYCHOL VIOLENCE, V3, P9, DOI 10.1037/a0030511
   Sabella RA, 2013, COMPUT HUM BEHAV, V29, P2703, DOI 10.1016/j.chb.2013.06.040
   Salmivalli C, 2013, J CLIN CHILD ADOLESC, V42, P442, DOI 10.1080/15374416.2012.759228
   Schneider SK, 2012, AM J PUBLIC HEALTH, V102, P171, DOI 10.2105/AJPH.2011.300308
   Schultze-Krumbholz A, 2012, EMOT BEHAV DIFFIC, V17, P329, DOI 10.1080/13632752.2012.704317
   Schumann L, 2014, J INTERPERS VIOLENCE, V29, P846, DOI 10.1177/0886260513505708
   Slonje R, 2008, SCAND J PSYCHOL, V49, P147, DOI 10.1111/j.1467-9450.2007.00611.x
   Slonje R, 2012, EUR J DEV PSYCHOL, V9, P244, DOI 10.1080/17405629.2011.643670
   Smith PK, 2008, J CHILD PSYCHOL PSYC, V49, P376, DOI 10.1111/j.1469-7610.2007.01846.x
   Sontag LM, 2011, J YOUTH ADOLESCENCE, V40, P392, DOI 10.1007/s10964-010-9575-9
   Sourander A, 2010, ARCH GEN PSYCHIAT, V67, P720, DOI 10.1001/archgenpsychiatry.2010.79
   Sticca F, 2013, J COMMUNITY APPL SOC, V23, P52, DOI 10.1002/casp.2136
   Tippett N., 2012, CYBERBULLYING GLOBAL, P202
   Tokunaga RS, 2010, COMPUT HUM BEHAV, V26, P277, DOI 10.1016/j.chb.2009.11.014
   Tomsa R, 2013, PROCD SOC BEHV, V78, P586, DOI 10.1016/j.sbspro.2013.04.356
   Turner HA, 2011, J YOUTH ADOLESCENCE, V40, P1052, DOI 10.1007/s10964-011-9639-5
   Turner MG, 2013, J CRIM JUST, V41, P53, DOI 10.1016/j.jcrimjus.2012.12.005
   Vaillancourt T., 2010, J SCH VIOLENCE, V9, P233, DOI [10.1080/15388220.2010.483182, DOI 10.1080/15388220.2010.483182]
   Vaillancourt T, 2008, INT J BEHAV DEV, V32, P486, DOI 10.1177/0165025408095553
   van Geel M, 2014, JAMA PEDIAT
   Vandebosch H, 2009, NEW MEDIA SOC, V11, P1349, DOI 10.1177/1461444809341263
   Vieno A, 2011, J SCHOOL HEALTH, V81, P393, DOI 10.1111/j.1746-1561.2011.00607.x
   Wang J, 2011, J ADOLESCENT HEALTH, V48, P415, DOI 10.1016/j.jadohealth.2010.07.012
   Wang J, 2010, J PEDIATR PSYCHOL, V35, P1103, DOI 10.1093/jpepsy/jsq048
   Wensley K, 2012, CYBERPSYCH BEH SOC N, V15, P649, DOI 10.1089/cyber.2012.0132
   Werner NE, 2010, J YOUTH ADOLESCENCE, V39, P607, DOI 10.1007/s10964-009-9419-7
   Wigderson S, 2013, PSYCHOL VIOLENCE, V3, P297, DOI 10.1037/a0033657
   Williams KR, 2007, J ADOLESCENT HEALTH, V41, pS14, DOI 10.1016/j.jadohealth.2007.08.018
   Williford A, 2013, J CLIN CHILD ADOLESC, V42, P820, DOI 10.1080/15374416.2013.787623
   Wolak J., 2007, Journal of Adolescent Health, V41, pS51, DOI 10.1016/j.jadohealth.2007.08.019
   Wright MF, 2013, J YOUTH ADOLESCENCE, V42, P662, DOI 10.1007/s10964-012-9903-3
   Wright MF, 2012, CYBERPSYCH BEH SOC N, V15, P448, DOI 10.1089/cyber.2012.0061
   Ybarra ML, 2007, J ADOLESCENT HEALTH, V41, pS42, DOI 10.1016/j.jadohealth.2007.09.004
   Ybarra ML, 2004, J CHILD PSYCHOL PSYC, V45, P1308, DOI 10.1111/j.1469-7610.2004.00328.x
   Zhou ZK, 2013, SCHOOL PSYCHOL INT, V34, P630, DOI 10.1177/0143034313479692
NR 107
TC 202
Z9 208
U1 17
U2 167
PU ELSEVIER SCIENCE INC
PI NEW YORK
PA 360 PARK AVE SOUTH, NEW YORK, NY 10010-1710 USA
SN 1054-139X
EI 1879-1972
J9 J ADOLESCENT HEALTH
JI J. Adolesc. Health
PD NOV
PY 2014
VL 55
IS 5
BP 602
EP 611
DI 10.1016/j.jadohealth.2014.06.007
PG 10
WC Psychology, Developmental; Public, Environmental & Occupational Health;
   Pediatrics
SC Psychology; Public, Environmental & Occupational Health; Pediatrics
GA AS4IA
UT WOS:000344236300004
PM 25168105
HC Y
HP N
DA 2019-03-23
ER

PT J
AU Mesch, GS
AF Mesch, Gustavo S.
TI Parental Mediation, Online Activities, and Cyberbullying
SO CYBERPSYCHOLOGY & BEHAVIOR
LA English
DT Article
ID ADOLESCENCE; INTERNET
AB Cyberbullying, the use of information and communication technologies to intentionally harm others, has become an important area of research. Studies have begun to investigate the extent of cyberbullying and its victims' personality characteristics. Less is known about the effect of specific online activities and the role of parental mediation on the likelihood of being bullied. This study attempts to fill this gap in the literature conducting a secondary analysis of a representative sample of the U.S. youth population, the Teens and Parents survey conducted by the Pew and American Life Project (n=935). The results indicate that the risk of youth being bullied is higher for adolescents who have an active profile on social networking sites and participate in chat rooms but not in playing games online. Gender differences emerge in risk factors. A few parental mediation techniques are protective, but most are not. The results indicate the need for more parental participation to reduce risks to youth arising from Internet use for interpersonal communication.
C1 Univ Haifa, Dept Sociol, IL-31905 Haifa, Israel.
RP Mesch, GS (reprint author), Univ Haifa, Dept Sociol, IL-31905 Haifa, Israel.
EM gustavo@soc.haifa.ac.il
CR Beebe TJ, 2004, J ADOLESCENT HEALTH, V35, P116, DOI 10.1016/j.jadohealth.2003.09.012
   Berson I. R., 2002, J SCH VIOLENCE, V1, P51, DOI DOI 10.1300/J202V01N02_04
   BYBEE C, 1982, J BROADCASTING, V26, P697, DOI 10.1080/08838158209364038
   COHEN LE, 1979, AM SOCIOL REV, V44, P588, DOI 10.2307/2094589
   Crosnoe R, 2000, SOC PSYCHOL QUART, V63, P377, DOI 10.2307/2695847
   Eastin MS, 2006, J COMMUN, V56, P486, DOI 10.1111/j.1460-2466.2006.00297.x
   FINKELHOR D, ONLINE VICTIMIZATION
   Giordano PC, 2003, ANNU REV SOCIOL, V29, P257, DOI 10.1146/annurev.soc.29.010202.100047
   HARTUP WW, 1997, ANN PROGRESS CHILD P, P63
   HEIRMAN W, 2008, CYBERPSYCHOLOGY, V2, P22
   Hoan C. C., 2005, J BROADCASTING MEDIA, V49, P488, DOI [10.1207/s15506878jobem4904_8, DOI 10.1207/S15506878JOBEM4904_8]
   Lee SJ, 2007, CYBERPSYCHOL BEHAV, V10, P640, DOI 10.1089/cpb.2007.9975
   LENHART A, 2007, TEENS PRIVACY ONLINE
   LI Q, 2006, SCHOOL PSYCHOL INT, V27, P57
   Livingstone S, 2007, COMPUT HUM BEHAV, V23, P920, DOI 10.1016/j.chb.2005.08.002
   Mesch G., 2007, GRENZENLOSE CYBERWEL, P105
   Mitchell KJ, 2007, CHILD MALTREATMENT, V12, P314, DOI 10.1177/1077559507305996
   Mnet, 2001, YOUNG CAN WIR WORLD
   PATCHIN JW, 2006, YOUTH VIOLENCE JUV J, V4, P148, DOI DOI 10.1177/1541204006286288
   Rosen L. D, 2007, ME MYSPACE I PARENTI
   Rosen LD, 2008, J APPL DEV PSYCHOL, V29, P459, DOI 10.1016/j.appdev.2008.07.005
   ROTHFUSSBUERKEL NL, 2001, TELEVISION AM FAMILY, P335
   Rubin K. H., 1998, HDB CHILD PSYCHOL, DOI [DOI 10.1002/9780470147658.CHPSY0310, 10.1002/9780470147658.chpsy0310]
   Spears G., 2005, YOUNG CANADIANS WIRE
   Ybarra ML, 2004, J CHILD PSYCHOL PSYC, V45, P1308, DOI 10.1111/j.1469-7610.2004.00328.x
NR 25
TC 195
Z9 203
U1 6
U2 95
PU MARY ANN LIEBERT INC
PI NEW ROCHELLE
PA 140 HUGUENOT STREET, 3RD FL, NEW ROCHELLE, NY 10801 USA
SN 1094-9313
J9 CYBERPSYCHOL BEHAV
JI CyberPsychol. Behav.
PD AUG
PY 2009
VL 12
IS 4
BP 387
EP 393
DI 10.1089/cpb.2009.0068
PG 7
WC Communication; Psychology, Applied
SC Communication; Psychology
GA 474XL
UT WOS:000268318100004
PM 19630583
DA 2019-03-23
ER

PT J
AU Wolak, J
   Mitchell, K
   Finkelhor, D
AF Wolak, Janis
   Mitchell, Kimberly
   Finkelhor, David
TI Unwanted and wanted exposure to online pornography in a national sample
   of youth Internet users
SO PEDIATRICS
LA English
DT Article
DE Internet; sexually explicit material; pornography; adolescents
ID ADOLESCENTS; BEHAVIOR; MEDIA; IMPACT; SEX
AB OBJECTIVE. The goal was to assess the extent of unwanted and wanted exposure to online pornography among youth Internet users and associated risk factors.
   METHODS. A telephone survey of a nationally representative sample of 1500 youth Internet users aged 10 to 17 years was conducted between March and June 2005.
   RESULTS. Forty-two percent of youth Internet users had been exposed to online pornography in the past year. Of those, 66% reported only unwanted exposure. Multinomial logistic regression analysis was used to compare youth with unwanted exposure only or any wanted exposure with those with no exposure. Unwanted exposure was related to only 1 Internet activity, namely, using file-sharing programs to download images. Filtering and blocking software reduced the risk of unwanted exposure, as did attending an Internet safety presentation by law enforcement personnel. Unwanted exposure rates were higher for teens, youth who reported being harassed or sexually solicited online or interpersonally victimized offline, and youth who scored in the borderline or clinically significant range on the Child Behavior Checklist subscale for depression. Wanted exposure rates were higher for teens, boys, and youth who used file-sharing programs to download images, talked online to unknown persons about sex, used the Internet at friends' homes, or scored in the borderline or clinically significant range on the Child Behavior Checklist subscale for rule-breaking. Depression also could be a risk factor for some youth. Youth who used filtering and blocking software had lower odds of wanted exposure.
   CONCLUSIONS. More research concerning the potential impact of Internet pornography on youth is warranted, given the high rate of exposure, the fact that much exposure is unwanted, and the fact that youth with certain vulnerabilities, such as depression, interpersonal victimization, and delinquent tendencies, have more exposure.
C1 Univ New Hampshire, Crimes Against Children Res Ctr, Durham, NH 03824 USA.
RP Wolak, J (reprint author), Univ New Hampshire, Crimes Against Children Res Ctr, 10 W Edge Dr, Durham, NH 03824 USA.
EM janis.wolak@unh.edu
CR Achenbach T, 1991, MANUAL YOUTH SELF RE
   American Association for Public Opinion Research, 2004, STAND DEF FIN DISP C
   Black DW, 1999, J CLIN PSYCHIAT, V60, P839, DOI 10.4088/JCP.v60n1206
   Bober M., 2004, UK CHILDREN GO ONLIN
   Cameron KA, 2005, J ADOLESCENCE, V28, P535, DOI 10.1016/j.adolescence.2004.10.006
   Cantor J, 2003, MEDIA PSYCHOL, V5, P1, DOI 10.1207/S1532785XMEP0501_1
   *COMM CHILD ONL PR, 2000, COMM CHILD ONL PROT
   Cooper A., 2004, SEXUAL ADDICTION COM, V11, P129, DOI DOI 10.1080/10720160490882642
   Cooper A, 1999, SEXUAL ADDICTION COM, V6, P79, DOI DOI 10.1080/10720169908400182
   Curtin R, 2005, PUBLIC OPIN QUART, V69, P87, DOI 10.1093/poq/nfi002
   Escobar-Chaves SL, 2005, PEDIATRICS, V116, P303, DOI 10.1542/peds.2005-0355D
   Finkelhor D., 2000, ONLINE VICTIMIZATION
   FLOOD M, 2003, YOUTH PORNOGRAPHY AU
   FOX S, DIGITAL DIVISIONS
   Freeman-Longo R. E., 2000, SEXUAL ADDICTION COM, V7, P75, DOI DOI 10.1080/10720160008400208
   Greenfield PM, 2004, J APPL DEV PSYCHOL, V25, P741, DOI 10.1016/j.appdev.2004.09.009
   Horrigan J. B., 2006, HOME BROADBAND ADOPT
   Hosmer D, 2000, APPL LOGISTIC REGRES
   Kanuga Mansi, 2004, J Pediatr Adolesc Gynecol, V17, P117
   KOONTZ LD, 2005, FILE SHARING PROGRAM
   Lenhart A., 2005, TEENS TECHNOLOGY YOU
   LENHART A, CONTENT CREATION ONL
   Martin CA, 2004, PSYCHOL REP, V94, P1075
   MEDARIS M, 2002, PROTECTING CHILDREN
   Mitchell KJ, 2003, YOUTH SOC, V34, P330, DOI 10.1177/0044118X02250123
   MITCHELL KJ, IN PRESS J ADOLESC H
   MOORE SM, 1993, PERCEPT MOTOR SKILL, V76, P98, DOI 10.2466/pms.1993.76.1.98
   Peter J, 2006, COMMUN RES, V33, P178, DOI 10.1177/009365020528530
   *PEW RES CTR PEOPL, 2004, POLLS FAC GROW RES B
   RAINIE L, PEW INTERNET PROJECT
   Rich M, 2005, PEDIATRICS, V116, P329, DOI 10.1542/peds.2005-0355F
   RIDEOUT V, 2001, GENERATION RX COM HO
   Righthand S., 2001, JUVENILES WHO HAVE S
   Thornburgh D, 2002, YOUTH PORNOGRAPHY IN
   *U SO CAL ANN SCH, 2004, 10 YEARS 10 TRENDS Y
   *US CENS BUR, 2005, US CENS 2000
   WOLAK J, 2006, PUBLICATION
   Ybarra ML, 2006, PEDIATRICS, V118, pE1169, DOI 10.1542/peds.2006-0815
   Ybarra ML, 2005, CYBERPSYCHOL BEHAV, V8, P473, DOI 10.1089/cpb.2005.8.473
   Ybarra ML, 2004, J ADOLESCENCE, V27, P319, DOI 10.1016/j.adolescence.2004.03.007
   Zillmann D, 2000, J ADOLESCENT HEALTH, V27, P41, DOI 10.1016/S1054-139X(00)00137-3
   Zuckerman M, 1991, SELF REGULATORY BEHA, P143
   2006, NETSM WORKSH KEEP KI
NR 43
TC 189
Z9 190
U1 2
U2 43
PU AMER ACAD PEDIATRICS
PI ELK GROVE VILLAGE
PA 141 NORTH-WEST POINT BLVD,, ELK GROVE VILLAGE, IL 60007-1098 USA
SN 0031-4005
EI 1098-4275
J9 PEDIATRICS
JI Pediatrics
PD FEB
PY 2007
VL 119
IS 2
BP 247
EP 257
DI 10.1542/peds.2006-1891
PG 11
WC Pediatrics
SC Pediatrics
GA 132KP
UT WOS:000243942000003
PM 17272613
DA 2019-03-23
ER

PT J
AU Wolak, J
   Finkelhor, D
   Mitchell, KJ
   Ybarra, ML
AF Wolak, Janis
   Finkelhor, David
   Mitchell, Kimberly J.
   Ybarra, Michele L.
TI Online "Predators" and their victims - Myths, realities, and
   implications for prevention and treatment
SO AMERICAN PSYCHOLOGIST
LA English
DT Article
DE Internet; adolescents; child sexual abuse; statutory rape; sexual
   offending
ID INTERNET USE; CHILD MALTREATMENT; SEXUAL DEVELOPMENT; RISK-FACTORS; CHAT
   ROOM; ADOLESCENTS; YOUTH; VICTIMIZATION; AGE; PERSPECTIVE
AB The publicity about online "predators" who prey on naive children using trickery and violence is largely inaccurate. Internet sex crimes involving adults and juveniles more often fit a model of statutory rape-adult offenders who meet, develop relationships with, and openly seduce underage teenagers-than a model of forcible sexual assault or pedophilic child molesting. This is a serious problem, but one that requires approaches different from those in current prevention messages emphasizing parental control and the dangers of divulging personal information. Developmentally appropriate prevention strategies that target youths directly and acknowledge normal adolescent interests in romance and sex are needed. These should provide younger adolescents with awareness and avoidance skills while educating older youths about the pitfalls of sexual relationships with adults and their criminal nature. Particular attention should be paid to higher risk youths, including those with histories of sexual abuse, sexual orientation concerns, and patterns of off- and online risk taking. Mental health practitioners need information about the dynamics of this problem and the characteristics of victims and offenders because they are likely to encounter related issues in a variety of contexts.
C1 [Wolak, Janis; Finkelhor, David; Mitchell, Kimberly J.] Univ New Hampshire, Crimes Against Children Res Ctr, Durham, NH 03824 USA.
   [Wolak, Janis; Finkelhor, David; Mitchell, Kimberly J.] Univ New Hampshire, Family Res Lab, Durham, NH 03824 USA.
   [Ybarra, Michele L.] Internet Solut Kids Inc, Santa Ana, CA USA.
RP Wolak, J (reprint author), Univ New Hampshire, Crimes Against Children Res Ctr, 10 W Edge Dr, Durham, NH 03824 USA.
EM janis.wolak@unh.edu
CR Abma JC, 2004, TEENAGERS US SEXUAL
   Alexander James F., 1998, BLUEPRINTS VIOLENCE
   American Psychiatric Association, 2000, DIAGN STAT MENT DIS
   APUZZO M, 2006, PROSECUTORS MEN USED
   BAHNEY A, 2006, NY TIMES        0309
   Banyard VL, 2004, J COMMUNITY PSYCHOL, V32, P61, DOI 10.1002/jcop.10078
   Beebe TJ, 2004, J ADOLESCENT HEALTH, V35, P116, DOI 10.1016/j.jadohealth.2003.09.012
   Berliner L, 2002, APSAC HDB CHILD MALT, V2, P55
   BERLINER L, 2002, AM PROFESSIONAL SOC, V14, P2
   BEST J., 1990, THREATENED CHILDREN
   BLUSTEIN C, 2007, TAMPA TRIBUNE   0521
   BOSS C, 2007, COLUMBUS DISPAT 0630
   Burman S., 2003, BRIEF TREATMENT CRIS, V3, P83, DOI [10.1093/brief-treatment/mhg004, DOI 10.1093/BRIEF-TREATMENT/MHG004]
   Carnes P., 2001, SEXUAL ADDICTION COM, V8, P45, DOI DOI 10.1080/10720160127560
   Carnes P. J., 2003, SEX RELATSH THER, V18, P309, DOI DOI 10.1080/14681990310153937
   Cauffman E, 2000, BEHAV SCI LAW, V18, P741, DOI 10.1002/bsl.416
   CHEIT RE, 2005, HDB CHILDREN CULTURE, P85
   COLB SF, 2004, PROS CONS STATUTORY
   Connolly J, 2004, J RES ADOLESCENCE, V14, P185, DOI 10.1111/j.1532-7795.2004.01402003.x
   Cooper A., 2004, SEXUAL ADDICTION COM, V11, P129, DOI DOI 10.1080/10720160490882642
   Cooper A., 2002, SEX INTERNET GUIDEBO
   CRIMALDI L, 2007, BOSTON HERALD   0526
   Darroch JE, 1999, FAM PLANN PERSPECT, V31, P160, DOI 10.2307/2991588
   Davis NS, 2000, STATE LEGISLATORS HD
   DeLamater J, 2002, J SEX RES, V39, P10, DOI 10.1080/00224490209552113
   Donovan P, 1997, FAM PLANN PERSPECT, V29, P30, DOI 10.2307/2953351
   DUBOW EF, 1990, J CLIN CHILD PSYCHOL, V19, P44, DOI 10.1207/s15374424jccp1901_6
   Eichenwald K., 2005, NY TIMES, P1
   FILOSA G, 2007, TIMES PICAYUNE  0324
   Finkelhor D, 2005, CHILD MALTREATMENT, V10, P5, DOI 10.1177/1077559504271287
   Finkelhor D., 1986, SOURCEBOOK CHILD SEX, P60
   Finkelhor D, 1984, CHILD SEXUAL ABUSE N
   Finkelhor D., 2000, ONLINE VICTIMIZATION
   FINKELHOR D, IN PRESS CHILD VICTI
   Finkelhor D., 2003, NATL JUVENILE ONLINE
   Finkelhor D., 2003, INTERNET SEX CRIMES
   Finkelhor D, 2007, CHILD ABUSE NEGLECT, V31, P479, DOI 10.1016/j.chiabu.2006.03.012
   Finkelhor D, 2006, J SOC ISSUES, V62, P685, DOI 10.1111/j.1540-4560.2006.00483.x
   FINNEGAN MJ, 2006, NCJ PUBLICATION
   Frawley-O'Dea M. G, 2007, PREDATORY PRIESTS SI
   GALBREATH NW, 2002, SEX INTERNET GUIDEBO, P187
   GINTZ S, 2007, FOSTERS DAILY D 0308
   Glosser A., 2004, STATUTORY RAPE GUIDE
   Greenfield P, 2006, DEV PSYCHOL, V42, P391, DOI 10.1037/0012-1649.42.3.391
   Greenfield PM, 2004, J APPL DEV PSYCHOL, V25, P751, DOI 10.1016/j.appdev.2004.09.008
   *GUTTM I, 2006, BRIEF FACTS AM SEX R
   Halpern CT, 2007, PREV SCI, V8, P1, DOI 10.1007/s11121-006-0046-1
   Hansen C., 2006, PROMINENT MEN CAUGHT
   HENGGELER SW, 1998, BLUEPRINTS VIOLENCE, V6
   HINDUJA S, IN PRESS J ADOLESCEN
   Hines DA, 2007, AGGRESS VIOLENT BEH, V12, P300, DOI 10.1016/j.avb.2006.10.001
   HOLLAND G, 1956, VIEWING CHILD PORNOG, P75
   *INT KEEP SAF COAL, 2007, FAUX PAW ADV INT 3 I
   Jenkins P., 2001, TOLERANCE CHILD PORN
   Jensen G F, 1986, Violence Vict, V1, P85
   KELLY K, 2005, US NEWS WORLD R 0613
   Knight R. L., 1989, J INTERPERS VIOLENCE, V4, P3, DOI DOI 10.1177/088626089004001001
   KUCHINSKY B, 1999, LAW PORNOGRAPHY CRIM
   Lanning K. V., 1984, FBI LAW ENFORCEMENT, V53, P10
   LANNING KV, 2002, APSAC ADVISOR SPECIA, V14, P4
   LANNING KV, 2001, PRACTICAL ASPECTS RA, P199
   Lauritsen J L, 1992, Violence Vict, V7, P91
   Leitenberg H, 2000, ARCH SEX BEHAV, V29, P203, DOI 10.1023/A:1001920212732
   Leitenberg Harold, 2003, Sex Abuse, V15, P135
   LENHART A, 2007, TEENS PRIVACY ONLINE
   Livingstone S, 2005, INTERNET LITERACY CH
   Livingstone S, 2006, INFORM SOC, V22, P219, DOI 10.1080/01972240600791358
   LOWERY T, 2007, OPELIKA AUBURN NEWS
   MANLOVE J, 2005, SEX YOUNG TEENS OLDE
   MANOLATOS T, 2007, SAN DIEGO UNION 0620
   Martin JI, 2003, PSYCHOL REP, V93, P486, DOI 10.2466/PR0.93.6.486-486
   Mash E. J., 2005, ABNORMAL CHILD PSYCH
   McKenna KYA, 2002, J SOC ISSUES, V58, P9, DOI 10.1111/1540-4560.00246
   MEDINA J, 2007, NY TIMES        0506, P29
   Miller HL, 1998, FAM PLANN PERSPECT, V30, P177, DOI 10.2307/2991680
   MINAYA Z, 2006, HOUSTON CHRONIC 0303
   Mitchell KJ, 2007, J ADOLESCENT HEALTH, V41, P196, DOI 10.1016/j.jadohealth.2007.03.013
   Mitchell KJ, 2007, AM J PREV MED, V32, P532, DOI 10.1016/j.amepre.2007.02.001
   Mitchell KJ, 2005, SEX ABUSE-J RES TR, V17, P241, DOI 10.1007/s11194-005-5055-2
   Mitchell KJ, 2001, JAMA-J AM MED ASSOC, V285, P3011, DOI 10.1001/jama.285.23.3011
   MITCHELL KJ, IN PRESS CHILD ABUSE
   NEEMANN J, 1995, DEV PSYCHOPATHOL, V7, P727, DOI 10.1017/S0954579400006817
   Nordland R, 2001, Newsweek, V137, P44
   NORMANEADY S, 2003, OLR RES REPORT
   Nunez J., 2003, SEXUAL ADDICTION COM, V10, P23
   Palmer T., 2005, VIEWING CHILD PORNOG, P61
   Peter J, 2005, CYBERPSYCHOL BEHAV, V8, P423, DOI 10.1089/cpb.2005.8.423
   Ponton LE, 2004, CHILD ADOL PSYCH CL, V13, P497, DOI 10.1016/j.chc.2004.02.003
   Prentky RA, 2003, SEXUALLY COERCIVE BE
   Prochaska J.M., 2002, SOCIAL WORKERS DESK, P379
   Quayle E, 2006, AGGRESS VIOLENT BEH, V11, P1, DOI 10.1016/j.avb.2005.02.005
   Quayle E, 2003, CYBERPSYCHOL BEHAV, V6, P93, DOI 10.1089/109493103321168009
   Quayle E, 2001, CYBERPSYCHOL BEHAV, V4, P597, DOI 10.1089/109493101753235197
   QUAYLE E, 2005, ONLY PICTURES THERAP
   Raj A, 2000, Matern Child Health J, V4, P125, DOI 10.1023/A:1009526422148
   RAWE J, 2006, TIME            0703
   Roberts D. F., 2005, GENERATION M MEDIA L
   ROEPER R, 2006, CHICAGO SUN TIM 0412
   ROGOSCH FA, 1995, DEV PSYCHOPATHOL, V7, P591, DOI 10.1017/S0954579400006738
   Russell D., 2006, HDB CHILDREN CULTURE, P59
   SCHROBSDORFF S, 2006, NEWSWEEK        0127
   Shakeshaft C., 2004, ED SEXUAL MISCONDUCT
   SMITH A, 2007, TEENS WHO CREATE SOC
   Snyder HN., 2000, SEXUAL ASSAULT YOUNG
   Steinberg L, 2001, ANNU REV PSYCHOL, V52, P83, DOI 10.1146/annurev.psych.52.1.83
   Subrahmanyam K, 2004, J APPL DEV PSYCHOL, V25, P651, DOI 10.1016/j.appdev.2004.09.007
   Subrahmanyam K, 2006, DEV PSYCHOL, V42, P395, DOI 10.1037/0012-1649.42.3.395
   Sullivan M., 2002, J HUMAN BEHAV SOCIAL, V5, P1
   Sun P, 2005, CYBERPSYCHOL BEHAV, V8, P441, DOI 10.1089/cpb.2005.8.441
   TAYLOR M, 2003, CHILD PRONOGRAPHY
   Tharinger D, 2000, SCHOOL PSYCHOL REV, V29, P158
   Troup-Leasure K., 2005, JUVENILE JUSTICE B
   Wang R, 2005, J MARRIAGE FAM, V67, P1249, DOI 10.1111/j.1741-3737.2005.00214.x
   Ward T, 2006, WILEY SER FOREN CLIN, P1
   WEINSTEIN E, 1991, ADOLESCENCE, V26, P331
   Williams T, 2005, J YOUTH ADOLESCENCE, V34, P471, DOI 10.1007/s10964-005-7264-x
   Wolak J, 2002, ADOLESCENCE, V37, P441
   WOLAK J, 2005, VIEWING CHILD PORNOG, P31
   Wolak J., 2006, ONLINE VICTIMIZATION
   WOLAK J, 2005, CHILD PORNOGRAPHY PR
   WOLAK J, IN PRESS CYBERPSYCHO
   WOLDAK J, 2004, J ADOLESCENT HLTH, V35
   Wolfe D. A., 2006, ADOLESCENT RISK BEHA
   Yan Z., 2006, DEV PSYCHOL, V42, P1
   Yates H.M., 2005, REV EVIDENCE BASED P
   Ybarra ML, 2007, ARCH PEDIAT ADOL MED, V161, P138, DOI 10.1001/archpedi.161.2.138
   YBARRA ML, IN PRESS PEDIATRICS
   2002, CBS NEWS        0521
NR 128
TC 179
Z9 180
U1 1
U2 80
PU AMER PSYCHOLOGICAL ASSOC
PI WASHINGTON
PA 750 FIRST ST NE, WASHINGTON, DC 20002-4242 USA
SN 0003-066X
EI 1935-990X
J9 AM PSYCHOL
JI Am. Psychol.
PD FEB
PY 2008
VL 63
IS 2
BP 111
EP 128
DI 10.1037/0003-066X.63.2.111
PG 18
WC Psychology, Multidisciplinary
SC Psychology
GA 264AT
UT WOS:000253258300003
PM 18284279
DA 2019-03-23
ER

PT J
AU Mishna, F
   Khoury-Kassabri, M
   Gadalla, T
   Daciuk, J
AF Mishna, Faye
   Khoury-Kassabri, Mona
   Gadalla, Tahany
   Daciuk, Joanne
TI Risk factors for involvement in cyber bullying: Victims, bullies and
   bully-victims
SO CHILDREN AND YOUTH SERVICES REVIEW
LA English
DT Article
DE Cyber bullying; Bully-victim; Technology; Gender; Parental involvement
ID INTERNET USE; ONLINE HARASSMENT; SCHOOL-STUDENTS; EXPERIENCES;
   ADOLESCENTS; YOUTH; VICTIMIZATION; PREVALENCE; AGGRESSORS; YOUNGSTERS
AB Objectives: The purpose of the current study was to examine the frequency of cyber bullying among youth by distinguishing among the three categories of involvement in cyber bullying: victims, bullies, and bully-victims, to compare these to a fourth category of students who are not involved in the three categories of cyber bullying and to explore the factors that contribute to involvement in cyber bullying.
   Method: This study utilized a large and diverse sample of 2186 middle and high school students, who completed self report questionnaires during class time. We performed a Multinomial Logistic Regression to examine the relationship between the cyber bullying categories and our independent variables (gender, age, technology use, parental involvement and safety).
   Results: Over 30% of the students in this study identified as involved in cyber bullying, as victims or perpetrators, and one in four of the students (25.7%) reported having been involved in cyber bullying as both bully and victim during the previous three months. Students who were involved in cyber bullying were more likely than others to report perpetration of violence toward peers, to use computers for more hours a day, and to give their password to friends. Other risk factors, such as gender, age and safety, were found to be specific only for one category of cyber bullying.
   Conclusion: The findings revealed that students are highly involved in cyber bullying. Several unique characteristics emerged regarding the frequency and risk factors of students' involvement in cyber bullying. In traditional bullying the category of bully-victims represents the smallest and most vulnerable group of children, whereas in the current study the bully-victims category emerged as common. In addition, females were more likely than males to be bully-victims, in contrast to research on traditional bullying, in which more males than females are typically involved as bully-victims. In addition, several risk factors were common among the three groups of children, including the amount of hours per day students use the computer, and giving passwords to a friend. These results point to the need for further examination and to focus on the risk factors for students' cyber bullying involvement in each of the three categories. (C) 2011 Elsevier Ltd. All rights reserved.
C1 [Mishna, Faye; Gadalla, Tahany; Daciuk, Joanne] Univ Toronto, Factor Inwentash Fac Social Work, Toronto, ON, Canada.
   [Khoury-Kassabri, Mona] Hebrew Univ Jerusalem, Sch Social Work & Social Welf, IL-91905 Jerusalem, Israel.
RP Mishna, F (reprint author), Univ Toronto, Factor Inwentash Fac Social Work, 246 Bloor St W, Toronto, ON, Canada.
EM f.mishna@utoronto.ca
RI castro, teresa/G-2533-2011
OI castro, teresa/0000-0002-7148-9443; Mishna, Faye/0000-0003-2538-826X
CR Agatston PW, 2007, J ADOLESCENT HEALTH, V41, pS59, DOI 10.1016/j.jadohealth.2007.09.003
   Ang RP, 2010, CHILD PSYCHIAT HUM D, V41, P387, DOI 10.1007/s10578-010-0176-3
   Atlas RS, 1998, J EDUC RES, V92, P86, DOI 10.1080/00220679809597580
   Benbenishty R., 2005, SCH VIOLENCE EMBEDDE
   Beran T., 2005, Journal of Educational Computing Research, V32, P265, DOI 10.2190/8YQM-B04H-PG4D-BLLH
   Berson I. R., 2002, J SCH VIOLENCE, V1, P51, DOI DOI 10.1300/J202V01N02_04
   Blais J., 2008, THESIS QUEENS U KING
   Blais J., 2008, J YOUTH ADOLESCENCE, V37, P49, DOI DOI 10.1007/S10964-007-9262-7
   Brown K., 2006, CANADIAN J ED ADM PO, V57
   Campbell M., 2005, AUSTR J GUIDANCE COU, V15, P68, DOI DOI 10.1375/AJGC.15.1.68
   Cassidy W, 2009, SCHOOL PSYCHOL INT, V30, P383, DOI 10.1177/0143034309106948
   Craig W. M., 2008, UNDERSTANDING ADDRES
   Craig WM, 2007, CAN PSYCHOL, V48, P86, DOI 10.1037/cp2007010
   Dake JA, 2003, J SCHOOL HEALTH, V73, P173, DOI 10.1111/j.1746-1561.2003.tb03599.x
   Dehue F, 2008, CYBERPSYCHOL BEHAV, V11, P217, DOI 10.1089/cpb.2007.0008
   DODGE KA, 1991, DEVELOPMENT AND TREATMENT OF CHILDHOOD AGGRESSION, P201
   Fosse Gunilla Klensmeden, 2006, Eat Behav, V7, P404, DOI 10.1016/j.eatbeh.2005.12.006
   Gasser U, 2010, WORKING DEEPER UNDER, P10
   Gross EF, 2004, J APPL DEV PSYCHOL, V25, P633, DOI 10.1016/j.appdev.2004.09.005
   Hinduja S., 2010, SUMMARY OUR CYBER BU
   Hinduja S, 2008, DEVIANT BEHAV, V29, P129, DOI 10.1080/01639620701457816
   Hoff DL, 2008, J EDUC ADMIN, V47, P652, DOI DOI 10.1108/09578230910981107
   Jackson LA, 2006, DEV PSYCHOL, V42, P429, DOI 10.1037/0012-1649.42.3.429
   Juvonen J, 2008, J SCHOOL HEALTH, V78, P496, DOI 10.1111/j.1746-1561.2008.00335.x
   Khoury-Kassabri M, 2009, CHILD ABUSE NEGLECT, V33, P914, DOI 10.1016/j.chiabu.2009.05.005
   Kowalski RM, 2007, J ADOLESCENT HEALTH, V41, pS22, DOI 10.1016/j.jadohealth.2007.08.017
   KUPERSMIDT JB, 1989, SOC RES CHILD DEV KA
   Lenhart A, 2010, TEENS MOBILE PHONES
   LENHART A, 2007, TEENS PRIVACY ONLINE
   Lenhart A., 2010, SOCIAL MEDIA YOUNG A
   Li Q, 2007, COMPUT HUM BEHAV, V23, P1777, DOI 10.1016/j.chb.2005.10.005
   Livingstone S, 2008, CHILD SOC, V22, P314, DOI 10.1111/j.1099-0860.2008.00157.x
   Mishna F, 2009, SOC WORK RES, V33, P107, DOI 10.1093/swr/33.2.107
   Mishna F, 2010, AM J ORTHOPSYCHIAT, V80, P362, DOI 10.1111/j.1939-0025.2010.01040.x
   Mishna F, 2009, CHILD YOUTH SERV REV, V31, P1222, DOI 10.1016/j.childyouth.2009.05.004
   Mitchell KJ, 2007, CHILD MALTREATMENT, V12, P314, DOI 10.1177/1077559507305996
   Nansel TR, 2001, JAMA-J AM MED ASSOC, V285, P2094, DOI 10.1001/jama.285.16.2094
   National Children's Home, 2002, 1 4 CHILDR AR VICT O
   Olweus D., 1978, AGGRESSION SCH BULLI
   Palfrey J, 2008, BORN DIGITAL UNDERST
   Patchin J. W, 2009, BULLYING SCHOOLYARD
   PATCHIN JW, 2006, YOUTH VIOLENCE JUV J, V4, P148, DOI DOI 10.1177/1541204006286288
   Pellegrini AD, 1998, J APPL DEV PSYCHOL, V19, P165, DOI 10.1016/S0193-3973(99)80034-3
   PERRY DG, 1988, DEV PSYCHOL, V24, P807, DOI 10.1037/0012-1649.24.6.807
   Raskauskas J, 2007, DEV PSYCHOL, V43, P564, DOI 10.1037/0012-1649.43.3.564
   Schrock A., 2008, ONLINE THREATS YOUTH
   Schwartz D, 1997, CHILD DEV, V68, P665, DOI 10.2307/1132117
   Schwartz D, 2001, PEER HARASSMENT IN SCHOOL, P147
   Schwartz D, 2000, J ABNORM CHILD PSYCH, V28, P181, DOI 10.1023/A:1005174831561
   Sengupta A, 2011, CHILD YOUTH SERV REV, V33, P284, DOI 10.1016/j.childyouth.2010.09.011
   Shariff S, 2009, CONFRONTING CYBER-BULLYING: WHAT SCHOOLS NEED TO KNOW TO CONTROL MISCONDUCT AND AVOID LEGAL CONSEQUENCES, P1, DOI 10.1017/CBO9780511551260
   Shariff S., 2007, MCGILL J ED, V16, P307
   Slonje R, 2008, SCAND J PSYCHOL, V49, P147, DOI 10.1111/j.1467-9450.2007.00611.x
   Slovak K, 2011, CHILD SCH, V33, P5, DOI 10.1093/cs/33.1.5
   Smith PK, 2008, J CHILD PSYCHOL PSYC, V49, P376, DOI 10.1111/j.1469-7610.2007.01846.x
   Solbere ME, 2007, BRIT J EDUC PSYCHOL, V77, P441, DOI 10.1348/000709906X105689
   Tokunaga RS, 2010, COMPUT HUM BEHAV, V26, P277, DOI 10.1016/j.chb.2009.11.014
   Vaillancourt T, 2008, INT J BEHAV DEV, V32, P486, DOI 10.1177/0165025408095553
   Valkenburg PM, 2007, DEV PSYCHOL, V43, P267, DOI 10.1037/0012-1649.43.2.267
   Vandebosch H, 2008, CYBERPSYCHOL BEHAV, V11, P499, DOI 10.1089/cpb.2007.0042
   Williams K., 2007, J ADOLESCENT HEALTH, pS14
   Wolak J., 2007, Journal of Adolescent Health, V41, pS51, DOI 10.1016/j.jadohealth.2007.08.019
   Wolak J., 2006, ONLINE VICTIMIZATION
   Ybarra M., 2007, J ADOLESCENT HEALTH, V41, P42, DOI [10.1016/j.jadohealth.2007.09.004, DOI 10.1016/J.JADOHEALTH.2007.09.004]
   Ybarra ML, 2007, J ADOLESCENT HEALTH, V41, P189, DOI 10.1016/j.jadohealth.2007.03.005
   Ybarra ML, 2004, J CHILD PSYCHOL PSYC, V45, P1308, DOI 10.1111/j.1469-7610.2004.00328.x
   Ybarra ML, 2004, J ADOLESCENCE, V27, P319, DOI 10.1016/j.adolescence.2004.03.007
NR 67
TC 171
Z9 178
U1 8
U2 144
PU PERGAMON-ELSEVIER SCIENCE LTD
PI OXFORD
PA THE BOULEVARD, LANGFORD LANE, KIDLINGTON, OXFORD OX5 1GB, ENGLAND
SN 0190-7409
J9 CHILD YOUTH SERV REV
JI Child. Youth Serv. Rev.
PD JAN
PY 2012
VL 34
IS 1
BP 63
EP 70
DI 10.1016/j.childyouth.2011.08.032
PG 8
WC Family Studies; Social Work
SC Family Studies; Social Work
GA 893DB
UT WOS:000300334700008
HC Y
HP N
DA 2019-03-23
ER

PT J
AU Oprea, TI
   Matter, H
AF Oprea, TI
   Matter, H
TI Integrating virtual screening in lead discovery
SO CURRENT OPINION IN CHEMICAL BIOLOGY
LA English
DT Review
ID PROTEIN-LIGAND INTERACTIONS; HIGH-THROUGHPUT DOCKING; 3D DATABASE
   SEARCH; BINDING CONSTANTS; SCORING FUNCTION; RECEPTOR ANTAGONISTS;
   MOLECULAR DIVERSITY; AFFINITY PREDICTION; DISTRIBUTION VALUES;
   CYTOCHROME P4502C9
AB Target- and ligand-based virtual screening have emerged as resource-saving techniques that have been successfully applied to identify novel chemotypes in biologically active molecules. Eight confirmed virtual screening hits have recently been described and are discussed in this review, with focus on the workflow. These are then evaluated in the light of pharmacokinetics prediction (e.g. Caco-2 permeability, cytochrome P450 inhibition and hERG binding). We anticipate problems for five of these hits (e.g. cardiac toxicity), which warrant further experiments. Future challenges include dynamic tautomer/protonation treatment for both ligands and targets and improved pre- and post- virtual screening filters.
C1 Univ New Mexico, Sch Med, Div Biocomp, Albuquerque, NM 87131 USA.
   Aventis Pharma Deutschland GmbH, DI&A Chem, D-65926 Frankfurt, Germany.
RP Oprea, TI (reprint author), Univ New Mexico, Sch Med, Div Biocomp, MSC 08 4560,1 Univ New Mexico, Albuquerque, NM 87131 USA.
EM toprea@salud.unm.edu; hans.matter@aventis.com
RI Oprea, Tudor/A-5746-2011
OI Oprea, Tudor/0000-0002-6195-6976
CR Abraham MH, 1999, J PHARM SCI-US, V88, P868, DOI 10.1021/js9901007
   Ajay, 1995, J MED CHEM, V38, P4953
   ARTURSSON P, 1990, J PHARM SCI-US, V79, P476, DOI 10.1002/jps.2600790604
   Berman HM, 2000, NUCLEIC ACIDS RES, V28, P235, DOI 10.1093/nar/28.1.235
   BEUSEN DD, 2000, PHARMACOPHORE PERCEP, P21
   Bleicher KH, 2003, NAT REV DRUG DISCOV, V2, P369, DOI 10.1038/nrd1086
   Bohm HJ, 1998, J COMPUT AID MOL DES, V12, P309, DOI 10.1023/A:1007999920146
   BOHM HJ, 1994, J COMPUT AID MOL DES, V8, P243, DOI 10.1007/BF00126743
   Boyer S, 2002, J COMPUT AID MOL DES, V16, P403, DOI 10.1023/A:1020881520931
   Brenk R, 2003, J MED CHEM, V46, P1133, DOI 10.1021/jm0209937
   Cavalli A, 2002, J MED CHEM, V45, P3844, DOI 10.1021/jm0208875
   Crivori P, 2000, J MED CHEM, V43, P2204, DOI 10.1021/jm990968+
   Cruciani C, 2000, J MOL STRUC-THEOCHEM, V503, P17, DOI 10.1016/S0166-1280(99)00360-7
   Cruciani G, 2001, RATIONAL APPROACHES TO DRUG DESIGN, P251
   Cruciani G., 2003, DRUG BIOAVAILABILITY, V18, P406
   CTONE M, 1994, J CHEMOMETR, V8, P1
   Domingues FS, 1999, PROTEINS, P112
   Drews J, 1998, DRUG DISCOV TODAY, V3, P491, DOI 10.1016/S1359-6446(98)01252-5
   Ewing TJA, 2001, J COMPUT AID MOL DES, V15, P411, DOI 10.1023/A:1011115820450
   Flohr S, 2002, J MED CHEM, V45, P1799, DOI 10.1021/jm0111043
   Grant JA, 1996, J COMPUT CHEM, V17, P1653, DOI 10.1002/(SICI)1096-987X(19961115)17:14<1653::AID-JCC7>3.0.CO;2-K
   Grant JA, 2001, J COMPUT CHEM, V22, P608, DOI 10.1002/jcc.1032.abs
   GREENE J, 1994, J CHEM INF COMP SCI, V34, P1297, DOI 10.1021/ci00022a012
   GRUND P, 1974, COMPUT CHEM RES ED T, V3, P5
   Gruneberg S, 2002, J MED CHEM, V45, P3588, DOI 10.1021/jm011112j
   Head RD, 1996, J AM CHEM SOC, V118, P3959, DOI 10.1021/ja9539002
   Horrobin DF, 2000, J ROY SOC MED, V93, P341, DOI 10.1177/014107680009300702
   Horvath D, 1997, J MED CHEM, V40, P2412, DOI 10.1021/jm9603781
   Huuskonen J, 2000, J CHEM INF COMP SCI, V40, P773, DOI 10.1021/ci9901338
   Ishchenko AV, 2002, J MED CHEM, V45, P2770, DOI 10.1021/jm0105833
   Jones G, 1997, J MOL BIOL, V267, P727, DOI 10.1006/jmbi.1996.0897
   JONSON MA, 1990, CONCEPTS APPL MOL SI
   Jorgensen WL, 2004, SCIENCE, V303, P1813, DOI 10.1126/science.1096361
   Kramer B, 1999, MED CHEM RES, V9, P463
   Kratochwil NA, 2002, BIOCHEM PHARMACOL, V64, P1355, DOI 10.1016/S0006-2952(02)01074-2
   Lewis RA, 2000, REV COMP CH, V16, P1, DOI 10.1002/9780470125939.ch1
   Lipinski CA, 1997, ADV DRUG DELIVER REV, V23, P3, DOI 10.1016/S0169-409X(96)00423-1
   Lombardo F, 2002, J MED CHEM, V45, P2867, DOI 10.1021/jm0200409
   Lombardo F, 2004, J MED CHEM, V47, P1242, DOI 10.1021/jm030408h
   Lyne PD, 2002, DRUG DISCOV TODAY, V7, P1047, DOI 10.1016/S1359-6446(02)02483-2
   Marrone TJ, 2000, PERSPECT DRUG DISCOV, V20, P209, DOI 10.1023/A:1008741308684
   MARSHALL GR, 2001, THERMODYNAMICS BIOL, P87
   Martin YC, 2001, J COMB CHEM, V3, P231, DOI 10.1021/cc000073e
   MCGANN M, 2004, FRED FUTURE DOCKING
   MENICONI M, 2000, SOLUBILITY POTENTIAL
   Mestres J, 2002, BIOCHEM SOC T, V30, P797, DOI 10.1042/bst0300797
   Muegge I, 1999, J MED CHEM, V42, P791, DOI 10.1021/jm980536j
   MUEGGE I, 2004, COMPUTATIONAL MED CH, P405
   Naerum L, 2002, BIOORG MED CHEM LETT, V12, P1525, DOI 10.1016/S0960-894X(02)00169-5
   Norinder U, 2003, DRUG BIOAVAILABILITY, V18, P358
   Oprea TI, 2000, J COMPUT AID MOL DES, V14, P251, DOI 10.1023/A:1008130001697
   Oprea TI, 2002, CURR OPIN CHEM BIOL, V6, P384, DOI 10.1016/S1367-5931(02)00329-0
   Oprea TI, 2002, J COMPUT AID MOL DES, V16, P325, DOI 10.1023/A:1020877402759
   OPREA TI, 2002, 224 ACS NATL M BOST
   Oprea TL, 2002, MOLECULES, V7, P51, DOI 10.3390/70100051
   Osterberg F, 2002, PROTEINS, V46, P34, DOI 10.1002/prot.10028
   Pastor M, 2000, J MED CHEM, V43, P3233, DOI 10.1021/jm000941m
   Pearlstein R, 2003, J MED CHEM, V46, P2017, DOI 10.1021/jm0205651
   Pearlstein RA, 2003, BIOORG MED CHEM LETT, V13, P1829, DOI 10.1016/S0960-894X(03)00196-3
   Peng H, 2003, BIOORG MED CHEM LETT, V13, P3693, DOI 10.1016/j.bmcl.2003.08.014
   Roche O, 2002, CHEMBIOCHEM, V3, P455, DOI 10.1002/1439-7633(20020503)3:5<455::AID-CBIC455>3.0.CO;2-L
   Schapira M, 2003, P NATL ACAD SCI USA, V100, P7354, DOI 10.1073/pnas.1131854100
   Schneider G, 1999, ANGEW CHEM INT EDIT, V38, P2894, DOI 10.1002/(SICI)1521-3773(19991004)38:19<2894::AID-ANIE2894>3.0.CO;2-F
   Singh J, 2002, J MED CHEM, V45, P2988, DOI 10.1021/jm020054e
   SIPPL MJ, 1993, J COMPUT AID MOL DES, V7, P473, DOI 10.1007/BF02337562
   SIPPL MJ, 1995, CURR OPIN STRUC BIOL, V5, P229, DOI 10.1016/0959-440X(95)80081-6
   Sotriffer CA, 2002, J MED CHEM, V45, P1967, DOI 10.1021/jm025507u
   TANIMOTO TT, 1961, T NEW YORK ACAD SCI, V23, P576, DOI 10.1111/j.2164-0947.1961.tb01390.x
   TODESCHINI R, 1980, HDB MOL DESCRIPTORS
   TOTROV M, 1998, PROTEINS STRUCT F S1, V1, P215
   TVERSKY A, 1977, PSYCHOL REV, V84, P327, DOI 10.1037/0033-295X.84.4.327
   Vandenberg JI, 2001, TRENDS PHARMACOL SCI, V22, P240, DOI 10.1016/S0165-6147(00)01662-X
   VANDRIE JH, 2004, COMPUTATIONAL MED CH, P437
   Vangrevelinghe E, 2003, J MED CHEM, V46, P2656, DOI 10.1021/jm030827e
   VERKHIVKER G, 1995, PROTEIN ENG, V8, P677, DOI 10.1093/protein/8.7.677
   Walters WP, 1998, DRUG DISCOV TODAY, V3, P160, DOI 10.1016/S1359-6446(97)01163-X
   Wang RX, 2001, J CHEM INF COMP SCI, V41, P1422, DOI 10.1021/ci010025x
   Wang RX, 1998, J MOL MODEL, V4, P379, DOI 10.1007/s008940050096
   Wang RX, 2002, J COMPUT AID MOL DES, V16, P11, DOI 10.1023/A:1016357811882
   Willett P, 2000, CURR OPIN BIOTECH, V11, P85, DOI 10.1016/S0958-1669(99)00059-2
   WILLETT P, 1987, SIMILARITY CLUSTERIN
   Williams DH, 1999, PERSPECT DRUG DISCOV, V17, P43, DOI 10.1023/A:1008770523049
   WILLIAMS DH, 1991, J AM CHEM SOC, V113, P7020, DOI 10.1021/ja00018a047
   Williams PA, 2003, NATURE, V424, P464, DOI 10.1038/nature01862
   Zamora I, 2003, J MED CHEM, V46, P2313, DOI 10.1021/jm021104i
   Zamora I, 2003, J MED CHEM, V46, P25, DOI 10.1021/jm011051p
   ZFZELIUS L, 2004, J MED CHEM, V47, P907
NR 87
TC 165
Z9 174
U1 1
U2 34
PU ELSEVIER SCI LTD
PI OXFORD
PA THE BOULEVARD, LANGFORD LANE, KIDLINGTON, OXFORD OX5 1GB, OXON, ENGLAND
SN 1367-5931
EI 1879-0402
J9 CURR OPIN CHEM BIOL
JI Curr. Opin. Chem. Biol.
PD AUG
PY 2004
VL 8
IS 4
BP 349
EP 358
DI 10.1016/j.cbpa.2004.06.008
PG 10
WC Biochemistry & Molecular Biology; Biophysics
SC Biochemistry & Molecular Biology; Biophysics
GA 848YL
UT WOS:000223504000002
PM 15288243
DA 2019-03-23
ER

PT J
AU Pornari, CD
   Wood, J
AF Pornari, Chrisa D.
   Wood, Jane
TI Peer and Cyber Aggression in Secondary School Students: The Role of
   Moral Disengagement, Hostile Attribution Bias, and Outcome Expectancies
SO AGGRESSIVE BEHAVIOR
LA English
DT Article
DE peer aggression; cyber aggression; moral disengagement; hostile
   attribution bias; outcome expectancies
ID INFORMATION-PROCESSING MECHANISMS; REACTIVE AGGRESSION; PROACTIVE
   AGGRESSION; COGNITIVE DISTORTION; PROSOCIAL BEHAVIOR; BULLYING BEHAVIOR;
   SOCIAL-ADJUSTMENT; CHILDREN; VICTIMS; VICTIMIZATION
AB This study investigated the relationship between cognitive mechanisms, applied by people to rationalize and justify harmful acts, and engagement in traditional peer and cyber aggression among school children. We examined the contribution of moral disengagement (MD), hostile attribution bias, and outcome expectancies, and we further explored the individual contribution of each MD mechanism. Our aim was to identify shared and unique cognitive factors of the two forms of aggression. Three hundred and thirty-nine secondary school children completed self-report measures that assessed MD, hostile attribution bias, outcome expectancies, and their roles and involvement in traditional and cyber aggression. We found that the MD total score positively related to both forms of peer-directed aggression. Furthermore, traditional peer aggression positively related to children's moral justification, euphemistic language, displacement of responsibility and outcome expectancies, and negatively associated with hostile attribution bias. Moral justification also related positively to cyber aggression. Cyber aggression and cyber victimization were associated with high levels of traditional peer aggression and victimization, respectively. The results suggest that MD is a common feature of both traditional and cyber peer aggression, but it seems that traditional forms of aggression demand a higher level of rationalization or justification. Moreover, the data suggest that the expectation of positive outcomes from harmful behavior facilitates engagement in traditional peer aggression. The differential contribution of specific cognitive mechanisms indicates the need for future research to elaborate on the current findings, in order to advance theory and inform existing and future school interventions tackling aggression and bullying. Aggr. Behav. 36:81-94, 2010. (C) 2009 Wiley-Liss, Inc.
C1 [Pornari, Chrisa D.; Wood, Jane] Univ Kent, Dept Psychol, Canterbury, Kent, England.
RP Pornari, CD (reprint author), Univ Birmingham, Sch Psychol, Birmingham B15 2TT, W Midlands, England.
EM pornaric@gmail.com
CR Andreou E, 2000, AGGRESSIVE BEHAV, V26, P49, DOI 10.1002/(SICI)1098-2337(2000)26:1<49::AID-AB4>3.3.CO;2-D
   Bandura A, 1996, J PERS SOC PSYCHOL, V71, P364, DOI 10.1037/0022-3514.80.1.125
   Bandura A, 1999, Pers Soc Psychol Rev, V3, P193, DOI 10.1207/s15327957pspr0303_3
   Bandura A, 2002, J MORAL EDUC, V31, P101, DOI 10.1080/0305724022014322
   Bandura A., 1986, SOCIAL FDN THOUGHT A
   Bandura A., 1992, SOCIAL REFERENCING S, P175, DOI DOI 10.1007/978-1-4899-2462-9_8
   Barriga AQ, 1996, AGGRESSIVE BEHAV, V22, P333
   Barriga AQ, 2000, CRIM JUSTICE BEHAV, V27, P36, DOI 10.1177/0093854800027001003
   Bentley K., 1995, CANADIAN J SCH PSYCH, V11, P153, DOI DOI 10.1177/082957359601100220
   Berger KS, 2007, DEV REV, V27, P90, DOI 10.1016/j.dr.2006.08.002
   BERKOWITZ L, 1989, EMPATHY ITS DEV, P356
   BJORKQVIST K, 1982, SCAND J PSYCHOL, V23, P307, DOI 10.1111/j.1467-9450.1982.tb00445.x
   Bjorkqvist K., 1992, DIRECT INDIRECT AGGR
   BLASI A, 1980, PSYCHOL BULL, V88, P1, DOI 10.1037/0033-2909.88.1.1
   Bosworth K, 1999, J EARLY ADOLESCENCE, V19, P341, DOI 10.1177/0272431699019003003
   Camodeca M, 2002, SOC DEV, V11, P332, DOI 10.1111/1467-9507.00203
   Campbell M., 2005, AUSTR J GUIDANCE COU, V15, P68, DOI DOI 10.1375/AJGC.15.1.68
   Caprara G. V., 1995, ETA EVOLUTIVA, V51, P18
   CARD NA, 2003, BIANN M SOC RES CHIL
   Ciardi A., 1998, SCI INTERAZIONE, V5, P9
   Cohen J., 1988, STAT POWER ANAL BEHA
   Crick N. R., 1995, CHILD DEV, V66, P610
   Crick NR, 1999, SOC DEV, V8, P128, DOI 10.1111/1467-9507.00084
   Crick NR, 1996, CHILD DEV, V67, P2317, DOI 10.2307/1131625
   CRICK NR, 1994, PSYCHOL BULL, V115, P74, DOI 10.1037/0033-2909.115.1.74
   Crick NR, 1996, CHILD DEV, V67, P993, DOI 10.1111/j.1467-8624.1996.tb01778.x
   de Castro BO, 2002, CHILD DEV, V73, P916, DOI 10.1111/1467-8624.00447
   DELUTY RH, 1983, J CLIN CHILD PSYCHOL, V12, P124, DOI 10.1207/s15374424jccp1202_1
   DODGE KA, 1984, CHILD DEV, V55, P163, DOI 10.1111/j.1467-8624.1984.tb00281.x
   DODGE KA, 1982, CHILD DEV, V53, P620, DOI 10.2307/1129373
   DODGE KA, 1980, CHILD DEV, V51, P162, DOI 10.2307/1129603
   DODGE KA, 1986, MONOGRAPHS SOC RES C, V51, P2
   Duncan RD, 1999, J INTERPERS VIOLENCE, V14, P871, DOI 10.1177/088626099014008005
   Erdley CA, 1998, SOC DEV, V7, P321, DOI 10.1111/1467-9507.00070
   Finkelhor D., 2000, ONLINE VICTIMIZATION
   GAMBINO R, 1973, FREEDOM ISSUE, V22, P7
   Gini G, 2006, AGGRESSIVE BEHAV, V32, P528, DOI 10.1002/ab.20153
   Goldstein A. P., 1995, EQUIP PROGRAM TEACHI
   Griffin RS, 2004, AGGRESS VIOLENT BEH, V9, P379, DOI 10.1016/S1359-1789(03)00033-8
   GUERRA NG, 1989, J ABNORM CHILD PSYCH, V17, P277, DOI 10.1007/BF00917399
   Hara H, 2002, ASIAN J SOC PSYCHOL, V5, P197, DOI 10.1111/1467-839X.00104
   Hawker DSJ, 2000, J CHILD PSYCHOL PSYC, V41, P441, DOI 10.1111/1469-7610.00629
   Haynie DL, 2001, J EARLY ADOLESCENCE, V21, P29, DOI 10.1177/0272431601021001002
   Hymel S., 2005, J SOCIAL SCI, V8, P1, DOI DOI 10.1177/1461444816634037
   Kroll Jerome, 2004, J Psychiatr Pract, V10, P352, DOI 10.1097/00131746-200411000-00003
   Li Q, 2006, SCHOOL PSYCHOL INT, V27, P157, DOI 10.1177/0143034306064547
   Menesini E, 2003, AGGRESSIVE BEHAV, V29, P515, DOI 10.1002/ab.10060
   MENESINI E, 1997, 7 EUR C RES LEARN IN
   Menesini E, 2008, BRIT J DEV PSYCHOL, V26, P183, DOI 10.1348/026151007X205281
   Nansel TR, 2004, ARCH PEDIAT ADOL MED, V158, P730, DOI 10.1001/archpedi.158.8.730
   *NCH, 2002, NCH 2002 SURV 2004 0
   NCH, 2005, PUTT U PICT MOB PHON
   Noret N., 2006, ANN C BRIT PSYCH SOC
   Oliver C., 2003, TACKLING BULLYING LI
   Olweus D, 1999, NATURE SCH BULLYING, P7
   Osterman K, 1999, AGGRESSIVE BEHAV, V25, P61, DOI 10.1002/(SICI)1098-2337(1999)25:1<61::AID-AB6>3.0.CO;2-G
   Pellegrini AD, 2002, BRIT J DEV PSYCHOL, V20, P259, DOI 10.1348/026151002166442
   Pellegrini AD, 2001, MERRILL PALMER QUART, V47, P142, DOI 10.1353/mpq.2001.0004
   PERRY DG, 1986, CHILD DEV, V57, P700, DOI 10.2307/1130347
   Pickett W, 2002, ARCH PEDIAT ADOL MED, V156, P786, DOI 10.1001/archpedi.156.8.786
   Polman H, 2007, J ABNORM CHILD PSYCH, V35, P522, DOI 10.1007/s10802-007-9109-4
   QUIGGLE NL, 1992, CHILD DEV, V63, P1305, DOI 10.2307/1131557
   Raskauskas J, 2007, DEV PSYCHOL, V43, P564, DOI 10.1037/0012-1649.43.3.564
   RIVERS I, 1994, AGGRESSIVE BEHAV, V20, P359, DOI 10.1002/1098-2337(1994)20:5<359::AID-AB2480200503>3.0.CO;2-J
   ROTTER JB, 1966, PSYCHOL MONOGR, V80, P1, DOI 10.1037/h0092976
   Salmivalli C, 2002, AGGRESSIVE BEHAV, V28, P30, DOI 10.1002/ab.90004
   SCHEITAUER H, 2002, 7 WORKSH AGGR VIENN
   SLABY RG, 1988, DEV PSYCHOL, V24, P580, DOI 10.1037/0012-1649.24.4.580
   Slonje R, 2008, SCAND J PSYCHOL, V49, P147, DOI 10.1111/j.1467-9450.2007.00611.x
   SMITH P, 2005, INVESTIGATION C BULL
   Smith P. K., 1999, NATURE SCH BULLYING
   Smith PK, 2008, J CHILD PSYCHOL PSYC, V49, P376, DOI 10.1111/j.1469-7610.2007.01846.x
   SMITH PK, 1994, SCH BULLYING INSIGHT, P1
   Smithmyer CM, 2000, J CLIN CHILD PSYCHOL, V29, P86, DOI 10.1207/S15374424jccp2901_9
   Sutton J, 1999, SOC DEV, V8, P117, DOI 10.1111/1467-9507.00083
   SYKES GM, 1957, AM SOCIOL REV, V22, P664, DOI 10.2307/2089195
   Tangney JP, 2007, ANNU REV PSYCHOL, V58, P345, DOI 10.1146/annurev.psych.56.091103.070145
   Tattum D. P., 1994, BULLYING SCH
   Toblin RL, 2005, J APPL DEV PSYCHOL, V26, P329, DOI 10.1016/j.appdev.2005.02.004
   Ttofi MM, 2008, AGGRESSIVE BEHAV, V34, P352, DOI 10.1002/ab.20257
   UNDERWOOD MK, 2000, BLACKWELL HDB CHILDH, P533
   Williams KR, 2007, J ADOLESCENT HEALTH, V41, pS14, DOI 10.1016/j.jadohealth.2007.08.018
   Wolke D, 2000, J CHILD PSYCHOL PSYC, V41, P989, DOI 10.1017/S0021963099006381
   Yadava A., 2001, J PERSONALITY CLIN S, V17, P95
   Ybarra ML, 2004, J CHILD PSYCHOL PSYC, V45, P1308, DOI 10.1111/j.1469-7610.2004.00328.x
   Ybarra ML, 2004, CYBERPSYCHOL BEHAV, V7, P247, DOI 10.1089/109493104323024500
   YOUNG TJ, 1992, PERCEPT MOTOR SKILL, V74, P1016, DOI 10.2466/PMS.74.4.1016-1018
NR 87
TC 164
Z9 171
U1 8
U2 85
PU WILEY-LISS
PI HOBOKEN
PA DIV JOHN WILEY & SONS INC, 111 RIVER ST, HOBOKEN, NJ 07030 USA
SN 0096-140X
J9 AGGRESSIVE BEHAV
JI Aggressive Behav.
PD MAR-APR
PY 2010
VL 36
IS 2
BP 81
EP 94
DI 10.1002/ab.20336
PG 14
WC Behavioral Sciences; Psychology, Multidisciplinary
SC Behavioral Sciences; Psychology
GA 557CC
UT WOS:000274644800001
PM 20035548
DA 2019-03-23
ER

PT J
AU Mishna, F
   Saini, M
   Solomon, S
AF Mishna, Faye
   Saini, Michael
   Solomon, Steven
TI Ongoing and online: Children and youth's perceptions of cyber bullying
SO CHILDREN AND YOUTH SERVICES REVIEW
LA English
DT Article
DE Cyber bullying; Focus groups; Bullying; Online bullying; Online
   relationships; Children and youth
ID INTERNET USE; ADOLESCENTS ONLINE; EXPERIENCES; HARASSMENT;
   COMMUNICATION; VICTIMIZATION; INTERVENTION; INVOLVEMENT; PREVALENCE;
   STUDENTS
AB The use of online technology is exploding worldwide and is fast becoming a preferred method of interacting. While most online interactions are neutral or positive the Internet provides a new means through which children and youth are bullied. The aim of this grounded theory approach was to explore technology, virtual relationships and cyber bullying from the perspectives of students. Seven focus groups were held with 38 students between fifth and eighth grades. The participants considered cyber bullying to be a serious problem and some characterized online bullying as more serious than 'traditional' bullying because of the associated anonymity. Although the students depicted anonymity as integral to cyber bullying, the findings suggest that much of the cyber bullying occurred within the context of their social groups and relationships. Findings revealed five major themes: technology embraced at younger ages and becoming the dominant medium for communication; definitions and views of cyber bullying; factors unique to cyber bullying; types of cyber bullying; and telling adults. The findings highlight the complexity of the perceived anonymity provided by the Internet and how this may impact cyber bullying. The study offers greater awareness of the meanings of online relationships for children and youth. (C) 2009 Elsevier Ltd. All rights reserved.
C1 [Mishna, Faye; Saini, Michael; Solomon, Steven] Univ Toronto, Factor Inwentash Fac Social Work, Toronto, ON M5S 1A1, Canada.
RP Mishna, F (reprint author), Univ Toronto, Factor Inwentash Fac Social Work, 246 Bloor St W, Toronto, ON M5S 1A1, Canada.
EM f.mishna@utoronto.ca
OI Mishna, Faye/0000-0003-2538-826X
CR Agatston PW, 2007, J ADOLESCENT HEALTH, V41, pS59, DOI 10.1016/j.jadohealth.2007.09.003
   Atlas RS, 1998, J EDUC RES, V92, P86, DOI 10.1080/00220679809597580
   Beran T., 2005, Journal of Educational Computing Research, V32, P265, DOI 10.2190/8YQM-B04H-PG4D-BLLH
   BERSON IR, 2002, MERIDIAN MIDDLE SCH, V5, P1
   Blais JJ, 2008, J YOUTH ADOLESCENCE, V37, P522, DOI 10.1007/s10964-007-9262-7
   Calvert SL, 2005, AM BEHAV SCI, V48, P590, DOI 10.1177/0002764204271508
   Charmaz K, 2006, CONSTRUCTING GROUNDE
   CRAIG WM, 2008, UNDERSTANDING ADDRES, pR19
   Creswell J. W, 1998, QUALITATIVE INQUIRY
   DAVIS A, 1996, HLTH ED J, V55, P363, DOI DOI 10.1177/001789699605500402
   Dehue F, 2008, CYBERPSYCHOL BEHAV, V11, P217, DOI 10.1089/cpb.2007.0008
   Glaser B., 1978, THEORETICAL SENSITIV
   Glaser B. G., 1967, DISCOVERY GROUDED TH
   Gross EF, 2004, J APPL DEV PSYCHOL, V25, P633, DOI 10.1016/j.appdev.2004.09.005
   Hanish L. D., 2000, PROFESSIONAL SCH COU, V4, P113
   Hawkins DL, 2001, SOC DEV, V10, P512
   Heary CM, 2002, J PEDIATR PSYCHOL, V27, P47, DOI 10.1093/jpepsy/27.1.47
   Hinduja S, 2008, DEVIANT BEHAV, V29, P129, DOI 10.1080/01639620701457816
   HOPPE MJ, 1995, EVALUATION REV, V19, P102, DOI 10.1177/0193841X9501900105
   Horner SD, 2000, RES NURS HEALTH, V23, P510, DOI 10.1002/1098-240X(200012)23:6<510::AID-NUR9>3.0.CO;2-L
   Jackson LA, 2006, DEV PSYCHOL, V42, P429, DOI 10.1037/0012-1649.42.3.429
   Juvonen J, 2008, J SCHOOL HEALTH, V78, P496, DOI 10.1111/j.1746-1561.2008.00335.x
   KOWALSKI R, 2008, CYBER B
   Kowalski RM, 2007, J ADOLESCENT HEALTH, V41, pS22, DOI 10.1016/j.jadohealth.2007.08.017
   KRUGER RA, 1994, FOCUS GROUPS PRACTIC
   Lenhart A, 2007, CYBERBULLYING ONLINE
   Li Q, 2007, COMPUT HUM BEHAV, V23, P1777, DOI 10.1016/j.chb.2005.10.005
   Livingstone S, 2008, CHILD SOC, V22, P314, DOI 10.1111/j.1099-0860.2008.00157.x
   Mishna F, 2005, CHILD SCH, V27, P217, DOI 10.1093/cs/27.4.217
   Mitchell KJ, 2007, CHILD MALTREATMENT, V12, P314, DOI 10.1177/1077559507305996
   MITCHELL KJ, 2003, J AGGRESS MALTREAT T, V8, P1
   Morgan D.L., 1998, FOCUS GROUP GUIDEBOO
   *NAT CHILDR HOM, 2005, MOB B SURV 2005
   O'Connell P, 1999, J ADOLESCENCE, V22, P437, DOI 10.1006/jado.1999.0238
   O'Connell R, 2004, EMERGING TRENDS PRIM
   Palfrey J, 2008, BORN DIGITAL UNDERST
   Patchin J. W., 2009, B SCHOOLYARD PREVENT
   PATCHIN JW, 2006, YOUTH VIOLENCE JUV J, V4, P148, DOI DOI 10.1177/1541204006286288
   Postmes T, 1998, COMMUN RES, V25, P689, DOI 10.1177/009365098025006006
   Postmes T, 1998, PSYCHOL BULL, V123, P238
   Raskauskas J, 2007, DEV PSYCHOL, V43, P564, DOI 10.1037/0012-1649.43.3.564
   Richards L., 1999, USING NVIVO QUALITAT
   Schrock A., 2008, ONLINE THREATS YOUTH
   Shariff S, 2009, CONFRONTING CYBER-BULLYING: WHAT SCHOOLS NEED TO KNOW TO CONTROL MISCONDUCT AND AVOID LEGAL CONSEQUENCES, P1, DOI 10.1017/CBO9780511551260
   Shariff S., 2007, MCGILL J ED, V16, P307
   Slonje R, 2008, SCAND J PSYCHOL, V49, P147, DOI 10.1111/j.1467-9450.2007.00611.x
   Strauss Anselm, 1998, BASICS QUALITATIVE R
   UN, 1998, UN CONV RIGHTS CHILD
   Valkenburg PM, 2007, DEV PSYCHOL, V43, P267, DOI 10.1037/0012-1649.43.2.267
   Williams KR, 2007, J ADOLESCENT HEALTH, V41, pS14, DOI 10.1016/j.jadohealth.2007.08.018
   Wolak J., 2006, ONLINE VICTIMIZATION
   Ybarra ML, 2007, J ADOLESCENT HEALTH, V41, pS42, DOI 10.1016/j.jadohealth.2007.09.004
   Ybarra ML, 2007, J ADOLESCENT HEALTH, V41, P189, DOI 10.1016/j.jadohealth.2007.03.005
   Ybarra ML, 2004, J CHILD PSYCHOL PSYC, V45, P1308, DOI 10.1111/j.1469-7610.2004.00328.x
   Ybarra ML, 2004, J ADOLESCENCE, V27, P319, DOI 10.1016/j.adolescence.2004.03.007
NR 55
TC 161
Z9 165
U1 4
U2 78
PU PERGAMON-ELSEVIER SCIENCE LTD
PI OXFORD
PA THE BOULEVARD, LANGFORD LANE, KIDLINGTON, OXFORD OX5 1GB, ENGLAND
SN 0190-7409
EI 1873-7765
J9 CHILD YOUTH SERV REV
JI Child. Youth Serv. Rev.
PD DEC
PY 2009
VL 31
IS 12
BP 1222
EP 1228
DI 10.1016/j.childyouth.2009.05.004
PG 7
WC Family Studies; Social Work
SC Family Studies; Social Work
GA 523XW
UT WOS:000272109400002
DA 2019-03-23
ER

PT J
AU Mishna, F
   Cook, C
   Gadalla, T
   Daciuk, J
   Solomon, S
AF Mishna, Faye
   Cook, Charlene
   Gadalla, Tahany
   Daciuk, Joanne
   Solomon, Steven
TI Cyber Bullying Behaviors Among Middle and High School Students
SO AMERICAN JOURNAL OF ORTHOPSYCHIATRY
LA English
DT Article
DE adolescents; Canada; cyber bullying; victimization; gender; ethnicity
ID INTERNET HARASSMENT; ADOLESCENTS ONLINE; SEXUAL-HARASSMENT;
   VICTIMIZATION; YOUTH; PEER; INTERVENTION; FRIENDS; PERSPECTIVES;
   INVOLVEMENT
AB Little research has been conducted that comprehensively examines cyber bullying with a large and diverse sample. The present study examines the prevalence, impact, and differential experience of cyber bullying among a large and diverse sample of middle and high school students (N = 2,186) from a large urban center. The survey examined technology use, cyber bullying behaviors, and the psychosocial impact of bullying and being bullied. About half (49.5%) of students indicated they had been bullied online and 33.7% indicated they had bullied others online. Most bullying was perpetrated by and to friends and participants generally did not tell anyone about the bullying. Participants reported feeling angry, sad, and depressed after being bullied online. Participants bullied others online because it made them feel as though they were funny, popular, and powerful, although many indicated feeling guilty afterward. Greater attention is required to understand and reduce cyber bullying within children's social worlds and with the support of educators and parents.
C1 [Mishna, Faye] Univ Toronto, Factor Intwentash Fac Social Work, Toronto, ON M5S 1V4, Canada.
RP Mishna, F (reprint author), Univ Toronto, Factor Intwentash Fac Social Work, Toronto, ON M5S 1V4, Canada.
EM f.mishna@utoronto.ca
OI Mishna, Faye/0000-0003-2538-826X
FU Bell Canada; Toronto District School Board and the Centre for
   Enhancement of Jewish Education (Mercaz Toronto)
FX This study was funded by Bell Canada. The authors acknowledge the
   support of the teachers and administrators at the Toronto District
   School Board and the Centre for Enhancement of Jewish Education (Mercaz
   Toronto). The authors would also like to thank the students and their
   parents for participating.
CR Agatston PW, 2007, J ADOLESCENT HEALTH, V41, pS59, DOI 10.1016/j.jadohealth.2007.09.003
   Atlas RS, 1998, J EDUC RES, V92, P86, DOI 10.1080/00220679809597580
   Beran T., 2005, Journal of Educational Computing Research, V32, P265, DOI 10.2190/8YQM-B04H-PG4D-BLLH
   Beran T., 2007, J STUDENT WELLBEING, V1, P15
   BERSON IR, 2002, MERIDIAN MIDDLE SCH, V5, P1
   Blais JJ, 2008, J YOUTH ADOLESCENCE, V37, P522, DOI 10.1007/s10964-007-9262-7
   Boyd D, 2008, YOUTH IDENTITY DIGIT, P199
   BRYANT JA, 2006, J COMPUT-MEDIAT COMM, V11, P577
   Campbell M, 2005, SOC CHANG 21 CENT C
   Casey-Cannon S., 2001, PROFESSIONAL SCH COU, V5, P138
   Craig WM, 2007, CAN PSYCHOL, V48, P86, DOI 10.1037/cp2007010
   Crick NR, 2002, J ABNORM CHILD PSYCH, V30, P599, DOI 10.1023/A:1020811714064
   Cullerton-Sen C, 2005, SCHOOL PSYCHOL REV, V34, P147
   DANE AV, 2001, DISS ABSTR INT A, V62, P1323
   Eslea M, 2000, EDUC RES, V42, P207, DOI 10.1080/001318800363845
   Finkelhor D., 2000, ONLINE VICTIMIZATION
   Gross EF, 2004, J APPL DEV PSYCHOL, V25, P633, DOI 10.1016/j.appdev.2004.09.005
   Grotpeter JK, 1996, CHILD DEV, V67, P2328, DOI 10.2307/1131626
   Hanish L. D., 2000, PROFESSIONAL SCH COU, V4, P113
   Hawkins DL, 2001, SOC DEV, V10, P512
   HINDUJA S, 2007, DEVIANT BEHAV, V29, P129
   Jackson LA, 2006, DEV PSYCHOL, V42, P429, DOI 10.1037/0012-1649.42.3.429
   James VH, 2005, SCHOOL PSYCHOL INT, V26, P71, DOI 10.1177/0143034305050895
   Juvonen J, 2008, J SCHOOL HEALTH, V78, P496, DOI 10.1111/j.1746-1561.2008.00335.x
   Kowalski R., 2008, CYBER BULLYING
   Kowalski RM, 2007, J ADOLESCENT HEALTH, V41, pS22, DOI 10.1016/j.jadohealth.2007.08.017
   Li Q, 2007, COMPUT HUM BEHAV, V23, P1777, DOI 10.1016/j.chb.2005.10.005
   Magid L. J., 1998, CHILD SAFETY INFORM
   McMaster LE, 2002, DEV PSYCHOPATHOL, V14, P91, DOI 10.1017/S0954579402001050
   Media Awareness Network, 2005, YOUNG CAN WIR WORLD
   Mishna F, 2005, CHILD SCH, V27, P217, DOI 10.1093/cs/27.4.217
   Mishna F, 2008, SCHOOL PSYCHOL INT, V29, P549, DOI 10.1177/0143034308099201
   Mitchell KJ, 2007, CHILD MALTREATMENT, V12, P314, DOI 10.1177/1077559507305996
   Mitchell KJ, 2007, J ADOLESCENT HEALTH, V40, P116, DOI 10.1016/j.jadohealth.2006.05.021
   Mitchell KJ, 2003, YOUTH SOC, V34, P330, DOI 10.1177/0044118X02250123
   MITCHELL KJ, 2003, J AGGRESS MALTREAT T, V8, P1
   Nansel TR, 2003, ARCH PEDIAT ADOL MED, V157, P348, DOI 10.1001/archpedi.157.4.348
   Newman RS, 2001, J EDUC PSYCHOL, V93, P398, DOI 10.1037//0022-0663.93.2.398
   Nie N. H., 2002, IT SOC, V1, P1
   O'Connell P, 1999, J ADOLESCENCE, V22, P437, DOI 10.1006/jado.1999.0238
   O'Connell R., 2004, CYBER STALKING ABUSI
   OLWEUS D, 1994, J CHILD PSYCHOL PSYC, V35, P1171, DOI 10.1111/j.1469-7610.1994.tb01229.x
   Palfrey J, 2008, BORN DIGITAL UNDERST
   Patchin J. W, 2009, BULLYING SCHOOLYARD
   PATCHIN JW, 2006, YOUTH VIOLENCE JUV J, V4, P148, DOI DOI 10.1177/1541204006286288
   Peskin MF, 2006, ADOLESCENCE, V41, P467
   Raskauskas J, 2007, DEV PSYCHOL, V43, P564, DOI 10.1037/0012-1649.43.3.564
   Roland E, 2000, AGGRESSIVE BEHAV, V26, P135, DOI 10.1002/(SICI)1098-2337(2000)26:1<135::AID-AB11>3.0.CO;2-3
   Schrock A., 2008, ONLINE THREATS YOUTH
   Shariff S., 2007, MCGILL J ED, V16, P307
   Shariff S., 2005, MCGILL J ED, V40, P467
   Slonje R, 2008, SCAND J PSYCHOL, V49, P147, DOI 10.1111/j.1467-9450.2007.00611.x
   Timmerman G, 2003, SEX ROLES, V48, P231, DOI 10.1023/A:1022821320739
   Tynes BM, 2007, DEV PSYCHOL, V43, P1312, DOI 10.1037/0012-1649.43.6.1312
   Valkenburg PM, 2007, DEV PSYCHOL, V43, P267, DOI 10.1037/0012-1649.43.2.267
   Vernberg E. M., 2001, J CLIN CHILD PSYCHOL, V30, P477, DOI DOI 10.1207/S15374424JCCP3004
   Williams KR, 2007, J ADOLESCENT HEALTH, V41, pS14, DOI 10.1016/j.jadohealth.2007.08.018
   Wolak J., 2007, Journal of Adolescent Health, V41, pS51, DOI 10.1016/j.jadohealth.2007.08.019
   Wolak J., 2006, ONLINE VICTIMIZATION
   Ybarra ML, 2007, J ADOLESCENT HEALTH, V41, pS31, DOI 10.1016/j.jadohealth.2007.09.010
   Ybarra ML, 2007, J ADOLESCENT HEALTH, V41, pS42, DOI 10.1016/j.jadohealth.2007.09.004
   Ybarra ML, 2007, J ADOLESCENT HEALTH, V41, P189, DOI 10.1016/j.jadohealth.2007.03.005
   Ybarra ML, 2004, J CHILD PSYCHOL PSYC, V45, P1308, DOI 10.1111/j.1469-7610.2004.00328.x
   Ybarra ML, 2004, J ADOLESCENCE, V27, P319, DOI 10.1016/j.adolescence.2004.03.007
NR 64
TC 153
Z9 155
U1 5
U2 82
PU WILEY-BLACKWELL
PI MALDEN
PA COMMERCE PLACE, 350 MAIN ST, MALDEN 02148, MA USA
SN 0002-9432
J9 AM J ORTHOPSYCHIAT
JI Am. J. Orthopsychiatr.
PD JUL
PY 2010
VL 80
IS 3
BP 362
EP 374
DI 10.1111/j.1939-0025.2010.01040.x
PG 13
WC Psychiatry; Social Work
SC Psychiatry; Social Work
GA 626RF
UT WOS:000279983900010
PM 20636942
HC Y
HP N
DA 2019-03-23
ER

PT J
AU Wang, J
   Nansel, TR
   Iannotti, RJ
AF Wang, Jing
   Nansel, Tonja R.
   Iannotti, Ronald J.
TI Cyber and Traditional Bullying: Differential Association With Depression
SO JOURNAL OF ADOLESCENT HEALTH
LA English
DT Article
DE Cyber bullying; Traditional bullying; Depression
ID SCHOOL
AB Purpose: The study compared levels of depression among bullies, victims, and bully-victims of traditional (physical, verbal, and relational) and cyber bullying that is a relatively new form of bullying. The study also examined the association between depression and frequency of involvement in each form of bullying.
   Methods: A U. S. nationally representative sample of students in grades 6-10 (N = 7,313) completed the bullying and depression items in the Health Behavior in School-Aged Children 2005 Survey.
   Results: Depression was associated with each of the four forms of bullying. Cyber victims reported higher depression than bullies or bully-victims, a result not observed in other forms of bullying. For physical, verbal, and relational bullies, the frequently-involved group of victims and bully victims reported a significantly higher level of depression than the corresponding occasionally involved group. For cyber bullying, differences were found only between the occasional and frequent victims.
   Conclusion: Results indicated the importance of further study of cyber bullying because its association with depression was distinct from traditional forms of bullying. Published by Elsevier Inc. on behalf of Society for Adolescent Health and Medicine.
C1 [Wang, Jing; Nansel, Tonja R.; Iannotti, Ronald J.] Eunice Kennedy Shriver Natl Inst Child Hlth & Hum, Div Epidemiol Stat & Prevent Res, Prevent Res Branch, NIH, Bethesda, MD 20892 USA.
RP Wang, J (reprint author), Eunice Kennedy Shriver Natl Inst Child Hlth & Hum, Div Epidemiol Stat & Prevent Res, Prevent Res Branch, NIH, 6100 Execut Blvd,MSC 7510, Bethesda, MD 20892 USA.
EM wangji2@mail.nih.gov
OI Nansel, Tonja/0000-0002-8298-7595
FU Eunice Kennedy Shriver National Institute of Child Health and Human
   Development; Maternal and Child Health Bureau of the Health Resources
   and Services Administration
FX This research was supported by the Intramural Research Program of the
   Eunice Kennedy Shriver National Institute of Child Health and Human
   Development and the Maternal and Child Health Bureau of the Health
   Resources and Services Administration.
CR Dahlberg L.L., 2005, MEASURING VIOLENCE R
   Hawker DSJ, 2000, J CHILD PSYCHOL PSYC, V41, P441, DOI 10.1111/1469-7610.00629
   Juvonen J, 2003, PEDIATRICS, V112, P1231, DOI 10.1542/peds.112.6.1231
   Olweus D, 1996, Patent, Patent No. [N-5015, 5015]
   Pellegrini AD, 1998, J APPL DEV PSYCHOL, V19, P165, DOI 10.1016/S0193-3973(99)80034-3
   Roberts C, 2007, J PUBLIC HEALTH-HEID, V15, P179, DOI 10.1007/s10389-007-0100-x
   Schnohr CW, 2008, SOC INDIC RES, V89, P79, DOI 10.1007/s11205-007-9221-4
   Smith PK, 2008, J CHILD PSYCHOL PSYC, V49, P376, DOI 10.1111/j.1469-7610.2007.01846.x
   StataCorp LP, 2005, STAT STAT SOFTW REL
   Wang J, 2009, J ADOLESCENT HEALTH, V45, P368, DOI 10.1016/j.jadohealth.2009.03.021
NR 10
TC 150
Z9 156
U1 3
U2 67
PU ELSEVIER SCIENCE INC
PI NEW YORK
PA 360 PARK AVE SOUTH, NEW YORK, NY 10010-1710 USA
SN 1054-139X
J9 J ADOLESCENT HEALTH
JI J. Adolesc. Health
PD APR
PY 2011
VL 48
IS 4
BP 415
EP 417
DI 10.1016/j.jadohealth.2010.07.012
PG 3
WC Psychology, Developmental; Public, Environmental & Occupational Health;
   Pediatrics
SC Psychology; Public, Environmental & Occupational Health; Pediatrics
GA 733ED
UT WOS:000288243800016
PM 21402273
OA Green Accepted
DA 2019-03-23
ER

PT J
AU Mitchell, KJ
   Ybarra, M
   Finkelhor, D
AF Mitchell, Kimberly J.
   Ybarra, Michele
   Finkelhor, David
TI The relative importance of online victimization in understanding
   depression, delinquency, and substance use
SO CHILD MALTREATMENT
LA English
DT Article
DE delinquency; depression; Internet; substance use; youth; victimization
ID POLY-VICTIMIZATION; INTERNET USERS; YOUTH; RISK; CHILDREN;
   SYMPTOMATOLOGY; QUESTIONNAIRE; HARASSMENT; BEHAVIORS; ABUSE
AB This article explores the relationship between online and offline forms of interpersonal victimization, with depressive symptomatology, delinquency, and substance use. In a national sample of 1, 501 youth Internet users (ages 10-17 years), 5 7 % reported some form of offline interpersonal victimization (e.g., bullying, sexual abuse), and 23% reported an online interpersonal victimization (i.e., sexual solicitation and harassment) in the past year. Nearly three fourths (73 %) of youth reporting an online victimization also reported an offline victimization. Virtually all types of online and offline victimization were independently related to depressive symptomatology, delinquent behavior, and substance use. Even after adjusting for the total number of different offline victimizations, youth with online sexual solicitation were still almost 2 times more likely to report depressive symptomatology and high substance use. Findings reiterate the importance of screening for a variety of different types of victimization in mental health settings, including both online and offline forms.
C1 Univ New Hampshire, CCRC, Durham, NH 03824 USA.
   Univ New Hampshire, Family Res Lab, Durham, NH 03824 USA.
RP Mitchell, KJ (reprint author), Univ New Hampshire, CCRC, Durham, NH 03824 USA.
RI castro, teresa/G-2533-2011
OI castro, teresa/0000-0002-7148-9443
CR Aftab P., 2000, PARENTS GUIDE PROTEC
   American Psychiatric Association, 2000, DIAGN STAT MAN MENT
   BONEYMCCOY S, 1995, CHILD ABUSE NEGLECT, V19, P1401, DOI 10.1016/0145-2134(95)00104-9
   Chang JJ, 2003, J ADOLESCENT HEALTH, V32, P272, DOI 10.1016/S1054-139X(02)00564-5
   Finkelhor D, 2005, CHILD ABUSE NEGLECT, V29, P1297, DOI 10.1016/j.chiabu.2005.06.005
   Finkelhor D, 2005, CHILD ABUSE NEGLECT, V29, P383, DOI 10.1016/j.chiabu.2004.11.001
   Finkelhor D, 1996, Violence Vict, V11, P3
   Finkelhor D., 2000, ONLINE VICTIMIZATION
   Finkelhor D, 2007, CHILD ABUSE NEGLECT, V31, P7, DOI 10.1016/j.chiabu.2006.06.008
   HIBBARD RA, 1990, J CLIN PSYCHOL, V46, P211, DOI 10.1002/1097-4679(199003)46:2<211::AID-JCLP2270460215>3.0.CO;2-C
   Holt MK, 2003, J APPL SCH PSYCHOL, V19, P81, DOI [10.1300/J008v19n02_06, DOI 10.1300/J008V19N02_]
   Hughes H. M., 1989, J FAMILY VIOLENCE, V4, P197
   Lebo HJ, 2001, UCLA INTERNET REPORT
   Lenhart A., 2005, TEENS TECHNOLOGY YOU
   Lenhart A, 2001, TEENAGE LIFE ONLINE
   Mitchell K. J., 2007, J AGGRESSION MALTREA, V15, P39, DOI DOI 10.1300/J146V15N02_03
   Mitchell KJ, 2007, AM J PREV MED, V32, P532, DOI 10.1016/j.amepre.2007.02.001
   Mitchell KJ, 2001, JAMA-J AM MED ASSOC, V285, P3011, DOI 10.1001/jama.285.23.3011
   Naar-King S, 2002, J FAM VIOLENCE, V17, P133, DOI 10.1023/A:1015057416979
   Saunders BE, 2003, J INTERPERS VIOLENCE, V18, P356, DOI 10.1177/0886260502250840
   Sedlak A. J., 2002, NATL ESTIMATES MISSI
   Turner HA, 2006, SOC SCI MED, V62, P13, DOI 10.1016/j.socscimed.2005.05.030
   TUROW J, 2000, INTERNET FAMILY 2000
   Wolak J, 2003, J ADOLESCENCE, V26, P105, DOI 10.1016/S0140-1971(02)00114-8
   Wolak J., 2006, ONLINE VICTIMIZATION
   Ybarra ML, 2007, ARCH PEDIAT ADOL MED, V161, P138, DOI 10.1001/archpedi.161.2.138
   Ybarra ML, 2004, J CHILD PSYCHOL PSYC, V45, P1308, DOI 10.1111/j.1469-7610.2004.00328.x
   Ybarra ML, 2004, J ADOLESCENCE, V27, P319, DOI 10.1016/j.adolescence.2004.03.007
   Ybarra ML, 2004, CYBERPSYCHOL BEHAV, V7, P247, DOI 10.1089/109493104323024500
   Zhang J, 1998, JAMA-J AM MED ASSOC, V280, P1690, DOI 10.1001/jama.280.19.1690
NR 30
TC 150
Z9 154
U1 0
U2 37
PU SAGE PUBLICATIONS INC
PI THOUSAND OAKS
PA 2455 TELLER RD, THOUSAND OAKS, CA 91320 USA
SN 1077-5595
J9 CHILD MALTREATMENT
JI Child Maltreatment
PD NOV
PY 2007
VL 12
IS 4
BP 314
EP 324
DI 10.1177/1077559507305996
PG 11
WC Family Studies; Social Work
SC Family Studies; Social Work
GA 224XD
UT WOS:000250480800002
PM 17954938
DA 2019-03-23
ER

PT J
AU Bewick, BM
   Trusler, K
   Barkham, M
   Hill, AJ
   Cahill, J
   Mulhern, B
AF Bewick, Bridgette M.
   Trusler, Karen
   Barkham, Michael
   Hill, Andrew J.
   Cahill, Jane
   Mulhern, Brendan
TI The effectiveness of web-based interventions designed to decrease
   alcohol consumption - A systematic review
SO PREVENTIVE MEDICINE
LA English
DT Review
DE alcohol; brief interventions; web-based; personalized feedback;
   systematic review
ID PERSONALIZED NORMATIVE FEEDBACK; RANDOMIZED CONTROLLED-TRIAL;
   COLLEGE-STUDENTS; PROBLEM DRINKING; HAZARDOUS DRINKING; INTERNET;
   FEASIBILITY; DRINKERS; COMMUNICATION; EFFICACY
AB Objective. To review the published literature on the effectiveness of web-based interventions designed to decrease consumption of alcohol and/or prevent alcohol abuse.
   Method. Relevant articles published up to, and including, May 2006 were identified through electronic searches of Medline, PsycInfo, Embase, Cochrane Library, ASSIA, Web of Science and Science Direct. Reference lists of all articles identified for inclusion were checked for articles of relevance. An article was included if its stated or implied purpose was to evaluate a web-based intervention designed to decrease consumption of alcohol and/or to prevent alcohol abuse. Studies were reliably selected and quality-assessed, and data were independently extracted and interpreted by two authors.
   Results. Initial searches identified 191 articles of which 10 were eligible for inclusion. Of these, five provided a process evaluation only, with the remaining five providing some pre- to post-intervention measure of effectiveness. In general the percentage quality criteria met was relatively low and only one of the 10 articles selected was a randomized control trial.
   Conclusion. The current review provides inconsistent evidence on the effectiveness of electronic screening and brief intervention (eSBI) for alcohol use. Process research suggests that web-based interventions are generally well received. However further controlled trials are needed to fully investigate their efficacy, to determine which elements are keys to outcome and to understand if different elements are required in order to engage low-and high-risk drinkers. (C) 2008 Elsevier Inc. All rights reserved.
C1 [Bewick, Bridgette M.; Trusler, Karen; Hill, Andrew J.; Mulhern, Brendan] Univ Leeds, Leeds Inst Hlth Sci, Leeds LS2 9JL, W Yorkshire, England.
   [Cahill, Jane] Univ Leeds, Psychol Therapies Res Ctr, Leeds LS2 9JL, W Yorkshire, England.
   [Barkham, Michael] Univ Sheffield, Ctr Psychol Serv Res, Sheffield S10 2TN, S Yorkshire, England.
RP Bewick, BM (reprint author), Univ Leeds, Leeds Inst Hlth Sci, Charles Thackrah Bldg, Leeds LS2 9JL, W Yorkshire, England.
EM b.m.bewick@leeds.ac.uk
RI Barkham, Michael/A-2547-2010
OI Bewick, Bridgette/0000-0001-5752-5623; Barkham,
   Michael/0000-0003-1687-6376; Mulhern, Brendan/0000-0003-3656-8063
CR AGOSTINELLI G, 1995, J DRUG EDUC, V25, P31, DOI 10.2190/XD56-D6WR-7195-EAL3
   Bendtsen P, 2006, ADDICT BEHAV, V31, P777, DOI 10.1016/j.addbeh.2005.06.002
   BIEN TH, 1993, ADDICTION, V88, P315, DOI 10.1111/j.1360-0443.1993.tb00820.x
   Borsari B, 2000, J CONSULT CLIN PSYCH, V68, P728, DOI 10.1037//0022-006X.68.4.728
   Chiauzzi E, 2005, J AM COLL HEALTH, V53, P263, DOI 10.3200/JACH.53.6.263-274
   Cloud R.N., 2001, ALCOHOL TREAT Q, V19, P23, DOI DOI 10.1300/J020V19N02_
   *COCHR COLL, 2002, COMP PROGR VERS 4 2
   Collins SE, 2002, J STUD ALCOHOL, V63, P559, DOI 10.15288/jsa.2002.63.559
   Copeland J, 2004, J SUBST ABUSE TREAT, V26, P109, DOI 10.1016/S0740-5472(03)00165-X
   Cunningham JA, 2005, ADDICT BEHAV, V30, P1517, DOI 10.1016/j.addbeh.2005.03.003
   Cunningham JA, 2000, J STUD ALCOHOL, V61, P794, DOI 10.15288/jsa.2000.61.794
   Deeks JJ, 2003, HEALTH TECHNOL ASSES, V7, P27
   Downs SH, 1998, J EPIDEMIOL COMMUN H, V52, P377, DOI 10.1136/jech.52.6.377
   EVERS KE, 2005, J MED INTERNET RES, V7
   Fotheringham MJ, 2000, AM J PREV MED, V19, P113, DOI 10.1016/S0749-3797(00)00188-4
   Harris RP, 2001, AM J PREV MED, V20, P21, DOI 10.1016/S0749-3797(01)00261-6
   Humphreys K, 2001, J STUD ALCOHOL, V62, P528, DOI 10.15288/jsa.2001.62.528
   Kirsch SED, 2004, CIN-COMPUT INFORM NU, V22, P8
   Kunst H, 2002, BRIT MED J, V324, P581, DOI 10.1136/bmj.324.7337.581
   Kypri K, 2004, ADDICTION, V99, P1410, DOI 10.1111/j.1360-0443.2004.00847.x
   Kypri K, 2005, PREV MED, V41, P761, DOI 10.1016/j.ypmed.2005.07.010
   Kypri K, 2005, CURR OPIN PSYCHIATR, V18, P229, DOI 10.1097/01.yco.0000165591.75681.ab
   Kypri K, 2003, ALCOHOL ALCOHOLISM, V38, P626, DOI 10.1093/alcalc/agg121
   Lieberman DZ, 2003, CYBERPSYCHOL BEHAV, V6, P677, DOI 10.1089/109493103322725478
   Linke S, 2004, ALCOHOL ALCOHOLISM, V39, P29, DOI 10.1093/alcalc/agh004
   Matano RA, 2000, J BEHAV HEALTH SER R, V27, P152, DOI 10.1007/BF02287310
   Moore MJ, 2005, J AM COLL HEALTH, V54, P38, DOI 10.3200/JACH.54.1.38-44
   Moyer A, 2004, ALCOHOL RES HEALTH, V28, P44
   Moyer A, 2002, ADDICTION, V97, P279, DOI 10.1046/j.1360-0443.2002.00018.x
   Neighbors C, 2004, J CONSULT CLIN PSYCH, V72, P434, DOI 10.1037/0022-006X.72.3.434
   Neuhauser L, 2003, J HEALTH PSYCHOL, V8, P7, DOI 10.1177/1359105303008001426
   Ritterband LM, 2003, PROF PSYCHOL-RES PR, V34, P527, DOI 10.1037/0735-7028.34.5.527
   Saitz R, 2004, PREV MED, V39, P969, DOI 10.1016/j.ypmed.2004.04.011
   STEYN R, 2003, GLOBAL INTERNET POPU
   Vickers AJ, 2001, BMJ-BRIT MED J, V323, P1123, DOI 10.1136/bmj.323.7321.1123
   Viera AJ, 2005, FAM MED, V37, P360
   Walters ST, 2000, J DRUG EDUC, V30, P361, DOI 10.2190/JHML-0JPD-YE7L-14CT
   Walters ST, 2005, J SUBST ABUSE TREAT, V29, P139, DOI 10.1016/j.jsat.2005.05.006
   Walters ST, 2005, ADDICT BEHAV, V30, P1168, DOI 10.1016/j.addbeh.2004.12.005
   West DM, 2003, HARV INT J PRESS-POL, V8, P104, DOI 10.1177/1081180X02251050
   White HR, 2006, INT J DRUG POLICY, V17, P310, DOI 10.1016/j.drugpo.2006.02.006
   White HR, 2006, J STUD ALCOHOL, V67, P309, DOI 10.15288/jsa.2006.67.309
NR 42
TC 149
Z9 151
U1 3
U2 40
PU ACADEMIC PRESS INC ELSEVIER SCIENCE
PI SAN DIEGO
PA 525 B ST, STE 1900, SAN DIEGO, CA 92101-4495 USA
SN 0091-7435
J9 PREV MED
JI Prev. Med.
PD JUL
PY 2008
VL 47
IS 1
BP 17
EP 26
DI 10.1016/j.ypmed.2008.01.005
PG 10
WC Public, Environmental & Occupational Health; Medicine, General &
   Internal
SC Public, Environmental & Occupational Health; General & Internal Medicine
GA 324VE
UT WOS:000257546700002
PM 18302970
DA 2019-03-23
ER

PT J
AU Zhang, SX
   Golbraikh, A
   Oloff, S
   Kohn, H
   Tropsha, A
AF Zhang, Shuxing
   Golbraikh, Alexander
   Oloff, Scott
   Kohn, Harold
   Tropsha, Alexander
TI A novel automated lazy learning QSAR (ALL-QSAR) approach: Method
   development, applications, and virtual screening of chemical databases
   using validated ALL-QSAR models
SO JOURNAL OF CHEMICAL INFORMATION AND MODELING
LA English
DT Article
ID ELECTROTOPOLOGICAL STATE INDEXES; HIV-1 PROTEASE INHIBITORS;
   BIOLOGICAL-ACTIVITY; DRUG DESIGN; SEMICARBAZONES; INFORMATION;
   ANTAGONISTS; SIMILARITY; PREDICTION; REGRESSION
AB A novel automated lazy learning quantitative structure-activity relationship (ALL-QSAR) modeling approach has been developed on the basis of the lazy learning theory. The activity of a test compound is predicted from a locally weighted linear regression model using chemical descriptors and the biological activity of the training set compounds most chemically similar to this test compound. The weights with which training set compounds are included in the regression depend on the similarity of those compounds to a test compound. We have applied the ALL-QSAR method to several experimental chemical data sets including 48 anticonvulsant agents with known ED50 values, 48 dopamine D-1-receptor antagonists with known competitive binding affinities (K-i), and a Tetrahymena pyriformis data set containing 250 phenolic compounds with toxicity IGC(50) values. When applied to database screening, models developed for anticonvulsant agents identified several known anticonvulsant compounds that were not only absent in the training set but highly chemically dissimilar to the training set compounds. This initial success indicates that ALL-QSAR can be further exploited as a general tool for accurate bioactivity prediction and database screening in drug design and discovery. Because of its local nature, the ALL-QSAR approach appears to be especially well-suited for the development of highly predictive models for the sparse or unevenly distributed data sets.
C1 Univ N Carolina, Sch Pharm, Div Med Chem & Nat Prod, Chapel Hill, NC 27599 USA.
RP Tropsha, A (reprint author), Univ N Carolina, Sch Pharm, Div Med Chem & Nat Prod, CB 7360 Beard Hall, Chapel Hill, NC 27599 USA.
EM Alex_Tropsha@unc.edu
RI Tropsha, Alexander/G-6245-2014; Zhang, Shuxing/F-9942-2014
FU NIGMS NIH HHS [R01 GM066940-01A1, R01 GM066940, GM066940]; NHGRI NIH HHS
   [P20 HG003898, P20HG003898]
CR Aha DW, 1997, ARTIF INTELL REV, V11, P7, DOI 10.1023/A:1006538427943
   Armengol E, 2003, LECT NOTES ARTIF INT, V2774, P919
   Armengol E, 2003, ARTIF INTELL REV, V20, P121, DOI 10.1023/A:1026076312419
   Atkeson C. G., 1992, MEMORY BASED APPROAC, P503
   Atkeson CG, 1997, ARTIF INTELL REV, V11, P75, DOI 10.1023/A:1006511328852
   Atkeson CG, 1997, ARTIF INTELL REV, V11, P11, DOI 10.1023/A:1006559212014
   ATKESON CG, 1988, USING ASSOCIATIVE CO, P792
   Bellman R. E., 1961, ADAPTIVE CONTROL PRO
   CLEVELAND WS, 1981, AM STAT, V35, P54, DOI 10.2307/2683591
   Cronin MTD, 2002, CHEMOSPHERE, V49, P1201, DOI 10.1016/S0045-6535(02)00508-8
   Demiriz A, 1999, INTELLIGENT ENG SYST, V9, P809
   DEMIRIZ A, 2000, APPL ALGORITHMS COMP, P1
   DIETRICH SW, 1980, J MED CHEM, V23, P1201, DOI 10.1021/jm00185a010
   Dimmock JR, 1996, J MED CHEM, V39, P3984, DOI 10.1021/jm9603025
   Dimmock JR, 2000, EUR J MED CHEM, V35, P241, DOI 10.1016/S0223-5234(00)00123-9
   Draper NR, 1981, APPLIED REGRESSION A, P1
   Golbraikh A, 2003, J COMPUT AID MOL DES, V17, P241, DOI 10.1023/A:1025386326946
   Golbraikh A, 2002, J MOL GRAPH MODEL, V20, P269, DOI 10.1016/S1093-3263(01)00123-1
   HADJIPAVLOULITINA D, 1994, CHEM REV, V94, P1483, DOI 10.1021/cr00030a002
   *HALL ASS CONS, 2002, MOLC Z VERS 4 05
   HALL LH, 1995, J CHEM INF COMP SCI, V35, P1074, DOI 10.1021/ci00028a019
   Hall LH, 2001, J MOL GRAPH MODEL, V20, P4, DOI 10.1016/S1093-3263(01)00097-3
   HALL LH, 1995, J CHEM INF COMP SCI, V35, P1039, DOI 10.1021/ci00028a014
   HALL LH, 1991, QUANT STRUCT-ACT REL, V10, P43, DOI 10.1002/qsar.19910100108
   Hansch C, 2004, BIOORGAN MED CHEM, V12, P3391, DOI 10.1016/j.bmc.2003.11.037
   HANSCH C, 1963, J AM CHEM SOC, V85, P2817, DOI 10.1021/ja00901a033
   Hansch C, 2001, CHEM REV, V101, P619, DOI 10.1021/cr0000067
   Helma C., 2006, MOL DIVERS, P1
   Kier L. B., 1976, MOL CONNECTIVITY CHE
   KIER LB, 1975, J MED CHEM, V18, P1272, DOI 10.1021/jm00246a025
   KLEIN TE, 1986, ACS SYM SER, V306, P147, DOI 10.1021/bk-1986-0306.ch013
   Kovatcheva A, 2004, J CHEM INF COMP SCI, V44, P582, DOI 10.1021/ci034203t
   Kubinyi H, 1997, DRUG DISCOV TODAY, V2, P457, DOI 10.1016/S1359-6446(97)01079-9
   KUBINYI H, 1986, CHEM UNSERER ZEIT, V20, P191, DOI 10.1002/ciuz.19860200605
   Kumar R., 2004, INTERNET ELECT J MOL, V3, P118
   Kurup A, 2003, CURR MED CHEM, V10, P1679, DOI 10.2174/0929867033457070
   MINOR DL, 1994, J MED CHEM, V37, P4317, DOI 10.1021/jm00051a008
   NIKOLOVA N, 2003, QSAR COMB SCI, V22, P1006, DOI DOI 10.1002/QSAR.200330831
   Oloff S, 2006, J CHEM INF MODEL, V46, P844, DOI 10.1021/ci050065r
   Oloff S, 2005, J MED CHEM, V48, P7322, DOI 10.1021/jm049116m
   Perez C, 1998, J MED CHEM, V41, P836, DOI 10.1021/jm970535b
   PRESS WH, 1992, NUMERICAL RECIPES FO, P1
   RENCHER AC, 2002, METHODS MULTIVARIATE, P1
   Schultz T W, 1996, SAR QSAR Environ Res, V5, P99, DOI 10.1080/10629369608031710
   Shen M, 2004, J MED CHEM, V47, P2356, DOI 10.1021/jm030584q
   Tropsha A, 2003, QSAR COMB SCI, V22, P69, DOI 10.1002/qsar.200390007
   Wettschereck D, 1997, ARTIF INTELL REV, V11, P273, DOI 10.1023/A:1006593614256
   Willett P, 2000, CURR OPIN BIOTECH, V11, P85, DOI 10.1016/S0958-1669(99)00059-2
   WYRICK SD, 1994, J LABELLED COMPD RAD, V34, P131, DOI 10.1002/jlcr.2580340205
   XUE CX, 2004, CHEM INF COMPUT SCI, V44, P669
   Yao XJ, 2004, J CHEM INF COMP SCI, V44, P1257, DOI 10.1021/ci049965i
   Zhang SX, 2006, J MED CHEM, V49, P2713, DOI 10.1021/jm050260x
   Zheng WF, 2000, J CHEM INF COMP SCI, V40, P185, DOI 10.1021/ci980033m
NR 53
TC 147
Z9 149
U1 1
U2 11
PU AMER CHEMICAL SOC
PI WASHINGTON
PA 1155 16TH ST, NW, WASHINGTON, DC 20036 USA
SN 1549-9596
J9 J CHEM INF MODEL
JI J. Chem Inf. Model.
PD SEP 25
PY 2006
VL 46
IS 5
BP 1984
EP 1995
DI 10.1021/ci060132x
PG 12
WC Chemistry, Medicinal; Chemistry, Multidisciplinary; Computer Science,
   Information Systems; Computer Science, Interdisciplinary Applications
SC Pharmacology & Pharmacy; Chemistry; Computer Science
GA 086VS
UT WOS:000240701700014
PM 16995729
OA Green Accepted
DA 2019-03-23
ER

PT J
AU Basch, E
   Artz, D
   Dulko, D
   Scher, K
   Sabbatini, P
   Hensley, M
   Mitra, N
   Speakman, J
   McCabe, M
   Schrag, D
AF Basch, E
   Artz, D
   Dulko, D
   Scher, K
   Sabbatini, P
   Hensley, M
   Mitra, N
   Speakman, J
   McCabe, M
   Schrag, D
TI Patient online self-reporting of toxicity symptoms during chemotherapy
SO JOURNAL OF CLINICAL ONCOLOGY
LA English
DT Article
ID QUALITY-OF-LIFE; COOPERATIVE-ONCOLOGY-GROUP; FUNCTIONAL ASSESSMENT;
   PROSTATE-CANCER; CLINICAL-TRIALS; LUNG-CANCER; HEALTH; OUTCOMES;
   COMMUNICATION; THERAPY
AB Purpose Tracking symptoms related to treatment toxicity is standard practice in routine care and during clinical trials. Currently, clinicians collect symptom information via complex and often inefficient mechanisms, but there is growing interest in collecting outcome information directly from patients.
   Patients and Methods The National Cancer Institute Common Terminology Criteria for Adverse Events schema for seven common symptoms was adapted into a Web-based patient-reporting system, accessible from desktop computers in outpatient clinics and from home computers. Eighty patients with gynecologic malignancies beginning standard chemotherapy regimens were enrolled between April and September 2004. During an 8-week observation period, participants were encouraged to log in and report symptoms at each follow-up visit, or alternatively, to access the system from home.
   Results All patients completed an initial log in. At each subsequent appointment, most enrollees (80% to 85%) reported symptoms using the online system, with a mean of three follow-up visits per patient during the observation period (range, one to six). Sixty of 80 patients (75%) logged in at least once from home. Use was significantly associated with prior Internet experience. Forty-two severe toxicities (grade 3 to 4) entered from home prompted seven clinician interventions. Most patients (96%) found the system useful and would recommend it to others.
   Conclusion Patients are capable of reporting symptoms experienced during chemotherapy using a Web-based interface. Assessment in the clinical trial setting and comparison of direct patient-versus clinician-based approaches for reporting symptoms and their severity are warranted. (c) 2005 by American Society of Clinical Oncology.
C1 Mem Sloan Kettering Canc Ctr, Dept Epidemiol & Biostat, New York, NY 10021 USA.
   Mem Sloan Kettering Canc Ctr, Dept Med, New York, NY 10021 USA.
   Mem Sloan Kettering Canc Ctr, Dept Nursing, New York, NY 10021 USA.
   Mem Sloan Kettering Canc Ctr, Dept Informat Serv, New York, NY 10021 USA.
   Mem Sloan Kettering Canc Ctr, Off Phys Chief, New York, NY 10021 USA.
RP Basch, E (reprint author), Mem Sloan Kettering Canc Ctr, Dept Epidemiol & Biostat, 1275 York Ave, New York, NY 10021 USA.
EM basche@mskcc.org
FU NCI NIH HHS [K07 CA124851]
CR Acquadro C, 2003, VALUE HEALTH, V6, P522, DOI 10.1046/j.1524-4733.2003.65309.x
   Bjorner JB, 2003, QUAL LIFE RES, V12, P887, DOI 10.1023/A:1026175112538
   Cella D, 2004, SEMIN ONCOL, V31, P11, DOI 10.1053/j.seminoncol.2004.04.008
   Cella D, 2003, CANCER, V98, P822, DOI 10.1002/cncr.11578
   CELLA DF, 1993, J CLIN ONCOL, V11, P570, DOI 10.1200/JCO.1993.11.3.570
   Eton DT, 2003, J CLIN ONCOL, V21, P1536, DOI 10.1200/JCO.2003.07.128
   Fairclough DL, 2004, STAT METHODS MED RES, V13, P115, DOI 10.1191/0962280204sm357ra
   Fairclough DL, 2002, DESIGN ANAL QUALITY
   FOWLER FJ, 1993, UROLOGY, V42, P622, DOI 10.1016/0090-4295(93)90524-E
   Fromme EK, 2004, J CLIN ONCOL, V22, P3485, DOI 10.1200/JCO.2004.03.025
   Goldberg RM, 2002, J CLIN ONCOL, V20, P4591, DOI 10.1200/JCO.2002.03.039
   Gwede Clement K, 2002, J Oncol Manag, V11, P15
   Johnson JA, 1998, PHARMACOECONOMICS, V13, P421, DOI 10.2165/00019053-199813040-00005
   Le P P, 1995, Proc Annu Symp Comput Appl Med Care, P839
   Litwin MS, 1999, J CLIN ONCOL, V17, P2882, DOI 10.1200/JCO.1999.17.9.2882
   Litwin MS, 1998, J UROLOGY, V159, P1988, DOI 10.1016/S0022-5347(01)63222-1
   Mair F, 2000, BRIT MED J, V320, P1517, DOI 10.1136/bmj.320.7248.1517
   Mooney KH, 2002, CANCER PRACT, V10, P147, DOI 10.1046/j.1523-5394.2002.103006.x
   OKEN MM, 1982, AM J CLIN ONCOL-CANC, V5, P649, DOI 10.1097/00000421-198212000-00014
   Rabin R, 2001, ANN MED, V33, P337, DOI 10.3109/07853890109002087
   Robinson TN, 1998, JAMA-J AM MED ASSOC, V280, P1264, DOI 10.1001/jama.280.14.1264
   Sargent DJ, 2000, J NATL CANCER I, V92, P1011, DOI 10.1093/jnci/92.12.1011
   Seo Pearl H, 2004, Clin Prostate Cancer, V3, P38, DOI 10.3816/CGC.2004.n.011
   Tannock IF, 2004, NEW ENGL J MED, V351, P1502, DOI 10.1056/NEJMoa040720
   *US DEP HHS, 1999, SCI PAN INT COMM HLT
   Velikova G, 2004, J CLIN ONCOL, V22, P714, DOI 10.1200/JCO.2004.06.078
   Velikova G, 1999, J CLIN ONCOL, V17, P998, DOI 10.1200/JCO.1999.17.3.998
   Velikova G, 2000, J CLIN ONCOL, V19, P2064, DOI 10.1200/JCO.2001.19.7.2064
   Vogelzang NJ, 1997, SEMIN HEMATOL, V34, P4
   Ware JE, 2003, QUAL LIFE RES, V12, P935, DOI 10.1023/A:1026115230284
   Webster Kimberly, 2003, Health Qual Life Outcomes, V1, P79, DOI 10.1186/1477-7525-1-79
   Wiklund I, 2004, FUND CLIN PHARMACOL, V18, P351, DOI 10.1111/j.1472-8206.2004.00234.x
   Wright EP, 2003, J CLIN ONCOL, V21, P374, DOI 10.1200/JCO.2003.11.044
NR 33
TC 147
Z9 148
U1 0
U2 10
PU AMER SOC CLINICAL ONCOLOGY
PI ALEXANDRIA
PA 330 JOHN CARLYLE ST, STE 300, ALEXANDRIA, VA 22314 USA
SN 0732-183X
J9 J CLIN ONCOL
JI J. Clin. Oncol.
PD MAY 20
PY 2005
VL 23
IS 15
BP 3552
EP 3561
DI 10.1200/JCO.2005.04.275
PG 10
WC Oncology
SC Oncology
GA 929NI
UT WOS:000229352400036
PM 15908666
DA 2019-03-23
ER

PT J
AU Difede, J
   Cukor, J
   Jayasinghe, N
   Patt, I
   Jedel, S
   Spielman, L
   Giosan, C
   Hoffman, HG
AF Difede, JoAnn
   Cukor, Judith
   Jayasinghe, Nimali
   Patt, Ivy
   Jedel, Sharon
   Spielman, Lisa
   Giosan, Cezar
   Hoffman, Hunter G.
TI Virtual reality exposure therapy for the treatment of Posttraumatic
   stress disorder following September 11, 2001
SO JOURNAL OF CLINICAL PSYCHIATRY
LA English
DT Article
ID VIETNAM VETERANS; TERRORIST ATTACKS; FLOODING THERAPY; GRADED EXPOSURE;
   ASSAULT VICTIMS; COMBAT VETERANS; SPIDER PHOBIA; RAPE VICTIMS; IN-VIVO;
   PTSD
AB Objective: This preliminary study endeavored to evaluate the use of virtual reality (VR) enhanced exposure therapy for the treatment of posttraumatic stress disorder (PTSD) consequent to the World Trade Center attacks of September 11,2001.
   Method: Participants were assigned to a VR treatment (N = 13) or a waitlist control (N = 8) group and were mostly middle-aged, male disaster workers. All participants were diagnosed with PTSD according to DSM-IV-TR criteria using the Clinician-Administered PTSD Scale (CAPS). The study was conducted between February 2002 and August 2005 in offices located in outpatient buildings of a hospital campus.
   Results: Analysis of variance showed a significant interaction of time by group (p < .01) on CAPS scores, with a between-groups posttreatment effect size of 1.54. The VR group showed a significant decline in CAPS scores compared with the waitlist group (p < .01).
   Conclusions: Our preliminary data suggest that VR is an effective treatment tool for enhancing exposure therapy for both civilians and disaster workers with PTSD and may be especially useful for those patients who cannot engage in imaginal exposure therapy.
C1 Cornell Univ, Weill Med Coll, Dept Psychiat, New York, NY 10021 USA.
   Univ Washington, Dept Psychol, Human Interface Technol Lab, Seattle, WA 98195 USA.
RP Difede, J (reprint author), Cornell Univ, Weill Med Coll, Dept Psychiat, 525 E 68th St,Box 200, New York, NY 10021 USA.
EM jdifede@nied.cornell.edu
RI Giosan, Cezar/J-7426-2015; Winstein, Carolee/A-8375-2008
OI Giosan, Cezar/0000-0002-1260-6830; 
FU NIMH NIH HHS [R21MH6216S]
CR Beck A. T., 1996, MANUAL BECK DEPRESSI
   Blake D. D., 1990, BEHAV THER, V13, P187, DOI DOI 10.1007/BF02105408
   Blanchard EB, 2004, BEHAV RES THER, V42, P745, DOI 10.1016/S0005-7967(03)00201-8
   Blanchard EB, 2003, BEHAV RES THER, V41, P79, DOI 10.1016/S0005-7967(01)00131-0
   Botella C, 2000, BEHAV THER, V31, P583, DOI 10.1016/S0005-7894(00)80032-5
   Botella C, 1998, BEHAV RES THER, V36, P239, DOI 10.1016/S0005-7967(97)10006-7
   BOUDEWYNS PA, 1990, BEHAV THER, V21, P63, DOI 10.1016/S0005-7894(05)80189-3
   Bradley R, 2005, AM J PSYCHIAT, V162, P214, DOI 10.1176/appi.ajp.162.2.214
   Campbell D. T., 1979, QUASI EXPT DESIGN
   Carlin AS, 1997, BEHAV RES THER, V35, P153, DOI 10.1016/S0005-7967(96)00085-X
   Cohen J., 1988, STAT POWER ANAL BEHA
   COOPER NA, 1989, BEHAV THER, V20, P381, DOI 10.1016/S0005-7894(89)80057-7
   DEROGATIS LR, 1982, BRIEF S INVENTORY BS
   Difede J, 2002, CYBERPSYCHOL BEHAV, V5, P529, DOI 10.1089/109493102321018169
   Difede J, 2006, 9 11 MENTAL HLTH WAK, P333
   Ehlers A, 1998, J TRAUMA STRESS, V11, P457, DOI 10.1023/A:1024448511504
   Emmelkamp PMG, 2002, BEHAV RES THER, V40, P509, DOI 10.1016/S0005-7967(01)00023-7
   *EXP CONS GUID GRO, 1999, J CLIN PSYCHIAT S11, V60, P3
   First M. B., 1997, STRUCTURED CLIN INTE
   FOA EB, 1991, J CONSULT CLIN PSYCH, V59, P715, DOI 10.1037//0022-006X.59.5.715
   Foa EB, 1999, J CONSULT CLIN PSYCH, V67, P194, DOI 10.1037//0022-006X.67.2.194
   FOA EB, 1995, J CONSULT CLIN PSYCH, V63, P948, DOI 10.1037/0022-006X.63.6.948
   FOA EB, 1986, PSYCHOL BULL, V99, P20, DOI 10.1037/0033-2909.99.1.20
   Frueh BC, 1996, BEHAV RES THER, V34, P533, DOI 10.1016/0005-7967(96)00020-4
   Galea S, 2002, NEW ENGL J MED, V346, P982, DOI 10.1056/NEJMsa013404
   Garcia-Palacios A, 2002, BEHAV RES THER, V40, P983, DOI 10.1016/S0005-7967(01)00068-7
   Glynn SM, 1999, J CONSULT CLIN PSYCH, V67, P243, DOI 10.1037//0022-006X.67.2.243
   GREEN BL, 1993, INSTRUMENTATION STRE, P366
   HACKMANN A, 2004, J TRAUMA STRESS, V17, P23
   Hickling EJ, 1997, BEHAV RES THER, V35, P191, DOI 10.1016/S0005-7967(96)00090-3
   Hickling EJ, 1999, INT HDB ROAD TRAFFIC, P321
   Hodges LF, 2001, IEEE COMPUT GRAPH, V21, P25, DOI 10.1109/38.963458
   Hofmann SG, 2003, J ANXIETY DISORD, V17, P573, DOI 10.1016/S0887-6185(02)00227-X
   Jaycox LH, 1998, J CONSULT CLIN PSYCH, V66, P185, DOI 10.1037/0022-006X.66.1.185
   KEANE TM, 1989, BEHAV THER, V20, P245, DOI 10.1016/S0005-7894(89)80072-3
   Kessler RC, 2000, J CLIN PSYCHIAT, V61, P4
   *NEW YORK CIT DEP, COMM NEEDS ASS LOW M
   Pitman RK, 1996, COMPR PSYCHIAT, V37, P409, DOI 10.1016/S0010-440X(96)90024-3
   Resick PA, 2002, J CONSULT CLIN PSYCH, V70, P867, DOI 10.1037//0022-006X.70.4.867
   RIZZO AA, 1998, VIRTUAL ENV CLIN PSY, P21
   ROSENCZWEIG CC, 2002, PSYCHOL IMPACT HELPI, V9, P502
   Rothbaum BO, 2006, BEHAV THER, V37, P80, DOI 10.1016/j.beth.2005.04.004
   ROTHBAUM BO, 1995, AM J PSYCHIAT, V152, P626
   Rothbaum BO, 1996, BEHAV RES THER, V34, P477, DOI 10.1016/0005-7967(96)00007-1
   Rothbaum BO, 2000, EFFECTIVE TREATMENTS FOR PTSD, P60
   Rothbaum BO, 2001, J CLIN PSYCHIAT, V62, P617, DOI 10.4088/JCP.v62n0808
   Rothbaum BO, 1999, BEHAV MODIF, V23, P507, DOI 10.1177/0145445599234001
   ROTHBAUM BO, 1995, BEHAV THER, V26, P547, DOI 10.1016/S0005-7894(05)80100-5
   Rothbaum BO, 2000, J CONSULT CLIN PSYCH, V68, P1020, DOI 10.1037//0022-006X.68.6.1020
   Rothbaum BO, 1999, J TRAUMA STRESS, V12, P263, DOI 10.1023/A:1024772308758
   Schlenger WE, 2002, JAMA-J AM MED ASSOC, V288, P581, DOI 10.1001/jama.288.5.581
   Schnurr PP, 2001, CONTROL CLIN TRIALS, V22, P74, DOI 10.1016/S0197-2456(00)00118-5
   SHROUT PE, 1979, PSYCHOL BULL, V86, P420, DOI 10.1037/0033-2909.86.2.420
   Tarrier N, 1999, J CONSULT CLIN PSYCH, V67, P13, DOI 10.1037/0022-006X.67.1.13
   THOMPSON JA, 1995, BRIT J CLIN PSYCHOL, V34, P407, DOI 10.1111/j.2044-8260.1995.tb01475.x
   VANDERKOLK BA, 1995, J TRAUMA STRESS, V8, P505, DOI 10.1002/jts.2490080402
   Vincelli F, 1999, Cyberpsychol Behav, V2, P241, DOI 10.1089/cpb.1999.2.241
   WEATHERS FW, 1993, PTSD CHEKLIST PCL RE
   Wolpe J, 1973, PRACTICE BEHAV THERA
   Zimand E., 2001, IMMERSION QUESTIONNA
NR 60
TC 146
Z9 149
U1 1
U2 38
PU PHYSICIANS POSTGRADUATE PRESS
PI MEMPHIS
PA P O BOX 240008, MEMPHIS, TN 38124 USA
SN 0160-6689
J9 J CLIN PSYCHIAT
JI J. Clin. Psychiatry
PD NOV
PY 2007
VL 68
IS 11
BP 1639
EP 1647
DI 10.4088/JCP.v68n1102
PG 9
WC Psychology, Clinical; Psychiatry
SC Psychology; Psychiatry
GA 234QQ
UT WOS:000251179200002
PM 18052556
DA 2019-03-23
ER

PT J
AU Freeman, D
   Pugh, K
   Antley, A
   Slater, M
   Bebbington, P
   Gittins, M
   Dunn, G
   Kuipers, E
   Fowler, D
   Garety, P
AF Freeman, Daniel
   Pugh, Katherine
   Antley, Angus
   Slater, Mel
   Bebbington, Paul
   Gittins, Matthew
   Dunn, Graham
   Kuipers, Elizabeth
   Fowler, David
   Garety, Philippa
TI Virtual reality study of paranoid thinking in the general population
SO BRITISH JOURNAL OF PSYCHIATRY
LA English
DT Review
ID PERSECUTORY DELUSIONS; PSYCHOTIC SYMPTOMS; IDEATION; SCALE; STATE;
   QUESTIONNAIRE; VALIDATION; PSYCHOLOGY; WORRY
AB Background
   Judging whether we can trust other people is central to social interaction, despite being error-prone. A fear of others can be instilled by the contemporary political and social climate. Unfounded mistrust is called paranoia, and in severe forms is a central symptom of schizophrenia.
   Aims
   To demonstrate that individuals without severe mental illness in the general population experience unfounded paranoid thoughts, and to determine factors predictive of paranoia using the first laboratory method of capturing the experience.
   Method
   Two hundred members of the general public were comprehensively assessed, and then entered a virtual reality train ride populated by neutral characters. Ordinal logistic regressions (controlling for age, gender, ethnicity, education, intellectual functioning, socio-economic status, train use, playing of computer games) were used to determine predictors of paranoia.
   Results
   The majority agreed that the characters were neutral, or even thought they were friendly. However, a substantial minority reported paranoid concerns. Paranoia was strongly predicted by anxiety, worry, perceptual anomalies and cognitive inflexibility.
   Conclusions
   This is the most unambiguous demonstration of paranoid ideation in the general public so far. Paranoia can be understood in terms of cognitive factors. The use of virtual reality should lead to rapid advances in the understanding of paranoia.
   Declaration of interest None.
   Funding detailed in Acknowledgements.
C1 [Freeman, Daniel; Pugh, Katherine; Kuipers, Elizabeth; Garety, Philippa] Kings Coll London, Inst Psychiat, Dept Psychol, London SE5 8AF, England.
   [Antley, Angus; Slater, Mel] UCL, Dept Comp Sci, London WC1E 6BT, England.
   [Slater, Mel] Univ Politecn Cataluna, Barcelona, Spain.
   [Bebbington, Paul] UCL, Dept Mental Hlth Sci, Royal Free & Univ Coll Med Sch, London WC1E 6BT, England.
   [Gittins, Matthew; Dunn, Graham] Univ Manchester, Hlth Methodol Res Grp, Sch Community Based Med, Manchester M13 9PL, Lancs, England.
   [Fowler, David] Univ E Anglia, Sch Med, Norwich NR4 7TJ, Norfolk, England.
RP Freeman, D (reprint author), Kings Coll London, Inst Psychiat, Dept Psychol, POB 77, London SE5 8AF, England.
EM D.Freeman@op.kcl.ac.uk
RI Freeman, Daniel/C-6851-2009; Garety, Philippa/B-2795-2009; Kuipers,
   Elizabeth/A-3683-2009; Bebbington, Paul/C-1939-2008; Slater,
   Mel/M-5210-2014; Garety, Philippa/F-9755-2014
OI Freeman, Daniel/0000-0002-2541-2197; Bebbington,
   Paul/0000-0002-6030-7456; Slater, Mel/0000-0002-6223-0050; Garety,
   Philippa/0000-0002-5637-1340
FU Wellcome Trust
CR Bell V, 2006, SCHIZOPHRENIA BULL, V32, P366, DOI 10.1093/schbul/sbj014
   Belsley D. A., 1980, REGRESSION DIAGNOSTI
   BOYCE P, 1989, AUST NZ J PSYCHIAT, V23, P341
   DITOMMASO E, 1993, PERS INDIV DIFFER, V14, P127, DOI 10.1016/0191-8869(93)90182-3
   EATON WW, 1991, J NERV MENT DIS, V179, P689, DOI 10.1097/00005053-199111000-00007
   Fowler D, 2006, PSYCHOL MED, V36, P749, DOI 10.1017/S0033291706007355
   Frecon E, 2001, PRESENCE-TELEOP VIRT, V10, P109, DOI 10.1162/105474601750182351
   Freeman D, 2005, J NERV MENT DIS, V193, P309, DOI 10.1097/01.nmd.0000161686.53245.70
   Freeman D, 2003, J NERV MENT DIS, V191, P509, DOI 10.1097/01.nmd.0000082212.83842.fe
   Freeman D, 2002, BRIT J CLIN PSYCHOL, V41, P331, DOI 10.1348/014466502760387461
   Freeman D, 2005, BRIT J PSYCHIAT, V186, P427, DOI 10.1192/bjp.186.5.427
   Freeman D, 2000, BRIT J CLIN PSYCHOL, V39, P407, DOI 10.1348/014466500163400
   Freeman D, 2006, OVERCOMING PARANOID
   FREEMAN D, IN PRESS PARANOIA 21
   FREEMAN D, IN PRESS PERSECUTORY
   Freeman D, 2007, CLIN PSYCHOL REV, V27, P425, DOI 10.1016/j.cpr.2006.10.004
   Freeman D, 2007, J NERV MENT DIS, V195, P781, DOI 10.1097/NMD.0b013e318145a0a9
   Garety PA, 2005, J ABNORM PSYCHOL, V114, P373, DOI 10.1037/0021-843X.114.3.373
   Green CEL, 2008, PSYCHOL MED, V38, P101, DOI 10.1017/S0033291707001638
   HOCKING RR, 1976, BIOMETRICS, V32, P1, DOI 10.2307/2529336
   Kawachi I, 1997, AM J PUBLIC HEALTH, V87, P1491, DOI 10.2105/AJPH.87.9.1491
   Kennedy RS, 1993, INT J AVIAT PSYCHOL, V3, P203, DOI [10.1207/s15327108ijap0303_3, DOI 10.1207/S15327108IJAP0303_3]
   LOVIBOND PF, 1995, BEHAV RES THER, V33, P335, DOI 10.1016/0005-7967(94)00075-U
   Marsden J, 1998, ADDICTION, V93, P1857, DOI 10.1046/j.1360-0443.1998.9312185711.x
   MARTIN MM, 1995, PSYCHOL REP, V76, P623, DOI 10.2466/pr0.1995.76.2.623
   MEYER TJ, 1990, BEHAV RES THER, V28, P487, DOI 10.1016/0005-7967(90)90135-6
   Myin-Germeys I, 2003, CURR OPIN PSYCHIATR, V16, P443, DOI 10.1097/01.yco.0000079208.36371.cd
   Olfson M, 2002, AM J PSYCHIAT, V159, P1412, DOI 10.1176/appi.ajp.159.8.1412
   Poulton R, 2000, ARCH GEN PSYCHIAT, V57, P1053, DOI 10.1001/archpsyc.57.11.1053
   Sanchez-Vives MV, 2005, NAT REV NEUROSCI, V6, P332, DOI 10.1038/nrn1651
   SARASON IG, 1987, J SOC PERS RELAT, V4, P497, DOI 10.1177/0265407587044007
   Slater M, 1998, HUM FACTORS, V40, P469, DOI 10.1518/001872098779591368
   TALLIS F, 1992, PERS INDIV DIFFER, V13, P161, DOI 10.1016/0191-8869(92)90038-Q
   Valmaggia LR, 2007, BRIT J PSYCHIAT, V191, pS63, DOI 10.1192/bjp.191.51.s63
   van Os J, 2003, EPIDEMIOLOGY SCHIZOP, P364
   VASEY MW, 1992, COGNITIVE THER RES, V16, P505, DOI 10.1007/BF01175138
   Wechsler D., 1999, WECHSLER ABBREVIATED
   WOLFE J, 1997, ASSESSING PSYCHOL TR
NR 38
TC 142
Z9 144
U1 2
U2 55
PU ROYAL COLLEGE OF PSYCHIATRISTS
PI LONDON
PA BRITISH JOURNAL OF PSYCHIATRY 17 BELGRAVE SQUARE, LONDON SW1X 8PG,
   ENGLAND
SN 0007-1250
J9 BRIT J PSYCHIAT
JI Br. J. Psychiatry
PD APR
PY 2008
VL 192
IS 4
BP 258
EP 263
DI 10.1192/bjp.bp.107.044677
PG 6
WC Psychiatry
SC Psychiatry
GA 289IQ
UT WOS:000255048600004
PM 18378984
OA Bronze, Green Published
DA 2019-03-23
ER

PT J
AU Bolliger, SA
   Thali, MJ
   Ross, S
   Buck, U
   Naether, S
   Vock, P
AF Bolliger, Stephan A.
   Thali, Michael J.
   Ross, Steffen
   Buck, Ursula
   Naether, Silvio
   Vock, Peter
TI Virtual autopsy using imaging: bridging radiologic and forensic
   sciences. A review of the Virtopsy and similar projects
SO EUROPEAN RADIOLOGY
LA English
DT Article
DE forensic imaging; virtopsy; computed tomography; magnetic resonance
   imaging; surface scanning
ID COMPUTED-TOMOGRAPHY MSCT; MAGNETIC-RESONANCE MICROSCOPY; MRI;
   DOCUMENTATION; CT; EXPERIENCE; MEDICINE; SURFACE; RECONSTRUCTION;
   ANIMATION
AB The transdisciplinary research project Virtopsy is dedicated to implementing modern imaging techniques into forensic medicine and pathology in order to augment current examination techniques or even to offer alternative methods. Our project relies on three pillars: three-dimensional (3D) surface scanning for the documentation of body surfaces, and both multislice computed tomography (MSCT) and magnetic resonance imaging (MRI) to visualise the internal body. Three-dimensional surface scanning has delivered remarkable results in the past in the 3D documentation of patterned injuries and of objects of forensic interest as well as whole crime scenes. Imaging of the interior of corpses is performed using MSCT and/or MRI. MRI, in addition, is also well suited to the examination of surviving victims of assault, especially choking, and helps visualise internal injuries not seen at external examination of the victim. Apart from the accuracy and three-dimensionality that conventional documentations lack, these techniques allow for the re-examination of the corpse and the crime scene even decades later, after burial of the corpse and liberation of the crime scene. We believe that this virtual, non-invasive or minimally invasive approach will improve forensic medicine in the near future.
C1 [Bolliger, Stephan A.; Thali, Michael J.; Ross, Steffen; Buck, Ursula; Naether, Silvio] Univ Bern, Inst Forens Med, Ctr Forens Imaging & Virtopsy, CH-3012 Bern, Switzerland.
   [Vock, Peter] Univ Bern, Dept Diagnost Radiol, Inselspital, CH-3012 Bern, Switzerland.
RP Bolliger, SA (reprint author), Univ Bern, Inst Forens Med, Ctr Forens Imaging & Virtopsy, CH-3012 Bern, Switzerland.
EM stephan.bolliger@irm.unibe.ch
CR Aghayev E, 2006, AM J ROENTGENOL, V187, P209, DOI 10.2214/AJR.05.0222
   AGHAYEV E, 2006, FORENSIC SCI INT, V166, P199
   Bisset R, 1998, BRIT MED J, V317, P1450, DOI 10.1136/bmj.317.7170.1450
   Bisset RAL, 2002, BRIT MED J, V324, P1423, DOI 10.1136/bmj.324.7351.1423
   BROGDON BG, 1998, FORENSIC RADIOLOGY
   Brookes JAS, 1996, LANCET, V348, P1139, DOI 10.1016/S0140-6736(96)02287-8
   Buck U, 2007, FORENSIC SCI INT, V170, P20, DOI 10.1016/j.forsciint.2006.08.024
   DEDOUIT F, 2007, FORENSIC SCI INT, V52, P960
   Dirnhofer R, 2006, RADIOGRAPHICS, V26, P1305, DOI 10.1148/rg.265065001
   Engelke K, 1999, RADIOLOGE, V39, P203, DOI 10.1007/s001170050497
   Grabherr S, 2006, AJR, V187, P515
   Hart BL, 1996, AM J FOREN MED PATH, V17, P217, DOI 10.1097/00000433-199609000-00008
   Jackowski C, 2005, FORENSIC SCI INT, V151, P157, DOI 10.1016/j.forsciint.2005.01.015
   Jackowski C, 2005, FORENSIC SCI INT, V149, P11, DOI 10.1016/j.forsciint.2004.05.019
   Jackowski C, 2004, J FORENSIC SCI, V49, P1339
   JACKOWSKI C, 2005, J FORENSIC SCI, V50, P1157
   Jackowski C, 2006, J FORENSIC SCI, V51, P1134, DOI 10.1111/j.1556-4029.2006.00207.x
   JOHNSON GA, 1993, MAGN RESON QUART, V9, P1
   Levy AD, 2006, RADIOLOGY, V240, P522, DOI 10.1148/radiol.2402050972
   LJUNG P, 2006, T VIS COMPUT GRAPH, V12, P869
   Lundberg GD, 1998, JAMA-J AM MED ASSOC, V280, P1273, DOI 10.1001/jama.280.14.1273
   Patriquin L, 2001, J MAGN RESON IMAGING, V13, P277, DOI 10.1002/1522-2586(200102)13:2<277::AID-JMRI1040>3.0.CO;2-W
   POULSEN K, 2006, FORENSIC SCI INT
   Roberts ISD, 2003, HISTOPATHOLOGY, V42, P424, DOI 10.1046/j.1365-2559.2003.01614.x
   ROS PR, 1990, MAGN RESON IMAGING, V8, P303, DOI 10.1016/0730-725X(90)90103-9
   Rutty GN, 2007, RECHTSMEDIZIN, V17, P21
   Scheurer E, 2005, NMR BIOMED, V18, P163, DOI 10.1002/nbm.934
   Thali MJ, 2003, FORENSIC SCI INT, V135, P115, DOI 10.1016/S0379-0738(03)00205-6
   Thali MJ, 2003, J FORENSIC SCI, V48, P1356
   Thali MJ, 2005, J FORENSIC SCI, V50, P428
   Thali MJ, 2006, J FORENSIC SCI, V51, P113, DOI 10.1111/j.1556-4029.2005.00019.x
   Thali MJ, 2004, MAGN RESON IMAGING, V22, P1131, DOI 10.1016/j.mri.2004.08.019
   Thali MJ, 2003, FORENSIC SCI INT, V138, P8, DOI 10.1016/S0379-0738(03)00225-1
   Thali MJ, 2003, J FORENSIC SCI, V48, P386
   Thali MJ, 2003, J FORENSIC SCI, V48, P1336
   Thali MJ, 2002, J FORENSIC SCI, V47, P1041
   VOGEL H, 1997, ECHOMED, V41, P13
   Woodward PJ, 1997, AM J ROENTGENOL, V168, P41, DOI 10.2214/ajr.168.1.8976917
   WULLENWEBER R, 1977, Z RECHTSMED, V80, P227, DOI 10.1007/BF02114619
   Yen K, 2005, J MAGN RESON IMAGING, V22, P501, DOI 10.1002/jmri.20396
   Yen K, 2004, J FORENSIC SCI, V49, P799
   JAP SOC AUTOPSY IMAG
NR 42
TC 137
Z9 140
U1 3
U2 26
PU SPRINGER
PI NEW YORK
PA 233 SPRING STREET, NEW YORK, NY 10013 USA
SN 0938-7994
J9 EUR RADIOL
JI Eur. Radiol.
PD FEB
PY 2008
VL 18
IS 2
BP 273
EP 282
DI 10.1007/s00330-007-0737-4
PG 10
WC Radiology, Nuclear Medicine & Medical Imaging
SC Radiology, Nuclear Medicine & Medical Imaging
GA 258RZ
UT WOS:000252888500009
PM 17705044
DA 2019-03-23
ER

PT J
AU Fultz, SL
   Skanderson, M
   Mole, LA
   Gandhi, N
   Bryant, K
   Crystal, S
   Justice, AC
AF Fultz, Shawn L.
   Skanderson, Melissa
   Mole, Larry A.
   Gandhi, Neel
   Bryant, Kendall
   Crystal, Stephen
   Justice, Amy C.
TI Development and verification of a "virtual" cohort using the national VA
   health information system
SO MEDICAL CARE
LA English
DT Article
DE cohort studies; databases; HIV; information systems; validation studies;
   veterans
ID HUMAN-IMMUNODEFICIENCY-VIRUS; ADMINISTRATIVE DATA; MEDICAID CLAIMS;
   DRUG-USERS; VETERANS; AIDS; SCHIZOPHRENIA; MORTALITY; HOSPITALIZATION;
   BENEFICIARIES
AB Background: The VA's integrated electronic medical record makes it possible to create a "virtual" cohort of veterans with and without HIV infection to monitor trends in utilization, toxicity, and outcomes.
   Objectives: We sought to develop a virtual cohort of HIV-infected veterans by adapting an existing algorithm, verifying this algorithm against independent clinical data, and finally identifying demographically-similar HIV-uninfected comparators.
   Research Design: Subjects were identified from VA administrative data in fiscal years 1998-2003 using a modified existing algorithm, then linked with Immunology Case Registry (ICR, the VA's HIV registry) and Pharmacy Benefits Management (centralized database of outpatient prescriptions) to verify accuracy of identification. The algorithm was modified to maximize positive predictive value (PPV) against ICR. Finally, 2 HIV-uninfected comparators were matched to each HIV-infected subject.
   Results: Using a single HIV code, 30,564 subjects were identified (positive predictive value 69%). Modification to require > 1 outpatient or I inpatient code improved the positive predictive value to 88%. The lack of confirmatory laboratory and pharmacy data for the majority of subjects with a single outpatient code also supported this change. Of subjects identified with the modified algorithm, 89% had confirmatory evidence. When the modified algorithm was applied to fiscal years 1997-2004, 33,420 HIV-infected subjects were identified. Two HIV-uninfected comparators were matched to each subject for an overall cohort sample of 100,260.
   Conclusions: In the HAART era, HIV-related codes are sufficient for identifying HIV-infected subjects from administrative data when patients with a single outpatient code are excluded. A large cohort of HIV-infected subjects and matched comparators can be identified from existing VA administrative datasets.
C1 VA Connecticut Healthcare Syst, West Haven, CT 06516 USA.
   Yale Univ, Sch Med, New Haven, CT USA.
   VA Pittsburgh Healthcare Syst, Pittsburgh, PA USA.
   Ctr Qual Management Publ Hlth, VA Palo Alto Hlth Care Syst, Palo Alto, CA USA.
   Emory Univ, Sch Med, Atlanta, GA USA.
   NIAAA, NIH, Bethesda, MD USA.
   Rutgers State Univ, New Brunswick, NJ 08903 USA.
RP Justice, AC (reprint author), VA Connecticut Healthcare Syst, Bldg 35A,Room 2-212 11 ACSLG,950 Campbell Ave, West Haven, CT 06516 USA.
EM amy.justice2@va.gov
FU NIA NIH HHS [K08 AG00826]; PHS HHS [U01-13566]
CR Bagchi A, 2004, SCHIZOPHR RES, V71, P435, DOI 10.1016/j.schres.2004.02.021
   Butt AA, 2004, HEPATOLOGY, V40, P115, DOI 10.1002/hep.20289
   Crystal S, 2003, J AM GERIATR SOC, V51, P1718, DOI 10.1046/j.1532-5415.2003.51555.x
   Crystal S, 2001, J GEN INTERN MED, V16, P850, DOI 10.1046/j.1525-1497.2001.01025.x
   *CTR MED MED SEV, 2005, CMS DEL EL HLTH REC
   Fasciano NJ, 1998, HEALTH CARE FINANC R, V19, P19
   Fultz SL, 2004, AM J MED, V116, P420, DOI 10.1016/j.amjmed.2003.10.011
   Goldner EM, 2003, PSYCHIAT SERV, V54, P1017, DOI 10.1176/appi.ps.54.7.1017
   Gordon HS, 2005, MED CARE, V43, P159, DOI 10.1097/00005650-200502000-00009
   Justice AC, 2006, MED CARE, V44, pS13, DOI 10.1097/01.mlr.0000223741.02074.66
   KEYES M, 1991, J ACQ IMMUN DEF SYND, V4, P1015
   Laine C, 2002, J ACQ IMMUN DEF SYND, V29, P270
   LLOYD SS, 1985, JAMA-J AM MED ASSOC, V254, P1330, DOI 10.1001/jama.254.10.1330
   LURIE N, 1992, HOSP COMMUNITY PSYCH, V43, P69
   McGinnis KA, 2003, AM J PUBLIC HEALTH, V93, P1728, DOI 10.2105/AJPH.93.10.1728
   OWENS DK, 2003, MED DECIS MAKING, V23, P569
   Palella FJ, 1998, NEW ENGL J MED, V338, P853, DOI 10.1056/NEJM199803263381301
   Peabody JW, 2004, MED CARE, V42, P1066, DOI 10.1097/00005650-200411000-00005
   PHILLIPS BR, 2003, CARING VETERANS HIV
   Powell Kenneth E, 2003, J Public Health Manag Pract, V9, P291
   Sambamoorthi U, 2002, J ACQ IMMUN DEF SYND, V30, P429, DOI 10.1097/01.QAI.0000017061.80535.24
   Tseng CL, 2005, MED CARE, V43, P88
   Turner BJ, 2003, CLIN INFECT DIS, V37, pS457, DOI 10.1086/377558
   Walkup J, 2001, J CLIN PSYCHIAT, V62, P174, DOI 10.4088/JCP.v62n0307
   Walkup JT, 2004, MED CARE, V42, P756, DOI 10.1097/01.mlr.0000132749.20897.46
   Ward MM, 2005, EPIDEMIOLOGY, V16, P270, DOI 10.1097/01.ede.0000153643.88019.92
   1999, PROFESSINAL ICD 9 CM
NR 27
TC 137
Z9 138
U1 0
U2 7
PU LIPPINCOTT WILLIAMS & WILKINS
PI PHILADELPHIA
PA 530 WALNUT ST, PHILADELPHIA, PA 19106-3621 USA
SN 0025-7079
J9 MED CARE
JI Med. Care
PD AUG
PY 2006
VL 44
IS 8
SU 2
BP S25
EP S30
DI 10.1097/01.mlr.0000223670.00890.74
PG 6
WC Health Care Sciences & Services; Health Policy & Services; Public,
   Environmental & Occupational Health
SC Health Care Sciences & Services; Public, Environmental & Occupational
   Health
GA 069IB
UT WOS:000239438500004
PM 16849965
DA 2019-03-23
ER

PT J
AU Echeburua, E
   de Corral, P
AF Echeburua, Enrique
   de Corral, Paz
TI Addiction to new technologies and to online social networking in young
   people: A new challenge
SO ADICCIONES
LA Spanish
DT Editorial Material
DE Internet and social network addiction; risk factors; prevention
   strategies; psychological treatment
ID PERSONALITY-DISORDERS; INTERNET ADDICTION; STUDENTS
AB The Internet and virtual social networks are new technologies that have had most impact on young people and have provided many benefits to their users. However, some people become obsessed with the Internet, are unable to control their use of it, and may put their work and relationships in jeopardy. This paper addresses the issue of the maladaptive use of these technologies. Internet use and abuse are related to psychosocial variables, such as psychological vulnerability, life stress and family and social support. There are some specific risk factors for abuse of virtual social networks among young people. Certain alarm signs appear before a hobby becomes an addiction. The concept of "Internet addiction" has been proposed as an explanation for uncontrollable and harmful use of this technology. Symptoms of excessive Internet use can be identified with the criteria used to diagnose other chemical or non-chemical addictions. Prevention strategies in both home and school settings should be implemented on the basis of behavioral risk factors and demographic characteristics. The goal of treatment for this type of addiction, unlike the case of other addictions, cannot be total abstinence, but rather controlled use. The psychological treatment of choice appears to be stimulus control and gradual exposure to Internet, followed by a cognitive-behavioral intervention in relapse prevention. There is a need for more information about young Internet abusers and about the most appropriate programs for treating them. More research is required on the enhancement of motivation for treatment and the types of brief intervention available in relation to the problematic use of Internet among young people. The implications of the present review for clinical practice and possible future research directions in this field are discussed, as well as the problems as yet unsolved.
C1 [Echeburua, Enrique] Univ Basque Country, Fac Psicol, San Sebastian 20018, Spain.
RP Echeburua, E (reprint author), Univ Basque Country, Fac Psicol, Avda Tolosa 70, San Sebastian 20018, Spain.
EM enrique.echeburua@ehu.es
RI Echeburua, Enrique/F-9033-2010; Corral, Paz/D-4077-2011
OI Echeburua, Enrique/0000-0001-7654-0781; 
CR Alonso-Fernandez F., 1996, OTRAS DROGAS
   Becona E, 2006, ADICCION NUEVAS TECN
   Becona E., 2009, ADICCION NUEVAS TECN, P77
   Davis RA, 2001, COMPUT HUM BEHAV, V17, P187, DOI 10.1016/S0747-5632(00)00041-8
   Echeburua E, 2005, ALCOHOL ALCOHOLISM, V40, P323, DOI 10.1093/alcalc/agh158
   ECHEBURUA E, 2001, ABUSO ALCOHOL
   Echeburua E., 1998, MONOGRAFIAS PSIQUIAT, V2, P38
   Echeburua E., 2009, ADICCION NUEVAS TECN, P29
   Echeburua E., 1994, CLIN SALUD, V5, P251
   ECHEBURUA E, 2006, TRATADO SET TRASTORN, V1, P461
   Echeburua E., 1999, ADICCIONES SIN DROGA
   Echeburua E, 2007, ALCOHOL ALCOHOLISM, V42, P618, DOI 10.1093/alcalc/agm050
   Estallo J.A, 2001, ANUARIO PSICOLOGIA, V32, P95
   Estevez L, 2009, ADICCION NUEVAS TECN, P101
   Fundacion Pfizer, 2009, JUV RED SOC INT
   Del Castillo JAG, 2008, ADICCIONES, V20, P131
   Greenfield D.N, 2009, ADICCION NUEVAS TECN, P189
   Griffiths M, 2000, CYBERPSYCHOL BEHAV, V3, P211, DOI 10.1089/109493100316067
   Johansson A, 2004, SCAND J PSYCHOL, V45, P223, DOI 10.1111/j.1467-9450.2004.00398.x
   Labrador F. J., 2009, ADICCION NUEVAS TECN, P45
   MARKS I, 1990, BRIT J ADDICT, V85, P1389
   Mayorgas M. J, 2009, ADICCION NUEVAS TECN, P221
   Miller WR, 1999, ENTREVISTA MOTIVACIO
   Munoz-Rivas M. J., 2003, ADICCIONES, V15, P137, DOI DOI 10.20882/ADICCI0NES.437
   Potenza MN, 2006, ADDICTION, V101, P142, DOI 10.1111/j.1360-0443.2006.01591.x
   RAMONCORTES F, 2010, PAIS SEMANAL, V1736, P24
   Sanchez-Carbonell X, 2008, ADICCIONES, V20, P149, DOI 10.20882/adicciones.279
   Treuer T, 2001, J AFFECT DISORDERS, V66, P283, DOI 10.1016/S0165-0327(00)00261-5
   Yang CK, 2005, CAN J PSYCHIAT, V50, P407, DOI 10.1177/070674370505000704
   Young KS, 1998, CYBERPSYCHOL BEHAV, V1, P237, DOI DOI 10.1089/CPB.1998.1.237
NR 30
TC 135
Z9 147
U1 8
U2 98
PU SOCIDROGALCOHOL
PI PALMA DE MALLORCA
PA RAMBLA 15, 2A, 3A,, PALMA DE MALLORCA, BALEARES 07003, SPAIN
SN 0214-4840
J9 ADICCIONES
JI Adicciones
PY 2010
VL 22
IS 2
BP 91
EP 95
DI 10.20882/adicciones.196
PG 5
WC Substance Abuse
SC Substance Abuse
GA 603YZ
UT WOS:000278245500001
PM 20549142
OA Bronze
DA 2019-03-23
ER

PT J
AU Ybarra, ML
   Mitchell, KJ
AF Ybarra, Michele L.
   Mitchell, Kimberly J.
TI How risky are social networking sites? a comparison of places Online
   where youth sexual solicitation and harassment occurs
SO PEDIATRICS
LA English
DT Article
DE internet safety; harassment; solicitation; victimization; public policy
ID INTERNET HARASSMENT; RESPONSE RATES; WEB; SAMPLES
AB OBJECTIVE. Recently, public attention has focused on the possibility that social networking sites such as MySpace and Facebook are being widely used to sexually solicit underage youth, consequently increasing their vulnerability to sexual victimization. Beyond anecdotal accounts, however, whether victimization is more commonly reported in social networking sites is unknown.
   PARTICIPANTS AND METHODS. The Growing up With Media Survey is a national cross-sectional online survey of 1588 youth. Participants were 10- to 15-year-old youth who have used the Internet at least once in the last 6 months. The main outcome measures were unwanted sexual solicitation on the Internet, defined as unwanted requests to talk about sex, provide personal sexual information, and do something sexual, and Internet harassment, defined as rude or mean comments, or spreading of rumors.
   RESULTS. Fifteen percent of all of the youth reported an unwanted sexual solicitation online in the last year; 4% reported an incident on a social networking site specifically. Thirty-three percent reported an online harassment in the last year; 9% reported an incident on a social networking site specifically. Among targeted youth, solicitations were more commonly reported via instant messaging (43%) and in chat rooms (32%), and harassment was more commonly reported in instant messaging (55%) than through social networking sites (27% and 28%, respectively).
   CONCLUSIONS. Broad claims of victimization risk, at least defined as unwanted sexual solicitation or harassment, associated with social networking sites do not seem justified. Prevention efforts may have a greater impact if they focus on the psychosocial problems of youth instead of a specific Internet application, including funding for online youth outreach programs, school antibullying programs, and online mental health services.
C1 [Ybarra, Michele L.] Internet Solut Kinds Inc, Santa Ana, CA USA.
   [Mitchell, Kimberly J.] Univ New Hampshire, Family Res Lab, Crimes Against Children Res Ctr, Durham, NH USA.
RP Ybarra, ML (reprint author), 1820 E Garry Ave,105, Santa Ana, CA 92705 USA.
EM michele@isolutions4kids.org
FU NCIPC CDC HHS [U49/CE000206-02]
CR Berrens RP, 2004, J ENVIRON ECON MANAG, V47, P331, DOI 10.1016/S0095-0696(03)00094-9
   Berrens RP, 2003, POLIT ANAL, V11, P1, DOI 10.1093/pan/11.1.1
   *BUR LAB STAT BUR, 2005, CURR POP SURV
   *CONS ADV, AG REILL WARNS PAR P
   Cook C, 2000, EDUC PSYCHOL MEAS, V60, P821, DOI 10.1177/00131640021970934
   Finkelhor D., 2000, ONLINE VICTIMIZATION
   Kaplowitz MD, 2004, PUBLIC OPIN QUART, V68, P94, DOI 10.1093/poq/nfh006
   Lenhart A., 2005, TEENS TECHNOLOGY YOU
   LENHART A, 2007, CYBERBYLLYING ONLINE
   Lenhart Amanda, SOCIAL NETWORKING WE
   MAGID L, HOUSE MISFIRES INTER
   Martin CA, 2002, J AM ACAD CHILD PSY, V41, P1495, DOI 10.1097/01.CHI.0000024864.60748.9D
   MCCULLAGH D, LAWMAKES TAKE AIM SO
   Mitchell KJ, 2007, J ADOLESCENT HEALTH, V41, P196, DOI 10.1016/j.jadohealth.2007.03.013
   Mitchell KJ, 2001, JAMA-J AM MED ASSOC, V285, P3011, DOI 10.1001/jama.285.23.3011
   RIDEOUT V, GENERATION RX COM YO
   ROSENBAUM PR, 1984, J AM STAT ASSOC, V79, P516, DOI 10.2307/2288398
   Schonlau M, 2004, SOC SCI COMPUT REV, V22, P128, DOI 10.1177/0894439303256551
   *STAT CORP, 2006, STAT STAT SOFTW VERS
   Subrahmanyam K, 2004, J APPL DEV PSYCHOL, V25, P651, DOI 10.1016/j.appdev.2004.09.007
   TAYLOR H, 2001, INT J MARKET RES, V43, P2
   TERHANIAN G, 2000, ADVERTISING RES FOUN, P1
   THIERER A, SOCIAL NETWORKING AG
   THORNBURGH D, 2002, YOUTH PORNOGRAPHY IN
   *U SO CAL ANN SCH, SURV DIG FUT LONG IN
   WOLAK J, IN PRESS AM PSYCHOL
   Wolak J., 2006, 0706025 NAT CTR MISS
   WOLAK J, 2004, J ADOLESCENT HEALTH, V35, DOI UNSP 424.E11-424.E20
   YBARRA M, 2007, PEDIATRICS, V118
   Ybarra ML, 2007, J ADOLESCENT HEALTH, V41, pS31, DOI 10.1016/j.jadohealth.2007.09.010
   Ybarra ML, 2007, J ADOLESCENT HEALTH, V41, pS42, DOI 10.1016/j.jadohealth.2007.09.004
   Ybarra ML, 2007, ARCH PEDIAT ADOL MED, V161, P138, DOI 10.1001/archpedi.161.2.138
   Ybarra ML, 2004, J CHILD PSYCHOL PSYC, V45, P1308, DOI 10.1111/j.1469-7610.2004.00328.x
   YBARRA SM, 2005, INT J MED INFORM, V75, P29
   HARRIS INTERACTIVE G
NR 35
TC 132
Z9 133
U1 0
U2 63
PU AMER ACAD PEDIATRICS
PI ELK GROVE VILLAGE
PA 141 NORTH-WEST POINT BLVD,, ELK GROVE VILLAGE, IL 60007-1098 USA
SN 0031-4005
J9 PEDIATRICS
JI Pediatrics
PD FEB
PY 2008
VL 121
IS 2
BP E350
EP E357
DI 10.1542/peds.2007-0693
PG 8
WC Pediatrics
SC Pediatrics
GA 258OQ
UT WOS:000252877600054
PM 18227194
DA 2019-03-23
ER

PT J
AU Zheng, F
   Yang, WC
   Ko, MC
   Liu, JJ
   Cho, H
   Gao, DQ
   Tong, M
   Tai, HH
   Woods, JH
   Zhan, CG
AF Zheng, Fang
   Yang, Wenchao
   Ko, Mei-Chuan
   Liu, Junjun
   Cho, Hoon
   Gao, Daquan
   Tong, Min
   Tai, Hsin-Hsiung
   Woods, James H.
   Zhan, Chang-Guo
TI Most efficient cocaine hydrolase designed by virtual screening of
   transition states
SO JOURNAL OF THE AMERICAN CHEMICAL SOCIETY
LA English
DT Article
ID HUMAN BUTYRYLCHOLINESTERASE; CATALYTIC MECHANISM; CRYSTAL-STRUCTURE;
   HYDROLYSIS; METABOLISM; SIMULATION; ESTERASE; MUTANTS; BINDING; QM/MM
AB Cocaine is recognized as the most reinforcing of all drugs of abuse. There is no anticocaine medication available. The disastrous medical and social consequences of cocaine addiction have made the development of an anticocaine medication a high priority. It has been recognized that an ideal anticocaine medication is one that accelerates cocaine metabolism producing biologically inactive metabolites via a route similar to the primary cocaine-metabolizing pathway, i.e., cocaine hydrolysis catalyzed by plasma enzyme butyrylcholinesterase (BChE). However, wild-type BChE has a low catalytic efficiency against the abused cocaine. Design of a high-activity enzyme mutant is extremely challenging, particularly when the chemical reaction process is rate-determining for the enzymatic reaction. Here we report the design and discovery of a high-activity mutant of human BChE by using a novel, systematic computational design approach based on transition-state simulations and activation energy calculations. The novel computational design approach has led to discovery of the most efficient cocaine hydrolase, i.e., a human BChE mutant with an similar to 2000-fold improved catalytic efficiency, promising for therapeutic treatment of cocaine overdose and addiction as an exogenous enzyme in human. The encouraging discovery resulted from the computational design not only provides a promising anticocaine medication but also demonstrates that the novel, generally applicable computational design approach is promising for rational enzyme redesign and drug discovery.
C1 [Zheng, Fang; Yang, Wenchao; Liu, Junjun; Cho, Hoon; Gao, Daquan; Tong, Min; Tai, Hsin-Hsiung; Zhan, Chang-Guo] Univ Kentucky, Coll Pharm, Dept Pharmaceut Sci, Lexington, KY 40536 USA.
   [Ko, Mei-Chuan; Woods, James H.] Univ Michigan, Sch Med, Dept Pharmacol, Ann Arbor, MI 48109 USA.
RP Zhan, CG (reprint author), Univ Kentucky, Coll Pharm, Dept Pharmaceut Sci, 725 Rose St, Lexington, KY 40536 USA.
EM zhan@uky.edu
RI Ko, Mei-Chuan/C-9468-2009; liu, junjun/B-5865-2008
OI Ko, Mei-Chuan/0000-0003-2436-4506; liu, junjun/0000-0001-9953-8633
FU NIH [DA013930, DA021416]
FX This work was supported by NIH (Grants DA013930 and DA021416). The
   authors also acknowledge the Center for Computational Sciences (CCS) at
   the University of Kentucky for supercomputing time on in HP Superdome
   (with 4 nodes and 256 processors) and an IBM X-series Cluster with 1360
   processors.
CR Braman J, 1996, Methods Mol Biol, V57, P31
   BRIMIJOIN S, NEUROPSYCHOPHARMACOL
   BROCK A, 1990, J CLIN CHEM CLIN BIO, V28, P221
   Carrera MRA, 2004, P NATL ACAD SCI USA, V101, P10416, DOI 10.1073/pnas.0403795101
   CASE DA, 2004, AMBER8
   Corminboeuf C, 2006, J AM CHEM SOC, V128, P4530, DOI 10.1021/ja0600882
   Darvesh S, 2003, NAT REV NEUROSCI, V4, P131, DOI 10.1038/nrn1035
   Frisch M. J., 2003, GAUSSIAN 03 REVISION
   Gao DQ, 2006, ANGEW CHEM INT EDIT, V45, P653, DOI 10.1002/anie.200503025
   Gao DQ, 2005, J PHYS CHEM B, V109, P23070, DOI 10.1021/jp053736x
   Gao DQ, 2006, PROTEINS, V62, P99, DOI 10.1002/prot.20713
   Gao Y, 2005, MOL PHARMACOL, V67, P204, DOI 10.1124/mol.104.006924
   GATELY SJ, 1991, BIOCHEM PHARMACOL, V41, P1249
   GIACOBINI E, 2003, BUTYRYLCHOLINESTERAS
   Gorelick DA, 1997, DRUG ALCOHOL DEPEN, V48, P159, DOI 10.1016/S0376-8716(97)00119-1
   Hamza A, 2005, J PHYS CHEM B, V109, P4776, DOI 10.1021/jp0447136
   Hu P, 2006, J AM CHEM SOC, V128, P1272, DOI 10.1021/ja056153+
   Kamendulis LM, 1996, J PHARMACOL EXP THER, V279, P713
   Ko MC, 2007, J PHARMACOL EXP THER, V320, P926, DOI 10.1124/jpet.106.114223
   LANDRY DW, 1993, SCIENCE, V259, P1899, DOI 10.1126/science.8456315
   Larsen NA, 2002, NAT STRUCT BIOL, V9, P17, DOI 10.1038/nsb742
   Masson P, 1999, BBA-PROTEIN STRUCT M, V1433, P281, DOI 10.1016/S0167-4838(99)00115-6
   Meijler MM, 2005, J AM CHEM SOC, V127, P2477, DOI 10.1021/ja043935e
   Mendelson J. H., 1996, ENGL J MED, V334, P965
   Nicolet Y, 2003, J BIOL CHEM, V278, P41141, DOI 10.1074/jbc.M210241200
   Pan WJ, 1999, J PHARM SCI, V88, P468, DOI 10.1021/js980283h
   Pan YM, 2005, P NATL ACAD SCI USA, V102, P16656, DOI 10.1073/pnas.0507332102
   Pan YM, 2007, J AM CHEM SOC, V129, P13537, DOI 10.1021/ja073724k
   Paula S, 2004, J MED CHEM, V47, P133, DOI 10.1021/jm030351z
   Poet TS, 1996, DRUG METAB DISPOS, V24, P74
   Redish AD, 2004, SCIENCE, V306, P1944, DOI 10.1126/science.1102384
   Singh S, 2000, CHEM REV, V100, P925, DOI 10.1021/cr9700538
   Sun H, 2002, J PHARMACOL EXP THER, V302, P710, DOI 10.1124/jpet.302.2.710
   Sun H, 2002, MOL PHARMACOL, V62, P220, DOI 10.1124/mol.62.2.220
   Sun H, 2001, J BIOL CHEM, V276, P9330, DOI 10.1074/jbc.M006676200
   Turner JM, 2002, BIOCHEMISTRY-US, V41, P12297, DOI 10.1021/bi026131p
   Zhan CG, 2005, J COMPUT CHEM, V26, P980, DOI 10.1002/jcc.20241
   Zhan CG, 2005, BIOPHYS J, V89, P3863, DOI 10.1529/biophysj.105.070276
   Zhan CG, 2003, J AM CHEM SOC, V125, P2462, DOI 10.1021/ja020850+
   Zhang YK, 2005, J CHEM PHYS, V122, DOI 10.1063/1.1834899
   Zhang YK, 1999, J CHEM PHYS, V110, P46, DOI 10.1063/1.478083
   Zhang YK, 2000, J CHEM PHYS, V112, P3483, DOI 10.1063/1.480503
NR 42
TC 126
Z9 126
U1 0
U2 32
PU AMER CHEMICAL SOC
PI WASHINGTON
PA 1155 16TH ST, NW, WASHINGTON, DC 20036 USA
SN 0002-7863
J9 J AM CHEM SOC
JI J. Am. Chem. Soc.
PD SEP 10
PY 2008
VL 130
IS 36
BP 12148
EP 12155
DI 10.1021/ja803646t
PG 8
WC Chemistry, Multidisciplinary
SC Chemistry
GA 344TP
UT WOS:000258950500056
PM 18710224
OA Green Accepted, Bronze
DA 2019-03-23
ER

PT S
AU Eckersley, P
AF Eckersley, Peter
BE Atallah, MJ
   Hopper, NJ
TI How Unique Is Your Web Browser?
SO PRIVACY ENHANCING TECHNOLOGIES
SE Lecture Notes in Computer Science
LA English
DT Proceedings Paper
CT 10th International Symposium on Privacy Enhancing Technologies
CY JUL 21-23, 2010
CL Berlin, GERMANY
SP Microsoft Corp
AB We investigate the degree to which modern web browsers are subject to "device fingerprinting" via the version and configuration information that they will transmit to websites upon request. We implemented one possible fingerprinting algorithm, and collected these fingerprints from a large sample of browsers that visited our test side, panopticlick.eff.org. We observe that the distribution of our fingerprint contains at least 18.1 bits of entropy, meaning that if we pick a browser at random, at best we expect that only one in 286,777 other browsers will share its fingerprint. Among browsers that support Flash or Java, the situation is worse, with the average browser carrying at least 18.8 bits of identifying information. 94.2% of browsers with Flash or Java were unique in our sample.
   By observing returning visitors, we estimate how rapidly browser fingerprints might change over time. In our sample, fingerprints changed quite rapidly, but even a simple heuristic was usually able to guess when a fingerprint was an "upgraded" version of a previously observed browser's fingerprint, with 99.1% of guesses correct and a false positive rate of only 0.86%.
   We discuss what privacy threat browser fingerprinting poses in practice, and what countermeasures may be appropriate to prevent it,. There is a tradeoff between protection against fingerprintability and certain kinds of debuggability, which in current browsers is weighted heavily against privacy. Paradoxically, anti-fingerprinting privacy technologies can be self-defeating if they are not used by a sufficient number of people; we show that some privacy measures currently fall victim to this paradox, but others do not.
EM pde@eff.org
CR *41 PAR, 2008, PCPRINT
   *CSS, CSS HIST BACK DEM
   FLEISCHER G, 2009, PRESENTATION DEFCON, V17
   HILTON O, 1972, J FORENSIC SCI, V17
   KAI SCE, 2006, P SPIE IS T ELECT IM, V6069
   KOHNO T, 2005, IEEE T DEPEND SECURE, V2, P108
   Krishnamurthy B., 2006, P ACM SIGCOMM INT ME
   Lukas J, 2006, IEEE T INF FOREN SEC, V1, P205, DOI 10.1109/TIFS.2006.873602
   Mayer J., 2009, THESIS PRINCETON U
   MCKINKLEY K, 2008, CLEANING COOKIES ISE
   MILLS E, 2009, CNET NEWS        APR
   MURDOCH SJ, 2006, P 13 ACM C COMP COMM, P36
   Narayan S, 2008, IET INFORM SECUR, V2, P108, DOI 10.1049/iet-ifs:20070135
   PERRY M, 2009, TORBUTTON DESIGN DOC
   POOL MB, 2000, MEANTIME NONCONSENSU
   ROBINSON S, 2009, FLIPPING TYPICAL DEM
   Soltani A., 2009, FLASH COOKIES PRIVAC
   *TCP IP, TCP IP STACK FING
   W3C, GEOL API
NR 19
TC 125
Z9 130
U1 3
U2 14
PU SPRINGER-VERLAG BERLIN
PI BERLIN
PA HEIDELBERGER PLATZ 3, D-14197 BERLIN, GERMANY
SN 0302-9743
BN 978-3-642-14526-1
J9 LECT NOTES COMPUT SC
PY 2010
VL 6205
BP 1
EP 18
PG 18
WC Computer Science, Theory & Methods
SC Computer Science
GA BRM59
UT WOS:000283109500001
DA 2019-03-23
ER

PT J
AU Bonanno, RA
   Hymel, S
AF Bonanno, Rina A.
   Hymel, Shelley
TI Cyber Bullying and Internalizing Difficulties: Above and Beyond the
   Impact of Traditional Forms of Bullying
SO JOURNAL OF YOUTH AND ADOLESCENCE
LA English
DT Article
DE Cyber bullying; Cyber victimization; Depression; Suicidal ideation
ID PEER-VICTIMIZATION; SUICIDAL IDEATION; SCHOOL-STUDENTS; PSYCHOLOGICAL
   ADJUSTMENT; OVERRATED PHENOMENON; EARLY ADOLESCENCE; MIDDLE SCHOOL;
   MENTAL-HEALTH; ASSOCIATION; VICTIMS
AB Although recent research has demonstrated significant links between involvement in cyber bullying and various internalizing difficulties, there exists debate as to whether these links are independent of involvement in more traditional forms of bullying. The present study systematically examined the association between involvement in cyber bullying, as either a victim or a bully, and both depressive symptomatology and suicidal ideation. Self-report data were collected from 399 (57 % female) Canadian adolescents in grades 8-10 (mean age = 14.2 years, SD = .91 years). Results indicated that involvement in cyber bullying, as either a victim or a bully, uniquely contributed to the prediction of both depressive symptomatology and suicidal ideation, over and above the contribution of involvement in traditional forms of bullying (physical, verbal, relational). Given the ever increasing rate of accessibility to technology in both schools and homes, these finding underscore the importance of addressing cyber bullying, with respect to both research and intervention, as a unique phenomenon with equally unique challenges for students, parents, school administrators and researchers alike.
C1 [Bonanno, Rina A.] Univ Cambridge Downing Coll, Dept Human Dev & Learning, Sch Educ, Oakdale, NY 11769 USA.
   [Hymel, Shelley] Univ British Columbia, Dept Educ & Counselling Psychol & Special Educ, Vancouver, BC V5Z 1M9, Canada.
RP Bonanno, RA (reprint author), Univ Cambridge Downing Coll, Dept Human Dev & Learning, Sch Educ, 150 Idle Hour Blvd, Oakdale, NY 11769 USA.
EM Bonannor@dowling.edu
FU Canadian Institutes of Health Research
CR Balding J, 2005, YOUNG PEOPLE 2004 HL
   Beran T., 2005, Journal of Educational Computing Research, V32, P265, DOI 10.2190/8YQM-B04H-PG4D-BLLH
   Bonanno RA, 2010, MERRILL PALMER QUART, V56, P420, DOI 10.1353/mpq.0.0051
   Campbell M, 2012, EMOT BEHAV DIFFIC, V17, P389, DOI 10.1080/13632752.2012.704316
   Crick NR, 1996, DEV PSYCHOPATHOL, V8, P367, DOI 10.1017/S0954579400007148
   Dempsey AG, 2011, J SCH VIOLENCE, V10, P374, DOI DOI 10.1080/15388220.2011.602612
   Dempsey AG, 2009, PSYCHOL SCHOOLS, V46, P962, DOI 10.1002/pits.20437
   Dooley JJ, 2012, EUR J DEV PSYCHOL, V9, P275, DOI 10.1080/17405629.2011.648425
   Dooley JJ, 2010, AUST J GUID COUNS, V20, P194, DOI 10.1375/ajgc.20.2.194
   Fidell LS, 2001, USING MULTIVARIATE S
   Graham S, 1998, DEV PSYCHOL, V34, P587, DOI 10.1037//0012-1649.34.3.587
   Hinduja S., 2007, J SCH VIOLENCE, V6, P89, DOI DOI 10.1300/J202V06N03_06
   Hinduja S, 2012, EUR J DEV PSYCHOL, V9, P539, DOI 10.1080/17405629.2012.706448
   Hinduja S, 2010, ARCH SUICIDE RES, V14, P206, DOI 10.1080/13811118.2010.494133
   Juvonen J, 2000, J EDUC PSYCHOL, V92, P349, DOI 10.1037/0022-0663.92.2.349
   Kaltiala-Heino R, 1999, BRIT MED J, V319, P348, DOI 10.1136/bmj.319.7206.348
   Kim YS, 2005, PEDIATRICS, V115, P357, DOI 10.1542/peds.2004-0902
   Klomek AB, 2008, SUICIDE LIFE-THREAT, V38, P166, DOI 10.1521/suli.2008.38.2.166
   Klomek AB, 2007, J AM ACAD CHILD PSY, V46, P40, DOI 10.1097/01.chi.0000242237.84925.18
   Klomek AB, 2010, CAN J PSYCHIAT, V55, P282, DOI 10.1177/070674371005500503
   Kowalski RM, 2007, J ADOLESCENT HEALTH, V41, pS22, DOI 10.1016/j.jadohealth.2007.08.017
   Kumpulainen K, 2001, AGGRESSIVE BEHAV, V27, P102, DOI 10.1002/ab.3
   Law DM, 2012, COMPUT HUM BEHAV, V28, P226, DOI 10.1016/j.chb.2011.09.004
   Li Q, 2007, COMPUT HUM BEHAV, V23, P1777, DOI 10.1016/j.chb.2005.10.005
   Limber S., 2007, J ADOLESCENT HEALTH, V41, P59, DOI DOI 10.1016/J.JADOHEALTH.2007.09.003
   MARIS RW, 1992, ASSESSMENT PREDICTIO, P3
   Menesini E, 2012, EUR J DEV PSYCHOL, V9, P544, DOI 10.1080/17405629.2012.706449
   Menesini E, 2009, J GENET PSYCHOL, V170, P115, DOI 10.3200/GNTP.170.2.115-134
   Mynard H, 2000, PERS INDIV DIFFER, V29, P815, DOI 10.1016/S0191-8869(99)00234-2
   Nansel T., 2003, J APPL SCH PSYCHOL, V19, P45, DOI DOI 10.1300/J008V19N02_04
   Nansel TR, 2001, JAMA-J AM MED ASSOC, V285, P2094, DOI 10.1001/jama.285.16.2094
   Olenik-Shemesh D, 2012, EMOT BEHAV DIFFIC, V17, P361, DOI 10.1080/13632752.2012.704227
   OLWEUS D, 1993, SOCIAL WITHDRAWAL, INHIBITION, AND SHYNESS IN CHILDHOOD, P315
   Olweus D, 2012, EUR J DEV PSYCHOL, V9, P520, DOI 10.1080/17405629.2012.682358
   Ortega R, 2012, AGGRESSIVE BEHAV, V38, P342, DOI 10.1002/ab.21440
   PATCHIN JW, 2006, YOUTH VIOLENCE JUV J, V4, P148, DOI DOI 10.1177/1541204006286288
   Perren S., 2010, CHILD ADOLESCENT PSY, V4, P1, DOI DOI 10.1186/1753-2000-4-28
   Prinstein MJ, 2001, J CLIN CHILD PSYCHOL, V30, P479, DOI 10.1207/S15374424JCCP3004_05
   RADLOFF L S, 1977, Applied Psychological Measurement, V1, P385, DOI 10.1177/014662167700100306
   Reynolds W. M., 1994, HDB DEPRESSION CHILD, P525
   Reynolds W. M., 1987, SUICIDAL IDEATION QU
   Reynolds WM, 1999, SCHOOL PSYCHOL REV, V28, P17
   Reynolds WM, 1988, SUICIDAL IDEATION QU
   Rigby K, 1999, BRIT J EDUC PSYCHOL, V69, P95, DOI 10.1348/000709999157590
   Roberts R.E., 1990, PSYCHOL ASSESSMENT J, V2, P122
   Roland E, 2002, EDUC RES-UK, V44, P55, DOI 10.1080/00131880110107351
   Schneider SK, 2012, AM J PUBLIC HEALTH, V102, P171, DOI 10.2105/AJPH.2011.300308
   Smith P. K., 2013, PRINCIPLES CYBERBULL, P26
   Smith P. K., 2010, HDB BULLYING SCH INT
   Smith PK, 2008, J CHILD PSYCHOL PSYC, V49, P376, DOI 10.1111/j.1469-7610.2007.01846.x
   Terzi-Unsal S, 2005, SOC BEHAV PERSONAL, V33, P593, DOI 10.2224/sbp.2005.33.6.593
   Ttofi MM, 2011, J AGGRESS CONFL PEAC, V3, P63, DOI 10.1108/17596591111132873
   Vaillancourt T, 2008, INT J BEHAV DEV, V32, P486, DOI 10.1177/0165025408095553
   van der Wal MF, 2003, PEDIATRICS, V111, P1312, DOI 10.1542/peds.111.6.1312
   Vandebosch H, 2009, NEW MEDIA SOC, V11, P1349, DOI 10.1177/1461444809341263
   Wang J, 2011, J ADOLESCENT HEALTH, V48, P415, DOI 10.1016/j.jadohealth.2010.07.012
   Werner NE, 2010, J YOUTH ADOLESCENCE, V39, P607, DOI 10.1007/s10964-009-9419-7
   Williams KR, 2007, J ADOLESCENT HEALTH, V41, pS14, DOI 10.1016/j.jadohealth.2007.08.018
   Ybarra ML, 2004, J CHILD PSYCHOL PSYC, V45, P1308, DOI 10.1111/j.1469-7610.2004.00328.x
   YBARRA ML, 2006, PEDIATRICS, V118, P1169, DOI DOI 10.1542/PEDS.2006-0815
NR 60
TC 124
Z9 131
U1 3
U2 114
PU SPRINGER/PLENUM PUBLISHERS
PI NEW YORK
PA 233 SPRING ST, NEW YORK, NY 10013 USA
SN 0047-2891
J9 J YOUTH ADOLESCENCE
JI J. Youth Adolesc.
PD MAY
PY 2013
VL 42
IS 5
SI SI
BP 685
EP 697
DI 10.1007/s10964-013-9937-1
PG 13
WC Psychology, Developmental
SC Psychology
GA 126WY
UT WOS:000317654300004
PM 23512485
DA 2019-03-23
ER

PT J
AU Ghilezan, M
   Yan, D
   Liang, J
   Jaffray, D
   Wong, J
   Martinez, A
AF Ghilezan, M
   Yan, D
   Liang, J
   Jaffray, D
   Wong, J
   Martinez, A
TI Online image-guided intensity-modulated radiotherapy for prostate
   cancer: How much improvement can we expect? A theoretical assessment of
   clinical benefits and potential dose escalation by improving precision
   and accuracy of radiation delivery
SO INTERNATIONAL JOURNAL OF RADIATION ONCOLOGY BIOLOGY PHYSICS
LA English
DT Article; Proceedings Paper
CT 43rd Annual Meeting of the
   American-Society-for-Therapeutic-Radiology-and-Oncology
CY NOV 04-08, 2001
CL SAN FRANCISCO, CA
SP Amer Soc Therapeut Radiol & Oncol
DE onboard cone-beam CT; online image-guided IMRT; prostate cancer
ID LATE RECTAL TOXICITY; TIME TUMOR-TRACKING; CONFORMAL RADIOTHERAPY;
   EXTERNAL-BEAM; RANDOMIZED-TRIAL; GEOMETRIC VARIATION; THERAPY;
   IRRADIATION; MORBIDITY; VOLUME
AB Purpose: To quantify the theoretical benefit, in terms of improvement in precision and accuracy of treatment delivery and in dose increase, of using online image-guided intensity-modulated radiotherapy (IG-IMRT) performed with onboard cone-beam computed tomography (CT), in an ideal setting of no intrafraction motion/deformation, in the treatment of prostate cancer.
   Methods and Materials: Twenty-two prostate cancer patients treated with conventional radiotherapy underwent multiple serial CT scans (median 18 scans per patient) during their treatment. We assumed that these data sets were equivalent to image sets obtainable by an onboard cone-beam CT. Each patient treatment was simulated with conventional IMRT and online IG-IMRT separately. The conventional IMRT plan was generated on the basis of pretreatment CT, with a clinical target volume to planning target volume (CTV-to-PTV) margin of 1 cm, and the online IG-IMRT plan was created before each treatment fraction on the basis of the CT scan of the day, without CTV-to-PTV margin. The inverse planning process was similar for both conventional IMRT and online IG-IMRT. Treatment dose for each organ of interest was quantified, including patient daily setup error and internal organ motion/deformation. We used generalized equivalent uniform dose (EUD) to compare the two approaches. The generalized EUD (percentage) of each organ of interest was scaled relative to the prescription dose at treatment isocenter for evaluation and comparison. On the basis of bladder wall and rectal wall EUD, a dose-escalation coefficient was calculated, representing the potential increment of the treatment dose achievable with online IG-IMRT as compared with conventional IMRT.
   Results: With respect to radiosensitive tumor, the average EUD for the target (prostate plus seminal vesicles) was 96.8% for conventional IMRT and 98.9% for online IG-IMRT, with standard deviations (SDs) of 5.6% and 0.7%, respectively (p < 0.0001). The average EUDs of bladder wall and rectal wall for conventional IMRT vs. online IG-IMRT were 70.1% vs. 47.3%, and 79.4% vs. 72.2%, respectively. On average, a target dose increase of 13% (SD = 9.7%) can be achieved with online IG-IMRT based on rectal wall EUDs and 53.3% (SD = 15.3%) based on bladder wall EUDs. However, the variation (SD = 9.7%) is fairly large among patients; 27% of patients had only minimal benefit (<5% of dose increment) from online IG-IMRT, and 32% had significant benefit (>15%-41% of dose increment).
   Conclusions: The ideal maximum dose increment achievable with online IG-IMRT is, on average, 13% with respect to the dose-limiting organ of rectum. However, there is a large interpatient variation, ranging <5%-41%. The results can be applied to calibrate other practical online image-guided techniques for prostate cancer radiotherapy, when intratreatment organ motion/deformation and machine delivery accuracy are considered. (C) 2004 Elsevier Inc.
C1 William Beaumont Hosp, Dept Radiat Oncol, Royal Oak, MI 48073 USA.
   Princess Margaret Hosp, Dept Radiat Phys, Toronto, ON M4X 1K9, Canada.
RP Yan, D (reprint author), William Beaumont Hosp, Dept Radiat Oncol, 3601 W 13 Mile Rd, Royal Oak, MI 48073 USA.
EM dyan@beaumont.edu
OI Jaffray, David/0000-0001-7378-7543
FU NCI NIH HHS [R01 CA091020]
CR Abdalla I, 2002, PROSTATE CANCER P D, V5, P296, DOI 10.1038/sj.pcan.4500608
   Alber M, 1999, PHYS MED BIOL, V44, P479, DOI 10.1088/0031-9155/44/2/014
   Beckendorf V., 2003, International Journal of Radiation Oncology Biology Physics, V57, pS152, DOI 10.1016/S0360-3016(03)00924-6
   Boersma LJ, 1998, INT J RADIAT ONCOL, V41, P83, DOI 10.1016/S0360-3016(98)00037-6
   BURMAN C, 1991, INT J RADIAT ONCOL, V21, P123, DOI 10.1016/0360-3016(91)90172-Z
   Dearnaley DP, 1999, LANCET, V353, P267, DOI 10.1016/S0140-6736(98)05180-0
   Fiveash JB, 2000, INT J RADIAT ONCOL, V47, P335, DOI 10.1016/S0360-3016(00)00441-7
   GHILEZAN M, 2002, INT J RADIAT ONCOL S, V54, pS182
   Hanks GE, 2002, INT J RADIAT ONCOL, V54, P427, DOI 10.1016/S0360-3016(02)02954-1
   Hanks GE, 1999, CANCER J, V5, P152
   Horwitz EM, 1998, PROSTATE, V37, P195, DOI 10.1002/(SICI)1097-0045(19981101)37:3<195::AID-PROS10>3.0.CO;2-C
   Huang EH, 2002, INT J RADIAT ONCOL, V54, P1314, DOI 10.1016/S0360-3016(02)03742-2
   Hurwitz MD, 2002, INT J RADIAT ONCOL, V53, P1106, DOI 10.1016/S0360-3016(02)02885-7
   Jaffray DA, 2002, INT J RADIAT ONCOL, V53, P1337, DOI 10.1016/S0360-3016(02)02884-5
   Jaffray DA, 1999, INT J RADIAT ONCOL, V45, P773, DOI 10.1016/S0360-3016(99)00118-2
   King CR, 2000, INT J RADIAT ONCOL, V46, P165, DOI 10.1016/S0360-3016(99)00406-X
   Kitamura K, 2003, CANCER J, V9, P268, DOI 10.1097/00130404-200307000-00009
   Koper PCM, 1999, INT J RADIAT ONCOL, V43, P727, DOI 10.1016/S0360-3016(98)00406-4
   Kupelian PA, 2001, CANCER J, V7, P421
   Lattanzi J, 2000, UROLOGY, V55, P73, DOI 10.1016/S0090-4295(99)00389-1
   Lebesque J., 2003, International Journal of Radiation Oncology Biology Physics, V57, pS152, DOI 10.1016/S0360-3016(03)00923-4
   Lee WR, 1996, INT J RADIAT ONCOL, V35, P251, DOI 10.1016/0360-3016(96)00064-8
   Liang J, 2003, MED PHYS, V30, P2116, DOI 10.1118/1.1587631
   Lockman DM, 2000, MED PHYS, V27, P2100, DOI 10.1118/1.1288683
   Mavroidis P, 2001, PHYS MED BIOL, V46, P2607, DOI 10.1088/0031-9155/46/10/307
   Michalski JM, 2002, SEMIN RADIAT ONCOL, V12, P75, DOI 10.1053/srao.2002.31378
   Mubata CD, 1998, INT J RADIAT ONCOL, V40, P221, DOI 10.1016/S0360-3016(97)00551-8
   Niemierko A, 1997, MED PHYS, V24, P103, DOI 10.1118/1.598063
   Niemierko A, 1999, MED PHYS, V26, P1100
   Nutting CM, 2002, BRIT J RADIOL, V75, P151, DOI 10.1259/bjr.75.890.750151
   Nutting CM, 2000, INT J RADIAT ONCOL, V48, P649, DOI 10.1016/S0360-3016(00)00653-2
   Pinover WH, 2000, INT J RADIAT ONCOL, V47, P649, DOI 10.1016/S0360-3016(00)00465-X
   Pollack A, 2000, J CLIN ONCOL, V18, P3904, DOI 10.1200/JCO.2000.18.23.3904
   Pollack A, 2003, WORLD J UROL, V21, P200, DOI 10.1007/s00345-003-0356-x
   Pollack A, 2002, INT J RADIAT ONCOL, V53, P1097, DOI 10.1016/S0360-3016(02)02829-8
   Ryu JK, 2002, INT J RADIAT ONCOL, V54, P1036, DOI 10.1016/S0360-3016(02)03006-7
   Sandler HM, 2002, FRONT RADIAT THER ON, V36, P10
   SANDLER HM, 1992, RADIOTHER ONCOL, V23, P53, DOI 10.1016/0167-8140(92)90305-E
   SANDLER HM, 1993, INT J RADIAT ONCOL, V27, P915, DOI 10.1016/0360-3016(93)90468-B
   Sethi A, 2003, INT J RADIAT ONCOL, V55, P970, DOI 10.1016/S0630-3016(02)04164-0
   Shirato H, 2003, INT J RADIAT ONCOL, V56, P240, DOI 10.1016/S0360-3016(03)00076-2
   Skwarchuk MW, 2000, INT J RADIAT ONCOL, V47, P103, DOI 10.1016/S0360-3016(99)00560-X
   Storey MR, 2000, INT J RADIAT ONCOL, V48, P635, DOI 10.1016/S0360-3016(00)00700-8
   Symon Z, 2003, INT J RADIAT ONCOL, V57, P384, DOI 10.1016/S0360-3016(03)00569-8
   Teh BS, 2001, INT J RADIAT ONCOL, V49, P705, DOI 10.1016/S0360-3016(00)01428-0
   Teshima T, 1997, INT J RADIAT ONCOL, V39, P77, DOI 10.1016/S0360-3016(97)00301-5
   Vicini FA, 2001, INT J RADIAT ONCOL, V51, P1200, DOI 10.1016/S0360-3016(01)01799-0
   Vigneault E, 1997, INT J RADIAT ONCOL, V37, P205, DOI 10.1016/S0360-3016(96)00341-0
   Widmark A, 1997, ACTA ONCOL, V36, P499, DOI 10.3109/02841869709001306
   Wu QW, 2002, INT J RADIAT ONCOL, V52, P224, DOI 10.1016/S0360-3016(01)02585-8
   Yan D, 1999, INT J RADIAT ONCOL, V44, P665, DOI 10.1016/S0360-3016(99)00007-3
   Yan D, 2001, INT J RADIAT ONCOL, V51, P1111, DOI 10.1016/S0360-3016(01)02599-8
   Yan D, 2001, MED PHYS, V28, P593, DOI 10.1118/1.1357224
   Zelefsky M., 2003, International Journal of Radiation Oncology Biology Physics, V57, pS149, DOI 10.1016/S0360-3016(03)00920-9
   Zelefsky MJ, 1999, CANCER-AM CANCER SOC, V85, P2460, DOI 10.1002/(SICI)1097-0142(19990601)85:11<2460::AID-CNCR23>3.0.CO;2-N
   Zietman AL, 2002, INT J RADIAT ONCOL, V54, P635, DOI 10.1016/S0360-3016(02)02978-4
NR 56
TC 124
Z9 131
U1 1
U2 7
PU ELSEVIER SCIENCE INC
PI NEW YORK
PA 360 PARK AVE SOUTH, NEW YORK, NY 10010-1710 USA
SN 0360-3016
EI 1879-355X
J9 INT J RADIAT ONCOL
JI Int. J. Radiat. Oncol. Biol. Phys.
PD DEC 1
PY 2004
VL 60
IS 5
BP 1602
EP 1610
DI 10.1016/j.ijrobp.2004.07.709
PG 9
WC Oncology; Radiology, Nuclear Medicine & Medical Imaging
SC Oncology; Radiology, Nuclear Medicine & Medical Imaging
GA 877SX
UT WOS:000225591600031
PM 15590192
DA 2019-03-23
ER

PT J
AU Jagerdeo, E
   Abdel-Rehim, M
AF Jagerdeo, Eshwar
   Abdel-Rehim, Mohamed
TI Screening of Cocaine and Its Metabolites in Human Urine Samples by
   Direct Analysis in Real-Time Source Coupled to Time-of-Flight Mass
   Spectrometry After Online Preconcentration Utilizing Microextraction by
   Packed Sorbent
SO JOURNAL OF THE AMERICAN SOCIETY FOR MASS SPECTROMETRY
LA English
DT Article
ID ECGONINE METHYL-ESTER; SOLID-PHASE EXTRACTION; HUMAN PLASMA SAMPLES;
   PERFORMANCE LIQUID-CHROMATOGRAPHY; DISCHARGE IONIZATION SOURCE; AMBIENT
   CONDITIONS; BENZOYLECGONINE; COCAETHYLENE; SYRINGE; NORCOCAINE
AB Microextraction by packed sorbent (MEPS) has been evaluated for fast screening Of drugs of abuse with mass spectrometric detection. In this Study, C8 (octyl-silica, useful for nonpolar to moderately polar compounds), ENV+ (hydroxylated polytyrene-divinylbenzene copolymer, for extraction of aliphatic and aromatic polar compounds), Oasis MCX (sulfonic-poly(divinylbenzene-co-N-polyvinyl-pyrrolidone) copolymer), and Clean Screen DAU (mixed mode, ion exchanger for acidic and basic compounds) were used as sorbents for the MEPS. The focus was on fast extraction and preconcentration of the drugs with rapid analysis using a time-of-flight (TOF) mass spectrometer as the detector with direct analysis in a real-time (DART) source. The combination of an analysis time of less than 1 min and accurate mass of the first monoisotopic peak of the analyte and the relative abundances of the peaks in the isotopic Clusters provided reliable information for identification. Furthermore, the Study Sought to demonstrate that it is possible to quantify the analyte of interest using a DART source when an internal standard is used. Of all the sorbents used it) the Study, Clean Screen DAU performed best for extraction of the analytes from urine. Using Clean Screen DAU to extract spiked samples containing the drugs linearity was demonstrated for ecgonine methyl ester, benzoylecgonine, cocaine, and cocaethylene with average ranges of: 65-910, 75-1100, 95-1200, and 75-1100 ng/mL (n = 5), respectively. The limits of detection (LOD) for ecgonine methyl ester, benzoylecgonine, cocaine, and cocaethylene were 22.9 ng/mL, 23.7 ng/mL, 4.0 ng/mL, and 9.8 ng/mL. respectively, using a signal-to-noise ratio of 3:1. (J am Soc Mass Spectrom 2009, 20, 891-899) (C) 2009 American Society for Mass Spectrometry
C1 [Abdel-Rehim, Mohamed] AstraZeneca R&D Sodertalje, Clin Pharmacol & DMPK, SE-15185 Sodertalje, Sweden.
   [Jagerdeo, Eshwar] Fed Bur Invest Lab, Quantico, VA USA.
   [Abdel-Rehim, Mohamed] Karlstad Univ, Dept Chem, Karlstad, Sweden.
RP Abdel-Rehim, M (reprint author), AstraZeneca R&D Sodertalje, Clin Pharmacol & DMPK, SE-15185 Sodertalje, Sweden.
EM mohamed.abdel-rehim@astrazeneca.com
OI Abdel-Rehim, Mohamed/0000-0002-3862-8878
CR Abdel-Rehim M, 2005, ANAL CHIM ACTA, V539, P35, DOI 10.1016/j.aca.2005.02.061
   Abdel-Rehim M, 2004, J MASS SPECTROM, V39, P1488, DOI 10.1002/jms.731
   Abdel-Rehim M, 2004, J CHROMATOGR B, V801, P317, DOI 10.1016/j.jchromb.2003.11.042
   ABUSADA GM, 1993, J ANAL TOXICOL, V17, P353, DOI 10.1093/jat/17.6.353
   Altun Z, 2006, J LIQ CHROMATOGR R T, V29, P829, DOI 10.1080/10826070500530526
   AMBRE J, 1988, J ANAL TOXICOL, V12, P301, DOI 10.1093/jat/12.6.301
   Baldwin KGH, 2005, CONTEMP PHYS, V46, P105, DOI 10.1080/00107510412331332798
   BASELT RC, 1987, J ANAL TOXICOL, V11, P81, DOI 10.1093/jat/11.2.81
   Clauwaert K, 2004, J ANAL TOXICOL, V28, P655, DOI 10.1093/jat/28.8.655
   Cody RB, 2005, ANAL CHEM, V77, P2297, DOI 10.1021/ac050162j
   Cody RB, 2005, US Patent US, Patent No. [6949741B2., 6949741]
   CONE EJ, 1994, CLIN CHEM, V40, P1299
   CROUCH DJ, 1995, J ANAL TOXICOL, V19, P352, DOI 10.1093/jat/19.6.352
   Diamond FX, 1996, J ANAL TOXICOL, V20, P587, DOI 10.1093/jat/20.7.587
   El-Beqqali A, 2007, J SEP SCI, V30, P2501, DOI 10.1002/jssc.200700067
   El-Beqqali A, 2007, J SEP SCI, V30, P421, DOI 10.1002/jssc.200600369
   El-Beqqali A, 2007, J LIQ CHROMATOGR R T, V30, P575, DOI 10.1080/10826070601093895
   Guzowski JP, 1999, J ANAL ATOM SPECTROM, V14, P1121, DOI 10.1039/a903113h
   ISENSCHMID DS, 1988, J ANAL TOXICOL, V12, P242, DOI 10.1093/jat/12.5.242
   Jamdar SC, 2000, J ANAL TOXICOL, V24, P438, DOI 10.1093/jat/24.6.438
   JATLOW P, 1993, THER DRUG MONIT, V15, P533, DOI 10.1097/00007691-199312000-00014
   JATLOW PI, 1987, CLIN CHEM, V33, P66
   Jones RW, 2006, J FORENSIC SCI, V51, P915, DOI 10.1111/j.1556-4029.2006.00162.x
   Klingmann A, 2001, J ANAL TOXICOL, V25, P425, DOI 10.1093/jat/25.6.425
   Laramee J. A., 2007, ENCY MASS SPECTROMET, V6, P377
   Laramee J. A., 2007, FORENSIC ANAL CUTTIN, P175
   Laramee JA, 2006, US Patent, Patent No. [7112785 B2, 7112785]
   Laramee JA, 2008, AM LAB, V40, P16
   Lin SN, 2001, J ANAL TOXICOL, V25, P497, DOI 10.1093/jat/25.7.497
   MCLUCKEY SA, 1988, ANAL CHEM, V60, P2220, DOI 10.1021/ac00171a012
   Penning FM, 1927, NATURWISSENSCHAFTEN, V15, P818, DOI 10.1007/BF01505431
   Poole CF, 2003, TRAC-TREND ANAL CHEM, V22, P362, DOI 10.1016/S0165-9936(03)00605-8
   Said R, 2008, J LIQ CHROMATOGR R T, V31, P683, DOI 10.1080/10826070701853867
   Spanbauer AC, 2000, J ANAL TOXICOL, V24, P453, DOI 10.1093/jat/24.6.453
   Srinivasan K, 2000, J CHROMATOGR B, V745, P287, DOI 10.1016/S0378-4347(00)00283-8
   STEWART DJ, 1979, CLIN PHARMACOL THER, V25, P464
   Takats Z, 2004, SCIENCE, V306, P471, DOI 10.1126/science.1104404
   Virag L, 1996, J CHROMATOGR B, V681, P263, DOI 10.1016/0378-4347(95)00525-0
   Vita M, 2005, J CHROMATOGR B, V821, P75, DOI 10.1016/j.jchromb.2005.04.014
   Vita M, 2005, J CHROMATOGR B, V817, P303, DOI 10.1016/j.jchromb.2004.12.022
NR 40
TC 121
Z9 129
U1 3
U2 66
PU SPRINGER
PI NEW YORK
PA 233 SPRING ST, NEW YORK, NY 10013 USA
SN 1044-0305
EI 1879-1123
J9 J AM SOC MASS SPECTR
JI J. Am. Soc. Mass Spectrom.
PD MAY
PY 2009
VL 20
IS 5
BP 891
EP 899
DI 10.1016/j.jasms.2009.01.010
PG 9
WC Biochemical Research Methods; Chemistry, Analytical; Chemistry,
   Physical; Spectroscopy
SC Biochemistry & Molecular Biology; Chemistry; Spectroscopy
GA 439SU
UT WOS:000265648100018
PM 19264505
OA Bronze
DA 2019-03-23
ER

PT J
AU Fuller, DB
   Naitoh, J
   Lee, C
   Hardy, S
   Jin, H
AF Fuller, Donald B.
   Naitoh, John
   Lee, Charles
   Hardy, Steven
   Jin, Haoran
TI Virtual HDRSM cyberknife treatment for localized prostatic carcinoma:
   Dosimetry comparison with hdr brachytherapy and preliminary clinical
   observations
SO INTERNATIONAL JOURNAL OF RADIATION ONCOLOGY BIOLOGY PHYSICS
LA English
DT Article
DE CyberKnife; prostate cancer; dosimetry; high-dose-rate; brachytherapy;
   image guided; stereotactic body; radiotherapy.
ID DOSE-RATE BRACHYTHERAPY; EXTERNAL-BEAM RADIOTHERAPY; FEASIBILITY REPORT;
   PHASE-II; CANCER; MONOTHERAPY; RADIATION; SYSTEM; GLAND
AB Background: We tested our ability to approximate the dose (38 Gy), fractionation (four fractions), and distribution of high-dose-rate (HDR) brachytherapy for prostate cancer with CyberKnife (CK) stereotactic body radiotherapy (SBRT) plans. We also report early clinical observations of CK SBRT treatment.
   Methods and Materials: Ten patients were treated with CK. For each CK SBRT plan, an HDR plan was designed using common contour sets and simulated HDR catheters. Planning target volume coverage, intraprostatic dose escalation, and urethra, rectum, and bladder exposure were compared.
   Results: Planning target volume coverage by the prescription dose was similar for CK SBRT and HDR plans, whereas percent of volume of interest receiving 125% of prescribed radiation dose (V125) and V150 values were higher for HDR, reflecting higher doses near HDR source dwell positions. Urethra dose comparisons were lower for CK SBRT in 9 of 10 cases, suggesting that CK SBRT may more effectively limit urethra dose. Bladder maximum point doses were higher with HDR, but bladder dose falloff beyond the maximum dose region was more rapid with HDR. Maximum rectal wall doses were similar, but CK SBRT created sharper rectal dose falloff beyond the maximum dose region. Second CK SBRT plans, constructed by equating urethra radiation dose received by point of maximum exposure of volume of interest to the HDR plan, significantly increased V125 and V150. Clinically, 4-month post-CK SBRT median prostate-specific antigen levels decreased 86% from baseline. Acute toxicity was primarily urologic and returned to baseline by 2 months. Acute rectal morbidity was minimal and transient.
   Conclusions: It is possible to construct CK SBRT plans that closely recapitulate HDR dosimetry and deliver the plans noninvasively. (c) 2008 Elsevier Inc.
C1 [Fuller, Donald B.; Lee, Charles; Hardy, Steven; Jin, Haoran] San Diego CyberKnife Ctr, Radiosurg Med Grp, San Diego, CA 92123 USA.
   [Naitoh, John] Coast Urol Med Grp, La Jolla, CA USA.
RP Fuller, DB (reprint author), San Diego CyberKnife Ctr, Radiosurg Med Grp, 5395 Ruffin Rd,Suite 103, San Diego, CA 92123 USA.
EM dfuller@rmgmed.com
CR Akimoto T, 2006, INT J RADIAT ONCOL, V65, P364, DOI 10.1016/j.ijrobp.2005.12.017
   BASTIN KT, 1993, INT J RADIAT ONCOL, V26, P695, DOI 10.1016/0360-3016(93)90291-3
   Blasko JC, 2000, INT J RADIAT ONCOL, V46, P839, DOI 10.1016/S0360-3016(99)00499-X
   Chang SD, 2003, NEUROSURGERY, V52, P140, DOI 10.1227/01.NEU.0000039162.72141.18
   Chang SD, 2003, NEUROSURGERY, V52, P146
   Chao KK, 2006, INT J RADIAT ONCOL, V65, P999, DOI 10.1016/j.ijrobp.2006.02.039
   Demanes D, 2006, INT J RADIAT ONCOL, V66, pS351, DOI 10.1016/j.ijrobp.2006.07.660
   Demanes DJ, 2005, INT J RADIAT ONCOL, V61, P1306, DOI 10.1016/j.ijrobp.2004.08.014
   Grills IS, 2004, J UROLOGY, V171, P1098, DOI 10.1097/01.ju0000113299.34404.22
   Hara W, 2006, INT J RADIAT ONCOL, V66, pS324, DOI 10.1016/j.ijrobp.2006.07.612
   HO AK, 2007, NEUROSURGERY S1, V60, DOI UNSP ONS156
   HO AK, 2007, NEUROSURGERY S1, V60
   Hoskin PJ, 2003, RADIOTHER ONCOL, V68, P285, DOI 10.1016/S0167-8140(03)00203-2
   Kiffer John D, 2003, Australas Radiol, V47, P172, DOI 10.1046/j.0004-8461.2003.01146.x
   King CR, 2003, TECHNOL CANCER RES T, V2, P25, DOI 10.1177/153303460300200104
   Kupelian P, 2007, INT J RADIAT ONCOL, V67, P1088, DOI 10.1016/j.ijrobp.2006.10.026
   Lotan Y, 2006, J UROLOGY, V175, P1932, DOI 10.1016/S0022-5347(05)00893-1
   Martin T, 2004, STRAHLENTHER ONKOL, V180, P225, DOI 10.1007/s00066-004-1215-4
   Martinez AA, 2001, INT J RADIAT ONCOL, V49, P61, DOI 10.1016/S0360-3016(00)01463-2
   Mate TP, 1998, INT J RADIAT ONCOL, V41, P525, DOI 10.1016/S0360-3016(98)00097-2
   MCNEAL JE, 1988, AM J SURG PATHOL, V12, P897, DOI 10.1097/00000478-198812000-00001
   Vargas CE, 2006, INT J RADIAT ONCOL, V66, P416, DOI 10.1016/j.ijrobp.2006.04.045
   VILLERS A, 1993, J UROLOGY, V149, P793, DOI 10.1016/S0022-5347(17)36209-2
   Wei JT, 2000, UROLOGY, V56, P899, DOI 10.1016/S0090-4295(00)00858-X
   Williams SG, 2006, INT J RADIAT ONCOL, V66, pS10, DOI 10.1016/j.ijrobp.2006.07.038
   Yamada Y, 2006, BRACHYTHERAPY, V5, P157, DOI 10.1016/j.brachy.2006.03.004
   ZAGARS GK, 1994, RADIOTHER ONCOL, V30, P121, DOI 10.1016/0167-8140(94)90040-X
NR 27
TC 119
Z9 120
U1 1
U2 6
PU ELSEVIER SCIENCE INC
PI NEW YORK
PA 360 PARK AVE SOUTH, NEW YORK, NY 10010-1710 USA
SN 0360-3016
J9 INT J RADIAT ONCOL
JI Int. J. Radiat. Oncol. Biol. Phys.
PD APR 1
PY 2008
VL 70
IS 5
BP 1588
EP 1597
DI 10.1016/j.ijrobp.2007.11.067
PG 10
WC Oncology; Radiology, Nuclear Medicine & Medical Imaging
SC Oncology; Radiology, Nuclear Medicine & Medical Imaging
GA 283UA
UT WOS:000254660800044
PM 18374232
DA 2019-03-23
ER

PT J
AU Wang, J
   Iannotti, RJ
   Luk, JW
   Nansel, TR
AF Wang, Jing
   Iannotti, Ronald J.
   Luk, Jeremy W.
   Nansel, Tonja R.
TI Co-occurrence of Victimization from Five Subtypes of Bullying: Physical,
   Verbal, Social Exclusion, Spreading Rumors, and Cyber
SO JOURNAL OF PEDIATRIC PSYCHOLOGY
LA English
DT Article
DE cyber victimization; latent class analysis; physical and psychological
   problems; victimization
ID LATENT CLASS ANALYSIS; PEER VICTIMIZATION; INDIRECT AGGRESSION; SCHOOL;
   ADOLESCENTS; PREVALENCE; ASSOCIATION; INVOLVEMENT; ADJUSTMENT; CHILDREN
AB Objective To examine co-occurrence of five subtypes of peer victimization. Methods Data were obtained from a national sample of 7,475 US adolescents in grades 6 through 10 in the 2005/2006 Health Behavior in School-Aged Children (HBSC) study. Latent class analyses (LCA) were conducted on victimization by physical, verbal, social exclusion, spreading rumors, and cyber bullying. Results Three latent classes were identified, including an all-types victims class (9.7% of males and 6.2% of females), a verbal/relational victims class (28.1% of males and 35.1% of females), and a nonvictim class (62.2% of males and 58.7% of females). Males were more likely to be all-type victims. There was a graded relationship between the three latent classes and level of depression, frequency of medically attended injuries, and medicine use, especially among females. Conclusions Increased co-occurrence of victimization types put adolescents at greater risks for poorer physical and psychological outcomes.
C1 [Wang, Jing] Eunice Kennedy Shriver Natl Inst Child Hlth & Hum, Prevent Res Branch, Bethesda, MD 20892 USA.
   [Luk, Jeremy W.] Univ Washington, Seattle, WA 98195 USA.
RP Wang, J (reprint author), Eunice Kennedy Shriver Natl Inst Child Hlth & Hum, Prevent Res Branch, 6100 Bldg Room,7B13 MSC 7510, Bethesda, MD 20892 USA.
EM wangji2@mail.nih.gov
RI castro, teresa/G-2533-2011
OI castro, teresa/0000-0002-7148-9443; Luk, Jeremy/0000-0002-9061-1555;
   Nansel, Tonja/0000-0002-8298-7595
FU Intramural NIH HHS [Z99 HD999999]
CR BJORKQVIST K, 1994, SEX ROLES, V30, P177, DOI 10.1007/BF01420988
   Carlyle KE, 2007, J SCHOOL HEALTH, V77, P623, DOI 10.1111/j.1746-1561.2007.00242.x
   CRICK NR, 1995, CHILD DEV, V66, P710, DOI 10.1111/j.1467-8624.1995.tb00900.x
   CURRIE C, 2009, INT J PUBLIC HEALTH, V54, pS131
   Dahlberg L.L., 2005, MEASURING VIOLENCE R
   Due P, 2007, PEDIATRICS, V120, P110, DOI 10.1542/peds.2006-1481
   Engstrom K, 2005, SCAND J PUBLIC HEALT, V33, P19, DOI 10.1080/14034940410028253
   Finkelhor D, 2007, PEDIATRICS, V120, P640, DOI 10.1542/peds.2007-0754
   Gini G, 2009, PEDIATRICS, V123, P1059, DOI 10.1542/peds.2008-1215
   Hawker DSJ, 2000, J CHILD PSYCHOL PSYC, V41, P441, DOI 10.1111/1469-7610.00629
   Juvonen J, 2003, PEDIATRICS, V112, P1231, DOI 10.1542/peds.112.6.1231
   Li Q, 2007, COMPUT HUM BEHAV, V23, P1777, DOI 10.1016/j.chb.2005.10.005
   Menesini E, 2009, J GENET PSYCHOL, V170, P115, DOI 10.3200/GNTP.170.2.115-134
   Muthe'n L. K., 1998, MPLUS USERS GUIDE
   Nansel TR, 2001, JAMA-J AM MED ASSOC, V285, P2094, DOI 10.1001/jama.285.16.2094
   Nylund K, 2007, CHILD DEV, V78, P1706, DOI 10.1111/j.1467-8624.2007.01097.x
   Nylund KL, 2007, STRUCT EQU MODELING, V14, P535, DOI 10.1080/10705510701575396
   Olweus D., 1993, BULLYING SCH WHAT WE
   Olweus D, 1996, REVISED OLWEUS BULLY
   Orpinas P., 1993, THESIS U TEXAS HLTH
   Owens L, 2000, AGGRESSIVE BEHAV, V26, P67, DOI 10.1002/(SICI)1098-2337(2000)26:1<67::AID-AB6>3.0.CO;2-C
   Peskin MF, 2006, ADOLESCENCE, V41, P467
   Raskauskas J, 2007, DEV PSYCHOL, V43, P564, DOI 10.1037/0012-1649.43.3.564
   Slonje R, 2008, SCAND J PSYCHOL, V49, P147, DOI 10.1111/j.1467-9450.2007.00611.x
   Smith PK, 2008, J CHILD PSYCHOL PSYC, V49, P376, DOI 10.1111/j.1469-7610.2007.01846.x
   Solberg ME, 2003, AGGRESSIVE BEHAV, V29, P239, DOI 10.1002/ab.10047
   Spriggs AL, 2007, J ADOLESCENT HEALTH, V41, P283, DOI 10.1016/j.jadohealth.2007.04.009
   Wang J, 2009, J ADOLESCENT HEALTH, V45, P368, DOI 10.1016/j.jadohealth.2009.03.021
   Williams KR, 2007, J ADOLESCENT HEALTH, V41, pS14, DOI 10.1016/j.jadohealth.2007.08.018
NR 29
TC 118
Z9 122
U1 1
U2 38
PU OXFORD UNIV PRESS INC
PI CARY
PA JOURNALS DEPT, 2001 EVANS RD, CARY, NC 27513 USA
SN 0146-8693
J9 J PEDIATR PSYCHOL
JI J. Pediatr. Psychol.
PD NOV-DEC
PY 2010
VL 35
IS 10
BP 1103
EP 1112
DI 10.1093/jpepsy/jsq048
PG 10
WC Psychology, Developmental
SC Psychology
GA 666MI
UT WOS:000283119100005
PM 20488883
OA Bronze, Green Published
DA 2019-03-23
ER

PT J
AU Croteau, MN
   Luoma, SN
   Stewart, AR
AF Croteau, MN
   Luoma, SN
   Stewart, AR
TI Trophic transfer of metals along freshwater food webs: Evidence of
   cadmium biomagnification in nature
SO LIMNOLOGY AND OCEANOGRAPHY
LA English
DT Article
ID CD ACCUMULATION; CARBON ISOTOPES; STABLE CARBON; TOXICITY; LAKE; COPPER
AB We conducted a study with cadmium (Cd) and copper (Cu) in the delta of San Francisco Bay, using nitrogen and carbon stable isotopes to identify trophic position and food web structure. Cadmium is progressively enriched among trophic levels in discrete epiphyte-based food webs composed of macrophyte-dwelling invertebrates (the first link being epiphytic algae) and fishes (the first link being gobies). Cadmium concentrations were biomagnified 15 times within the scope of two trophic links in both food webs. Trophic enrichment in invertebrates was twice that of fishes. No tendency toward trophic-level enrichment was observed for Cu, regardless of whether organisms were sorted by food web or treated on a taxonomic basis within discrete food webs. The greatest toxic effects of Cd are likely to occur with increasing trophic positions, where animals are ingesting Cd-rich prey (or food). In Franks Tract this occurs within discrete food chains composed of macrophyte-dwelling invertebrates or fishes inhabiting submerged aquatic vegetation. Unraveling ecosystem complexity is necessary before species most exposed and at risk can be identified.
C1 US Geol Survey, Menlo Pk, CA 94025 USA.
RP Croteau, MN (reprint author), US Geol Survey, 345 Middlefield Rd,MS465, Menlo Pk, CA 94025 USA.
EM mcroteau@usgs.gov
CR Barranguet C, 2002, ENVIRON TOXICOL CHEM, V21, P1955, DOI 10.1002/etc.5620210925
   CABANA G, 1994, NATURE, V372, P255, DOI 10.1038/372255a0
   Cloern JE, 2002, LIMNOL OCEANOGR, V47, P713, DOI 10.4319/lo.2002.47.3.0713
   CROTEAU CN, 2004, ENVIRON SCI TECHNOL, V38, P5002
   Croteau MN, 2002, LIMNOL OCEANOGR, V47, P505, DOI 10.4319/lo.2002.47.2.0505
   Croteau MN, 2001, CAN J FISH AQUAT SCI, V58, P1737, DOI 10.1139/cjfas-58-9-1737
   DENIRO MJ, 1978, GEOCHIM COSMOCHIM AC, V42, P495, DOI 10.1016/0016-7037(78)90199-0
   France RL, 1995, LIMNOL OCEANOGR, V40, P1310, DOI 10.4319/lo.1995.40.7.1310
   Goldman C. R, 1983, LIMNOLOGY
   Gray JS, 2002, MAR POLLUT BULL, V45, P46, DOI 10.1016/S0025-326X(01)00323-X
   Hecky RE, 1995, J N AM BENTHOL SOC, V14, P631, DOI 10.2307/1467546
   Hook SE, 2001, MAR BIOL, V138, P1131, DOI 10.1007/s002270000533
   Hook SE, 2001, ENVIRON TOXICOL CHEM, V20, P568, DOI 10.1897/1551-5028(2001)020<0568:SEOSIZ>2.0.CO;2
   KIDD KA, 1995, SCIENCE, V269, P240, DOI 10.1126/science.269.5221.240
   Lane TW, 2000, P NATL ACAD SCI USA, V97, P4627, DOI 10.1073/pnas.090091397
   Larison JR, 2000, NATURE, V406, P181, DOI 10.1038/35018068
   LEBLANC GA, 1995, ENVIRON SCI TECHNOL, V29, P154, DOI 10.1021/es00001a020
   Lucas LV, 2002, ECOL APPL, V12, P1528, DOI 10.1890/1051-0761(2002)012[1528:FVOHWT]2.0.CO;2
   Mason RP, 1996, ENVIRON SCI TECHNOL, V30, P1835, DOI 10.1021/es950373d
   MINAGAWA M, 1984, GEOCHIMICA COSMOCHIM, V48, P549
   Moyle P. B, 2002, INLAND FISHES CALIFO
   PETERSON BJ, 1987, ANNU REV ECOL SYST, V18, P293, DOI 10.1146/annurev.ecolsys.18.1.293
   RAU GH, 1980, CAN J FISH AQUAT SCI, V37, P742, DOI 10.1139/f80-098
   Reinfelder JR, 1998, SCI TOTAL ENVIRON, V219, P117, DOI 10.1016/S0048-9697(98)00225-3
   Smith D. G., 2001, PENNAKS FRESHWATER I
   Stewart AR, 2004, ENVIRON SCI TECHNOL, V38, P4519, DOI 10.1021/es0499647
   SUNDA WG, 1995, LIMNOL OCEANOGR, V40, P132, DOI 10.4319/lo.1995.40.1.0132
   Vander Zanden MJ, 1999, ECOLOGY, V80, P1395
   Wang WX, 2002, MAR ECOL PROG SER, V243, P295, DOI 10.3354/meps243295
NR 29
TC 118
Z9 128
U1 2
U2 78
PU AMER SOC LIMNOLOGY OCEANOGRAPHY
PI WACO
PA 5400 BOSQUE BLVD, STE 680, WACO, TX 76710-4446 USA
SN 0024-3590
J9 LIMNOL OCEANOGR
JI Limnol. Oceanogr.
PD SEP
PY 2005
VL 50
IS 5
BP 1511
EP 1519
DI 10.4319/lo.2005.50.5.1511
PG 9
WC Limnology; Oceanography
SC Marine & Freshwater Biology; Oceanography
GA 965EK
UT WOS:000231932800017
DA 2019-03-23
ER

PT J
AU Grills, IS
   Hope, AJ
   Guckenberger, M
   Kestin, LL
   Werner-Wasik, M
   Yan, D
   Sonke, JJ
   Bissonnette, JP
   Wilbert, J
   Xiao, Y
   Belderbos, J
AF Grills, Inga Siiner
   Hope, Andrew J.
   Guckenberger, Matthias
   Kestin, Larry L.
   Werner-Wasik, Maria
   Yan, Di
   Sonke, Jan-Jakob
   Bissonnette, Jean-Pierre
   Wilbert, Juergen
   Xiao, Ying
   Belderbos, Jose
TI A Collaborative Analysis of Stereotactic Lung Radiotherapy Outcomes for
   Early-Stage Non-Small-Cell Lung Cancer Using Daily Online Cone-Beam
   Computed Tomography Image-Guided Radiotherapy
SO JOURNAL OF THORACIC ONCOLOGY
LA English
DT Article
DE Non-small cell lung cancer; Stereotactic body radiotherapy; Image-guided
   radiotherapy
ID BODY RADIATION-THERAPY; PROSPECTIVE PHASE-II; ADJUVANT CHEMOTHERAPY;
   WEDGE RESECTION; CLINICAL STAGE; DOSE-RESPONSE; IRRADIATION; CARCINOMA;
   EXPERIENCE; TRIAL
AB Introduction: We report lung stereotactic-body radiotherapy (SBRT) outcomes for a large pooled cohort treated using daily online cone-beam computed tomography.
   Methods: Five hundred and five stage I-IIB (T1-3N0M0) non-small-cell lung cancer (NSCLC) cases underwent SBRT using cone-beam computed tomography image guidance at five international institutions from 1998 to 2010. Median age was 74 years (range, 42-92) whereas median forced expiratory volume in 1 second/diffusing lung capacity for carbon monoxide were 1.4 liter (65%) and 10.8 ml/min/mmHg (53%). Of the 505 cases, 64% were biopsy proven and 87% medically inoperable. Staging was: IA 63%, IB 33%, IIA 2%, and recurrent 1%. Median max tumor dimension was 2.6 cm (range, 0.9-8.5). Median heterogeneously calculated volumetric prescription dose (PD) was 54 Gy (range, 20-64 Gy) in three fractions (range, 1-15) over 8 days (range, 1-27). Median biologically equivalent PD biological equivalent doses (BED10) was 132 Gy (range, 60-180).
   Results: With a median follow-up of 1.6 years (range, 0.1-7.3), the 2-year Kaplan-Meier local control (LC), regional control, and distant metastasis (DM) rates were 94%, 89%, and 20%, respectively, whereas cause-specific and overall survival were 87% and 60% (78% operable, 58% inoperable, p = 0.01), respectively. Stage, gross-tumor volume size (>= 2.7 cm) and PD(BED10) predicted local relapse (LR) and DM. LR was 15% for BED10 less than 105 Gy versus 4% for BED10 of 105 Gy or more (p < 0.001); DM was 31% versus 18% for BED10 less than 105 versus 105 Gy or more (p = 0.01). On multivariate analysis, PD(BED10) and elapsed days during radiotherapy predicted LR; gross-tumor volume size predicted DM. Grade 2 or higher pneumonitis, rib fracture, myositis, and dermatitis were 7%, 3%, 1%, and 2%, respectively.
   Conclusions: In the largest early-stage NSCLC SBRT data set to date, a high rate of local control was achieved, which was correlated with a PD(BED10) of 105 Gy or more. Failures were primarily distant, severe toxicities were rare, and overall survival was encouraging in operable patients.
C1 [Grills, Inga Siiner; Kestin, Larry L.; Yan, Di] William Beaumont Hosp, Dept Radiat Oncol, Royal Oak, MI USA.
   [Hope, Andrew J.; Bissonnette, Jean-Pierre] Univ Toronto, Dept Radiat Oncol, Princess Margaret Hosp, Toronto, ON, Canada.
   [Guckenberger, Matthias; Wilbert, Juergen] Univ Wurzburg, Dept Radiat Oncol, Wurzburg, Germany.
   [Werner-Wasik, Maria; Xiao, Ying] Thomas Jefferson Univ Hosp, Dept Radiat Oncol, Philadelphia, PA 19107 USA.
   [Sonke, Jan-Jakob; Belderbos, Jose] Netherlands Canc Inst, Dept Radiat Oncol, Amsterdam, Netherlands.
RP Grills, IS (reprint author), Oakland Univ, William Beaumont Sch Med, Beaumont Canc Inst, Dept Radiat Oncol, 3601 W 13 Mile Rd, Royal Oak, MI 48073 USA.
EM igrills@beaumont.edu
OI Guckenberger, Matthias/0000-0002-7146-9071
FU Elekta
FX This research was partially supported by Elekta through a research grant
   with all institutions being members of the Elekta Lung Research Group.
   This work and these data, however, are the intellectual property of the
   individual group members and their sponsoring institutions. The
   anonymized database was housed at one institution, William Beaumont
   Hospital, and all analyses were performed using Beaumont statistical
   support. The authors declare no other conflicts of interest.
CR Baumann P, 2009, J CLIN ONCOL, V27, P3290, DOI 10.1200/JCO.2008.21.5681
   Belderbos J, 2009, INT J RADIAT ONCOL, V75, pS159, DOI 10.1016/j.ijrobp.2009.07.374
   Bissonnette JP, 2009, INT J RADIAT ONCOL, V73, P927, DOI 10.1016/j.ijrobp.2008.08.059
   Bradley JD, 2010, INT J RADIAT ONCOL, V77, P1146, DOI 10.1016/j.ijrobp.2009.06.017
   Chang JY, 2008, INT J RADIAT ONCOL, V72, P967, DOI 10.1016/j.ijrobp.2008.08.001
   Chen YS, 2008, RADIOTHER ONCOL, V88, P351, DOI 10.1016/j.radonc.2008.07.013
   Crabtree TD, 2010, J THORAC CARDIOV SUR, V140, P377, DOI 10.1016/j.jtcvs.2009.12.054
   DOSORETZ DE, 1992, INT J RADIAT ONCOL, V24, P3, DOI 10.1016/0360-3016(92)91013-D
   Fakiris AJ, 2009, INT J RADIAT ONCOL, V75, P677, DOI 10.1016/j.ijrobp.2008.11.042
   Fowler JF, 2004, INT J RADIAT ONCOL, V60, P1241, DOI 10.1016/j.ijrobp.2004.07.691
   Fukumoto S, 2002, CANCER-AM CANCER SOC, V95, P1546, DOI 10.1002/cncr.10853
   Grills IS, 2008, INT J RADIAT ONCOL, V70, P1045, DOI 10.1016/j.ijrobp.2007.07.2352
   Grills IS, 2010, J CLIN ONCOL, V28, P928, DOI 10.1200/JCO.2009.25.0928
   Grutters JPC, 2010, RADIOTHER ONCOL, V95, P32, DOI 10.1016/j.radonc.2009.08.003
   Guckenberger M, 2009, RADIOTHER ONCOL, V91, P288, DOI 10.1016/j.radonc.2008.08.010
   Hayakawa K, 1999, LUNG CANCER-J IASLC, V26, P137, DOI 10.1016/S0169-5002(99)00087-2
   Hof H, 2003, INT J RADIAT ONCOL, V56, P335, DOI 10.1016/S0360-3016(02)04504-2
   Jeremic B, 1997, INT J RADIAT ONCOL, V38, P521, DOI 10.1016/S0360-3016(97)00098-9
   Krol ADG, 1996, INT J RADIAT ONCOL, V34, P297, DOI 10.1016/0360-3016(95)00227-8
   Lanni TB, 2011, AM J CLIN ONCOL-CANC, V34, P494, DOI 10.1097/COC.0b013e3181ec63ae
   Le Chevalier T, 2004, NEW ENGL J MED, V350, P351
   McGarry RC, 2005, INT J RADIAT ONCOL, V63, P1010, DOI 10.1016/j.ijrobp.2005.03.073
   Morita K, 1997, RADIOTHER ONCOL, V42, P31, DOI 10.1016/S0167-8140(96)01828-2
   Nagata Y, 2005, INT J RADIAT ONCOL, V63, P1427, DOI 10.1016/j.ijrobp.2005.05.034
   National Comprehensive Cancer Network, NAT COMPR CANC NETW
   Onimaru R, 2008, INT J RADIAT ONCOL, V70, P374, DOI 10.1016/j.ijrobp.2007.06.043
   Onishi H, 2007, J THORAC ONCOL, V2, pS94, DOI 10.1097/JTO.0b013e318074de34
   Palma D, 2010, J CLIN ONCOL, V28, P5153, DOI 10.1200/JCO.2010.30.0731
   Pignon JP, 2008, J CLIN ONCOL, V26, P3552, DOI 10.1200/JCO.2007.13.9030
   Scagliotti GV, 2003, JNCI-J NATL CANCER I, V95, P1453, DOI 10.1093/jnci/djg059
   Shah C, 2009, INT J RADIAT ONCOL, V75, pS115, DOI 10.1016/j.ijrobp.2009.07.278
   Sher DJ, 2011, INT J RADIAT ONCOL, V81, pE767, DOI 10.1016/j.ijrobp.2010.10.074
   Sibley GS, 1998, INT J RADIAT ONCOL, V40, P149, DOI 10.1016/S0360-3016(97)00589-0
   Stephans KL, 2009, J THORAC ONCOL, V4, P976, DOI 10.1097/JTO.0b013e3181adf509
   Strauss GM, 2008, J CLIN ONCOL, V26, P5043, DOI 10.1200/JCO.2008.16.4855
   Timmerman R, 2005, INT J RADIAT ONCOL, V63, pS99, DOI 10.1016/j.ijrobp.2005.07.170
   Timmerman R, 2003, CHEST, V124, P1946, DOI 10.1378/chest.124.5.1946
   Timmerman R, 2010, JAMA-J AM MED ASSOC, V303, P1070, DOI 10.1001/jama.2010.261
   Uematsu M, 2001, INT J RADIAT ONCOL, V51, P666, DOI 10.1016/S0360-3016(01)01703-5
   Welsh R, 2010, INT J RADIAT ONCOL, V78, pS180, DOI 10.1016/j.ijrobp.2010.07.438
   Winton T, 2005, NEW ENGL J MED, V352, P2589, DOI 10.1056/NEJMoa043623
   Wolthaus JWH, 2008, MED PHYS, V35, P3998, DOI 10.1118/1.2966347
   Wulf J, 2005, RADIOTHER ONCOL, V77, P83, DOI 10.1016/j.radonc.2005.09.003
   Zimmermann FB, 2005, LUNG CANCER, V48, P107, DOI 10.1016/j.lungcan.2004.10.015
NR 44
TC 117
Z9 122
U1 0
U2 7
PU LIPPINCOTT WILLIAMS & WILKINS
PI PHILADELPHIA
PA 530 WALNUT ST, PHILADELPHIA, PA 19106-3621 USA
SN 1556-0864
J9 J THORAC ONCOL
JI J. Thorac. Oncol.
PD SEP
PY 2012
VL 7
IS 9
BP 1382
EP 1393
DI 10.1097/JTO.0b013e318260e00d
PG 12
WC Oncology; Respiratory System
SC Oncology; Respiratory System
GA 996GQ
UT WOS:000308073300014
PM 22843086
OA Bronze
DA 2019-03-23
ER

PT J
AU Lagorce, D
   Sperandio, O
   Baell, JB
   Miteva, MA
   Villoutreix, BO
AF Lagorce, David
   Sperandio, Olivier
   Baell, Jonathan B.
   Miteva, Maria A.
   Villoutreix, Bruno O.
TI FAF-Drugs3: a web server for compound property calculation and chemical
   library design
SO NUCLEIC ACIDS RESEARCH
LA English
DT Article
ID IN-SILICO PREDICTION; DRUG DISCOVERY; AQUEOUS SOLUBILITY; SCREENING
   LIBRARIES; LEAD DISCOVERY; ASSAY; COLLECTIONS; CANDIDATES; FILTERS;
   INHIBITORS
AB Drug attrition late in preclinical or clinical development is a serious economic problem in the field of drug discovery. These problems can be linked, in part, to the quality of the compound collections used during the hit generation stage and to the selection of compounds undergoing optimization. Here, we present FAF-Drugs3, a web server that can be used for drug discovery and chemical biology projects to help in preparing compound libraries and to assist decision-making during the hit selection/lead optimization phase. Since it was first described in 2006, FAF-Drugs has been significantly modified. The tool now applies an enhanced structure curation procedure, can filter or analyze molecules with user-defined or eight predefined physicochemical filters as well as with several simple ADMET (absorption, distribution, metabolism, excretion and toxicity) rules. In addition, compounds can be filtered using an updated list of 154 hand-curated structural alerts while Pan Assay Interference compounds (PAINS) and other, generally unwanted groups are also investigated. FAF-Drugs3 offers access to user-friendly html result pages and the possibility to download all computed data.
C1 [Lagorce, David; Sperandio, Olivier; Miteva, Maria A.; Villoutreix, Bruno O.] Univ Paris Diderot, Sorbonne Paris Cite, Mol Therapeut Silico, F-75013 Paris, France.
   [Lagorce, David; Sperandio, Olivier; Miteva, Maria A.; Villoutreix, Bruno O.] Univ Paris 06, INSERM, U973, Mol Therapeut Silico, F-75013 Paris, France.
   [Baell, Jonathan B.] Monash Univ, Monash Inst Pharmaceut Sci, Med Chem, Parkville, Vic 3052, Australia.
RP Villoutreix, BO (reprint author), Univ Paris Diderot, Sorbonne Paris Cite, Mol Therapeut Silico, F-75013 Paris, France.
EM bruno.villoutreix@inserm.fr
RI Baell, Jonathan/E-5844-2017; Miteva, Maria/N-2419-2018; Villoutreix,
   Bruno/I-4565-2015
OI Baell, Jonathan/0000-0003-2114-8242; Miteva, Maria/0000-0001-6895-1214; 
FU INSERM
FX Funding for open access charge: INSERM.
CR Ashby J, 1995, TOXICOLOGY, V103, P177, DOI 10.1016/0300-483X(95)03132-Y
   Baell J, 2014, NATURE, V513, P481, DOI 10.1038/513481a
   Baell JB, 2010, J MED CHEM, V53, P2719, DOI 10.1021/jm901137j
   Benigni R, 2011, CHEM REV, V111, P2507, DOI 10.1021/cr100222q
   Blagg J., 2010, BURGERS MED CHEM DRU, P301
   Bolton EE, 2008, ANN REPORTS COMPUTAT, V4
   Brenk R, 2008, CHEMMEDCHEM, V3, P435, DOI 10.1002/cmdc.200700139
   Bruns RF, 2012, J MED CHEM, V55, P9763, DOI 10.1021/jm301008n
   Charifson Paul S, 2002, Mol Divers, V5, P185
   Cheng TJ, 2007, J CHEM INF MODEL, V47, P2140, DOI 10.1021/ci700257y
   Chevillard F, 2012, MOL PHARMACEUT, V9, P3127, DOI 10.1021/mp300234q
   Congreve M, 2003, DRUG DISCOV TODAY, V8, P876, DOI 10.1016/S1359-6446(03)02831-9
   Cumming JG, 2013, NAT REV DRUG DISCOV, V12, P948, DOI 10.1038/nrd4128
   Delaney JS, 2004, J CHEM INF COMP SCI, V44, P1000, DOI 10.1021/ci034243x
   Devine SM, 2015, J MED CHEM, V58, P1205, DOI 10.1021/jm501402x
   Doak BC, 2014, CHEM BIOL, V21, P1115, DOI 10.1016/j.chembiol.2014.08.013
   Drwal MN, 2014, NUCLEIC ACIDS RES, V42, pW53, DOI 10.1093/nar/gku401
   Egan WJ, 2000, J MED CHEM, V43, P3867, DOI 10.1021/jm000292e
   Enoch SJ, 2011, CRIT REV TOXICOL, V41, P783, DOI 10.3109/10408444.2011.598141
   Ertl P, 2000, J MED CHEM, V43, P3714, DOI 10.1021/jm000942e
   Gleeson MP, 2008, J MED CHEM, V51, P817, DOI 10.1021/jm701122q
   Hill AP, 2010, DRUG DISCOV TODAY, V15, P648, DOI 10.1016/j.drudis.2010.05.016
   Hughes JD, 2008, BIOORG MED CHEM LETT, V18, P4872, DOI 10.1016/j.bmcl.2008.07.071
   Irwin JJ, 2005, J CHEM INF MODEL, V45, P177, DOI 10.1021/ci049714+
   Jeffrey P, 2010, NEUROBIOL DIS, V37, P33, DOI 10.1016/j.nbd.2009.07.033
   Kalgutkar AS, 2005, CURR DRUG METAB, V6, P161, DOI 10.2174/1389200054021799
   Keseru GM, 2009, NAT REV DRUG DISCOV, V8, P203, DOI 10.1038/nrd2796
   Labbe CM, 2013, DRUG DISCOV TODAY, V18, P958, DOI 10.1016/j.drudis.2013.05.003
   Lagorce D, 2011, BIOINFORMATICS, V27, P2018, DOI 10.1093/bioinformatics/btr333
   Lipinski CA, 2001, ADV DRUG DELIVER REV, V46, P3, DOI 10.1016/S0169-409X(00)00129-0
   Lobell M, 2006, CHEMMEDCHEM, V1, P1229, DOI 10.1002/cmdc.200600168
   Lovering F, 2009, J MED CHEM, V52, P6752, DOI 10.1021/jm901241e
   McGovern SL, 2002, J MED CHEM, V45, P1712, DOI 10.1021/jm010533y
   Miteva MA, 2006, NUCLEIC ACIDS RES, V34, pW738, DOI 10.1093/nar/gkl065
   Miteva MA, 2010, NUCLEIC ACIDS RES, V38, pW622, DOI 10.1093/nar/gkq325
   Mok NY, 2013, J CHEM INF MODEL, V53, P534, DOI 10.1021/ci300382f
   Neron B, 2009, BIOINFORMATICS, V25, P3005, DOI 10.1093/bioinformatics/btp493
   O'Boyle NM, 2008, CHEM CENT J, V2, DOI 10.1186/1752-153X-2-5
   Oprea TI, 2000, J COMPUT AID MOL DES, V14, P251, DOI 10.1023/A:1008130001697
   Pearce BC, 2006, J CHEM INF MODEL, V46, P1060, DOI 10.1021/ci050504m
   Pihan E, 2012, BIOINFORMATICS, V28, P1540, DOI 10.1093/bioinformatics/bts186
   Przybylak KR, 2014, J CHEM INF MODEL, V54, P2224, DOI 10.1021/ci500233k
   Reynes C, 2010, PLOS COMPUT BIOL, V6, DOI 10.1371/journal.pcbi.1000695
   Rishton G, 2008, NAT CHEM BIOL, V4, P159, DOI 10.1038/nchembio0308-159
   Ritchie TJ, 2009, J CHEM INF MODEL, V49, P1025, DOI 10.1021/ci800429e
   Roche O, 2002, J MED CHEM, V45, P137, DOI 10.1021/jm010934d
   Schomburg K, 2010, J CHEM INF MODEL, V50, P1529, DOI 10.1021/ci100209a
   Stepan AF, 2011, CHEM RES TOXICOL, V24, P1345, DOI 10.1021/tx200168d
   Veber DF, 2002, J MED CHEM, V45, P2615, DOI 10.1021/jm020017n
   Villoutreix BO, 2013, DRUG DISCOV TODAY, V18, P1081, DOI 10.1016/j.drudis.2013.06.013
   Wang JM, 2011, COMB CHEM HIGH T SCR, V14, P328, DOI 10.2174/138620711795508331
   Workman P, 2010, CHEM BIOL, V17, P561, DOI 10.1016/j.chembiol.2010.05.013
NR 52
TC 116
Z9 119
U1 3
U2 30
PU OXFORD UNIV PRESS
PI OXFORD
PA GREAT CLARENDON ST, OXFORD OX2 6DP, ENGLAND
SN 0305-1048
EI 1362-4962
J9 NUCLEIC ACIDS RES
JI Nucleic Acids Res.
PD JUL 1
PY 2015
VL 43
IS W1
BP W200
EP W207
DI 10.1093/nar/gkv353
PG 8
WC Biochemistry & Molecular Biology
SC Biochemistry & Molecular Biology
GA CP3IP
UT WOS:000359772700031
PM 25883137
OA DOAJ Gold, Green Published
HC Y
HP N
DA 2019-03-23
ER

PT J
AU Ryan, T
   Chester, A
   Reece, J
   Xenos, S
AF Ryan, Tracii
   Chester, Andrea
   Reece, John
   Xenos, Sophia
TI The uses and abuses of Facebook: A review of Facebook addiction
SO JOURNAL OF BEHAVIORAL ADDICTIONS
LA English
DT Review
DE Facebook; social networking sites; addiction; uses and gratifications
ID PROBLEMATIC INTERNET USE; SOCIAL NETWORK SITES; COLLEGE-STUDENTS;
   SELF-DISCLOSURE; GRATIFICATIONS; MOTIVES; USAGE; SATISFACTION;
   ADOLESCENCE; MOTIVATIONS
AB Background and aims: Recent research suggests that use of social networking sites can be addictive for some individuals. Due to the link between motivations for media use and the development of addiction, this systematic review examines Facebook-related uses and gratifications research and Facebook addiction research. Method: Searches of three large academic databases revealed 24 studies examining the uses and gratifications of Facebook, and nine studies of Facebook addiction. Results: Comparison of uses and gratifications research reveals that the most popular motives for Facebook use are relationship maintenance, passing time, entertainment, and companionship. These motivations may be related to Facebook addiction through use that is habitual, excessive, or motivated by a desire for mood alteration. Examination of Facebook addiction research indicates that Facebook use can become habitual or excessive, and some addicts use the site to escape from negative moods. However, examination of Facebook addiction measures highlights inconsistency in the field. Discussion: There is some evidence to support the argument that uses and gratifications of Facebook are linked with Facebook addiction. Furthermore, it appears as if the social skill model of addiction may explain Facebook addiction, but inconsistency in the measurement of this condition limits the ability to provide conclusive arguments. Conclusions: This paper recommends that further research be performed to establish the links between uses and gratifications and Facebook addiction. Furthermore, in order to enhance the construct validity of Facebook addiction, researchers should take a more systematic approach to assessment.
C1 [Ryan, Tracii; Reece, John; Xenos, Sophia] RMIT Univ, Sch Hlth Sci, Melbourne, Vic 3001, Australia.
   [Chester, Andrea] RMIT Univ, Sch Design & Social Context, Melbourne, Vic 3001, Australia.
RP Ryan, T (reprint author), RMIT Univ, Sch Hlth Sci, GPO Box 2476, Melbourne, Vic 3001, Australia.
EM tracii.ryan@rmit.edu.au
OI Ryan, Tracii/0000-0002-0512-5713
CR Aboujaoude E, 2006, CNS SPECTRUMS, V11, P750, DOI 10.1017/S1092852900014875
   Akin A, 2014, PSYCHOL REPORTS MENT, V113, P948
   Aladwani AM, 2014, COMPUT HUM BEHAV, V33, P270, DOI 10.1016/j.chb.2014.01.005
   Alexa Internet, 2013, ALEXA
   Alhabash S, 2014, COMPUT HUM BEHAV, V35, P423, DOI 10.1016/j.chb.2014.03.033
   Alhabash S, 2012, CYBERPSYCH BEH SOC N, V15, P304, DOI 10.1089/cyber.2011.0611
   American Psychiatric Association, 2013, DIAGN STAT MAN MENT
   Andreassen CS, 2012, PSYCHOL REP, V110, P501, DOI 10.2466/02.09.18.PR0.110.2.501-517
   Balakrishnan V, 2013, COMPUT HUM BEHAV, V29, P1342, DOI 10.1016/j.chb.2013.01.010
   Brown R.I.F., 1997, ADDICTED CRIME, P13
   Cam E, 2012, TURK ONLINE J EDUC T, V11, P14
   Caplan SE, 2007, CYBERPSYCHOL BEHAV, V10, P234, DOI 10.1089/cpb.2006.9963
   Caplan SE, 2010, COMPUT HUM BEHAV, V26, P1089, DOI 10.1016/j.chb.2010.03.012
   Caplan SE, 2005, J COMMUN, V55, P721, DOI 10.1111/j.1460-2466.2005.tb03019.x
   Chen GM, 2011, COMPUT HUM BEHAV, V27, P755, DOI 10.1016/j.chb.2010.10.023
   Chen HT, 2013, CYBERPSYCH BEH SOC N, V16, P806, DOI 10.1089/cyber.2011.0608
   Cheung CMK, 2011, COMPUT HUM BEHAV, V27, P1337, DOI 10.1016/j.chb.2010.07.028
   Dunne A, 2010, J RES INTERACT MARK, V4, P46, DOI 10.1108/17505931011033551
   Ellison N., 2006, J COMPUT-MEDIAT COMM, V12, P1143, DOI DOI 10.1111/J.1083-6101.2007.00367.X
   Ellison NB, 2007, J COMPUT-MEDIAT COMM, V12, P1143, DOI [10.1111/j.1083-6101.2007.00367.x, 10.1111/j.1083-6101.2007.00393.x]
   Elphinston RA, 2011, CYBERPSYCH BEH SOC N, V14, P631, DOI 10.1089/cyber.2010.0318
   Facebook, 2014, NEWS ROOM
   Floros G, 2013, PSYCHIAT RES, V209, P529, DOI 10.1016/j.psychres.2013.01.010
   Foregger S. K., 2008, THESIS PROQUEST
   Giannakos MN, 2013, BEHAV INFORM TECHNOL, V32, P594, DOI 10.1080/0144929X.2012.659218
   Griffiths M, 2000, ADDICT RES, V8, P413, DOI 10.3109/16066350009005587
   Griffiths M. D., 2013, J ADDICTION RES THER, V4, P4, DOI DOI 10.4172/2155-6105.1000E118
   Griffiths M. D., 1999, STUDENT BRIT MED J, V7, P428
   Griffiths MD, 2014, BEHAVIORAL ADDICTIONS: CRITERIA, EVIDENCE, AND TREATMENT, P119, DOI 10.1016/B978-0-12-407724-9.00006-9
   Griffiths MD, 2012, PSYCHOL REP, V110, P518, DOI 10.2466/01.07.18.PR0.110.2.518-520
   Gulnar B, 2010, BILIG, P161
   Hargittai E, 2008, J COMPUT-MEDIAT COMM, V13, P276, DOI DOI 10.1111/J.1083-6101.2007.00396.X
   Hart M., 2011, THESIS PROQUEST
   Hollenbaugh EE, 2014, COMPUT HUM BEHAV, V30, P50, DOI 10.1016/j.chb.2013.07.055
   Hong FY, 2014, TELEMAT INFORM, V31, P597, DOI 10.1016/j.tele.2014.01.001
   Huang H., 2012, THESIS PROQUEST
   Joinson A. N., 2008, CHI 2008 FLOR IT
   Katz E., 1973, PUBLIC OPIN QUART, V37, P509, DOI DOI 10.1086/268109
   Koc M, 2013, CYBERPSYCH BEH SOC N, V16, P279, DOI 10.1089/cyber.2012.0249
   Krishnan A., 2012, J BROADCAST ELECTRON, V56, P197
   Kuss DJ, 2014, CURR PHARM DESIGN, V20, P4026, DOI 10.2174/13816128113199990617
   Kuss D. J., 2011, ED HLTH, V29, P68
   LaRose R, 2001, SOC SCI COMPUT REV, V19, P395, DOI 10.1177/089443930101900401
   LaRose R., 2010, NETWORKED SELF IDENT
   Lee ZWY, 2012, P 45 HAW INT C SYST, P1768, DOI DOI 10.1109/HICSS.2012.106
   Leon D. T, 2000, J COLL STUDENT PSYCH, V14, P9
   Lortie CL, 2013, ADDICTION, V108, P1207, DOI 10.1111/add.12202
   Meerkerk GJ, 2009, CYBERPSYCHOL BEHAV, V12, P1, DOI 10.1089/cpb.2008.0181
   Morahan-Martin J, 2000, COMPUT HUM BEHAV, V16, P13, DOI 10.1016/S0747-5632(99)00049-7
   Mull IR, 2014, COMPUT HUM BEHAV, V33, P192, DOI 10.1016/j.chb.2014.01.011
   O'Brien C. P., 2010, ADDICTION, V105, P595
   Omar SZ, 2011, PUBLIC ADM SOCIAL PO, V2, P95
   Pai PY, 2013, COMPUT HUM BEHAV, V29, P1039, DOI 10.1016/j.chb.2012.06.025
   Panek ET, 2013, COMPUT HUM BEHAV, V29, P2004, DOI 10.1016/j.chb.2013.04.012
   Papacharissi Z, 2011, COMMUN SOC-SER, P212
   Przybylski AK, 2013, COMPUT HUM BEHAV, V29, P1841, DOI 10.1016/j.chb.2013.02.014
   Raacke J, 2008, CYBERPSYCHOL BEHAV, V11, P169, DOI 10.1089/cpb.2007.0056
   Sheldon P., 2008, J MEDIA PSYCHOL, V20, P67, DOI DOI 10.1027/1864-1105.20.2.67
   Sheldon P., 2009, ROCKY MOUNTAIN COMMU, V6, P51
   Shoenberger H, 2014, ONLINE J COMMUN MEDI, V4, P217
   Smock AD, 2011, COMPUT HUM BEHAV, V27, P2322, DOI 10.1016/j.chb.2011.07.011
   Song I, 2004, CYBERPSYCHOL BEHAV, V7, P384, DOI 10.1089/cpb.2004.7.384
   Special WP, 2012, COMPUT HUM BEHAV, V28, P624, DOI 10.1016/j.chb.2011.11.008
   Spiliotopoulos T., 2013, CHI 2013 PAR FRANC
   Spraggins A, 2009, THESIS
   Teppers E, 2014, J ADOLESCENCE, V37, P691, DOI 10.1016/j.adolescence.2013.11.003
   Tonioni F, 2012, GEN HOSP PSYCHIAT, V34, P80, DOI 10.1016/j.genhosppsych.2011.09.013
   Tosun LP, 2012, COMPUT HUM BEHAV, V28, P1510, DOI 10.1016/j.chb.2012.03.018
   Valentine A., 2012, THESIS PROQUEST
   Wan C., 2009, THESIS
   Wilson RE, 2012, PERSPECT PSYCHOL SCI, V7, P203, DOI 10.1177/1745691612442904
   Wiseman J, 2008, FACEBOOK        0406
   Yang CC, 2013, J YOUTH ADOLESCENCE, V42, P403, DOI 10.1007/s10964-012-9836-x
   Young K, 1999, Cyberpsychol Behav, V2, P475, DOI 10.1089/cpb.1999.2.475
   Young K. S., 1998, CAUGHT NET RECOGNIZE
   Young KS, 1998, CYBERPSYCHOL BEHAV, V1, P237, DOI DOI 10.1089/CPB.1998.1.237
   Zaremohzzabieh Z., 2014, ASIAN SOCIAL SCI, V10, P107, DOI DOI 10.5539/ASS.V10N6P107
NR 77
TC 115
Z9 116
U1 11
U2 173
PU AKADEMIAI KIADO RT
PI BUDAPEST
PA PRIELLE K U 19, PO BOX 245,, H-1117 BUDAPEST, HUNGARY
SN 2062-5871
EI 2063-5303
J9 J BEHAV ADDICT
JI J. Behav. Addict.
PD SEP
PY 2014
VL 3
IS 3
BP 133
EP 148
DI 10.1556/JBA.3.2014.016
PG 16
WC Psychiatry
SC Psychiatry
GA AQ9BC
UT WOS:000343134400001
PM 25317337
OA DOAJ Gold, Green Published
HC Y
HP N
DA 2019-03-23
ER

PT J
AU Varnek, A
   Fourches, D
   Horvath, D
   Klimchuk, O
   Gaudin, C
   Vayer, P
   Solov'ev, V
   Hoonakker, F
   Tetko, IV
   Marcou, G
AF Varnek, Alexandre
   Fourches, Denis
   Horvath, Dragos
   Klimchuk, Olga
   Gaudin, Cedric
   Vayer, Philippe
   Solov'ev, Vitaly
   Hoonakker, Frank
   Tetko, Igor V.
   Marcou, Gilles
TI ISIDA - Platform for virtual screening based on fragment and
   pharmacophoric descriptors
SO CURRENT COMPUTER-AIDED DRUG DESIGN
LA English
DT Article
DE QSAR; ISIDA; ASNN; multi-task Learning; substructural molecular
   fragments; fuzzy pharmacophore triplets; condensed reaction graphs;
   ADME/Tox; aqueous solubility; aquatic toxicity; tissue-air partition
   coefficients
ID SUBSTRUCTURAL MOLECULAR FRAGMENTS; IN-SILICO DESIGN; QUANTITATIVE
   STRUCTURE; AQUEOUS SOLUBILITY; ORGANIC-COMPOUNDS; STRUCTURE-PROPERTY;
   COMPUTATIONAL CHEMISTRY; COMBINATORIAL LIBRARY; NEURAL-NETWORK; DIVERSE
   SET
AB In this paper we illustrate the application of the ISIDA (In SIlico design and Data Analysis) software to perform virtual screening of large databases of compounds and reactions and to assess some ADME/Tox properties. ISIDA represents an ensemble of tools allowing users to store, search and analyze the data, to perform similarity searches in large databases of molecules and reactions, to build and validate QSAR models, and to generate and screen virtual combinatorial libraries. It uses its own descriptors (substructural molecular fragments and fuzzy pharmacophore triplets). Workflow can be easily organized by combining different ISIDA modules. Several examples of ISIDA applications (similarity search of potent benzodiazepine ligands with FPT, QSAR modeling of aqueous solubility, aquatic toxicity, tissue-air partition coefficients, anti-HIV activity, and screening of the "Chimiotheque Nationale" Database), are discussed. Particular attention is paid to mining reaction databases using Condensed Reaction Graphs approach.
C1 [Varnek, Alexandre; Fourches, Denis; Horvath, Dragos; Klimchuk, Olga; Gaudin, Cedric; Solov'ev, Vitaly; Hoonakker, Frank; Marcou, Gilles] Univ Strasbourg, CNRS, UMR 7177, Lab Infochim, F-67000 Strasbourg, France.
   [Solov'ev, Vitaly] Russian Acad Sci, Inst Phys Chem & Electrochem, Moscow 119991, Russia.
   [Gaudin, Cedric; Vayer, Philippe] Technol Servier, F-45007 Orleans, France.
   [Tetko, Igor V.] Helmholtz Zentrum Munchen German Res Ctr Environm, Inst Bioinformat & Syst Biol, D-85764 Neuherberg, Germany.
   [Tetko, Igor V.] Natl Acad Sci Ukraine, Inst Bioorgan & Petrochem, UA-02660 Kiev 94, Ukraine.
   [Hoonakker, Frank] Novalyst Discovery, Illkirch Graffenstaden, France.
RP Varnek, A (reprint author), Univ Strasbourg, CNRS, UMR 7177, Lab Infochim, 4 Rue B Pascal, F-67000 Strasbourg, France.
EM varnek@chimie.u-strasbg.fr
RI Solov'ev, Vitaly/G-6430-2014; Varnek, Alexandre/E-7076-2017; Horvath,
   Dragos/W-9789-2018; MARCOU, Gilles/F-8592-2015; Tetko, Igor/B-1540-2010
OI Solov'ev, Vitaly/0000-0002-2590-5098; Varnek,
   Alexandre/0000-0003-1886-925X; Horvath, Dragos/0000-0003-0173-5714;
   MARCOU, Gilles/0000-0003-1676-6708; Tetko, Igor/0000-0002-6855-0012;
   Fourches, Denis/0000-0001-5642-8303
FU GDR PARIS; GDRE SupraChem; ARCUS
FX We thank GDR PARIS, GDRE SupraChem and the ARCUS project for the
   support. Dr. Evgeniy Kolossov is acknowledged for providing us
   experimental data on aqueous solubility, and Dr. Igor Baskin for the
   help with MTL and FN calculations. We are grateful to Prof. Alexander
   Tropsha for the fruitful collaboration on aquatic toxicity project. IVT
   thanks the Louis Pasteur University of Strasbourg for the Invited
   Professor positions (2005-2007), which supported his work on this
   project.
CR *ACC, 2008, TSAR
   *ACC, 2000, CER 2
   Bergmann R, 2007, J MED CHEM, V50, P2708, DOI 10.1021/jm061259g
   Blundell TL, 1996, NATURE, V384, P23
   Bonachera F, 2008, J CHEM INF MODEL, V48, P409, DOI 10.1021/ci7003237
   Bonachera F, 2006, J CHEM INF MODEL, V46, P2457, DOI 10.1021/ci6002416
   Braban M, 1999, J CHEM INF COMP SCI, V39, P1119, DOI 10.1021/ci990104x
   CARHART RE, 1985, J CHEM INF COMP SCI, V25, P64, DOI 10.1021/ci00046a002
   Caruana R, 1997, MACH LEARN, V28, P41, DOI 10.1023/A:1007379606734
   Chang C. C., 2001, LIBSVM LIB SUPPORT V
   Downs GM, 2002, REV COMP CH, V18, P1, DOI 10.1002/0471433519.ch1
   EFRON B, 1983, J AM STAT ASSOC, V78, P316, DOI 10.2307/2288636
   Franke L, 2007, J MED CHEM, V50, P2640, DOI 10.1021/jm060655w
   *FUJ, 2007, ADMEWORKS MODELBUILD
   FUJITA S, 1986, J CHEM INF COMP SCI, V26, P205, DOI 10.1021/ci00052a009
   GRUBBS FE, 1969, TECHNOMETRICS, V11, P1, DOI 10.2307/1266761
   Guha R, 2008, J CHEM INF MODEL, V48, P646, DOI 10.1021/ci7004093
   HOONAKKER F, 2008, THESIS L PASTEUR U S
   Horvath D, 2003, J CHEM INF COMP SCI, V43, P680, DOI 10.1021/ci025634z
   Horvath D, 2007, J CHEM INF MODEL, V47, P927, DOI 10.1021/ci600476r
   Horvath Dragos, 2001, P429
   Huuskonen J, 2000, J CHEM INF COMP SCI, V40, P773, DOI 10.1021/ci9901338
   *IDBS, 2008, PREDICTIONBASE
   Jauffret P, 1990, TETRAHEDRON COMPUT M, V3, P335
   Katritzky AR, 2006, BIOORGAN MED CHEM, V14, P4888, DOI 10.1016/j.bmc.2006.03.012
   Katritzky AR, 2005, BIOORGAN MED CHEM, V13, P6450, DOI 10.1016/j.bmc.2005.06.066
   Lipinski CA, 2001, ADV DRUG DELIVER REV, V46, P3, DOI 10.1016/S0169-409X(00)00129-0
   Mason J. S., 1998, J MED CHEM, V38, P144
   McElroy NR, 2001, J CHEM INF COMP SCI, V41, P1237, DOI 10.1021/ci010035y
   Netzeva TI, 2005, ATLA-ALTERN LAB ANIM, V33, P155
   Olah M, 2004, J COMPUT AID MOL DES, V18, P437, DOI 10.1007/s10822-004-4060-8
   Peltason L, 2007, J MED CHEM, V50, P5571, DOI 10.1021/jm0705713
   Ran YQ, 2001, J CHEM INF COMP SCI, V41, P1208, DOI 10.1021/ci010287z
   REACH (Registration Evaluation Authorisation and Restriction of Chemicals), 2007, REACH REGISTRATION E
   Schneider G, 2006, QSAR COMB SCI, V25, P1162, DOI 10.1002/qsar.200610091
   Sheridan RP, 2004, J CHEM INF COMP SCI, V44, P1912, DOI 10.1021/ci049782w
   Solov'ev VP, 2003, J CHEM INF COMP SCI, V43, P1703, DOI 10.1021/ci020388c
   Solov'ev VP, 2000, J CHEM INF COMP SCI, V40, P847, DOI 10.1021/ci9901340
   Sutherland JJ, 2004, J MED CHEM, V47, P5541, DOI 10.1021/jm0497141
   Tetko IV, 2006, DRUG DISCOV TODAY, V11, P700, DOI 10.1016/j.drudis.2006.06.013
   Tetko IV, 2006, J CHEM INF MODEL, V46, P808, DOI 10.1021/ci0504216
   Tetko IV, 2002, NEURAL PROCESS LETT, V16, P187, DOI 10.1023/A:1019903710291
   Tetko IV, 2002, J CHEM INF COMP SCI, V42, P717, DOI 10.1021/ci010379o
   Tetko IV, 2001, J CHEM INF COMP SCI, V41, P1488, DOI 10.1021/ci000392t
   Tetko IV, 2005, J COMPUT AID MOL DES, V19, P453, DOI 10.1007/s10822-005-8694-y
   Varnek A, 2007, SOLVENT EXTR ION EXC, V25, P433, DOI 10.1080/07366290701415820
   Varnek A, 2005, J COMPUT AID MOL DES, V19, P693, DOI 10.1007/s10822-005-9008-0
   Varnek A, 2004, J CHEM INF COMP SCI, V44, P1365, DOI 10.1021/ci049976b
   Varnek A., 2008, CHEMOINFORMATICS APP
   VARNEK A, 2008, J CHEM INF MOD UNPUB
   Varnek A, 2007, J CHEM INF MODEL, V47, P1111, DOI 10.1021/ci600493x
   Veber DF, 2002, J MED CHEM, V45, P2615, DOI 10.1021/jm020017n
   VLADUTZ G, 1986, APPROACHES CHEM REAC, P202
   Willett P, 1998, J CHEM INF COMP SCI, V38, P983, DOI 10.1021/ci9800211
   Yaffe D, 2001, J CHEM INF COMP SCI, V41, P1177, DOI 10.1021/ci010323u
   Zhu H, 2008, J CHEM INF MODEL, V48, P766, DOI 10.1021/ci700443v
   MOLCONNZ
   2007, DRAGON 5 5
NR 58
TC 115
Z9 115
U1 0
U2 9
PU BENTHAM SCIENCE PUBL LTD
PI SHARJAH
PA EXECUTIVE STE Y-2, PO BOX 7917, SAIF ZONE, 1200 BR SHARJAH, U ARAB
   EMIRATES
SN 1573-4099
EI 1875-6697
J9 CURR COMPUT-AID DRUG
JI Curr. Comput.-Aided Drug Des.
PD SEP
PY 2008
VL 4
IS 3
BP 191
EP 198
DI 10.2174/157340908785747465
PG 8
WC Chemistry, Medicinal; Computer Science, Interdisciplinary Applications
SC Pharmacology & Pharmacy; Computer Science
GA 351RX
UT WOS:000259444700005
DA 2019-03-23
ER

PT J
AU Agatston, PW
   Kowalski, R
   Limber, S
AF Agatston, Patricia W.
   Kowalski, Robin
   Limber, Susan
TI Students' perspectives on cyber bullying
SO JOURNAL OF ADOLESCENT HEALTH
LA English
DT Article
DE cyber bullying; Internet; prevention; students
AB The aim of this study was to gain a better understanding of the impact of cyber bullying on students and the possible need for prevention messages targeting students, educators, and parents. A total of 148 middle and high school students were interviewed during focus groups held at two middle and two high schools in a public school district. The focus groups were approximately 45 minutes in length. Students were divided by gender and asked a series of scripted questions by a same-gender student assistance counselor. We found that students' comments during the focus groups suggest that students-particularly females-view cyber bullying as a problem, but one rarely discussed at school, and that students do not see the school district personnel as helpful resources when dealing with cyber bullying. Students are currently experiencing the majority of cyber bullying instances outside of the school day; however there is some impact at school. Students were able to suggest some basic strategies for dealing with cyber bullying, but were less likely to be aware of strategies to request the removal of objectionable websites, as well as how to respond as a helpful bystander when witnessing cruel online behavior. We conclude that school districts should address cyber bullying through a combination of policies and information that are shared with students and parents. Schools should include cyber bullying as part of their bullying prevention strategies and include classroom lessons that address reporting and bystander behavior. (c) 2007 Society for Adolescent Medicine. All rights reserved.
C1 Cobb Cyt Sch Dist, Prevent Intervent Ctr, Marietta, GA 30080 USA.
   Clemson Univ, Dept Psychol, Clemson, SC 29634 USA.
   Clemson Univ, Inst Family & Neighbor Life, Clemson, SC USA.
RP Agatston, PW (reprint author), Cobb Cyt Sch Dist, Prevent Intervent Ctr, Marietta, GA 30080 USA.
EM pagatston@bellsouth.net
CR Kowalski R., 2007, CYBER BULLYING BULLY
   Kowalski RM, 2007, J ADOLESCENT HEALTH, V41, pS22, DOI 10.1016/j.jadohealth.2007.08.017
NR 2
TC 111
Z9 114
U1 2
U2 54
PU ELSEVIER SCIENCE INC
PI NEW YORK
PA 360 PARK AVE SOUTH, NEW YORK, NY 10010-1710 USA
SN 1054-139X
J9 J ADOLESCENT HEALTH
JI J. Adolesc. Health
PD DEC
PY 2007
VL 41
IS 6
SU S
BP S59
EP S60
DI 10.1016/j.jadohealth.2007.09.003
PG 2
WC Psychology, Developmental; Public, Environmental & Occupational Health;
   Pediatrics
SC Psychology; Public, Environmental & Occupational Health; Pediatrics
GA 239FX
UT WOS:000251505300008
PM 18047946
DA 2019-03-23
ER

PT J
AU Cassidy, W
   Jackson, M
   Brown, KN
AF Cassidy, Wanda
   Jackson, Margaret
   Brown, Karen N.
TI Sticks and Stones Can Break My Bones, But How Can Pixels Hurt Me?
   Students' Experiences with Cyber-Bullying
SO SCHOOL PSYCHOLOGY INTERNATIONAL
LA English
DT Article
DE cyberbullying; educational policy and practice; school culture;
   technology
AB Educators and the public alike are often perplexed with the enormous and evolving cyber mise en scene. Youth of the digital generation are interacting in ways our fore-mothers and fathers never imagined - using electronic communications that until 30 years ago never existed. This article reports on a study of cyber-bullying conducted with students in grades 6 through 9 in five schools in British Columbia, Canada. Our intent was to quantify computer and cellular phone usage; to seek information on the type, extent and impact of cyber-bullying incidents from both bullies' and victims' perspectives; to delve into online behaviours such as harassment, labelling (gay, lesbian), negative language, sexual connotations; to solicit participants' solutions to cyber-bullying; to canvass their opinions about cyber-bullying and to inquire into their reporting practices to school officials and other adults. This study provides insight into the growing problem of cyber-bullying and helps inform educators and policy-makers as to appropriate prevention or intervention measures to counter cyber-bullying.
C1 [Cassidy, Wanda] Simon Fraser Univ, Fac Educ, Burnaby, BC V5A 1S6, Canada.
   [Jackson, Margaret; Brown, Karen N.] Simon Fraser Univ, Sch Criminol, Burnaby, BC V5A 1S6, Canada.
RP Cassidy, W (reprint author), Simon Fraser Univ, Fac Educ, 8888 Univ Dr, Burnaby, BC V5A 1S6, Canada.
EM cassidy@sfu.ca; margarej@sfu.ca
OI Cassidy, Wanda/0000-0003-1101-5745
CR Belsey B., 2006, B NEWFOUNDLAND LABRA, V49, P20
   Brown K., 2006, CANADIAN J ED ADM PO, V57
   Cassidy W, 2005, AM J EDUC, V112, P66, DOI 10.1086/444524
   CASSIDY W, 2009, INT J QUALITAT UNPUB
   JACKSON M, 2009, J SCH VIOLENCE UNPUB
   Johnston D. K., 2006, ED CARING SOC CLASSR
   Kowalski R. M., 2008, CYBER BULLYING BULLY
   Noddings N., 2005, CHALLENGE CARE SCH
   Noddings N., 2002, ED MORAL PEOPLE CARI
   Rauner D M, 2000, THEY STILL PICK ME U
   Shariff S, 2006, INT J LEARNING, V12, P269
   Shariff S., 2007, ED LAW J, V16, P307
   Shariff S., 2005, OXF INT I OXF U UK I
   Willard N., 2006, SCH LIB J, V52, P55
NR 14
TC 109
Z9 111
U1 4
U2 61
PU SAGE PUBLICATIONS LTD
PI LONDON
PA 1 OLIVERS YARD, 55 CITY ROAD, LONDON EC1Y 1SP, ENGLAND
SN 0143-0343
J9 SCHOOL PSYCHOL INT
JI Sch. Psychol. Int.
PD AUG 1
PY 2009
VL 30
IS 4
BP 383
EP 402
DI 10.1177/0143034309106948
PG 20
WC Psychology, Educational
SC Psychology
GA 477RR
UT WOS:000268536700004
DA 2019-03-23
ER

PT J
AU Teegarden, GJ
   Cembella, AD
AF Teegarden, GJ
   Cembella, AD
TI Grazing of toxic dinoflagellates, Alexandrium spp, by adult copepods of
   coastal Maine: Implications for the fate of paralytic shellfish toxins
   in marine food webs
SO JOURNAL OF EXPERIMENTAL MARINE BIOLOGY AND ECOLOGY
LA English
DT Article
DE Acartia; Alexandrium; copepods; Eurytemora; paralytic shellfish
   poisoning; phycotoxins
ID CALANUS-PACIFICUS; PROTOGONYAULAX-TAMARENSIS; EUCALANUS-PILEATUS;
   FEEDING-BEHAVIOR; ACARTIA-TONSA; ZOOPLANKTON; FISH; LARVAE; IMPACT;
   KILLS
AB Dinoflagellates of the genus Alexandrium synthesize potent neurotoxins known as paralytic shellfish poisoning (PSP) toxins. The grazing responses of two abundant copepod species from the Gulf of Maine, Acartia tonsa and Eurytemora herdmani, were compared using cultured isolates of Alexandrium spp,, which differed in toxicity per cell and toxin composition and a non-toxic dinoflagellate Lingulodinium polyedrum. Additional experiments were performed to determine if copepods were incapacitated over time by ingested toxins, or if they were capable of avoiding toxic cells by selecting alternative food. Toxin analyses were performed by high performance liquid chromatography with fluorescence detection (HPLC-FD) on both dinoflagellate prey and copepod consumers, to determine the rate and levels of PSP toxins accumulated in copepods. Toxin content (ng saxitoxin equivalents [STXeq] per individual) and relative composition (% molar) were used to establish whether or not toxin biotransformation and detoxification kinetics reflect the ability of these zooplankton to act as vectors of PSP toxins in marine food webs,
   Significant differences in grazing rate, behavior, and toxin accumulation were found between the two copepod species tested, Eurytemora herdmani demonstrated marked selective capabilities, unrelated to the toxicity of prey items offered, Neither species showed strong evidence of incapacitation or adverse effects from ingested toxins. These results suggested that copepods have highly sensitive and specific chemoreceptive and selective abilities, and that the effect of zooplankton grazing on toxic dinoflagellate blooms will depend on the species composition of the grazing community. Although the toxin retention efficiencies of copepods tested were low overall, high levels of PSP toxin were accumulated in copepod grazers, supporting the hypothesis that zooplankton may serve as PSP toxin vectors to higher trophic levels.
C1 NATL RES COUNCIL CANADA,INST MARINE BIOSCI,HALIFAX,NS B3H 3Z1,CANADA.
   UNIV MAINE,DARLING MARINE CTR,WALPOLE,ME 04573.
CR Alcaraz M., 1980, EVOLUTION ECOLOGY ZO, P241
   BALECH E, 1990, TOXIC MARINE PHYTOPLANKTON, P77
   Boyer G.L., 1985, P407
   BRICELJ VM, 1991, MAR ECOL PROG SER, V74, P33, DOI 10.3354/meps074033
   CEMBELLA AD, 1987, BIOCHEM SYST ECOL, V15, P171, DOI 10.1016/0305-1978(87)90018-4
   CEMBELLA AD, 1994, J EXP MAR BIOL ECOL, V180, P1, DOI 10.1016/0022-0981(94)90075-2
   CEMBELLA AD, 1993, J SHELLFISH RES, V12, P389
   DAGG M, 1977, LIMNOL OCEANOGR, V22, P99, DOI 10.4319/lo.1977.22.1.0099
   DURBIN AG, 1990, MAR ECOL PROG SER, V68, P23, DOI 10.3354/meps068023
   ESIAS WE, 1972, LIMNOL OCEANOGR, V17, P901
   FIEDLER PC, 1982, LIMNOL OCEANOGR, V27, P961, DOI 10.4319/lo.1982.27.5.0961
   FROST BW, 1972, LIMNOL OCEANOGR, V17, P805, DOI 10.4319/lo.1972.17.6.0805
   GOSSELIN S, 1989, MAR ECOL PROG SER, V57, P1, DOI 10.3354/meps057001
   Guillard R. R. L., 1973, HDB PHYCOLOGICAL MET, P289
   Guillard R. R. L., 1975, CULTURE MARINE INVER, P29, DOI DOI 10.1007/978-1-4615-8714-9_3
   HUNTLEY M, 1986, MAR ECOL PROG SER, V28, P105, DOI 10.3354/meps028105
   HUNTLEY ME, 1982, J EXP MAR BIOL ECOL, V63, P81, DOI 10.1016/0022-0981(82)90052-1
   Ives J.D., 1985, P413
   IVES JD, 1987, J EXP MAR BIOL ECOL, V112, P131, DOI 10.1016/0022-0981(87)90113-4
   LEGARE JEH, 1960, J FISH RES BOARD CAN, V17, P409, DOI 10.1139/f60-030
   MURTAUGH PA, 1985, J PLANKTON RES, V7, P415, DOI 10.1093/plankt/7.3.415
   OMORI M., 1984, METHODS MARINE ZOOPL
   OSHIMA Y, 1990, TOXIC MARINE PHYTOPLANKTON, P391
   Oshima Yasukatsu, 1995, P475
   PRICE HJ, 1984, MAR BIOL, V84, P35, DOI 10.1007/BF00394524
   ROBINEAU B, 1991, MAR BIOL, V108, P293, DOI 10.1007/BF01344344
   ROBINEAU B, 1991, J EXP MAR BIOL ECOL, V152, P225, DOI 10.1016/0022-0981(91)90216-J
   RUNGE JA, 1992, P 3 CAN WORKSH HARMF, V1893, P73
   SHUMWAY S E, 1988, Journal of Shellfish Research, V7, P643
   SYKES PF, 1987, MAR BIOL, V94, P19, DOI 10.1007/BF00392895
   TURIFF N, 1995, MAR BIOL, V123, P55
   TURNER J T, 1983, Marine Ecology, V4, P359, DOI 10.1111/j.1439-0485.1983.tb00119.x
   Turner J. T., 1989, NOVEL PHYTOPLANKTON, P359
   TURNER JT, 1989, J EXP MAR BIOL ECOL, V126, P21, DOI 10.1016/0022-0981(89)90122-6
   UYE S, 1986, MAR BIOL, V92, P35, DOI 10.1007/BF00392743
   UYE S, 1990, MAR ECOL PROG SER, V59, P97, DOI 10.3354/meps059097
   WATRAS CJ, 1985, J PLANKTON RES, V7, P891, DOI 10.1093/plankt/7.6.891
   White A.W., 1989, P395
   White A.W., 1979, P381
   WHITE AW, 1981, LIMNOL OCEANOGR, V26, P103, DOI 10.4319/lo.1981.26.1.0103
   WHITE AW, 1980, CAN J FISH AQUAT SCI, V37, P2262, DOI 10.1139/f80-271
   WILLIAMS S, 1984, OFFICIAL METHODS ANA
   WILSON CB, 1932, US NATL MUSEUM B, V158
NR 43
TC 109
Z9 117
U1 0
U2 28
PU ELSEVIER SCIENCE BV
PI AMSTERDAM
PA PO BOX 211, 1000 AE AMSTERDAM, NETHERLANDS
SN 0022-0981
J9 J EXP MAR BIOL ECOL
JI J. Exp. Mar. Biol. Ecol.
PD MAR
PY 1996
VL 196
IS 1-2
BP 145
EP 176
DI 10.1016/0022-0981(95)00128-X
PG 32
WC Ecology; Marine & Freshwater Biology
SC Environmental Sciences & Ecology; Marine & Freshwater Biology
GA UP219
UT WOS:A1996UP21900008
DA 2019-03-23
ER

PT J
AU Best, P
   Manktelow, R
   Taylor, B
AF Best, Paul
   Manktelow, Roger
   Taylor, Brian
TI Online communication, social media and adolescent wellbeing: A
   systematic narrative review
SO CHILDREN AND YOUTH SERVICES REVIEW
LA English
DT Article
DE Systematic narrative review; Adolescence; Social networking; Wellbeing;
   Social media
ID NETWORKING SITES; INTERNET USE; SELF-ESTEEM; SUPPORT; SUICIDE; YOUNG;
   EXPERIENCES; HEALTH; ASSOCIATION; PERSONALITY
AB Background: Much debate and polarisation exist regarding the impact of online social technologies on the mental wellbeing of young people.
   Objective: To systematically review and synthesise current empirical research on this topic, identifying both the beneficial and harmful effects of online communication and social media technology amongst young people.
   Methods: A systematic narrative review of research published between January 2003 and April 2013, retrieved using rigorous searching on eight bibliographic databases.
   Results were then subject to review using a quality appraisal tool and a narrative synthesis methodology. A theoretical framework was developed for the synthesis using concepts from mental health and communication studies literature. Results: Systematic searching retrieved 43 original research papers investigating or exploring the effects of online technologies on adolescent mental well-being or related concept(s). The benefits of using online technologies were reported as increased self-esteem, perceived social support, increased social capital, safe identity experimentation and increased opportunity for self-disclosure. Harmful effects were reported as increased exposure to harm, social isolation, depression and cyber-bullying. The majority of studies reported either mixed or no effect(s) of online social technologies on adolescent wellbeing.
   Conclusions: This systematic narrative review has revealed contradictory evidence while revealing an absence of robust causal research regarding the impact of social media on mental wellbeing of young people. Online technologies are increasingly being used for health and social care purposes, but further research is required to give confidence that these are appropriately designed to promote the mental health care and support of young people. (C) 2014 Elsevier Ltd. All rights reserved.
C1 [Best, Paul; Manktelow, Roger; Taylor, Brian] Univ Ulster, Sch Sociol & Appl Social Studies, Londonderry BT48 7JL, North Ireland.
   [Best, Paul; Taylor, Brian] Univ Ulster, Sch Social Work, Newtownabbey BT37 0QB, Antrim, North Ireland.
RP Best, P (reprint author), Univ Ulster, Sch Social Work, Room 21D11,Jordanstown Campus, Newtownabbey BT37 0QB, Antrim, North Ireland.
EM best-p@email.ulster.ac.uk; r.manktelow@ulster.ac.uk;
   bj.taylor@ulster.ac.uk
CR Adler R. B., 2006, UNDERSTANDING HUMAN
   Ahn J., 2012, J AM SOC INFORM SCI, V62, P1435
   Apaolaza V., 2013, COMPUT HUM BEHAV, V29, P4
   Argyle Michael, 1987, PSYCHOL HAPPINESS
   Baker R. K., 2010, CYBERPSYCHOLOGY BEHA, V14, P395
   Barak A, 2007, COMPUT HUM BEHAV, V23, P971, DOI 10.1016/j.chb.2005.08.001
   Boyd D, 2012, LIFESPAN DEV
   BRONFENBRENNER U, 1986, DEV PSYCHOL, V22, P723, DOI 10.1037/0012-1649.22.6.723
   Bronfenbrenner U, 1979, ECOLOGY HUMAN DEV EX
   BRONFENBRENNER U, 1989, 6 THEORIES CHILD DEV, P185
   Bryant J. A, 2006, J COMPUTER MEDIATED, V11
   Campbell R, 2003, SOC SCI MED, V56, P671, DOI 10.1016/S0277-9536(02)00064-3
   Cash SJ, 2013, CYBERPSYCH BEH SOC N, V16, P166, DOI 10.1089/cyber.2012.0098
   Cerna A, 2009, CESK PSYCHOL, V53, P492
   COHEN S, 1985, PSYCHOL BULL, V98, P310, DOI 10.1037//0033-2909.98.2.310
   Coleman J. S., 1974, RELATIONSHIPS ADOLES
   Critical Appraisal Skills Programme (CASP), 2006, QUAL RES APPR TOOL 1, P1
   Davis K, 2012, J ADOLESCENCE, V35, P1527, DOI 10.1016/j.adolescence.2012.02.013
   DeNeve KM, 1999, CURR DIR PSYCHOL SCI, V8, P141, DOI 10.1111/1467-8721.00033
   DeNeve KM, 1998, PSYCHOL BULL, V124, P197, DOI 10.1037//0033-2909.124.2.197
   Devine Paula, 2012, CHILD CARE PRAC, V18, P5, DOI DOI 10.1080/13575279.2011.621888
   Dixon-Woods M, 2007, QUAL RES, V7, P375, DOI DOI 10.1177/1468794107078517
   Dolev-Cohen M, 2013, COMPUT HUM BEHAV, V29, P58, DOI 10.1016/j.chb.2012.07.016
   Donchi L, 2004, BEHAV CHANGE, V21, P76, DOI 10.1375/bech.21.2.76.55426
   Downs S. H., 1998, J EPIDEMIOLOGY COMMU
   Duggan JM, 2012, SCH MENT HEALTH, V4, P56, DOI 10.1007/s12310-011-9065-6
   Duggan M., 2013, DEMOGRAPHICS SOCIAL
   Ellison N.B., 2007, J COMPUT-MEDIAT COMM, P1143
   Ellison NB, 2007, J COMPUT-MEDIAT COMM, V12, P1143, DOI [10.1111/j.1083-6101.2007.00367.x, 10.1111/j.1083-6101.2007.00393.x]
   Erikson E. H., 1968, IDENTITY YOUTH CRISI
   Fanti KA, 2012, EUR J DEV PSYCHOL, V9, P168, DOI 10.1080/17405629.2011.643169
   Fioravanti G, 2012, CYBERPSYCH BEH SOC N, V15, P318, DOI 10.1089/cyber.2011.0358
   Frydenberg E., 2008, ADOLESCENT COPING AD
   Garmonsway GM, 1991, PENGUIN CONCISE ENGL
   Green M. C., 2002, NARRATIVE IMPACT SOC, P287
   Gross EF, 2004, J APPL DEV PSYCHOL, V25, P633, DOI 10.1016/j.appdev.2004.09.005
   Gross EF, 2009, DEV PSYCHOL, V45, P1787, DOI 10.1037/a0016541
   Hartup WW, 1996, CHILD DEV, V67, P1, DOI 10.1111/j.1467-8624.1996.tb01714.x
   Hinduja S, 2010, ARCH SUICIDE RES, V14, P206, DOI 10.1080/13811118.2010.494133
   HOUSE R, 1995, RES ORGAN BEHAV, V17, P71
   Huang HY, 2012, ATL J COMMUN, V20, P141, DOI 10.1080/15456870.2012.692233
   Hwang JM, 2009, NEW MEDIA SOC, V11, P1101, DOI 10.1177/1461444809341699
   Jelenchick LA, 2013, J ADOLESCENT HEALTH, V52, P128, DOI 10.1016/j.jadohealth.2012.05.008
   Juvonen J, 2008, J SCHOOL HEALTH, V78, P496, DOI 10.1111/j.1746-1561.2008.00335.x
   Killick C, 2009, J ELDER ABUSE NEGL, V21, P211, DOI 10.1080/08946560902997421
   Kim W, 2010, INFORM SYST, V35, P215, DOI 10.1016/j.is.2009.08.003
   King LA, 1998, PSYCHOL INQ, V9, P53, DOI 10.1207/s15327965pli0901_8
   Ko & Kuo, 2009, CYBERPSYCHOLOGY BEHA, V12, P75
   Koles B., 2012, MULTICULTURAL ED TEC, V6, P4, DOI DOI 10.1108/17504971211216283
   Kozlowski S. W. J., 2000, MULTILEVEL THEORY RE, P3
   Kraut R, 1998, AM PSYCHOL, V53, P1017, DOI 10.1037//0003-066X.53.9.1017
   LANDIS JR, 1977, BIOMETRICS, V33, P159, DOI 10.2307/2529310
   Laswell M., 1948, COMMUNICATION IDEAS
   Lee SJ, 2009, J COMPUT-MEDIAT COMM, V14, P509, DOI 10.1111/j.1083-6101.2009.01451.x
   Leung L., 2011, CHINESE J COMMUNICAT, V4
   MacDonald G., 2003, USING SYSTEMATIC REV
   Machmutow K, 2012, EMOT BEHAV DIFFIC, V17, P403, DOI 10.1080/13632752.2012.704310
   Manago AM, 2012, DEV PSYCHOL, V48, P369, DOI 10.1037/a0026338
   Mathur VK, 2002, HEALTH ECON, V11, P695, DOI 10.1002/hec.704
   McFadden P, 2012, RES SOCIAL WORK PRAC, V22, P626, DOI 10.1177/1049731512453209
   McPherson M, 2006, AM SOCIOL REV, V71, P353, DOI 10.1177/000312240607100301
   Milani L, 2009, CYBERPSYCHOL BEHAV, V12, P681, DOI 10.1089/cpb.2009.0071
   Miller P. H., 2011, THEORIES DEV PSYCHOL
   Moorhead SA, 2013, J MED INTERNET RES, V15, DOI 10.2196/jmir.1933
   Moshman D, 1999, ADOLESCENT PSYCHOL D
   Nezlek J., 2000, SOCIAL MIND COGNITIV, P92
   Nicholas J, 2010, PERSPECT PUBLIC HEAL, V130, P86, DOI 10.1177/1757913908101797
   O'Dea B, 2011, STUD HEALTH TECHNOL, V168, P133, DOI 10.3233/978-1-60750-791-8-133
   O'Dea B, 2011, STUD HEALTH TECHNOL, V167, P133, DOI 10.3233/978-1-60750-766-6-133
   O'Neill B, 2011, FINAL RECOMMENDATION
   Orchard LJ, 2010, SOC SCI COMPUT REV, V28, P155, DOI 10.1177/0894439309335115
   Pantic I, 2012, PSYCHIAT DANUB, V24, P90
   Parris L, 2012, YOUTH SOC, V44, P284, DOI 10.1177/0044118X11398881
   Pea R, 2012, DEV PSYCHOL, V48, P327, DOI 10.1037/a0027030
   Popay J, 2006, ESRC METHODS PROGRAM
   Putnam R, 2000, BOWLING ALONE
   Quinn S, 2013, BRIT J DEV PSYCHOL, V31, P136, DOI 10.1111/bjdp.12007
   Rodgers M, 2009, EVALUATION, V15, P47, DOI DOI 10.1177/1356389008097871
   Rousseau DM, 2011, J MANAGE, V37, P429, DOI 10.1177/0149206310372414
   Ryan RM, 2001, ANNU REV PSYCHOL, V52, P141, DOI 10.1146/annurev.psych.52.1.141
   Ryan T, 2011, COMPUT HUM BEHAV, V27, P1658, DOI 10.1016/j.chb.2011.02.004
   Ryff C. D., 1995, J PERSONALITY SOCIAL
   Ryff CD, 2000, PERS SOC PSYCHOL REV, V4, P30, DOI 10.1207/S15327957PSPR0401_4
   Sarriera JC, 2012, SOC INDIC RES, V106, P545, DOI 10.1007/s11205-011-9821-x
   Scott C. R., 2007, J COMMUNICATIONS STU, V58, P123
   Selfhout MHW, 2009, J ADOLESCENCE, V32, P819, DOI 10.1016/j.adolescence.2008.10.011
   Shannon C, 1949, MATH MODEL COMMUNICA
   Siporin M., 1980, J SOCIOLOGY SOCIAL W, V7, P507
   Siriaraya P, 2011, BEHAV INFORM TECHNOL, V30, P617, DOI 10.1080/0144929X.2011.582146
   Spencer L., 2003, MONOGRAPH ONLINE
   Stefanone MA, 2011, CYBERPSYCH BEH SOC N, V14, P41, DOI 10.1089/cyber.2010.0049
   Steinberg L, 2005, TRENDS COGN SCI, V9, P69, DOI 10.1016/j.tics.2004.12.005
   Stengard E., 2010, MENTAL HLTH PROMOTIO
   Sticca, 2013, J COMMUNITY APPL SOC, V23, P52
   Strasburger V. C., 2009, CHILDREN ADOLESCENTS
   Taylor B.J., 2007, RES SOCIAL WORK PRAC, V17, P697
   Thomas A., 2006, E LEARNING, V3, P126
   Tichon JG, 2003, CYBERPSYCHOL BEHAV, V6, P161, DOI 10.1089/109493103321640356
   Tomai M, 2010, COMPUT EDUC, V54, P265, DOI 10.1016/j.compedu.2009.08.009
   Valaitis RK, 2005, J MED INTERNET RES, V7, P43, DOI 10.2196/jmir.7.5.e51
   Valkenburg PM, 2006, CYBERPSYCHOL BEHAV, V9, P584, DOI 10.1089/cpb.2006.9.584
   van den Eijnden RJJM, 2008, DEV PSYCHOL, V44, P655, DOI 10.1037/0012-1649.44.3.655
   Vandoninck S., 2011, J CHILD RES, V19, P69
   Vandoninck S, 2013, J CHILD MEDIA, V7, P60, DOI 10.1080/17482798.2012.739780
   von Bertalanffy L, 1972, ACAD MANAGE J, V15, P407, DOI [10.2307/255139, DOI 10.2307/255139]
   VONBERTALANFFY L, 1962, GEN SYST, V7, P1
   Walther J. B., 1992, COMMUN RES, V23, P3
   Watts DJ, 2004, ANNU REV SOCIOL, V30, P243, DOI 10.1146/annurev.soc.30.020404.104342
   Williams AL, 2008, ADOLESCENCE, V43, P253
   Wilson K, 2010, CYBERPSYCH BEH SOC N, V13, P173, DOI 10.1089/cyber.2009.0094
   Woodstock L., 2002, JOURNALISM, V3, P37, DOI [10.1177/146488490200300101, DOI 10.1177/146488490200300101]
NR 111
TC 108
Z9 109
U1 76
U2 427
PU PERGAMON-ELSEVIER SCIENCE LTD
PI OXFORD
PA THE BOULEVARD, LANGFORD LANE, KIDLINGTON, OXFORD OX5 1GB, ENGLAND
SN 0190-7409
EI 1873-7765
J9 CHILD YOUTH SERV REV
JI Child. Youth Serv. Rev.
PD JUN
PY 2014
VL 41
BP 27
EP 36
DI 10.1016/j.childyouth.2014.03.001
PG 10
WC Family Studies; Social Work
SC Family Studies; Social Work
GA AI2SF
UT WOS:000336707700003
OA Green Published
HC Y
HP N
DA 2019-03-23
ER

PT J
AU Dempsey, AG
   Sulkowski, ML
   Nichols, R
   Storch, EA
AF Dempsey, Allison G.
   Sulkowski, Michael L.
   Nichols, Rebecca
   Storch, Eric A.
TI DIFFERENCES BETWEEN PEER VICTIMIZATION IN CYBER AND PHYSICAL SETTINGS
   AND ASSOCIATED PSYCHOSOCIAL ADJUSTMENT IN EARLY ADOLESCENCE
SO PSYCHOLOGY IN THE SCHOOLS
LA English
DT Article
ID SOCIAL ANXIETY SCALE; RELATIONAL AGGRESSION; INTERNET USE; DEPRESSIVE
   SYMPTOMATOLOGY; PSYCHOLOGICAL ADJUSTMENT; PSYCHOMETRIC EVALUATION;
   CONSTRUCT-VALIDITY; NORMATIVE DATA; YOUTH; CHILDREN
AB The increasing use of cyberspace as a social networking forum creates a new medium for youth to become victims of peer aggression. This study used factor analysis techniques to confirm whether survey questions about frequency of cyber victimization formed a distinct latent construct from questions about relational and overt victimization information in a large (N = 1, 665) sample of middle school students. A secondary goal was to relate experiences of cyber victimization to symptoms of depression and social anxiety. Results indicate that cyber victimization is separate latent factor from overt and relational victimization. Experiences of cyber victimization were weakly associated with symptoms of social anxiety, but not depression. These results signify that cyber victimization deserves future empirical and clinical attention. (C) 2009 Wiley Periodicals, Inc.
C1 [Sulkowski, Michael L.; Nichols, Rebecca] Univ Florida, Gainesville, FL 32611 USA.
   [Dempsey, Allison G.] Univ Houston, Houston, TX 77004 USA.
   [Storch, Eric A.] Univ S Florida, Tampa, FL 33620 USA.
RP Sulkowski, ML (reprint author), Univ Florida, 1403 Norman Hall,POB 117050, Gainesville, FL 32611 USA.
EM sulkowsm@ufl.edu
RI Storch, Eric/I-4935-2012
CR Beran T., 2005, Journal of Educational Computing Research, V32, P265, DOI 10.2190/8YQM-B04H-PG4D-BLLH
   CRICK NR, 1995, CHILD DEV, V66, P710, DOI 10.1111/j.1467-8624.1995.tb00900.x
   Crick NR, 1999, DEV PSYCHOL, V35, P376, DOI 10.1037//0012-1649.35.2.376
   Dierker LC, 2001, J AM ACAD CHILD PSY, V40, P929, DOI 10.1097/00004583-200108000-00015
   Fountoulakis KN, 2007, J AFFECT DISORDERS, V97, P187, DOI 10.1016/j.jad.2006.06.015
   Ginsburg GS, 1998, J ABNORM CHILD PSYCH, V26, P175, DOI 10.1023/A:1022668101048
   Grills AE, 2002, J CLIN CHILD ADOLESC, V31, P59, DOI 10.1207/S15374424JCCP3101_08
   Grotpeter JK, 1996, CHILD DEV, V67, P2328, DOI 10.2307/1131626
   Hinduja S., 2007, J SCH VIOLENCE, V6, P89, DOI DOI 10.1300/J202V06N03_06
   Hu LT, 1999, STRUCT EQU MODELING, V6, P1, DOI 10.1080/10705519909540118
   Inderbitzen-Nolan HM, 2000, J CLIN CHILD PSYCHOL, V29, P360, DOI 10.1207/S15374424JCCP2903_7
   JOSEPH S, 2006, PSYCHOTHERAPY PSYHOS, V76, P60
   Juvonen J, 2003, PEDIATRICS, V112, P1231, DOI 10.1542/peds.112.6.1231
   Keith S., 2005, RECLAIMING CHILDREN, V13, P224
   LaGreca A. M, 1998, MANUAL SOCIAL ANXIET
   Lenhart A, 2007, SOCIAL NETWORKING WE
   Lenhart A., 2005, TEENS TECHNOLOGY YOU
   Li Q, 2006, SCHOOL PSYCHOL INT, V27, P157, DOI 10.1177/0143034306064547
   Lodge J, 2007, BRIT J DEV PSYCHOL, V25, P633, DOI 10.1348/026151007X185310
   Muthen L. K., 2008, MPLUS VERSION 5 1
   Myers K, 2002, J AM ACAD CHILD PSY, V41, P634, DOI 10.1097/00004583-200206000-00004
   Myers MG, 2002, J ANXIETY DISORD, V16, P221, DOI 10.1016/S0887-6185(02)00098-1
   Nansel TR, 2001, JAMA-J AM MED ASSOC, V285, P2094, DOI 10.1001/jama.285.16.2094
   Nunnally J. C, 1967, PSYCHOMETRIC THEORY
   Olivares J, 2004, EUR J PSYCHOL ASSESS, V20, P172, DOI 10.1027/1015-5759.20.3.172
   PATCHIN JW, 2006, YOUTH VIOLENCE JUV J, V4, P148, DOI DOI 10.1177/1541204006286288
   Prinstein MJ, 2001, J CLIN CHILD PSYCHOL, V30, P479, DOI 10.1207/S15374424JCCP3004_05
   RADLOFF L S, 1977, Applied Psychological Measurement, V1, P385, DOI 10.1177/014662167700100306
   ROBERTS RE, 1991, J AM ACAD CHILD PSY, V30, P58, DOI 10.1097/00004583-199101000-00009
   ROBERTS RE, 1990, PSYCHOL ASSESSMENT, V2, P122, DOI DOI 10.1037/1040-3590.2.2.122
   Ryff CD, 2006, PSYCHOTHER PSYCHOSOM, V75, P85, DOI 10.1159/000090892
   SMITH PK, 2006, RBX0306 U LOND GOLDS
   Storch EA, 2005, AGGRESSIVE BEHAV, V31, P437, DOI 10.1002/ab.20093
   Storch EA, 2004, J ANXIETY DISORD, V18, P665, DOI 10.1016/j.janxdis.2003.09.002
   Storch EA, 2004, J ADOLESCENCE, V27, P351, DOI 10.1016/j.adolescence.2004.03.003
   Storch EA, 2005, CHILD PSYCHIAT HUM D, V36, P167, DOI 10.1007/s10578-005-3495-z
   Sullivan TN, 2006, DEV PSYCHOPATHOL, V18, P119, DOI 10.1017/S095457940606007X
   Vernberg EM, 1999, J CLIN CHILD PSYCHOL, V28, P386, DOI 10.1207/S15374424jccp280311
   Wang R, 2005, J MARRIAGE FAM, V67, P1249, DOI 10.1111/j.1741-3737.2005.00214.x
   WHITTED KS, 2005, CHILDREN SCH, V27, P167, DOI [DOI 10.1093/CS/27.3.167, DOI 10.1037/0022-0663.95.3.570]
   Willard N. E., 2007, CYBERBULLYING CYBERT
   Ybarra ML, 2005, J ADOLESCENT HEALTH, V36, P9, DOI 10.1016/j.jadohealth.2003.10.012
   Ybarra ML, 2004, J CHILD PSYCHOL PSYC, V45, P1308, DOI 10.1111/j.1469-7610.2004.00328.x
   Ybarra ML, 2004, J ADOLESCENCE, V27, P319, DOI 10.1016/j.adolescence.2004.03.007
   Ybarra ML, 2004, CYBERPSYCHOL BEHAV, V7, P247, DOI 10.1089/109493104323024500
NR 45
TC 108
Z9 111
U1 1
U2 22
PU WILEY
PI HOBOKEN
PA 111 RIVER ST, HOBOKEN 07030-5774, NJ USA
SN 0033-3085
EI 1520-6807
J9 PSYCHOL SCHOOLS
JI Psychol. Schools
PD DEC
PY 2009
VL 46
IS 10
BP 962
EP 972
DI 10.1002/pits.20437
PG 11
WC Psychology, Educational
SC Psychology
GA 522UI
UT WOS:000272024100004
DA 2019-03-23
ER

PT J
AU Ybarra, ML
   Mitchell, KJ
   Finkelhor, D
   Wolak, J
AF Ybarra, Michele L.
   Mitchell, Kimberly J.
   Finkelhor, David
   Wolak, Janis
TI Internet prevention messages - Targeting the right online behaviors
SO ARCHIVES OF PEDIATRICS & ADOLESCENT MEDICINE
LA English
DT Article
ID JUVENILE VICTIMIZATION QUESTIONNAIRE; ADOLESCENT DEVELOPMENT; HARASSMENT
AB Background: Internet safety programs urge youth to avoid sharing personal information and talking with "strangers" online.
   Objective: To examine whether sharing personal information and talking with strangers online or other behaviors are associated with the greatest odds for online interpersonal victimization.
   Design: The Second Youth Internet Safety Survey was a cross-sectional random digit-dial telephone survey.
   Setting: United States.
   Participants: A total of 1500 youth aged 10 to 17 years who had used the Internet at least once a month for the previous 6 months.
   Main Exposure: Online behavior, including disclosure of personal information, aggressive behavior, talking with people met online, sexual behavior, and downloading images using file-sharing programs.
   Outcome Measure: Online interpersonal victimization (ie, unwanted sexual solicitation or harassment).
   Results: Aggressive behavior in the form of making rude or nasty comments (adjusted odds ratio [AOR], 2.3; P <.001) or frequently embarrassing others (AOR, 4.6; P =. 003), meeting people in multiple ways (AOR, 3.4; P <.001), and talking about sex online with unknown people (AOR, 2.0; P=.02) were significantly related to online interpersonal victimization after adjusting for the total number of different types of online behaviors youth engaged in. Engaging in 4 types of online behaviors seemed to represent a tipping point of increased risk for online interpersonal victimization (OR, 11.3; P <.001).
   Conclusions: Talking with people known only online ("strangers") under some conditions is related to online interpersonal victimization, but sharing personal information is not. Engaging in a pattern of different kinds of online risky behaviors is more influential in explaining victimization than many specific behaviors alone. Pediatricians should help parents assess their child's online behaviors globally in addition to focusing on specific types of behaviors.
C1 Int Solut Kids Inc, Irvine, CA 92618 USA.
   Univ New Hampshire, Crimes Children Res Ctr, Durham, NH 03824 USA.
RP Ybarra, ML (reprint author), Int Solut Kids Inc, 74 Ashford, Irvine, CA 92618 USA.
EM Michele@ISolutions4kids.org
CR Achenbach T.M, 1991, MANUAL YOUTH SELFREP
   *AM AC PED, INT YOUR FAM
   American Association for Public Opinion Research, STAND DEF FIN DISP C
   Curtin R, 2005, PUBLIC OPIN QUART, V69, P87, DOI 10.1093/poq/nfi002
   *FED BUR INV, SAF TIPS INT SAF
   Finkelhor D, 2005, CHILD ABUSE NEGLECT, V29, P1297, DOI 10.1016/j.chiabu.2005.06.005
   Finkelhor D, 2005, CHILD ABUSE NEGLECT, V29, P383, DOI 10.1016/j.chiabu.2004.11.001
   Finkelhor D., 2000, ONLINE VICTIMIZATION
   Lenhart A., 2005, TEENS TECHNOLOGY YOU
   Lerner RM, 1998, ANNU REV PSYCHOL, V49, P413, DOI 10.1146/annurev.psych.49.1.413
   *NAT CTR MISS EXPL, NETSMARTZ WORKSH
   PETERSEN AC, 1988, ANNU REV PSYCHOL, V39, P583, DOI 10.1146/annurev.ps.39.020188.003055
   *PEW RES CTR PEOPL, POLLS FAC GROW RES B
   *POP DIV USCB, TABL 3 ANN EST POP S
   Steinberg L, 2001, ANNU REV PSYCHOL, V52, P83, DOI 10.1146/annurev.psych.52.1.83
   USC Annenberg School Center for the Digital Future, 2004, DIG FUT REP SURV DIG
   Wolak J., 2006, ONLINE VICTIMIZATION
   Ybarra ML, 2006, PEDIATRICS, V118, pE1169, DOI 10.1542/peds.2006-0815
   Ybarra ML, 2004, J ADOLESCENCE, V27, P319, DOI 10.1016/j.adolescence.2004.03.007
NR 19
TC 108
Z9 108
U1 0
U2 13
PU AMER MEDICAL ASSOC
PI CHICAGO
PA 515 N STATE ST, CHICAGO, IL 60610-0946 USA
SN 1072-4710
J9 ARCH PEDIAT ADOL MED
JI Arch. Pediatr. Adolesc. Med.
PD FEB
PY 2007
VL 161
IS 2
BP 138
EP 145
DI 10.1001/archpedi.161.2.138
PG 8
WC Pediatrics
SC Pediatrics
GA 133DA
UT WOS:000243990600005
PM 17283298
DA 2019-03-23
ER

PT J
AU Koc, M
   Gulyagci, S
AF Koc, Mustafa
   Gulyagci, Seval
TI Facebook Addiction Among Turkish College Students: The Role of
   Psychological Health, Demographic, and Usage Characteristics
SO CYBERPSYCHOLOGY BEHAVIOR AND SOCIAL NETWORKING
LA English
DT Article
ID PROBLEMATIC INTERNET USE; SOCIAL NETWORKING; SITES; LONELINESS;
   PREDICTORS; UNIVERSITY; SCALE; ABUSE
AB This study explored Facebook addiction among Turkish college students and its behavioral, demographic, and psychological health predictors. The Facebook Addiction Scale (FAS) was developed and its construct validity was assessed through factor analyses. A total of 447 students reported their personal information and Facebook usage and completed the FAS and General Health Questionnaire (GHQ-28). The results revealed that weekly time commitment, social motives, severe depression, and anxiety and insomnia positively predicted Facebook addiction. Neither demographic variables nor the interactions of gender by usage characteristics were found to be significant predictors.
C1 [Koc, Mustafa] Suleyman Demirel Univ, Coll Educ, Dept Comp Educ & Instruct Technol, TR-32260 Isparta, Turkey.
   [Gulyagci, Seval] Suleyman Demirel Univ, Program Educ Technol, TR-32260 Isparta, Turkey.
RP Koc, M (reprint author), Suleyman Demirel Univ, Coll Educ, Dept Comp Educ & Instruct Technol, TR-32260 Isparta, Turkey.
EM mustafakoc@sdu.edu.tr
RI Koc, Mustafa/J-1007-2018; Kilic, Cengiz/I-9145-2013
OI Koc, Mustafa/0000-0002-3276-7172; 
CR Ahn J, 2011, J AM SOC INF SCI TEC, V62, P1435, DOI 10.1002/asi.21540
   Andreassen CS, 2012, PSYCHOL REP, V110, P501, DOI 10.2466/02.09.18.PR0.110.2.501-517
   Caplan S, 2009, COMPUT HUM BEHAV, V25, P1312, DOI 10.1016/j.chb.2009.06.006
   Ceyhan AA, 2008, CYBERPSYCHOL BEHAV, V11, P699, DOI 10.1089/cpb.2007.0255
   CheckFacebook, 2011, FAC MARK STAT DEM RE
   Cuhadar C, 2012, COMPUT EDUC, V59, P173, DOI 10.1016/j.compedu.2011.12.029
   Davis RA, 2001, COMPUT HUM BEHAV, V17, P187, DOI 10.1016/S0747-5632(00)00041-8
   Dunne A, 2010, J RES INTERACT MARK, V4, P46, DOI 10.1108/17505931011033551
   Elphinston RA, 2011, CYBERPSYCH BEH SOC N, V14, P631, DOI 10.1089/cyber.2010.0318
   Facebook, 2011, STAT PEOPL FAC
   Fortson BL, 2007, J AM COLL HEALTH, V56, P137, DOI 10.3200/JACH.56.2.137-146
   Gencer SL, 2012, EDUC TECHNOL SOC, V15, P25
   GERBING DW, 1988, J MARKETING RES, V25, P186, DOI 10.2307/3172650
   Goker G., 2010, E J NEW WORLD SCI AC, V5, P183
   GOLDBERG DP, 1979, PSYCHOL MED, V9, P139, DOI 10.1017/S0033291700021644
   Hargittai E., 2007, J COMPUTER MEDIATED, V13
   Hu LT, 1999, STRUCT EQU MODELING, V6, P1, DOI 10.1080/10705519909540118
   Hunt J, 2010, J ADOLESCENT HEALTH, V46, P3, DOI 10.1016/j.jadohealth.2009.08.008
   Karaiskos D, 2010, EUR PSYCHIAT, V25, P855
   Kilic C., 1996, TURKISH J PSYCHIAT, V7, P3
   Kim J, 2009, CYBERPSYCHOL BEHAV, V12, P451, DOI 10.1089/cpb.2008.0327
   Kline R. B., 2005, PRINCIPLES PRACTICE
   Kraut R, 2002, J SOC ISSUES, V58, P49, DOI 10.1111/1540-4560.00248
   Kuss DJ, 2011, INT J ENV RES PUB HE, V8, P3528, DOI 10.3390/ijerph8093528
   Lee ZWY, 2012, HICSS 2012, P1768
   Mazman SG, 2009, THESIS HACETTEPE U T
   Morahan-Martin J, 2000, COMPUT HUM BEHAV, V16, P13, DOI 10.1016/S0747-5632(99)00049-7
   Morahan-Martin J, 2008, PSYCHOLOGICAL ASPECTS OF CYBERSPACE: THEORY, RESEARCH, APPLICATIONS, P32, DOI 10.1145/1389449.1389455
   Ni XL, 2009, CYBERPSYCHOL BEHAV, V12, P327, DOI 10.1089/cpb.2008.0321
   Park N, 2009, CYBERPSYCHOL BEHAV, V12, P729, DOI 10.1089/cpb.2009.0003
   Pelling EL, 2009, CYBERPSYCHOL BEHAV, V12, P755, DOI 10.1089/cpb.2009.0109
   Pempek TA, 2009, J APPL DEV PSYCHOL, V30, P227, DOI 10.1016/j.appdev.2008.12.010
   PEW Research Center, 2010, GLOB PUBL EMBR SOC N
   Raacke J, 2008, CYBERPSYCHOL BEHAV, V11, P169, DOI 10.1089/cpb.2007.0056
   Rubin A. M., 2002, MEDIA EFFECTS ADV TH, P525
   Selwyn N, 2009, LEARN MEDIA TECHNOL, V34, P157, DOI 10.1080/17439880902923622
   Sheldon Pavica, 2008, SW MASS COMMUNICATIO, V23, P39, DOI DOI 10.1080/03634520216511
   Sofiah S., 2011, PUBLIC ADM SOCIAL PO, V2, P95
   Storrie K, 2010, INT J NURS PRACT, V16, P1, DOI 10.1111/j.1440-172X.2009.01813.x
   Widyanto L., 2006, INT J MENT HEALTH AD, V4, P31, DOI DOI 10.1007/S11469-006-9009-9
   Wilson K, 2010, CYBERPSYCH BEH SOC N, V13, P173, DOI 10.1089/cyber.2009.0094
   Young K., 1998, CAUGHT NET
   Young KS., 2011, INTERNET ADDICTION H
NR 43
TC 107
Z9 113
U1 8
U2 128
PU MARY ANN LIEBERT INC
PI NEW ROCHELLE
PA 140 HUGUENOT STREET, 3RD FL, NEW ROCHELLE, NY 10801 USA
SN 2152-2715
J9 CYBERPSYCH BEH SOC N
JI Cyberpsychology Behav. Soc. Netw.
PD APR
PY 2013
VL 16
IS 4
BP 279
EP 284
DI 10.1089/cyber.2012.0249
PG 6
WC Psychology, Social
SC Psychology
GA 124OE
UT WOS:000317473300008
PM 23286695
DA 2019-03-23
ER

PT J
AU Thali, MJ
   Yen, K
   Vock, P
   Ozdoba, C
   Kneubuehl, BP
   Sonnenschein, M
   Dirnhofer, R
AF Thali, MJ
   Yen, K
   Vock, P
   Ozdoba, C
   Kneubuehl, BP
   Sonnenschein, M
   Dirnhofer, R
TI Image-guided virtual autopsy findings of gunshot victims performed with
   multi-slice computed tomography (MSCT) and magnetic resonance imaging
   (MRI) and subsequent correlation between radiology and autopsy findings
SO FORENSIC SCIENCE INTERNATIONAL
LA English
DT Article; Proceedings Paper
CT Meeting of the German-Society-of-Forensic-Medicine
CY SEP, 2001
CL INTERLAKEN, SWITZERLAND
SP German Soc Forens Med
DE forensic science; image-guided virtual autopsy; digital autopsy;
   virtopsy; gunshot; forensic; postmortem; multi-slice computed
   tomography; magnetic resonance imaging
ID SPIRAL CT; PERSPECTIVE; TRAUMA
AB Because the use of radiology in modem forensic medicine has been, until today, mostly restricted to conventional X-rays, which reduces a 3D body to a 2D projection, a detailed 3D documentation of a gunshot's wound ballistic effects was not possible. The aim of our study was to evaluate whether the progress in imaging techniques over the last years has made it possible to establish an observer-independent and reproducible forensic assessment using multi-slice computed tomography (MSCT) and magnetic resonance imaging (MRI) technologies for the documentation and analysis of gunshot wounds. The bodies of eight gunshot victims were scanned by MSCT and by MRI; the data of these imaging techniques were post-processed on a workstation, interpreted and subsequently correlated with the findings of classical autopsy.
   With the spiral CT and MRI examinations and the subsequent 2D multi-planar reformation (MPR) and 3D shaded surface display (SSD) reconstruction, the entire gunshot-created complex skull fractures and brain injuries (such as wound channels and deeply-driven bone splinters) could be documented in complete and graphic detail. CT and MRI also documented vital reaction to the gunshot by demonstrating air emboli in the heart and blood vessels and the classic pattern of blood aspiration to the lung. Gunshot residues deposited within and under the skin were visible.
   In conclusion, we think that the radiological methods of MSCT and MRI have the potential to become a routine "virtual autopsy" tool in the future. Bullets and relevant histological samples from specific sites then might be won in image-guided minimally invasive fashion via percutaneous biopsy. The rapid application of developing radiological methods may lead to new horizons in forensic documentation and intravital as well as postmortem examination. (C) 2003 Elsevier Ireland Ltd. All rights reserved.
C1 Univ Bern, Inst Forens Med, CH-3012 Bern, Switzerland.
   Univ Bern, Inselspital, Inst Diagnost Radiol, CH-3010 Bern, Switzerland.
   Univ Bern, Inselspital, Dept Neuroradiol, CH-3010 Bern, Switzerland.
RP Thali, MJ (reprint author), Univ Bern, Inst Forens Med, Buehlstr 20, CH-3012 Bern, Switzerland.
CR Balfe DM, 1998, RADIOLOGY, V207, P561, DOI 10.1148/radiology.207.3.9609873
   BRODGON BG, 2000, CRIT REV DIAGN IMAGI, V4, P43
   BRODGON BG, 1998, FORENSIC RADIOLOGY
   Brogdon BG, 2000, CRIT REV DIAGN IMAG, V41, P13, DOI 10.1080/10408370091179172
   Brogdon BG, 2000, CRIT REV DIAGN IMAG, V41, P1, DOI 10.1080/10408370091179163
   Calhoun PS, 1999, RADIOGRAPHICS, V19, P745, DOI 10.1148/radiographics.19.3.g99ma14745
   DONCHIN Y, 1994, J TRAUMA, V37, P552, DOI 10.1097/00005373-199410000-00006
   Farkash U, 2000, J TRAUMA, V48, P303, DOI 10.1097/00005373-200002000-00018
   Fuchs T, 2000, EUR J RADIOL, V36, P69, DOI 10.1016/S0720-048X(00)00269-2
   Hawnaur J, 1999, BRIT MED J, V319, P168, DOI 10.1136/bmj.319.7203.168
   Hess U., 2000, RECHTSMEDIZIN, V10, P90
   Hu H, 1999, MED PHYS, V26, P5, DOI 10.1118/1.598470
   Kachelriess M, 2001, MED PHYS, V28, P475, DOI 10.1118/1.1358303
   Schumacher M, 1985, Beitr Gerichtl Med, V43, P95
   SCHUMACHER M, 1985, ROFO FORTSCHR RONTG, V139, P95
   Stein KM, 2000, INT J LEGAL MED, V114, P15, DOI 10.1007/s004149900124
   Thali MJ, 2000, P SOC PHOTO-OPT INS, V3905, P213, DOI 10.1117/12.384876
   THALI MJ, 2001, RECHTSMEDIZIN, V11, P193
   Udupa JK, 1999, RADIOGRAPHICS, V19, P783, DOI 10.1148/radiographics.19.3.g99ma13783
   Watzke O, 2000, RADIOLOGY, V217, P313
   WATZKE O, 2001, PRAGMATIC APPROACH M
   WATZKE O, 2001, THESIS FRIEDRICH ALE
   WULLENWEBER R, 1977, Z RECHTSMED, V80, P227, DOI 10.1007/BF02114619
NR 23
TC 107
Z9 112
U1 1
U2 16
PU ELSEVIER SCI IRELAND LTD
PI CLARE
PA CUSTOMER RELATIONS MANAGER, BAY 15, SHANNON INDUSTRIAL ESTATE CO, CLARE,
   IRELAND
SN 0379-0738
J9 FORENSIC SCI INT
JI Forensic Sci.Int.
PD DEC 17
PY 2003
VL 138
IS 1-3
BP 8
EP 16
DI 10.1016/S0379-0738(03)00225-1
PG 9
WC Medicine, Legal
SC Legal Medicine
GA 750ZY
UT WOS:000187029400002
PM 14642714
DA 2019-03-23
ER

PT J
AU Moreno, MA
   VanderStoep, A
   Parks, MR
   Zimmerman, FJ
   Kurth, A
   Christakis, DA
AF Moreno, Megan A.
   VanderStoep, Ann
   Parks, Malcolm R.
   Zimmerman, Frederick J.
   Kurth, Ann
   Christakis, Dimitri A.
TI Reducing At-Risk Adolescents' Display of Risk Behavior on a Social
   Networking Web Site A Randomized Controlled Pilot Intervention Trial
SO ARCHIVES OF PEDIATRICS & ADOLESCENT MEDICINE
LA English
DT Article
ID CESSATION INTERVENTION; SEXUAL SOLICITATIONS; INTERNET HARASSMENT;
   SMOKING-CESSATION; HEALTH; VICTIMIZATION; PREVALENCE; PROMOTION; IMPACT;
   MEDIA
AB Objective: To determine whether an online intervention reduces references to sex and substance abuse on social networking Web sites among at-risk adolescents.
   Design: Randomized controlled intervention trial.
   Setting: www.MySpace.com.
   Participants: Self-described 18- to 20-year-olds with public MySpace profiles who met our criteria for being at risk (N=190).
   Intervention: Single physician e-mail.
   Main Outcome Measures: Web profiles were evaluated for references to sex and substance use and for security settings before and 3 months after the intervention.
   Results: Of 190 subjects, 58.4% were male. At baseline, 54.2% of subjects referenced sex and 85.3% referenced substance use on their social networking site profiles. The proportion of profiles in which references decreased to 0 was 13.7% in the intervention group vs 5.3% in the control group for sex (P=.05) and 26.0% vs 22% for substance use (P=.61). The proportion of profiles set to "private" at follow-up was 10.5% in the intervention group and 7.4% in the control group (P=.45). The proportion of profiles in which any of these 3 protective changes were made was 42.1% in the intervention group and 29.5% in the control group (P=.07).
   Conclusions: A brief e-mail intervention using social networking sites shows promise in reducing sexual references in the online profiles of at-risk adolescents. Further study should assess how adolescents view different risk behavior disclosures to promote safe use of the Internet.
C1 [Moreno, Megan A.] Univ Wisconsin, Dept Pediat, Madison, WI 53792 USA.
   [Moreno, Megan A.] Univ Washington, Sect Adolescent Med, Seattle, WA 98195 USA.
   [Moreno, Megan A.; Zimmerman, Frederick J.; Christakis, Dimitri A.] Univ Washington, Dept Pediat, Seattle, WA 98195 USA.
   [Moreno, Megan A.; VanderStoep, Ann; Kurth, Ann] Univ Washington, Dept Epidemiol, Seattle, WA 98195 USA.
   [Parks, Malcolm R.; Christakis, Dimitri A.] Univ Washington, Dept Commun, Seattle, WA 98195 USA.
   [Zimmerman, Frederick J.; Christakis, Dimitri A.] Univ Washington, Dept Hlth Serv, Seattle, WA 98195 USA.
   [Kurth, Ann] Univ Washington, Sch Nursing, Seattle, WA 98195 USA.
   [Moreno, Megan A.; VanderStoep, Ann; Zimmerman, Frederick J.; Christakis, Dimitri A.] Univ Washington, Inst Child Hlth, Seattle, WA 98195 USA.
   [Zimmerman, Frederick J.; Christakis, Dimitri A.] Seattle Childrens Hosp Res Inst, Seattle, WA USA.
RP Moreno, MA (reprint author), Univ Wisconsin, Dept Pediat, 600 Highland Ave,CSC H4-444, Madison, WI 53792 USA.
EM mamoreno@pediatrics.wisc.edu
RI Kurth, Ann/A-1615-2013
OI Zimmerman, Frederick/0000-0002-4163-9893
CR Bandura A, 2004, HEALTH EDUC BEHAV, V31, P143, DOI 10.1177/1090198104263660
   BECHARISRAELI H, 1996, J COMPUT MEDIATED CO, V1
   BURTON R, 2007, BEND WEEKLY     0119
   Caspi A, 2006, CYBERPSYCHOL BEHAV, V9, P54, DOI 10.1089/cpb.2006.9.54
   Chisholm JF, 2006, ANN NY ACAD SCI, V1087, P74, DOI 10.1196/annals.1385.022
   DOYLE A, BLOG NOT BLOG BLOGGI
   FINDER A, 2006, NY TIMES        0611
   FLEMING PJ, 1990, TALKING STRANGERS ME
   Gaydos CA, 2006, SEX TRANSM DIS, V33, P314, DOI 10.1097/01.olq.0000194572.51186.96
   Gaydos Charlotte Ann, 2006, Curr Infect Dis Rep, V8, P115, DOI 10.1007/s11908-006-0007-7
   Graham AL, 2007, J OCCUP ENVIRON MED, V49, P821, DOI 10.1097/JOM.0b013e3180d09e6f
   GRANNEMAN S, MYSPACE PLACE MYPARE
   HANISKO H, MYSPACE IS PUBLIC SP
   Hinduja S, 2008, J ADOLESCENCE, V31, P125, DOI 10.1016/j.adolescence.2007.05.004
   KLEIN JD, 2007, PED AC SOC M MAY 5 T
   Lehrer JA, 2007, J ADOLESCENT HEALTH, V40, P218, DOI 10.1016/j.jadohealth.2006.09.015
   LENHART A, TEENS PRIVACY ONLINE
   Lenhart A, TEENS TECHNOLOGY YOU
   LENHART A, CYBERBULLYING ONLINE
   Lenhart Amanda, SOCIAL NETWORKING WE
   Linke S, 2007, J MED INTERNET RES, V9, DOI 10.2196/jmir.9.2.e10
   MACHRONE B, 1998, PC MAGAZINE     0609, P85
   MacKinnon R, 1995, CYBERSOCIETY COMPUTE, P112
   Malesky L Alvin Jr, 2007, J Child Sex Abus, V16, P23
   Mckee MD, 2006, J HEALTH CARE POOR U, V17, P759
   Mitchell KJ, 2007, CHILD MALTREATMENT, V12, P314, DOI 10.1177/1077559507305996
   Mitchell KJ, 2007, AM J PREV MED, V32, P532, DOI 10.1016/j.amepre.2007.02.001
   Mitchell KJ, 2007, J ADOLESCENT HEALTH, V40, P116, DOI 10.1016/j.jadohealth.2006.05.021
   MORENO A, 2007, MEDGENMED, V9, P9
   Moreno MA, 2008, PEDIATRICS, V121, P157, DOI 10.1542/peds.2007-3015
   Moreno MA, 2009, ARCH PEDIAT ADOL MED, V163, P27, DOI 10.1001/archpediatrics.2008.528
   Patten CA, 2007, J ADOLESCENT HEALTH, V41, P437, DOI 10.1016/j.jadohealth.2007.05.016
   Saul JE, 2007, J MED INTERNET RES, V9, DOI 10.2196/jmir.9.4.e28
   Shifrin DL, 2006, PEDIATRICS, V118, P2563, DOI 10.1542/peds.2006-2698
   Strasburger VC, 2006, PRIMARY CARE, V33, P317, DOI 10.1016/j.pop.2006.02.004
   Strasburger VC, 2007, J PEDIATR-US, V151, P334, DOI 10.1016/j.jpeds.2007.05.040
   Sun P, 2005, CYBERPSYCHOL BEHAV, V8, P441, DOI 10.1089/cpb.2005.8.441
   Wallace P, 2006, J TELEMED TELECARE, V12, P52, DOI 10.1258/135763306777978452
   Wallace P, 1999, PSYCHOL INTERNET
   Walther J. B., 2002, HDB INTERPERSONAL CO, V3, P529
   Ybarra ML, 2007, J ADOLESCENT HEALTH, V41, pS31, DOI 10.1016/j.jadohealth.2007.09.010
   Ybarra ML, 2007, ARCH PEDIAT ADOL MED, V161, P138, DOI 10.1001/archpedi.161.2.138
   Ybarra ML, 2006, PEDIATRICS, V118, pE1169, DOI 10.1542/peds.2006-0815
NR 43
TC 105
Z9 105
U1 0
U2 18
PU AMER MEDICAL ASSOC
PI CHICAGO
PA 330 N WABASH AVE, STE 39300, CHICAGO, IL 60611-5885 USA
SN 1072-4710
EI 1538-3628
J9 ARCH PEDIAT ADOL MED
JI Arch. Pediatr. Adolesc. Med.
PD JAN
PY 2009
VL 163
IS 1
BP 35
EP 41
DI 10.1001/archpediatrics.2008.502
PG 7
WC Pediatrics
SC Pediatrics
GA 390QO
UT WOS:000262179000006
PM 19124701
OA Bronze
DA 2019-03-23
ER

PT J
AU Utz, S
   Schultz, F
   Glocka, S
AF Utz, Sonja
   Schultz, Friederike
   Glocka, Sandra
TI Crisis Communication online: How medium, crisis type and emotions
   affected public reactions in the Fukushima Daiichi nuclear disaster
SO PUBLIC RELATIONS REVIEW
LA English
DT Article
DE Social media; Facebook; Twitter; Crisis communication; Secondary crisis
   reactions; Reputation; Emotions; Credibility
ID SOCIAL NETWORK SITES; STRATEGIES; FACEBOOK; TRUST; BLOG
AB Social media play in today's societies a fundamental role for the negotiation and dynamics of crises. However, classical crisis communication theories neglect the role of the medium and focus mainly on the interplay between crisis type and crisis communication strategy. Building on the recently developed "networked crisis communication model" we contrast effects of medium (Facebook vs. Twitter vs. online newspaper) and crisis type (intentional vs. victim) in an online experiment. Using the Fukushima Daiichi nuclear disaster as crisis scenario, we show that medium effects are stronger than the effects of crisis type. Crisis communication via social media resulted in a higher reputation and less secondary crisis reactions such as boycotting the company than crisis communication in the newspaper. However, secondary crisis communication, e.g. talking about the crisis communication, was higher in the newspaper condition than in the social media conditions because people consider traditional media as more credible. We also found higher levels of anger in the intentional crisis condition than in the victim crisis condition. Anger in turn was related to reputation, secondary crisis communication and secondary crisis reaction. The results stress the need for more complex models of crisis communication. (C) 2012 Elsevier Inc. All rights reserved.
C1 [Utz, Sonja; Schultz, Friederike; Glocka, Sandra] Vrije Univ Amsterdam, NL-1081 HV Amsterdam, Netherlands.
RP Utz, S (reprint author), Vrije Univ Amsterdam, Dept Commun Sci, De Boelelaan 1081, NL-1081 HV Amsterdam, Netherlands.
EM s.utz@vu.nl
RI Utz, Sonja/B-7256-2008
OI Utz, Sonja/0000-0002-7979-3554
CR Buffardi LE, 2008, PERS SOC PSYCHOL B, V34, P1303, DOI 10.1177/0146167208320061
   Coombs WT, 2007, CORP REPUT REV, V10, P163, DOI 10.1057/palgrave.crr.1550049
   Coombs W. T., 2002, MANAGEMENT COMMUNICA, V6, P165, DOI [10.1177/089331802237233, DOI 10.1177/089331802237233]
   Coombs W.T., 2004, J BUS COMMUN, V41, P265, DOI DOI 10.1177/0021943604265607
   Coombs WT, 2008, PUBLIC RELAT REV, V34, P252, DOI 10.1016/j.pubrev.2008.04.001
   Coombs WT, 2005, RES EMOTION ORGAN, V1, P263
   Coombs WT, 1995, MANAGEMENT COMMUNICA, V8, P447, DOI DOI 10.1177/0893318995008004003
   Debatin B, 2009, J COMPUT-MEDIAT COMM, V15, P83, DOI 10.1111/j.1083-6101.2009.01494.x
   Ellison N., 2006, J COMPUT-MEDIAT COMM, V12, P1143, DOI DOI 10.1111/J.1083-6101.2007.00367.X
   Gonzalez-Herrero Alfonso, 2008, J CONTING CRISIS MAN, V16, P143, DOI DOI 10.1111/J.1468-5973.2008.00543.X
   Gotsi M., 2001, CORPORATE COMMUNICAT, V6, P24, DOI DOI 10.1108/13563280110381189
   Jin Y., COMMUNICATI IN PRESS
   Johnson TJ, 2009, COMPUT HUM BEHAV, V25, P175, DOI 10.1016/j.chb.2008.08.004
   Lerner JS, 2006, J BEHAV DECIS MAKING, V19, P115, DOI 10.1002/bdm.515
   Liu BF, 2011, PUBLIC RELAT REV, V37, P345, DOI 10.1016/j.pubrev.2011.08.004
   Lovejoy K, 2012, PUBLIC RELAT REV, V38, P313, DOI 10.1016/j.pubrev.2012.01.005
   Schultz F., 2012, ETM C LEUV BELG
   Schultz F, 2012, PUBLIC RELAT REV, V38, P97, DOI 10.1016/j.pubrev.2011.08.003
   Schultz F, 2011, PUBLIC RELAT REV, V37, P20, DOI 10.1016/j.pubrev.2010.12.001
   Schultz F, 2010, PUBLIC RELAT REV, V36, P112, DOI 10.1016/j.pubrev.2009.11.002
   SUBASIC I, 2011, ADV INFORM RETRIEVAL, V6611, P207
   Utz S., 2009, CYBERPSYCHOLOGY J PS, V3
   Utz S, 2011, J COMPUT-MEDIAT COMM, V16, P511, DOI 10.1111/j.1083-6101.2011.01552.x
   Utz S, 2010, J COMPUT-MEDIAT COMM, V15, P314, DOI 10.1111/j.1083-6101.2010.01522.x
   Waters RD, 2009, PUBLIC RELAT REV, V35, P102, DOI 10.1016/j.pubrev.2009.01.006
   Weick KE, 2005, ORGAN SCI, V16, P409, DOI 10.1287/orsc.1050.0133
   Wetzer IM, 2007, PSYCHOL MARKET, V24, P661, DOI 10.1002/mar.20178
   Yang SU, 2009, J PUBLIC RELAT RES, V21, P341, DOI 10.1080/10627260802640773
NR 28
TC 104
Z9 104
U1 22
U2 352
PU ELSEVIER SCIENCE INC
PI NEW YORK
PA 360 PARK AVE SOUTH, NEW YORK, NY 10010-1710 USA
SN 0363-8111
J9 PUBLIC RELAT REV
JI Public Relat. Rev.
PD MAR
PY 2013
VL 39
IS 1
BP 40
EP 46
DI 10.1016/j.pubrev.2012.09.010
PG 7
WC Business; Communication
SC Business & Economics; Communication
GA 086GL
UT WOS:000314672000005
HC Y
HP N
DA 2019-03-23
ER

PT J
AU Janis, WJD
   Mitchell, KJ
   Finkelhor, D
AF Janis, Wolak J. D.
   Mitchell, Kimberly J.
   Finkelhor, David
TI Does online harassment constitute bullying? An exploration of online
   harassment by known peers and online-only contacts
SO JOURNAL OF ADOLESCENT HEALTH
LA English
DT Article
DE Internet; online harassment; bullying
ID VICTIMIZATION; GENDER
AB Purpose: To shed light on the nature of online harassment and the extent to which it may be bullying by examining differences in the characteristics of harassed youth, online harassment incidents, and distressing online harassment based on the identity of online harassers (known peer vs. online-only contact). Methods: A telephone survey of a nationally representative sample of 1500 youth Internet users, ages 10 to 17, conducted between March and June 2005. Results: Nine percent (n 129) of youth were harassed online in the past year, 43% (n = 56) by known peers and 57% (n 73) by people they met online and did not know in person (online-only contacts). Most online harassment incidents did not appear to meet the standard definition of bullying used in school-based research and requiring aggression, repetition, and power imbalance. Only 25% of incidents by known peers and 21% by online-only contacts involved both repeated incidents and either distress to targets or adult intervention. Conclusions: In many cases, the concept of '' bullying '' or '' cyber-bullying '' may be inappropriate for online interpersonal offenses. We suggest using '' online harassment,'' with disclaimers that it does not constitute bullying unless it is part of or related to offline bullying. This would include incidents perpetrated by peers that occur entirely online, but arise from school-related events or relationships and have school-related consequences for targets. The Internet provides opportunities for the extension of conventional school bullying to new venues. Those who study conventional school bullying should include online forms of the behavior in research, prevention, and intervention paradigms. (c) 2007 Society for Adolescent Medicine. All rights reserved.
C1 Univ New Hampshire, Crimes Against Children Res Ctr, Family Res Lab, Durham, NH 03824 USA.
RP Janis, WJD (reprint author), Univ New Hampshire, Crimes Against Children Res Ctr, Family Res Lab, 10 W Edge Dr, Durham, NH 03824 USA.
EM Janis.Wolak@unh.edu
CR Achenbach T, 1991, MANUAL YOUTH SELF RE
   American Association for Public Opinion Research, 2004, STAND DEF FIN DISP C
   Berger S. K., 2007, DEV REV, V27, P90
   Bowie BH, 2007, J CHILD ADOL PS NURS, V20, P107, DOI 10.1111/j.1744-6171.2007.00092.x
   Curtin R, 2005, PUBLIC OPIN QUART, V69, P87, DOI 10.1093/poq/nfi002
   Espelage DL, 2003, SCHOOL PSYCHOL REV, V32, P365
   Finkelhor D, 2005, CHILD ABUSE NEGLECT, V29, P383, DOI 10.1016/j.chiabu.2004.11.001
   Finkelhor D., 2000, ONLINE VICTIMIZATION
   HINDUJA S, IN PRESS DEVIANT BEH
   KOHUT A, 2004, SURVEY EXPT SHOWS PO
   Moessner C, 2007, TRENDS TUDES, V6, P1
   Murray-Close D, 2007, DEV PSYCHOPATHOL, V19, P187, DOI 10.1017/S0954579407070101
   Nansel TR, 2001, JAMA-J AM MED ASSOC, V285, P2094, DOI 10.1001/jama.285.16.2094
   PATCHIN JW, 2006, YOUTH VIOLENCE JUV J, V4, P148, DOI DOI 10.1177/1541204006286288
   Raskauskas J, 2007, DEV PSYCHOL, V43, P564, DOI 10.1037/0012-1649.43.3.564
   Smith PK, 2002, CHILD DEV, V73, P1119, DOI 10.1111/1467-8624.00461
   Wolak J., 2006, ONLINE VICTIMIZATION
   YBARRA M, 2006, PEDIATRICS, V118, pE1
   Zhang J, 1998, JAMA-J AM MED ASSOC, V280, P1690, DOI 10.1001/jama.280.19.1690
NR 19
TC 104
Z9 108
U1 1
U2 20
PU ELSEVIER SCIENCE INC
PI NEW YORK
PA 360 PARK AVE SOUTH, NEW YORK, NY 10010-1710 USA
SN 1054-139X
J9 J ADOLESCENT HEALTH
JI J. Adolesc. Health
PD DEC
PY 2007
VL 41
IS 6
SU S
BP S51
EP S58
DI 10.1016/j.jadohealth.2007.08.019
PG 8
WC Psychology, Developmental; Public, Environmental & Occupational Health;
   Pediatrics
SC Psychology; Public, Environmental & Occupational Health; Pediatrics
GA 239FX
UT WOS:000251505300007
PM 18047945
DA 2019-03-23
ER

PT J
AU Chau, M
   Xu, J
AF Chau, Michael
   Xu, Jennifer
TI Mining communities and their relationships in blogs: A study of online
   hate groups
SO INTERNATIONAL JOURNAL OF HUMAN-COMPUTER STUDIES
LA English
DT Article; Proceedings Paper
CT Symposium on Information Security in the Knowledge Economy
CY SEP 07-08, 2005
CL Tempe, AZ
SP Arizona State Univ, Ctr Advancing Business Informat Technol
DE blogs; social network analysis; hate groups; Web mining
ID COMPLEX NETWORKS; ATTACK TOLERANCE; WEB; CENTRALITY; POSITIONS;
   FRAMEWORK; ERROR
AB Blogs, often treated as the equivalence of online personal diaries, have become one of the fastest growing types of Web-based media. Everyone is free to express their opinions and emotions very easily through blogs. In the blogosphere, many communities have emerged, which include hate groups and racists that are trying to share their ideology, express their views, or recruit new group members. It is important to analyze these virtual communities, defined based on membership and subscription linkages, in order to monitor for activities that are potentially harmful to society. While many Web mining and network analysis techniques have been used to analyze the content and structure of the Web sites of hate groups on the Internet, these techniques have not been applied to the study of hate groups in blogs. To address this issue, we have proposed a semi-automated approach in this research. The proposed approach consists of four modules, namely blog spider, information extraction, network analysis, and visualization. We applied this approach to identify and analyze a selected set of 28 anti-Blacks hate groups (820 bloggers) on Xanga, one of the most popular blog hosting sites. Our analysis results revealed some interesting demographical and topological characteristics in these groups, and identified at least two large communities on top of the smaller ones. The study also demonstrated the feasibility in applying the proposed approach in the study of hate groups and other related communities in blogs. (c) 2006 Elsevier Ltd. All rights reserved.
C1 Univ Hong Kong, Sch Business, Pokfulam, Hong Kong, Peoples R China.
   Bentley Coll, Dept Comp Informat Syst, Waltham, MA 02452 USA.
RP Chau, M (reprint author), Univ Hong Kong, Sch Business, Pokfulam, Hong Kong, Peoples R China.
EM mchau@business.hku.hk; jxu@bentley.edu
RI Chau, Michael/A-4427-2010
CR Albert R, 2002, REV MOD PHYS, V74, P47, DOI 10.1103/RevModPhys.74.47
   Albert R, 1999, NATURE, V401, P130
   Albert R, 2000, NATURE, V406, P378, DOI 10.1038/35019019
   ALEXA, 2005, TOP ENGLISH LANGUAGE
   ARMSTRONG R, 1995, P AAAI SPRING S INF
   Baldi S, 1998, AM SOCIOL REV, V63, P829, DOI 10.2307/2657504
   Barabasi AL, 1999, PHYSICA A, V272, P173, DOI 10.1016/S0378-4371(99)00291-5
   Blazak R, 2001, AM BEHAV SCI, V44, P982, DOI 10.1177/00027640121956629
   Blood R, 2004, COMMUN ACM, V47, P53, DOI 10.1145/1035134.1035165
   Bollobas B., 1985, RANDOM GRAPHS
   Borgatti SP, 2003, J MANAGE, V29, P991, DOI 10.1016/S0149-2063(03)00087-4
   BRIN S, 1998, P 7 WWW C BRISB AUST
   BRODER A, 2000, P 9 INT WORLD WID WE
   BURRIS V., 2000, SOCIOL FOCUS, V33, P215, DOI DOI 10.1080/00380237.2000.10571166
   CHAKRABARTI S, 1999, KP 8 INT WORLD WID W
   Chau M, 2005, Proceedings of the 5th ACM/IEEE Joint Conference on Digital Libraries, Proceedings, P110, DOI 10.1145/1065385.1065408
   Chau M., 2001, P 1 ACM IEEE CS JOIN, P79
   Chau M., 2002, P NAT C DIG GOV RES, P271
   CHAU M, 2005, P 4 WORKSH E BUS WEB
   Chen HC, 2004, COMPUTER, V37, P50, DOI 10.1109/MC.2004.1297301
   Chen HC, 2003, INT J HUM-COMPUT ST, V59, P755, DOI 10.1016/S1071-5819(03)00118-6
   Cheong Fah-Chun, 1996, INTERNET AGENTS SPID
   Cho J., 1998, P 7 WWW C BRISB AUST
   *CNN, 1999, HAT GROUP WEB SIT RI
   Crucitti P, 2003, PHYSICA A, V320, P622, DOI 10.1016/S0378-4371(02)01545-5
   Davis MB, 1996, COMPEL, V15, P4, DOI 10.1108/03321649610126439
   Dombroski M. J., 2002, Computational & Mathematical Organization Theory, V8, P235, DOI 10.1023/A:1020723730930
   Douglas KM, 2005, SOC SCI COMPUT REV, V23, P68, DOI 10.1177/0894439304271538
   Eades P., 1984, C NUMERANTIUM, V42, P149
   ERICKSON T, 1997, P 13 HAW INT C SYST
   FLAKE GW, 2000, P 6 INT C KNOWL DISC
   FLAKE GW, 2002, IEEE COMPUT, V35, P66
   Ford LR, 1956, CAN J MATH, V8, P399, DOI [DOI 10.4153/CJM-1956-045-5, 10.4153/CJM-1956-045-5]
   FRANKLIN RA, 2005, HATE DIRECTORY
   FREEMAN LC, 1979, SOC NETWORKS, V1, P215, DOI 10.1016/0378-8733(78)90021-7
   FREEMAN LC, 2000, VISUALIZING SOCIAL N, V1
   FRUCHTERMAN TMJ, 1991, SOFTWARE PRACT EXPER, V21, P1129, DOI 10.1002/spe.4380211102
   GARTON L, 1999, STUDYING ONLINE SOCI, P75
   GERSTENFELD P. B., 2003, ANAL SOCIAL ISSUES P, V3, P29, DOI DOI 10.1111/J.1530-2415.2003.00013.X
   GIBSON DJ, 1998, P 9 ACM C HYP HYP PI
   Girvan M, 2002, P NATL ACAD SCI USA, V99, P7821, DOI 10.1073/pnas.122653799
   Glasel Jay A, 2002, Prog Drug Res, V58, P1
   HOF R, 2005, BLOGS ICE SIGNS BUSI
   Holme P, 2002, PHYS REV E, V65, DOI 10.1103/PhysRevE.65.026107
   Jeong H, 2001, NATURE, V411, P41, DOI 10.1038/35075138
   KAHLE B, 1997, SCI AM           MAR
   KAMADA T, 1989, INFORM PROCESS LETT, V31, P7, DOI 10.1016/0020-0190(89)90102-6
   Kleinberg J., 1998, P 9 ANN ACM SIAM S D, P668
   Kosala R., 2000, SIGKDD EXPLORATIONS, V2, P1, DOI DOI 10.1145/360402.360406
   Krebs V, 2002, CONNECTIONS, V24, P43
   KRUPKA GR, 1998, P 7 MESS UND C APR
   Kruskal J. B, 1978, MULTIDIMENSIONAL SCA
   Kumar R, 1999, COMPUT NETW, V31, P1481, DOI 10.1016/S1389-1286(99)00040-7
   Lee E, 2002, AM BEHAV SCI, V45, P927, DOI 10.1177/0002764202045006003
   LEVIN J, 1993, HATE CRIMES RISING T
   MCANDREW D, 1999, SOCIAL PSYCHOL CRIME, V3, P53
   Nardi BA, 2004, COMMUN ACM, V47, P41, DOI 10.1145/1035134.1035163
   Newman MEJ, 2004, PHYS REV E, V69, DOI 10.1103/PhysRevE.69.066133
   Newman MEJ, 2004, P NATL ACAD SCI USA, V101, P5200, DOI 10.1073/pnas.0307545100
   Pinkerton B., 1994, P 2 INT WORLD WID WE
   QIN J, 2006, P WORKSH INT SEC INF
   Radicchi F, 2004, P NATL ACAD SCI USA, V101, P2658, DOI 10.1073/pnas.0400054101
   RAGHU TS, IN PRESS DECISION SU
   Rheingold H, 2000, VIRTUAL COMMUNITY HO
   ROBERTS TL, 1998, P CHI 98 C APR 18 23
   SPARROW MK, 1991, SOC NETWORKS, V13, P251, DOI 10.1016/0378-8733(91)90008-H
   Stuart TE, 1998, ADMIN SCI QUART, V43, P668, DOI 10.2307/2393679
   Wasserman S., 1994, SOCIAL NETWORK ANAL
   Watts DJ, 1998, NATURE, V393, P440, DOI 10.1038/30918
   WHITE HC, 1976, AM J SOCIOL, V81, P730, DOI 10.1086/226141
   Xu JJ, 2005, ACM T INFORM SYST, V23, P201, DOI 10.1145/1059981.1059984
   Xu JJ, 2004, DECIS SUPPORT SYST, V38, P473, DOI 10.1016/S0167-9236(03)00117-9
   Zamir O., 1999, P 8 WORLD WID WEB C
   Zhou YL, 2005, IEEE INTELL SYST, V20, P44, DOI 10.1109/MIS.2005.96
NR 74
TC 104
Z9 108
U1 0
U2 56
PU ACADEMIC PRESS LTD- ELSEVIER SCIENCE LTD
PI LONDON
PA 24-28 OVAL RD, LONDON NW1 7DX, ENGLAND
SN 1071-5819
EI 1095-9300
J9 INT J HUM-COMPUT ST
JI Int. J. Hum.-Comput. Stud.
PD JAN
PY 2007
VL 65
IS 1
BP 57
EP 70
DI 10.1016/j.ijhcs.2006.08.009
PG 14
WC Computer Science, Cybernetics; Ergonomics; Psychology, Multidisciplinary
SC Computer Science; Engineering; Psychology
GA 117SK
UT WOS:000242893400006
DA 2019-03-23
ER

PT J
AU Li, Q
AF Li, Qing
TI Bullying in the new playground: Research into cyberbullying and cyber
   victimisation
SO AUSTRALASIAN JOURNAL OF EDUCATIONAL TECHNOLOGY
LA English
DT Article
ID EARLY ADOLESCENCE; SCHOOL; CHILDREN; VICTIMS; AFFILIATION; TRANSITION;
   BULLIES
AB This study examines the nature and extent of adolescents' cyberbullying experiences, and explores the extent to which various factors, including bullying, culture, and gender, contribute to cyberbullying and cyber victimisation in junior high schools. In this study, one in three adolescents was a cyber victim, one in five was a cyberbully, and over half of the students had either experienced or heard about cyberbullying incidents. Close to half of the cyber victims had no idea who the predators were. Culture and engagement in traditional bullying were strong predictors not only for cyberbullying, but also for cyber victimisation. Gender also played a significant role, as males, compared to their female counterparts, were more likely to be cyberbullies.
C1 Univ Calgary, Fac Educ, Calgary, AB T2N 1N4, Canada.
RP Li, Q (reprint author), Univ Calgary, Fac Educ, 2500 Univ Dr NW, Calgary, AB T2N 1N4, Canada.
EM qinli@ucalgary.ca
CR Bentley K., 1995, CANADIAN J SCH PSYCH, V11, P153, DOI DOI 10.1177/082957359601100220
   Beran T., 2005, Journal of Educational Computing Research, V32, P265, DOI 10.2190/8YQM-B04H-PG4D-BLLH
   BERAN T, 2005, ANN M CAN PSYCH ASS
   Campbell M., 2005, AUSTR J GUIDANCE COU, V15, P68, DOI DOI 10.1375/AJGC.15.1.68
   CRYSTAL DS, 1994, DEVIANT BEHAV, V15, P241, DOI 10.1080/01639625.1994.9967972
   DEDMAN B, 2001, SCH MAY MISS MARK PR
   DIBBELL J, 1996, RAPE CYBERSPACE EVIL
   DICKSTEIN L, 2005, SCH BULL FIND NEW PL
   Eslea M, 2000, EDUC RES, V42, P207, DOI 10.1080/001318800363845
   Fidell LS, 2001, USING MULTIVARIATE S
   Gopal A., 1997, ORGAN BEHAV HUM PERF, V25, P97
   Herring S., 2001, CTR SOCIAL INFORMATI
   HOOVER J, 2001, TEASING HARASSMENT
   Hoover J. H., 1993, J HUMANISTIC ED DEV, V32, P76, DOI DOI 10.1002/J.2164-4683.1993.TB00133.X
   HOOVER JH, 1993, J EMOTIONAL BEHAV PR, V2, P25
   Kumpulainen K, 1998, CHILD ABUSE NEGLECT, V22, P705, DOI 10.1016/S0145-2134(98)00049-0
   Li Q, 2007, COMPUT HUM BEHAV, V23, P1777, DOI 10.1016/j.chb.2005.10.005
   Ma X, 2001, AM EDUC RES J, V38, P351, DOI 10.3102/00028312038002351
   MARKWARD MJ, 2002, INT J ADOLESCENCE YO, V10, P135
   Nabuzoka D, 2003, EDUC RES-UK, V45, P95, DOI 10.1080/0013188032000086154
   *NAT CHILDR HOM, 2002, NCH 2002 SURV
   National Association of State Boards of Education, 2003, POLICY UPDATE, V11, P1
   National Center for Educational Statistics, 1995, STUD VICT SCH
   Nelson M., 2003, SCH BULLIES GOING HI
   Olweus D, 2003, EDUC LEADERSHIP, V60, P12
   Paulson A., 2003, CHRISTIAN SCI M 1230
   Pellegrini AD, 1999, J EDUC PSYCHOL, V91, P216, DOI 10.1037//0022-0663.91.2.216
   Pellegrini AD, 2000, AM EDUC RES J, V37, P699, DOI 10.2307/1163486
   Qing Li, 2006, INT J E LEARNING, V5, P525
   Reid Elizabeth M., 1994, CULTURAL FORMATIONS
   RIGBY K, 1991, J SOC PSYCHOL, V131, P615, DOI 10.1080/00224545.1991.9924646
   RUIZ O, 1992, VIOLENCE SCH PROBLEM
   Smith P. K., 1999, NATURE SCH BULLYING
   Snider M., 2004, MACLEANS, V117, P76
   Spitzberg BH, 2002, NEW MEDIA SOC, V4, P71, DOI 10.1177/14614440222226271
   THORP D, 2004, AUSTRALIAN      0715
   WIGFIELD A, 1991, DEV PSYCHOL, V27, P552, DOI 10.1037/0012-1649.27.4.552
   WILLARD N, 2004, ED GUID CYB CYB
   Wright R. E., 2000, READING UNDERSTANDIN, P217
NR 39
TC 103
Z9 105
U1 2
U2 46
PU AUSTRALASIAN SOC COMPUTERS LEARNING TERTIARY EDUCATION-ASCILITE
PI TUGUN
PA UNIT 5, 202 COODE ST, PO BOX 350, TUGUN, 4224, AUSTRALIA
SN 1449-5554
J9 AUSTRALAS J EDUC TEC
JI Australas. J. Educ. Technol.
PY 2007
VL 23
IS 4
BP 435
EP 454
PG 20
WC Education & Educational Research
SC Education & Educational Research
GA 273AG
UT WOS:000253902200002
DA 2019-03-23
ER

PT J
AU Livingstone, S
   Smith, PK
AF Livingstone, Sonia
   Smith, Peter K.
TI Annual Research Review: Harms experienced by child users of online and
   mobile technologies: the nature, prevalence and management of sexual and
   aggressive risks in the digital age
SO JOURNAL OF CHILD PSYCHOLOGY AND PSYCHIATRY
LA English
DT Review
DE Cyberbullying; cyber-aggression; risk factors; child harm protection;
   sexual messaging and pornography; internet; online and mobile
   technologies
ID PROBLEMATIC INTERNET USE; SOCIAL NETWORKING SITES; ADOLESCENTS EXPOSURE;
   SENSATION SEEKING; ASSESSING CAUSALITY; EUROPEAN COUNTRIES; COGNITIVE
   EMPATHY; EMOTIONAL IMPACT; YOUNG ADULTHOOD; MENTAL-HEALTH
AB Aims and scopeThe usage of mobile phones and the internet by young people has increased rapidly in the past decade, approaching saturation by middle childhood in developed countries. Besides many benefits, online content, contact or conduct can be associated with risk of harm; most research has examined whether aggressive or sexual harms result from this. We examine the nature and prevalence of such risks, and evaluate the evidence regarding the factors that increase or protect against harm resulting from such risks, so as to inform the academic and practitioner knowledge base. We also identify the conceptual and methodological challenges encountered in this relatively new body of research, and highlight the pressing research gaps.
   MethodsGiven the pace of change in the market for communication technologies, we review research published since 2008. Following a thorough bibliographic search of literature from the key disciplines (psychology, sociology, education, media studies and computing sciences), the review concentrates on recent, high quality empirical studies, contextualizing these within an overview of the field.
   FindingsRisks of cyberbullying, contact with strangers, sexual messaging (sexting') and pornography generally affect fewer than one in five adolescents. Prevalence estimates vary according to definition and measurement, but do not appear to be rising substantially with increasing access to mobile and online technologies, possibly because these technologies pose no additional risk to offline behaviour, or because any risks are offset by a commensurate growth in safety awareness and initiatives. While not all online risks result in self-reported harm, a range of adverse emotional and psychosocial consequences is revealed by longitudinal studies. Useful for identifying which children are more vulnerable than others, evidence reveals several risk factors: personality factors (sensation-seeking, low self-esteem, psychological difficulties), social factors (lack of parental support, peer norms) and digital factors (online practices, digital skills, specific online sites).
   ConclusionsMobile and online risks are increasingly intertwined with pre-existing (offline) risks in children's lives. Research gaps, as well as implications for practitioners, are identified. The challenge is now to examine the relations among different risks, and to build on the risk and protective factors identified to design effective interventions.
C1 [Livingstone, Sonia] Univ London London Sch Econ & Polit Sci, Dept Media & Commun, London WC2A 2AE, England.
   [Smith, Peter K.] Univ London, Dept Psychol, Unit Sch & Family Studies, London, England.
RP Livingstone, S (reprint author), Univ London London Sch Econ & Polit Sci, Dept Media & Commun, Houghton St, London WC2A 2AE, England.
EM s.livingstone@lse.ac.uk
FU EC (DG Information Society) Safer Internet plus Programme
   [SIP-KEP-321803]
FX The work of S.L. on this article drew on the work of the 'EU Kids
   Online' network funded by the EC (DG Information Society) Safer Internet
   plus Programme (project code SIP-KEP-321803); see . The contribution of
   P.S. to this article drew on the work of COST Action IS0801 on
   Cyberbullying. This article was invited by the journal, for which the
   authors have been offered a small honorarium payment towards expenses;
   the article has undergone full, external peer review. The authors have
   declared that they have no competing or potential conflicts of interest
   in relation to this article.
CR Ainsaar M., 2012, ONLINE BEHAV RELATED
   Alao AO, 2006, CYBERPSYCHOL BEHAV, V9, P489, DOI 10.1089/cpb.2006.9.489
   Albury K, 2013, SEX EDUC-SEX SOC LEA, V13, pS32, DOI 10.1080/14681811.2013.767194
   Ang RP, 2011, J INTERPERS VIOLENCE, V26, P2619, DOI 10.1177/0886260510388286
   Ang RP, 2010, CHILD PSYCHIAT HUM D, V41, P387, DOI 10.1007/s10578-010-0176-3
   ARCABASCIO C, 2010, RICHMOND J LAW TECHN, V16, P1
   Arslan S., 2012, CYBERPSYCHOLOGY BEHA, V15, P525
   Bardone-Cone AM, 2007, INT J EAT DISORDER, V40, P537, DOI 10.1002/eat.20396
   Baron N. S., 2008, ALWAYS LANGUAGE ONLI
   Bauman S., 2013, PRINCIPLES CYBERBULL, P87
   Bauman S, 2013, J ADOLESCENCE, V36, P341, DOI 10.1016/j.adolescence.2012.12.001
   Baumgartner S.E., 2012, PEDIATRICS, V130, P1
   Baumgartner SE, 2010, J APPL DEV PSYCHOL, V31, P439, DOI 10.1016/j.appdev.2010.07.005
   Baumgartner SE, 2010, J YOUTH ADOLESCENCE, V39, P1226, DOI 10.1007/s10964-010-9512-y
   Beckman L, 2012, EMOT BEHAV DIFFIC, V17, P421, DOI 10.1080/13632752.2012.704228
   Beckman L, 2013, COMPUT HUM BEHAV, V29, P1896, DOI 10.1016/j.chb.2013.03.010
   Beran TN, 2012, SCHOOL PSYCHOL INT, V33, P562, DOI 10.1177/0143034312446976
   Berne S, 2013, AGGRESS VIOLENT BEH, V18, P320, DOI 10.1016/j.avb.2012.11.022
   Biddle L, 2008, BRIT MED J, V336, P800, DOI 10.1136/bmj.39525.442674.AD
   Bobkowski PS, 2012, J CHILD MEDIA, V6, P119, DOI 10.1080/17482798.2011.633412
   Bond E., 2012, RES STUDY RISKS PRO
   Brady SS, 2006, J AM ACAD CHILD PSY, V45, P673, DOI 10.1097/01.chi.0000215328.35928.a9
   Breakwell G. M, 2009, PSYCHOL RISK
   Brighi A., 2012, CYBERBULLYING GLOBAL, P32
   Brooks FM, 2012, J PUBLIC HEALTH-UK, V34, pI48, DOI 10.1093/pubmed/fds001
   Brown JD, 2009, COMMUN RES, V36, P129, DOI 10.1177/0093650208326465
   Bynner J., 2001, CHILDREN SOC, V15, P285
   Byron T, 2008, SAFER CHILDREN DIGIT
   Calvete E, 2010, COMPUT HUM BEHAV, V26, P1128, DOI 10.1016/j.chb.2010.03.017
   Campbell M, 2012, EMOT BEHAV DIFFIC, V17, P389, DOI 10.1080/13632752.2012.704316
   Caplan SE, 2010, COMPUT HUM BEHAV, V26, P1089, DOI 10.1016/j.chb.2010.03.012
   Carson V, 2011, PREV MED, V52, P99, DOI 10.1016/j.ypmed.2010.07.005
   Child Exploitation and Online Protection Centre, 2013, THREAT ASSESSMENT CH
   Child Exploitation and Online Protection Centre, AN VICT TYP IND VULN
   ChildLine, 2012, CAUGHT TRAP IMP GROO
   Clark L. S., 2005, GIRL WIDE WEB GIRLS, P203
   Coleman J., 2007, ADOLESCENCE RISK RES
   Coyne I, 2009, Z PSYCHOL, V217, P214, DOI 10.1027/0044-3409.217.4.214
   Davidson J., 2010, STATE NATION REV INT
   Didden R, 2009, DEV NEUROREHABIL, V12, P146, DOI 10.1080/17518420902971356
   DONOVAN JE, 1985, J CONSULT CLIN PSYCH, V53, P890, DOI 10.1037//0022-006X.53.6.890
   Douglas T., 2012, IMPACT TECHNOLOGY RE, P151
   Family Online Safety Institute, 2011, STAT ONL SAF REP
   Finkelhor D., 2013, TRENDS BULLYING PEER
   Flood M, 2007, J SOCIOL, V43, P45, DOI 10.1177/1440783307073934
   Gamez-Guadix M, 2013, J ADOLESCENT HEALTH, V53, P446, DOI 10.1016/j.jadohealth.2013.03.030
   Gamez-Guadix M, 2012, J ADOLESCENCE, V35, P1581, DOI 10.1016/j.adolescence.2012.06.005
   Gasser U., 2010, WORKING DEEPER UNDER
   Genta M. L., 2012, CYBERBULLYING GLOBAL, P1531
   Gill T., 2007, NO FEAR GROWING RISK
   Gini G, 2014, AGGRESSIVE BEHAV, V40, P56, DOI 10.1002/ab.21502
   Gorzig A., 2011, WHO BULLIES WHO IS B
   Gradinger P, 2009, Z PSYCHOL, V217, P205, DOI 10.1027/0044-3409.217.4.205
   Green E., 2000, J YOUTH STUD, V3, P109, DOI [10. 1080/713684369, DOI 10.1080/713684369]
   Guilamo-Ramos V, 2005, J ADOLESCENT HEALTH, V36, P82, DOI 10.1016/j.jadohealth.2003.12.013
   Haddon L., 2008, INT HDB CHILDREN MED, P137
   Hale DR, 2012, J PUBLIC HEALTH-UK, V34, pI11, DOI 10.1093/pubmed/fdr112
   Hargrave AM, 2009, HARM AND OFFENCE IN MEDIA CONTENT: A REVIEW OF THE EVIDENCE, 2ND EDITION, P1
   Harker L, 2013, SAFE ARE OUR CHILDRE
   Hay C, 2010, J YOUTH ADOLESCENCE, V39, P446, DOI 10.1007/s10964-009-9502-0
   Helsper EJ, 2013, COUNTRY CLASSIFICATI
   Hinduja S, 2012, SCH CLIMATE 2 0 PREV
   Hinduja S, 2008, DEVIANT BEHAV, V29, P129, DOI 10.1080/01639620701457816
   Hinduja S, 2012, EUR J DEV PSYCHOL, V9, P539, DOI 10.1080/17405629.2012.706448
   Hinduja S, 2010, ARCH SUICIDE RES, V14, P206, DOI 10.1080/13811118.2010.494133
   Hobbs R., 2010, DIG MEDIA LITERACY P
   Horvath MAH, 2013, BASICALLY PORN EVERY
   Ito M., 2013, CONNECTED LEARNING A
   Jackson CA, 2012, J PUBLIC HEALTH-UK, V34, pI31, DOI 10.1093/pubmed/fdr113
   JESSOR R, 1991, J ADOLESCENT HEALTH, V12, P597, DOI 10.1016/1054-139X(91)90007-K
   Johnson GM, 2010, AUST J EDUC DEV PSYC, V10, P32
   Jones L. M., 2013, EVALUATION INTERNET
   Jones LM, 2012, J ADOLESCENT HEALTH, V50, P179, DOI 10.1016/j.jadohealth.2011.09.015
   Klinke A., 2001, J RISK RES, V4, P159, DOI DOI 10.1080/136698701750128105
   Kowalski RM, 2012, SCHOOL PSYCHOL INT, V33, P505, DOI 10.1177/0143034312445244
   Law D. M., 2012, COMPUT HUM BEHAV, V26, P1651
   Law DM, 2010, COMPUT HUM BEHAV, V26, P1651, DOI 10.1016/j.chb.2010.06.013
   Lenhart A., 2009, TEENS SEXTING WHY MI
   Lester L, 2012, EMOT BEHAV DIFFIC, V17, P435, DOI 10.1080/13632752.2012.704313
   Leung L, 2012, NEW MEDIA SOC, V14, P117, DOI 10.1177/1461444811410406
   Livingstone S, 2012, CHILDREN, RISK AND SAFETY ON THE INTERNET: RESEARCH AND POLICY CHALLENGES IN COMPARATIVE PERSPECTIVE, P1, DOI 10.1332/policypress/9781847428837.001.0001
   Livingstone S., 2012, REP SEM ARR UKCCIS E
   Livingstone S., 2013, THEIR OWN WORDS WHAT
   Livingstone S, 2012, CHILDRENS ONLINE ACT
   Livingstone S., 2011, RISKS SAFETY INTERNE
   Livingstone S., 2013, ROUTLEDGE COMPANION, P190
   Livingstone S, 2012, CHILDREN, RISK AND SAFETY ON THE INTERNET: RESEARCH AND POLICY CHALLENGES IN COMPARATIVE PERSPECTIVE, P151
   Livingstone S, 2010, NEW MEDIA SOC, V12, P309, DOI 10.1177/1461444809342697
   Livingstone Sonia, 2009, CHILDREN INTERNET GR
   Livingstone Sonia, 2011, EU KIDS ONLINE
   Lounsbury K, 2011, TRUE PREVALENCE SEXT
   Luthar SS, 2000, CHILD DEV, V71, P543, DOI 10.1111/1467-8624.00164
   Machmutow K, 2012, EMOT BEHAV DIFFIC, V17, P403, DOI 10.1080/13632752.2012.704310
   Madge N., 2007, RISK CHILDHOOD
   Marsh L, 2010, J ADOLESCENCE, V33, P237, DOI 10.1016/j.adolescence.2009.06.001
   Martellozzo E., 2011, ONLINE CHILD SEXUAL
   Maughan B, 2008, SOC PSYCH PSYCH EPID, V43, P305, DOI 10.1007/s00127-008-0310-8
   Menesini E, 2012, CYBERPSYCH BEH SOC N, V15, P455, DOI 10.1089/cyber.2012.0040
   Mishna F, 2012, CHILD YOUTH SERV REV, V34, P63, DOI 10.1016/j.childyouth.2011.08.032
   Mitchell KJ, 2008, CHILD ABUSE NEGLECT, V32, P277, DOI 10.1016/j.chiabu.2007.04.015
   Mitchell KJ, 2007, PREV MED, V45, P392, DOI 10.1016/j.ypmed.2007.05.008
   Mitchell KJ, 2007, SOC SCI MED, V65, P1136, DOI 10.1016/j.socscimed.2007.05.015
   Mitchell KJ, 2007, J ADOLESCENT HEALTH, V40, P116, DOI 10.1016/j.jadohealth.2006.05.021
   MITCHELL KJ, 2012, PEDIATRICS, V129, P1, DOI DOI 10.1542/PEDS.2011-1730
   Munro E. R., 2011, PROTECTION CHILDREN
   Nairn A., 2007, FAIR GAME ASSESSING
   National Campaign to Support Teen and Unplanned Pregnancy, 2008, SEX TECH RES SURV TE
   O'Moore A., 2009, HDB AGGRESSIVE BEHAV, P269
   O'Neill B, 2011, FINAL RECOMMENDATION
   OECD, 2012, CONN MINDS TECHN TOD
   OfCom, 2013, CHILDR PAR MED US AT
   Olenik-Shemesh D, 2012, EMOT BEHAV DIFFIC, V17, P361, DOI 10.1080/13632752.2012.704227
   Olweus D, 2012, EUR J DEV PSYCHOL, V9, P559, DOI 10.1080/17405629.2012.705086
   Olweus D, 2012, EUR J DEV PSYCHOL, V9, P520, DOI 10.1080/17405629.2012.682358
   Organisation for Economic Co operation and Development (OECD), 2011, PROT CHILDR ONL RISK
   Ortega R, 2012, AGGRESSIVE BEHAV, V38, P342, DOI 10.1002/ab.21440
   Ortega R, 2009, Z PSYCHOL, V217, P197, DOI 10.1027/0044-3409.217.4.197
   Ostman J, 2012, NEW MEDIA SOC, V14, P1004, DOI 10.1177/1461444812438212
   Owens EW, 2012, SEX ADDICT COMPULS, V19, P99, DOI 10.1080/10720162.2012.660431
   Patchin J.W., 2012, CYBERBULLYING PREVEN
   Perren S., 2010, CHILD ADOLESCENT PSY, V4, P1, DOI DOI 10.1186/1753-2000-4-28
   Perren S, 2012, INT J CONFL VIOLENCE, V6, P283
   Peter J, 2007, SEX ROLES, V56, P381, DOI 10.1007/s11199-006-9176-y
   Peter J, 2011, PRIVACY ONLINE: PERSPECTIVES ON PRIVACY AND SELF-DISCLOSURE IN THE SOCIAL WEB, P221, DOI 10.1007/978-3-642-21521-6_16
   Peter J, 2011, ARCH SEX BEHAV, V40, P1015, DOI 10.1007/s10508-010-9644-x
   Peter J, 2009, J COMMUN, V59, P407, DOI 10.1111/j.1460-2466.2009.01422.x
   Pew, 2013, TEENS TECHNOLOGY 201
   Prensky M., 2001, HORIZON, V9, P1, DOI DOI 10.1108/10748120110424816
   Pujazon-Zazik MA, 2012, J ADOLESCENT HEALTH, V50, P517, DOI 10.1016/j.jadohealth.2011.11.015
   Pyzalski J, 2012, EMOT BEHAV DIFFIC, V17, P305, DOI 10.1080/13632752.2012.704319
   Raskauskas J., 2010, J SCH VIOLENCE, V9, P74, DOI [10.1080/15388220903185605, DOI 10.1080/15388220903185605]
   Rice E, 2012, PEDIATRICS, V130, P667, DOI 10.1542/peds.2012-0021
   Rideout V.J., 2010, GENERATION M2 MEDIA
   Ringrose J., 2012, QUALITATIVE STUDY CH
   Rivers I, 2010, BRIT EDUC RES J, V36, P643, DOI 10.1080/01411920903071918
   RSM McClure Watters, 2011, NAT EXT PUP BULL SCH, V56
   Sabella RA, 2013, COMPUT HUM BEHAV, V29, P2703, DOI 10.1016/j.chb.2013.06.040
   Safer Internet Centre, 2013, HAV YOUR SAY YOUNG P
   Salmivalli C., 2012, CYBERBULLYING GLOBAL, P57
   Salter M., 2013, CURRENT ISSUES CRIMI, V24, P301
   Savirimuthu J, 2011, INT J CHILD RIGHTS, V19, P547, DOI 10.1163/157181811X587340
   Schoffstall CL, 2011, SOC DEV, V20, P587, DOI 10.1111/j.1467-9507.2011.00609.x
   Schoon I, 2006, RISK AND RESILIENCE: ADAPTATIONS IN CHANGING TIMES, P1, DOI 10.2277/ 0521833744
   Schoon I, 2007, INT J PSYCHOL, V42, P94, DOI 10.1080/00207590600991252
   Schultze-Krumbholz A, 2012, EMOT BEHAV DIFFIC, V17, P329, DOI 10.1080/13632752.2012.704317
   Seto MC, 2012, LAW HUMAN BEHAV, V36, P320, DOI 10.1037/h0093925
   Sevcikova A, 2015, YOUTH SOC, V47, P486, DOI 10.1177/0044118X12469379
   Sevcikova A, 2009, Z PSYCHOL, V217, P227, DOI 10.1027/0044-3409.217.4.227
   Slater MD, 2004, COMMUN RES, V31, P642, DOI 10.1177/0093650204269265
   Slonje R, 2008, SCAND J PSYCHOL, V49, P147, DOI 10.1111/j.1467-9450.2007.00611.x
   Slonje R, 2013, COMPUT HUM BEHAV, V29, P26, DOI 10.1016/j.chb.2012.05.024
   Smahel D, 2012, CHILDREN, RISK AND SAFETY ON THE INTERNET: RESEARCH AND POLICY CHALLENGES IN COMPARATIVE PERSPECTIVE, P191
   Smith P. K., 2013, PRINCIPLES CYBERBULL, P64
   Smith P. K, 2014, UNDERSTANDING SCH BU
   Smith PK, 2008, J CHILD PSYCHOL PSYC, V49, P376, DOI 10.1111/j.1469-7610.2007.01846.x
   Smith PK, 2012, HANDBOOK OF SCHOOL VIOLENCE AND SCHOOL SAFETY: INTERNATIONAL RESEARCH AND PRACTICE, 2ND EDITION, P93
   Smith PK, 2010, MERRILL PALMER QUART, V56, P441, DOI 10.1353/mpq.0.0053
   Soo K., 2012, STUDIES TRANSITION S, V4, P35
   Spears B, 2013, CYBERBULLYING NEW ME, P201
   Staksrud E, 2013, EUR J COMMUN, V28, P152, DOI 10.1177/0267323112471304
   Staksrud E, 2013, COMPUT HUM BEHAV, V29, P40, DOI 10.1016/j.chb.2012.05.026
   Steinberg L, 2008, DEV PSYCHOL, V44, P1764, DOI 10.1037/a0012955
   Suler J, 2004, CYBERPSYCHOL BEHAV, V7, P321, DOI 10.1089/1094931041291295
   Taylor M., 2011, INFORM SECURITY TECH, V16, P44
   Tippett N., 2012, CYBERBULLYING GLOBAL, P202
   Tokunaga RS, 2010, COMPUT HUM BEHAV, V26, P277, DOI 10.1016/j.chb.2009.11.014
   Topcu C, 2012, SCHOOL PSYCHOL INT, V33, P550, DOI 10.1177/0143034312446882
   Topcu C, 2008, CYBERPSYCHOL BEHAV, V11, P643, DOI 10.1089/cpb.2007.0161
   UNICEF, 2011, CHILD SAF ONL GLOB C
   Valcke M, 2011, COMPUT EDUC, V57, P1292, DOI 10.1016/j.compedu.2011.01.010
   van den Eijnden RJJM, 2008, DEV PSYCHOL, V44, P655, DOI 10.1037/0012-1649.44.3.655
   Van den Heuvel A, 2012, COMPUT HUM BEHAV, V28, P465, DOI 10.1016/j.chb.2011.10.018
   van Nieuwenhuijzen M, 2009, PREV MED, V48, P572, DOI 10.1016/j.ypmed.2009.04.008
   Vandebosch H., 2013, CYBERBULLYING NEW ME, P108
   Vandebosch H, 2008, CYBERPSYCHOL BEHAV, V11, P499, DOI 10.1089/cpb.2007.0042
   Vandebosch H, 2009, NEW MEDIA SOC, V11, P1349, DOI 10.1177/1461444809341263
   Vandoninck S, 2010, COMMUNICATIONS-GER, V35, P397, DOI 10.1515/COMM.2010.021
   Vazsonyi AT, 2012, EUR J DEV PSYCHOL, V9, P210, DOI 10.1080/17405629.2011.644919
   Wang J, 2011, J ADOLESCENT HEALTH, V48, P415, DOI 10.1016/j.jadohealth.2010.07.012
   Wang J, 2009, J ADOLESCENT HEALTH, V45, P368, DOI 10.1016/j.jadohealth.2009.03.021
   Webster S., 2012, EUROPEAN ONLINE GROO
   Wells M, 2008, CHILD MALTREATMENT, V13, P227, DOI 10.1177/1077559507312962
   Whittle H, 2013, AGGRESS VIOLENT BEH, V18, P135, DOI 10.1016/j.avb.2012.11.008
   Williford A, 2013, J CLIN CHILD ADOLESC, V42, P820, DOI 10.1080/15374416.2013.787623
   Willoughby T, 2007, APPL DEV SCI, V11, P89, DOI 10.1080/10888690701384954
   Wolak J., 2006, ONLINE VICTIMIZATION
   Wolak J., 2010, PSYCHOL VIOLENCE, V1, P13, DOI DOI 10.1037/2152-0828.1.S.13
   Wolak J., 2012, TRENDS LAW ENFORCEME
   Wolak J., 2011, SEXTING TYPOLOGY
   Wolak J, 2008, CYBERPSYCHOL BEHAV, V11, P340, DOI 10.1089/cpb.2007.0044
   Ybarra M. L., 2011, PEDIATRICS, V128, P1376, DOI [10.1542/peds.2011-0118, DOI 10.1542/PEDS.2011-0118]
   Ybarra ML, 2008, PEDIATRICS, V121, pE350, DOI 10.1542/peds.2007-0693
   Yi S.-H., 2010, CHILDREN SOC, V24, P449
NR 193
TC 102
Z9 103
U1 17
U2 243
PU WILEY-BLACKWELL
PI HOBOKEN
PA 111 RIVER ST, HOBOKEN 07030-5774, NJ USA
SN 0021-9630
EI 1469-7610
J9 J CHILD PSYCHOL PSYC
JI J. Child Psychol. Psychiatry
PD JUN
PY 2014
VL 55
IS 6
BP 635
EP 654
DI 10.1111/jcpp.12197
PG 20
WC Psychology, Developmental; Psychiatry; Psychology
SC Psychology; Psychiatry
GA AH3EM
UT WOS:000336006400010
PM 24438579
OA Bronze, Green Published
DA 2019-03-23
ER

PT J
AU Xie, H
   Miao, L
   Kuo, PJ
   Lee, BY
AF Xie, Hui (Jimmy)
   Miao, Li
   Kuo, Pei-Jou
   Lee, Bo-Youn
TI Consumers' responses to ambivalent online hotel reviews The role of
   perceived source credibility and pre-decisional disposition
SO INTERNATIONAL JOURNAL OF HOSPITALITY MANAGEMENT
LA English
DT Article
DE eWOM; Personal identifying information; Pre decisional disposition;
   Booking intention
ID ATTITUDE CHANGE; OPINION CHANGE; SEXUAL-ABUSE; INFORMATION; BEHAVIOR;
   COMMUNICATION; INVOLVEMENT; PERSUASION; DISTORTION; CHILDHOOD
AB Electronic word-of-mouth (eWOM) is prevalent in today s lodging market and has potential to influence consumers decision making This study investigated how the presence of online reviewers personal identifying information (PII) may affect consumers processing of ambivalent online hotel reviews and hotel booking intentions The results of an experiment with a sample of 274 undergraduate students indicate that the presence of PII positively affects the perceived credibility of the online reviews When coupled with ambivalent online reviews the presence of PII significantly lowers consumers hotel booking intentions (C) 2010 Elsevier Ltd All rights reserved
C1 [Xie, Hui (Jimmy)] Penn State Univ, Dept Recreat Pk & Tourism Management, University Pk, PA 16802 USA.
   [Miao, Li] Purdue Univ, Dept Hospitality & Tourism Management, W Lafayette, IN 47906 USA.
   [Kuo, Pei-Jou; Lee, Bo-Youn] Penn State Univ, Sch Hospitality Management, University Pk, PA 16802 USA.
RP Xie, H (reprint author), Penn State Univ, Dept Recreat Pk & Tourism Management, 801 Ford Bldg, University Pk, PA 16802 USA.
CR ABELE A, 1985, EUR J SOC PSYCHOL, V15, P315, DOI 10.1002/ejsp.2420150306
   Alba K.W., 1991, HDB CONSUMER BEHAV, P1
   BARON RM, 1986, J PERS SOC PSYCHOL, V51, P1173, DOI 10.1037/0022-3514.51.6.1173
   Baumeister R. F., 2001, PSYCHOLOGY, V5, P323, DOI [10.1037/1089-2680.5.4.323, DOI 10.1037/1089-2680.5.4.323]
   Bond SD, 2007, ORGAN BEHAV HUM DEC, V102, P240, DOI 10.1016/j.obhdp.2006.04.009
   CAHILL C, 1991, BRIT J CLIN PSYCHOL, V30, P117, DOI 10.1111/j.2044-8260.1991.tb00927.x
   Carlson KA, 2006, J CONSUM RES, V32, P513, DOI 10.1086/500481
   DAVIS FD, 1989, MANAGE SCI, V35, P982, DOI 10.1287/mnsc.35.8.982
   EAGLY AH, 1978, J PERS SOC PSYCHOL, V36, P424, DOI 10.1037//0022-3514.36.4.424
   Fishbein M, 1975, BELIEF ATTITUDE INTE
   Fiske S. T., 1980, J EXPT RES PERSONALI, V22, P889
   Fogg BJ, 2007, HUMAN COMPUTER INTER, P133
   FOGG BJ, 2003, P CHI 03 HUM FACT CO, P722
   FOLKES VS, 1988, J CONSUM RES, V14, P548, DOI 10.1086/209135
   GOLDBERG ME, 1990, J CONSUM RES, V17, P172, DOI 10.1086/208547
   Gretzel U., 2008, INFORM COMMUNICATION, V2008, P35, DOI DOI 10.1007/978-3-211-77280-5_4
   *HOT NEWS RES, 2008, MOR TRAV AR BOOK RES
   Hovland CI, 1951, PUBLIC OPIN QUART, V15, P635, DOI 10.1086/266350
   Huang P, 2009, J MARKETING, V73, P55, DOI 10.1509/jmkg.73.2.55
   Ito TA, 1998, J PERS SOC PSYCHOL, V75, P887, DOI 10.1037//0022-3514.75.4.887
   Kardes F.R, 1994, HDB SOCIAL COGNITION, P399
   KELMAN HC, 1953, J ABNORM SOC PSYCH, V48, P327, DOI 10.1037/h0061861
   KIESLER SB, 1968, PSYCHOL REP, V23, P1123, DOI 10.2466/pr0.1968.23.3f.1123
   KRUGLANSKI AW, 1975, HUM RELAT, V28, P653, DOI 10.1177/001872677502800704
   Kuehl R. O., 2000, DESIGN EXPT STAT PRI
   Ledoux J E, 1989, J Cogn Neurosci, V1, P238, DOI 10.1162/jocn.1989.1.3.238
   Litvin SW, 2008, TOURISM MANAGE, V29, P458, DOI 10.1016/j.tourman.2007.05.011
   Lovelock C., 2004, SERVICE MARKETING PE
   MILLS J, 1967, J PERS SOC PSYCHOL, V6, P98, DOI 10.1037/h0021217
   MIZERSKI RW, 1979, J CONSUM RES, V6, P123, DOI 10.1086/208756
   Pan B., 2007, Journal of Travel Research, V46, P35, DOI 10.1177/0047287507302378
   Petty R. E., 1986, ADV EXPT SOCIAL PSYC, V19, P124, DOI DOI 10.1016/S0065-2601(08)60214-2
   Petty R. E, 1981, ATTITUDE PERSUASION
   Petty RE, 1999, DUAL-PROCESS THEORIES IN SOCIAL PSYCHOLOGY, P41
   PETTY RE, 1981, J PERS SOC PSYCHOL, V41, P847, DOI 10.1037/0022-3514.41.5.847
   Petty RE, 1998, HDB SOCIAL PSYCHOL, P323
   POINPITAKPAN C, 2002, J APPL SOC PSYCHOL, V34, P243
   QUIRK GJ, 1995, NEURON, V15, P1029, DOI 10.1016/0896-6273(95)90092-6
   RHINE RJ, 1970, J PERS SOC PSYCHOL, V16, P175, DOI 10.1037/h0029832
   ROBERTS JH, 1991, J MARKETING RES, V28, P429, DOI 10.2307/3172783
   Russo JE, 1998, J MARKETING RES, V35, P438, DOI 10.2307/3152163
   SILVER RL, 1983, J SOC ISSUES, V39, P81, DOI 10.1111/j.1540-4560.1983.tb00142.x
   Tormala ZL, 2004, J CONSUM PSYCHOL, V14, P427, DOI 10.1207/s15327663jcp1404_11
   Weiner B, 2000, J CONSUM RES, V27, P382, DOI 10.1086/317592
   Weiss EL, 1999, AM J PSYCHIAT, V156, P816, DOI 10.1176/ajp.156.6.816
   Zeithaml VA, 2006, SERVICES MARKETING I
NR 46
TC 102
Z9 104
U1 5
U2 75
PU ELSEVIER SCI LTD
PI OXFORD
PA THE BOULEVARD, LANGFORD LANE, KIDLINGTON, OXFORD OX5 1GB, OXON, ENGLAND
SN 0278-4319
J9 INT J HOSP MANAG
JI Int. J. Hosp. Manag.
PD MAR
PY 2011
VL 30
IS 1
BP 178
EP 183
DI 10.1016/j.ijhm.2010.04.008
PG 6
WC Hospitality, Leisure, Sport & Tourism
SC Social Sciences - Other Topics
GA 683YD
UT WOS:000284513300022
DA 2019-03-23
ER

PT J
AU Gordon, AS
   Panahian-Jand, M
   McComb, F
   Melegari, C
   Sharp, S
AF Gordon, AS
   Panahian-Jand, M
   McComb, F
   Melegari, C
   Sharp, S
TI Characteristics of women with vulvar pain disorders: Responses to a
   web-based survey
SO JOURNAL OF SEX & MARITAL THERAPY
LA English
DT Article; Proceedings Paper
CT Meeting of the International-Pelvic-Pain-Society
CY MAY, 2001
CL PHOENIX, ARIZONA
SP Int Pelv Pain Soc
ID VULVODYNIA; VESTIBULITIS
AB This article presents data contributed by 428 highly educated, internet-savvy women who frequented various vulvar pain discussion lists. The age range was in the reproductive years and older and over 90% were Caucasians. No country of origin was given. They had a number of distressing symptoms, including vulvar pain at rest and with contact, burning, itching, redness, and inflammation. Most felt that they had either vulvar vestibulitis, vulvodynia, or both, although they had other vulvar conditions as well. Many felt that yeast infections, stress, antibiotics, infections, and chemicals played a contributing role. There were a number of comorbidities, including irritable bowel syndrome, fibromyalgia, and interstitial cystitis. Sexual abuse was not a major issue. The vulvar pain destroyed or altered then sex lives, lowered their self-esteem, and affected their relationships. Often, they relied upon understanding partners, support groups, and hobbies but not the medical profession for comfort.
C1 Mt Sinai Hosp, Wasser Pain Management Ctr, Toronto, ON M5G 1X5, Canada.
RP Gordon, AS (reprint author), Mt Sinai Hosp, Wasser Pain Management Ctr, 600 Univ Ave 1170, Toronto, ON M5G 1X5, Canada.
CR Bodden-Heidrich R, 1999, J PSYCHOSOM OBST GYN, V20, P145, DOI 10.3109/01674829909075588
   Edwards L, 1997, J REPROD MED, V42, P135
   GOETSCH MF, 1991, AM J OBSTET GYNECOL, V164, P1609, DOI 10.1016/0002-9378(91)91444-2
   Jeremias J, 2000, AM J OBSTET GYNECOL, V182, P283, DOI 10.1016/S0002-9378(00)70212-2
   Masheb RM, 2000, PAIN, V86, P3, DOI 10.1016/S0304-3959(99)00256-0
   Sadownik LA, 2000, J REPROD MED, V45, P679
NR 6
TC 101
Z9 102
U1 0
U2 6
PU BRUNNER-ROUTLEDGE
PI PHILADELPHIA
PA 325 CHESTNUT ST, 8TH FL, PHILADELPHIA, PA 19106 USA
SN 0092-623X
J9 J SEX MARITAL THER
JI J. Sex Marital Ther.
PY 2003
VL 29
IS 1
SU 1
BP 45
EP 58
DI 10.1080/00926230390154899
PG 14
WC Psychology, Clinical; Family Studies
SC Psychology; Family Studies
GA 632KR
UT WOS:000180222900005
PM 12735088
DA 2019-03-23
ER

PT J
AU Reyns, BW
   Henson, B
   Fisher, BS
AF Reyns, Bradford W.
   Henson, Billy
   Fisher, Bonnie S.
TI BEING PURSUED ONLINE Applying Cyberlifestyle-Routine Activities Theory
   to Cyberstalking Victimization
SO CRIMINAL JUSTICE AND BEHAVIOR
LA English
DT Article
DE routine activities; lifestyles; cyberstalking; victimization; cybercrime
ID LIFE-STYLES; STALKING VICTIMIZATION; CRIMINAL VICTIMIZATION; VIOLENT
   VICTIMIZATION; SEATTLE NEIGHBORHOODS; COLLEGE-WOMEN; UNITED-STATES;
   CRIME; BEHAVIORS; INTERNET
[truncated: 2,698,335 more chars]
